# Supplementary material for: Advancing nonadiabatic molecular dynamics simulations in solids with E(3) equivariant deep neural hamiltonians
Source: Nat Commun. 2025 Feb 27;16:2033. doi: 10.1038/s41467-025-57328-1 (PMC11868637; doi:10.1038/s41467-025-57328-1)
Supplement: Supplementary file 4 — Source Data [file 41467_2025_57328_MOESM4_ESM.zip]

Archive with 12 entries (12 files):
- Fig2_data.xlsx
- Fig3_data.xlsx
- Fig4_data.xlsx
- Fig5_data.xlsx
- Fig6_data.xlsx
- Fig7_data.xlsx
- FigS1_data.xlsx
- FigS2_data.xlsx
- FigS4_data.xlsx
- FigS5_data.xlsx
- FigS7_data.xlsx
- FigS8_data.xlsx
