# Supplementary material for: Advancing nonadiabatic molecular dynamics simulations in solids with E(3) equivariant deep neural hamiltonians
Source: Nat Commun. 2025 Feb 27;16:2033. doi: 10.1038/s41467-025-57328-1 (PMC11868637; doi:10.1038/s41467-025-57328-1)
Supplement: Supplementary file 4 — Source Data [file 41467_2025_57328_MOESM4_ESM.zip › Fig2_data.xlsx]

## Sheet: (b) Total energy
index	MLFF (eV/atom)	DFT (eV/atom)
1	-819.899	-819.898
2	-819.899	-819.899
3	-819.901	-819.901
4	-819.901	-819.901
5	-819.902	-819.902
6	-819.899	-819.898
7	-819.899	-819.899
8	-819.896	-819.897
9	-819.899	-819.899
10	-819.9	-819.9
11	-819.899	-819.899
12	-819.9	-819.9
13	-819.904	-819.903
14	-819.902	-819.902
15	-819.899	-819.899
16	-819.902	-819.902
17	-819.902	-819.903
18	-819.899	-819.899
19	-819.902	-819.902
20	-819.896	-819.897
21	-819.898	-819.898
22	-819.902	-819.903
23	-819.901	-819.901
24	-819.903	-819.903
25	-819.9	-819.9
26	-819.899	-819.899
27	-819.9	-819.9
28	-819.901	-819.901
29	-819.901	-819.901
30	-819.9	-819.9
31	-819.9	-819.901
32	-819.9	-819.9
33	-819.901	-819.901
34	-819.9	-819.9
35	-819.905	-819.904
36	-819.898	-819.898
37	-819.901	-819.901
38	-819.9	-819.9
39	-819.898	-819.898
40	-819.902	-819.902
41	-819.899	-819.899
42	-819.898	-819.898
43	-819.902	-819.902
44	-819.899	-819.899
45	-819.901	-819.901
46	-819.897	-819.897
47	-819.901	-819.901
48	-819.898	-819.899
49	-819.899	-819.899
50	-819.899	-819.9
51	-819.9	-819.9

## Sheet: (c) Hamiltonian
N2AMD (Hartree)	DFT (Hartree)
-2.45743	-2.45803
-0.00170749	-0.0016985
-5.72476e-05	-5.02403e-05
0.00118596	0.0011963
-0.00516343	-0.0051916
-0.00012919	-0.000156932
0	0
-0.000787013	-0.000766321
-0.000828669	-0.00080331
0	0
-0.000892667	-0.000920115
0	0
-0.0165589	-0.0165653
0.006828	0.0068789
0	0
-0.0425144	-0.0424788
0	0
0	0
1.47747e-06	5.72971e-06
3.76855e-06	4.64878e-06
0.0941549	0.0942995
5.48234e-08	0
0	0
-4.08139e-07	0
-7.06651e-05	-6.79248e-05
0	0
4.6417e-07	0
-0.00188218	-0.00180229
-2.83896e-06	-8.72642e-06
0.000296526	0.00031952
-1.10323e-06	5.66132e-06
0.0481427	0.048162
3.84719e-07	-8.57347e-07
0	0
1.19456e-06	-2.34515e-07
0	0
0	0
-3.65435e-08	0
-5.05668e-06	-1.06887e-06
-1.72622e-05	-1.00047e-05
-6.69126e-07	-2.53489e-07
-2.65697e-07	0
0.00317641	0.00306892
0.000959171	0.000962091
4.14321e-07	0
0.0358001	0.0358083
-4.27155e-06	1.15692e-06
5.4758e-07	2.23558e-07
-0.0175673	-0.0175607
0	0
0.00163334	0.00159837
1.31624e-07	5.67388e-07
0	0
0.00862628	0.00866086
0	0
0	0
-4.9864e-05	-5.48099e-05
-3.58466e-08	0
1.59571e-08	0
0.00845936	0.00841488
0	0
-9.99484e-07	0
9.73996e-05	9.04227e-05
0	0
3.56652e-07	0
-1.96986e-05	-3.10902e-05
-3.65153e-05	-2.3211e-05
0.0385161	0.0384777
0	0
5.40931e-06	-2.53728e-06
2.68137e-05	2.02258e-05
0	0
7.00538e-06	1.92152e-05
0	0
0	0
-2.37856e-09	0
0.00175799	0.00175972
7.47104e-08	0
5.72952e-06	0
-1.90794e-08	0
0.001275	0.00124072
0.00765852	0.00754313
0	0
-0.00601161	-0.00598614
1.24662e-07	0
0.00100555	0.00109794
9.09898e-06	-5.67035e-07
0	0
0.00045783	0.000458128
1.50846e-06	-1.2909e-06
0	0
5.42777e-06	-1.11833e-06
5.44725e-07	0
-0.000133102	-0.000140349
4.03343e-07	1.44004e-08
4.95797e-06	-1.06025e-05
-5.81467e-06	-4.38929e-06
0.000187623	0.000174773
0	0
-7.70149e-07	0
8.07981e-06	9.74519e-06
0	0
-2.61948e-08	0
2.07117e-07	-1.96288e-06
-0.000752214	-0.000789087
1.82918e-07	0
0	0
-0.00328638	-0.00330074
0.000184457	0.000186073
-8.45303e-05	-9.83523e-05
2.28804e-05	3.10475e-06
0	0
0	0
-3.23047e-06	-2.94693e-07
0.000280958	0.000305318
-0.0385103	-0.0385519
4.58261e-06	2.29263e-06
0	0
4.05225e-08	0
-2.13779e-07	4.47123e-07
0	0
-0.00787928	-0.00785751
-1.46936e-05	-1.78734e-06
-1.26338e-07	-8.62567e-07
4.08613e-08	0
0	0
-1.96131e-07	0
-1.42108e-07	0
0	0
-7.63151e-06	-2.07697e-05
-5.02525e-06	1.94519e-06
-1.2301e-07	0
-8.22579e-07	7.56389e-08
0.000937855	0.00092757
2.07078e-07	0
1.77388e-05	1.9835e-05
0	0
-3.91603e-07	-4.00231e-06
0.132785	0.132815
0	0
8.39815e-08	0
-0.00249499	-0.00252229
-8.71461e-06	-1.36747e-05
4.38822e-05	3.83152e-05
0	0
-8.23074e-06	-1.89026e-05
0.0387133	0.0387167
0	0
-4.28146e-07	0
0	0
0	0
-0.00495823	-0.00486839
-4.18085e-07	0
3.55762e-07	0
-6.79618e-06	2.74047e-06
0	0
-7.20501e-05	-7.33693e-05
-9.10145e-06	-2.08616e-05
0	0
-0.0176736	-0.017964
0.00271872	0.00271721
3.10421e-05	2.45231e-05
8.50495e-05	4.29947e-05
0	0
0.0993588	0.0993465
-1.55603e-06	6.74599e-07
0	0
0.000112487	0.000122341
0	0
0	0
-1.44207e-05	-1.8333e-05
2.83855e-08	9.09432e-08
6.85271e-06	4.30413e-06
8.57347e-07	0
4.38698e-05	5.97626e-05
-0.000147165	-0.000166993
0.000341882	0.000345965
0	0
-6.59672e-06	-3.18247e-07
-6.59783e-07	0
-0.000113144	-0.000111074
-0.0627851	-0.0628756
0	0
5.892e-07	0
0.000214261	0.000222524
1.031e-05	1.56146e-05
6.63758e-07	-2.62039e-06
0.000429258	0.000426922
6.2165e-06	0
1.70788e-06	3.56381e-06
-0.0255169	-0.0254929
-0.000494648	-0.000491157
2.34568e-05	2.02835e-05
0	0
1.38997e-05	1.52443e-05
-3.0399e-07	3.69765e-06
0	0
-0.0216764	-0.0216589
-1.22626e-05	-1.53997e-05
1.73053e-07	0
7.97279e-06	1.06919e-06
1.86231e-05	1.72825e-05
0.0010069	0.00101434
1.66998e-06	1.24173e-06
0	0
2.97761e-07	0
0	0
0	0
6.75492e-06	0
-1.17709e-06	-1.94946e-06
0.000126107	0.000139214
-0.000486988	-0.000515599
-0.0315094	-0.031521
-4.28895e-07	2.79629e-07
0	0
-5.74175e-07	-1.72136e-06
8.69553e-05	5.95743e-06
0	0
0	0
-1.36394e-08	0
0	0
0.0181776	0.0181587
0	0
0	0
-0.00358771	-0.00364221
0.000839779	0.000852399
-9.60067e-06	-6.46873e-06
0	0
-3.12604e-07	0
-8.57042e-06	5.93763e-07
0	0
0	0
-2.7556e-05	-2.16238e-06
-3.14716e-07	0
0	0
0	0
0	0
-2.74156e-05	-2.08913e-05
-0.00633399	-0.00636805
-2.4301e-08	0
0	0
2.84015e-06	-2.84587e-07
-4.70749e-07	0
0	0
0	0
0	0
3.59782e-06	0
-9.66429e-09	2.70255e-07
0	0
0	0
0	0
0.00218667	0.00217501
-0.00924787	-0.00928191
0	0
-4.70925e-05	-1.39202e-06
-2.0444e-05	-1.54289e-05
0	0
0	0
-1.37209e-07	0
2.16727e-07	0
-4.71062e-07	-1.31381e-06
0	0
0	0
0	0
0	0
0.000615959	0.000521981
0	0
3.36286e-07	0
-6.79795e-08	0
0	0
0	0
-2.5801e-07	0
6.55624e-06	1.66373e-05
-2.47705e-06	-3.80412e-06
1.07336e-06	6.3832e-07
0	0
-1.8411e-06	0
0	0
0.000365796	0.000347721
0	0
0	0
-1.56903e-06	0
-8.8329e-07	5.23796e-07
0	0
3.74482e-05	5.1283e-05
2.19155e-06	0
6.98602e-07	1.34849e-06
6.46825e-07	8.49186e-07
0	0
2.69432e-07	0
8.11722e-07	6.4486e-07
0	0
0	0
5.65646e-07	0
1.08202e-06	-1.49195e-06
1.9351e-07	0
0	0
-4.45567e-07	0
2.2064e-05	4.7312e-06
-0.00371158	-0.00370802
-3.63155e-07	-2.08819e-07
0	0
0	0
4.18314e-06	0
0	0
0	0
-0.0349038	-0.0349185
0	0
-3.88407e-05	-4.26722e-05
0	0
0	0
6.37638e-05	6.83525e-05
-6.13313e-07	-1.41494e-06
1.57868e-09	0
0	0
-5.21204e-05	-4.97556e-05
1.96816e-06	7.61005e-07
0	0
0	0
-2.9626e-07	0
0	0
0	0
0	0
0	0
0.00187494	0.00187011
0.000206239	0.000230865
-5.28431e-08	0
0	0
0.00475324	0.00479148
0	0
0	0
0	0
-4.71765e-07	-1.89031e-07
-0.000757422	-0.000762948
0	0
0	0
0	0
1.33528e-05	1.53298e-05
4.29373e-07	7.57324e-07
1.1712e-06	0
0	0
3.10851e-06	1.97704e-06
0.00576684	0.00570285
0	0
0	0
0	0
-0.00710456	-0.00707574
-2.76251e-07	-7.04566e-08
0	0
0	0
5.72947e-07	0
-2.0174e-05	-2.26657e-05
2.53677e-06	6.0018e-06
0	0
-5.53117e-05	-5.54833e-05
0.00361914	0.00361997
0	0
0	0
0	0
0	0
7.42531e-06	3.30231e-06
-5.65614e-07	0
0	0
0.00374935	0.0038013
0	0
-3.84505e-06	1.47201e-06
0	0
-5.49826e-07	0
9.4697e-07	-1.2278e-06
-8.91391e-07	1.30844e-07
0	0
-4.77573e-06	-1.24219e-05
0	0
2.55385e-06	1.44995e-06
-0.0189309	-0.0189576
0	0
1.06524e-05	1.08849e-05
0	0
0	0
0	0
0.0046655	0.00466111
0.00358965	0.00360027
-0.119243	-0.119213
0	0
-0.000453367	-0.000475183
-2.2058e-07	-6.5577e-08
0	0
5.10849e-07	0
0	0
4.8386e-08	0
-2.55591e-06	0
-3.08739e-07	0
0	0
0.170263	0.170276
1.29534e-06	0
-3.97917e-06	-2.51506e-06
0	0
0	0
-1.88493e-06	8.90811e-07
-0.00131043	-0.00131982
1.32226e-05	1.33772e-05
0	0
0	0
-1.13465e-07	0
0	0
0	0
8.5953e-05	8.74498e-05
-1.40389e-06	1.56844e-06
3.27013e-08	-4.97297e-07
0	0
0	0
5.54464e-07	0
3.06668e-06	3.47283e-06
0	0
0	0
0	0
0	0
0	0
0	0
-2.55283e-06	-1.29079e-06
-3.38074e-07	0
-7.14163e-06	-1.6249e-05
0	0
0	0
0	0
-0.00133074	-0.00131964
-1.28617e-05	-1.07967e-06
0	0
-2.205e-07	0
0	0
0	0
0	0
-5.43037e-07	-1.36925e-06
-7.29634e-06	-2.54305e-06
0	0
0	0
0	0
-4.29777e-07	4.84811e-07
0.0357723	0.0357654
-2.97824e-05	-4.25948e-05
0	0
-4.50462e-07	0
-8.82686e-06	0
0	0
0	0
8.04835e-09	0
-0.000245546	-0.000267028
2.09259e-07	0
0	0
0	0
-4.53738e-07	-2.05359e-06
0	0
0.000101137	9.66373e-07
0	0
5.64904e-08	0
4.4871e-07	0
-1.24933e-07	0
0	0
1.3155e-06	0
0	0
-0.000361996	-0.000413777
-0.00177596	-0.00177675
0	0
9.80498e-06	1.4493e-05
-5.26539e-05	-9.35702e-05
6.5466e-06	5.08816e-06
0	0
-0.0028396	-0.00283029
-1.60033e-06	0
5.702e-08	1.58266e-06
0	0
-0.00189584	-0.00189888
0	0
0	0
-0.00426754	-0.00424813
0	0
-5.70512e-07	0
-0.00426068	-0.00429372
0	0
0	0
0.000719133	0.000679188
2.74563e-07	0
-5.05389e-07	0
0	0
-0.00136167	-0.00134075
0.000348723	0.000373066
0	0
2.39253e-06	0
0	0
0	0
-2.36918e-05	-4.21459e-05
0	0
0	0
7.66651e-07	-1.76329e-07
0.0356555	0.0356711
-0.01431	-0.0142893
0	0
0	0
0.000405713	0.000400231
-0.00420934	-0.0042254
0	0
0	0
-6.93803e-07	-4.30736e-06
4.39869e-07	0
0	0
0	0
0.000200847	0.000182058
-3.79505e-05	5.53658e-06
-5.71809e-07	0
0	0
0	0
0	0
3.96852e-06	-4.73632e-06
-0.00416311	-0.00414352
0	0
0.000125148	0.000134966
0	0
0	0
0	0
0	0
-2.65138e-06	0
0.0153072	0.0153361
0	0
0	0
-7.19987e-06	-9.14862e-06
1.11519e-07	-5.13422e-07
-0.0421039	-0.042151
0	0
-0.0127809	-0.0128264
0	0
0	0
0	0
1.50803e-05	2.9869e-05
-2.17186e-06	-5.30948e-06
-1.3409e-06	-1.83445e-06
0	0
0	0
-0.00675873	-0.00676338
-8.433e-06	-3.49887e-06
-4.75153e-06	2.18299e-07
0	0
-2.13075e-09	0
2.18393e-06	0
0	0
0	0
-1.73332e-07	0
0	0
-0.0041668	-0.00415528
0	0
0	0
-0.000792953	-0.000783946
-1.58017e-07	0
2.99115e-05	1.62031e-05
0	0
0	0
-7.88129e-07	0
-5.54834e-07	-9.42516e-07
0	0
1.75071e-07	0
5.65946e-07	0
2.48981e-07	2.1111e-06
7.79358e-07	0
0	0
-1.5128e-05	-2.50985e-05
-4.04891e-07	0
-0.0174566	-0.0174905
0	0
-0.00792781	-0.00792798
5.20766e-07	0
-4.03175e-07	-3.7951e-06
0	0
-4.42329e-07	0
5.8854e-06	4.2858e-06
0	0
-1.34905e-07	-8.64582e-08
0	0
0	0
7.77494e-06	4.10119e-06
0	0
0	0
-6.39429e-07	0
-1.3852e-06	0
7.67753e-07	4.27202e-07
0	0
0	0
-4.78089e-07	0
0	0
0	0
0	0
-0.00110649	-0.0011124
-1.46553e-06	0
0	0
0	0
8.99354e-05	0.000108259
2.76598e-06	6.84244e-07
3.81714e-07	0
0	0
0	0
3.37278e-05	4.52311e-05
0.00435389	0.00438167
0	0
0	0
2.19423e-07	0
0	0
0	0
0	0
3.92971e-05	1.4667e-05
-8.62789e-07	0
7.77006e-07	-1.96889e-06
0	0
0	0
-1.91976e-08	3.96348e-07
0.000307079	0.000301505
-0.0228221	-0.0228109
0	0
0.000149826	0.000120208
-0.000315579	-0.000271244
0	0
0	0
0	0
-1.32226e-05	-1.60557e-07
0.0398672	0.0399067
0	0
0	0
-0.0345847	-0.0346454
-6.28752e-08	0
4.42064e-06	-1.90919e-06
0	0
-0.000120442	-0.000118508
-5.59553e-07	4.83363e-07
0	0
0	0
4.2061e-06	3.82459e-06
0	0
-2.1565e-08	1.54812e-06
-1.59715e-06	2.44518e-08
0	0
2.4294e-05	7.01288e-06
0	0
-4.10039e-05	-1.97848e-05
0	0
1.17365e-07	0
-1.96591e-05	-8.98805e-06
0	0
0	0
2.8889e-05	3.03252e-05
0.00304743	0.00304004
-0.00610098	-0.00609944
-7.84148e-07	-9.18586e-07
0	0
7.79572e-07	0
-2.03921e-07	0
5.6903e-07	-4.4661e-06
-1.97088e-09	0
-0.00983018	-0.00980397
2.59304e-07	0
-2.26986e-07	0
0	0
-3.92525e-06	-2.77072e-06
1.31368e-06	0
-1.98936e-07	0
0.00043351	0.000421248
0	0
0	0
0.000404987	0.000527688
4.68943e-07	-2.44417e-07
1.20828e-07	0
-1.21128e-07	1.48151e-07
0	0
-7.33221e-07	0
8.16486e-07	0
-1.51957e-07	0
1.17619e-07	0
1.1918e-06	0
3.76263e-07	0
-9.08858e-09	0
0	0
9.94373e-05	0.000105113
1.90839e-07	7.0905e-08
0	0
-2.66541e-07	-4.73057e-07
0	0
0	0
-8.21046e-10	0
-2.29233e-06	0
7.72919e-08	3.05322e-07
3.49989e-07	0
0	0
-2.15699e-07	0
7.07817e-08	-4.29036e-08
0	0
-4.12636e-07	0
2.72241e-07	0
-3.20374e-08	7.72137e-07
-0.000580209	-0.000477618
0	0
-1.30733e-05	-1.58107e-05
-6.34153e-05	-6.56217e-05
0	0
8.94899e-07	0
0	0
0	0
1.43639e-06	1.17592e-06
2.10403e-08	0
-1.07631e-06	-1.41927e-06
2.41149e-08	0
0	0
-3.45775e-05	-4.89321e-05
2.08418e-07	1.64008e-07
0	0
-4.04755e-08	0
-2.41339e-06	0
-7.55467e-07	2.66587e-07
1.98178e-06	-2.76994e-06
1.74167e-06	0
1.12409e-07	0
7.06896e-08	0
0	0
-1.17467e-07	0
0	0
0	0
1.15728e-07	-1.67664e-06
-1.21236e-07	0
2.68503e-07	0
9.46684e-08	1.1378e-06
0	0
-1.28769e-06	-2.42998e-06
-6.13044e-07	0
-0.000198469	-0.000195607
1.29657e-06	0
-6.92214e-07	0
2.78832e-07	0
2.34352e-05	1.99014e-05
0	0
-4.43214e-09	0
-2.25111e-07	0
0	0
-1.92478e-07	-3.53281e-08
0	0
0	0
2.95703e-07	0
-1.72471e-07	0
-2.16125e-07	0
-8.05426e-08	0
-8.52774e-05	-8.54434e-05
-3.21592e-07	0
1.01132e-07	0
0	0
2.12083e-06	0
7.60779e-06	1.48821e-05
-1.11181e-06	-3.09242e-06
-7.94264e-07	0
0	0
-0.000183611	-0.000196095
-2.15383e-08	1.77973e-07
-3.45998e-07	0
-3.90091e-07	0
0	0
0	0
-4.77244e-07	-6.18692e-07
-8.81578e-07	0
8.65973e-08	0
-6.84182e-08	0
0	0
-0.00328985	-0.00363523
0.000821397	0.000805073
-2.30211e-08	0
0.00769431	0.00760769
-1.14203e-06	-8.27305e-07
8.61388e-06	7.32354e-06
1.5861e-06	0
0	0
0.0285216	0.0285521
-3.84903e-05	-3.25678e-05
0	0
-1.04769e-05	-8.00279e-06
0	0
0	0
-0.00102966	-0.000865557
3.12066e-08	0
-1.03835e-05	-1.08035e-05
0.00535151	0.00534639
-3.06685e-07	0
8.14464e-08	0
-2.1698e-07	-3.3399e-07
0	0
3.31371e-05	2.86832e-05
-1.50669e-05	-8.93471e-07
-0.0423836	-0.0423522
2.17309e-05	5.39873e-06
0	0
2.16788e-06	-9.64811e-07
-2.50037e-05	-3.05819e-05
0	0
1.00219e-06	9.50084e-07
0	0
-2.74312e-07	0
-7.74787e-08	7.11349e-07
-4.02381e-08	1.19449e-07
-9.21983e-07	0
2.29359e-07	1.37516e-06
0	0
9.20857e-08	2.52873e-07
0.000763593	0.000770503
0	0
0	0
-0.0203543	-0.020289
7.00385e-07	8.07603e-07
-1.25784e-07	0
0	0
0	0
-7.57224e-08	3.34423e-07
-5.25048e-05	-4.76297e-05
6.20172e-06	1.74874e-06
0	0
-0.000112943	-0.000112515
6.95715e-06	-8.56015e-07
1.80443e-07	-3.72042e-08
0	0
-7.96912e-07	1.4692e-06
0	0
-4.35278e-07	3.80289e-07
3.90664e-08	1.11682e-06
0	0
0.000249551	0.000197792
7.21617e-06	2.73727e-06
7.18842e-08	-1.49441e-08
0	0
-4.50852e-08	0
-6.69425e-06	-1.74933e-05
-2.82167e-06	-3.91552e-06
0	0
-1.83088e-05	-1.60237e-05
0	0
0	0
0.00386974	0.00387399
0	0
-3.36771e-07	3.7115e-07
-1.90815e-06	-1.61921e-07
0	0
0	0
-0.000301866	-0.000307142
0	0
-0.00125317	-0.00128948
0	0
-1.70411e-07	-9.14614e-07
-0.186131	-0.186163
0	0
3.65993e-07	0
0	0
0	0
2.59988e-07	0
0	0
0	0
-2.40939e-05	-2.71026e-05
7.7363e-08	0
-1.26412e-06	-5.59699e-07
0	0
0	0
-3.02867e-07	0
8.24376e-08	1.03512e-06
0	0
0	0
1.28583e-07	0
-2.45476e-06	8.85984e-06
0	0
0	0
1.43395e-06	-1.68298e-06
4.08051e-06	6.79153e-06
1.21986e-07	-2.94729e-07
0	0
0	0
0	0
2.10954e-06	8.15947e-07
-0.00408308	-0.00407741
0	0
-2.08404e-07	2.09831e-07
0	0
0	0
0	0
-8.32009e-07	-5.94531e-08
0.0026672	0.00279914
1.43895e-06	-1.19312e-06
0	0
0	0
0	0
4.51793e-06	4.56832e-06
1.35221e-05	4.36086e-06
0	0
-0.0118528	-0.0117732
0	0
0	0
0	0
-0.00284921	-0.00284685
6.43399e-09	0
0.000238423	0.000232584
0	0
0	0
4.67298e-06	3.44977e-06
0	0
1.79445e-05	-6.43541e-07
0	0
-2.08547e-06	0
-5.51495e-07	0
0	0
0	0
1.5904e-05	2.18168e-05
0	0
-2.05384e-07	0
0	0
0	0
4.44612e-07	0
-2.49474e-07	0
2.74163e-05	3.25888e-05
0	0
0	0
-1.21474e-06	0
5.51789e-07	8.99433e-08
0	0
-2.73462e-06	-6.60299e-06
-4.68186e-07	0
-4.09831e-07	-4.55238e-07
-1.17709e-06	0
0	0
-1.18065e-07	0
-6.70735e-07	0
0	0
0	0
0	0
0	0
6.03271e-08	0
0	0
-1.65657e-06	0
-2.0663e-07	0
-6.68183e-08	0
-1.01505e-07	4.4582e-07
0	0
0	0
-2.06227e-06	0
0	0
0	0
2.20133e-06	0
0	0
-9.56298e-05	-9.06203e-05
0	0
0	0
5.42268e-07	0
-9.10213e-08	-2.85443e-07
0	0
0	0
4.04245e-05	4.12284e-05
1.05188e-06	-1.63653e-06
0	0
0	0
-1.05753e-06	-2.73828e-06
4.40882e-08	0
0	0
0	0
0	0
-4.6109e-06	-3.3967e-06
-7.22498e-07	-4.33309e-07
-2.72283e-07	0
0	0
6.62936e-08	6.76291e-07
0	0
0	0
0	0
-1.41246e-07	0
-3.25942e-06	0
6.63548e-07	8.80913e-07
0	0
0	0
0	0
-1.13369e-07	3.34422e-07
-0.00417176	-0.00415087
0	0
-0.000398326	-0.000386608
-5.43984e-07	0
0	0
0	0
0	0
7.36729e-07	0
-0.00196697	-0.00195051
0	0
0	0
0	0
0	0
1.00168e-06	0
0	0
-3.2436e-05	-2.83949e-05
-1.50944e-07	0
0	0
0	0
-8.37592e-07	0
0	0
-3.40213e-07	0
-0.000100955	-6.97541e-05
0	0
1.00796e-06	0
0	0
-3.78122e-09	0
0	0
0	0
1.50839e-07	0
-0.00422904	-0.00423014
0	0
-4.43843e-06	-7.00379e-06
-5.74179e-06	-1.14101e-05
7.34347e-06	8.55908e-06
-2.87675e-07	1.35219e-07
0	0
1.27382e-06	0
-3.27404e-06	-4.64918e-06
0	0
0	0
-0.0169213	-0.0169546
1.75636e-06	0
7.41584e-05	7.50105e-05
0	0
3.07709e-07	0
-1.17339e-06	-1.7848e-06
0	0
0.000783046	0.000769653
0	0
0	0
-4.65967e-06	-3.61212e-06
0	0
0	0
1.17124e-06	2.90896e-06
0.000123716	0.000101812
0.00143029	0.00141516
0	0
-1.48275e-07	0
1.75221e-06	0
-1.34335e-06	1.25022e-07
0.0123595	0.0123201
0	0
0	0
1.9502e-05	5.71578e-06
0	0
0	0
0.0300741	0.0299743
6.19637e-07	0
1.26583e-05	1.51335e-05
0	0
0	0
1.38504e-06	4.35068e-07
8.32031e-07	0
0	0
0	0
1.25773e-05	1.20743e-05
0	0
0	0
0	0
-9.49244e-08	0
-9.14423e-06	0
0	0
0	0
0	0
2.14512e-07	0
0.000106486	0.000119049
-9.66028e-05	-0.00013462
0	0
8.79137e-07	0
-1.75035e-08	0
0	0
0	0
0	0
-0.00265219	-0.00260133
0.000298232	0.000297241
0	0
0	0
4.33284e-07	4.20542e-07
-5.70991e-05	-6.27086e-05
1.36073e-05	0
0	0
1.27223e-07	0
6.48096e-06	-1.41025e-06
0	0
0	0
0	0
0	0
1.86389e-07	0
1.04495e-06	0
0	0
-1.40512e-05	-1.57023e-05
0	0
-2.24705e-07	0
0	0
0	0
4.09038e-07	0
2.89244e-07	0
0	0
-2.52609e-07	0
2.77225e-07	0
-3.37689e-07	-8.34908e-07
5.48958e-06	6.1808e-06
0	0
5.66064e-07	0
0	0
0	0
0	0
1.27294e-07	1.47855e-06
3.77804e-07	0
-2.26224e-07	0
0	0
-5.21478e-07	0
5.21532e-07	0
0	0
3.06748e-07	0
0	0
-8.21627e-06	-1.35281e-05
-1.8906e-06	0
1.88397e-07	0
0	0
0.000264078	0.000219287
0	0
6.6065e-05	7.54565e-05
0	0
0	0
-1.34701e-08	0
0.000120583	0.000115301
-2.42553e-07	0
0	0
5.52562e-07	0
2.79007e-07	0
0	0
0	0
-4.5219e-07	0
2.24319e-05	6.54482e-06
-5.94137e-08	0
0	0
0	0
5.7651e-06	3.36057e-06
1.14983e-05	1.24874e-05
0	0
0	0
-3.5731e-07	0
-1.64424e-07	0
0	0
0	0
-8.35163e-07	0
9.12908e-07	0
0	0
0	0
0	0
0	0
-6.45734e-08	0
9.14728e-07	0
0	0
-1.12016e-06	-4.12463e-07
-1.16421e-07	0
0	0
0	0
0	0
1.71647e-06	0
0	0
0	0
0	0
-4.5964e-07	-3.68331e-07
1.52291e-07	0
-2.38241e-07	0
-1.36142e-08	0
2.66125e-06	1.28911e-07
2.21328e-07	-9.97393e-07
0	0
5.62619e-07	0
-5.67153e-08	8.59867e-07
1.06441e-05	4.51578e-06
-2.58444e-07	0
0	0
-1.17984e-08	0
-8.06712e-08	-4.04221e-07
-1.40037e-07	0
5.42744e-09	-4.68955e-06
0	0
0	0
-1.31352e-06	0
-3.02229e-07	0
-5.73455e-07	0
-2.36458e-06	0
0	0
4.46708e-07	2.25479e-07
9.69265e-08	7.09036e-07
0	0
6.54483e-07	0
-1.71578e-07	0
-5.71999e-07	0
0	0
0	0
9.88467e-08	0
-1.61519e-08	1.73086e-07
0	0
1.0748e-06	0
0	0
0	0
-4.11521e-07	-3.04218e-07
0	0
-1.92501e-07	0
9.15197e-08	0
-2.30632e-07	0
0	0
-1.44901e-07	-9.97059e-08
-9.95869e-08	0
1.62841e-07	0
0	0
2.70556e-07	0
1.24484e-06	0
-3.00004e-07	0
-7.65344e-08	-1.27586e-07
0	0
1.84299e-07	0
-1.60442e-07	0
0	0
0	0
-8.7064e-07	0
1.45358e-07	0
-1.73643e-07	4.61358e-07
0	0
0	0
-3.09791e-07	0
1.08407e-07	5.01136e-08
-3.684e-08	0
0	0
-3.65077e-07	0
6.05847e-07	0
0	0
0	0
-2.13748e-07	0
-3.27951e-07	0
0	0
0	0
0	0
0	0
3.11403e-07	0
4.74975e-08	0
6.38329e-08	0
-6.23249e-07	-1.2134e-06
0	0
-6.90974e-07	-1.54475e-07
-5.6833e-08	0
0	0
1.00771e-06	0
7.41338e-08	0
-2.84405e-07	0
-2.93884e-07	0
6.25751e-08	0
-6.77306e-07	0
1.34e-06	6.40657e-07
0	0
-4.71998e-07	0
0	0
0	0
2.78969e-08	0
8.7484e-07	-1.80317e-06
-3.92417e-07	0
3.9042e-08	-1.23958e-07
0	0
0	0
7.4628e-08	0
0	0
-1.8684e-06	0
0	0
-1.15147e-07	0
-8.60767e-07	0
0	0
0	0
1.66294e-07	0
0	0
1.22028e-07	-1.60602e-07
0	0
0	0
3.48891e-08	0
1.06852e-07	0
-2.21991e-07	-5.61439e-07
0	0
0	0
5.06775e-07	0
2.49867e-07	-1.59336e-07
0	0
5.86261e-07	0
-4.12019e-07	-1.19888e-06
1.44359e-08	7.08272e-07
-4.68472e-08	0
0	0
2.43394e-07	0
-3.50487e-08	0
0	0
0	0
0	0
-9.31124e-08	0
6.55541e-08	0
0	0
-3.42595e-08	0
-1.4781e-06	1.22304e-07
0	0
-1.78594e-07	2.7715e-07
0	0
0	0
-3.91028e-06	0
0	0
0	0
9.6884e-08	-1.21443e-06
0	0
2.63714e-07	0
0	0
0	0
-7.35441e-07	0
-9.85385e-08	0
0	0
-2.13435e-07	0
4.06418e-06	2.85426e-06
-3.10441e-07	0
-3.13794e-07	-2.57243e-07
7.58644e-07	0
-3.17372e-07	-1.82357e-06
-0.00611434	-0.00600422
0	0
-1.90098e-07	0
8.04471e-08	0
-0.00457471	-0.00462514
-1.53099e-05	-1.5691e-05
0	0
-1.57128e-07	0
1.0144e-06	0
-9.70667e-09	0
1.43495e-07	0
-0.000860612	-0.000841591
0	0
-2.88371e-07	0
-2.83025e-07	0
4.14877e-08	0
4.32131e-06	3.55046e-06
0	0
-1.94581e-06	0
-4.90781e-07	1.26373e-06
0	0
5.70038e-07	0
4.02098e-07	9.38693e-07
0.000430955	0.000434758
0.00325655	0.00326624
0	0
1.90375e-06	-1.43398e-07
-1.15297e-07	0
0	0
3.45433e-07	0
0	0
0	0
-1.45719e-07	0
1.10296e-07	0
7.00907e-06	-4.19593e-06
-3.00286e-05	-2.55119e-05
0	0
1.95988e-07	0
0.00296523	0.00300789
0	0
-1.04148e-06	0
-8.3943e-07	3.41948e-06
-1.7897e-07	0
8.31947e-06	1.25115e-06
0	0
-1.84911e-07	0
9.63782e-08	0
0	0
-0.00108499	-0.0010132
0	0
0	0
-5.82354e-09	-8.33423e-07
-2.33884e-06	-5.13214e-06
-0.000181387	-0.000159806
-6.02007e-06	-6.38406e-06
0	0
1.80575e-05	1.85836e-05
6.07209e-07	-1.34332e-06
0	0
9.12095e-08	0
-1.14556e-06	0
-0.000753245	-0.00080188
2.07048e-07	0
0	0
-8.75599e-08	-2.53813e-06
3.41869e-06	1.6742e-06
3.18007e-07	0
4.63996e-07	0
0	0
0	0
-1.97514e-07	0
3.603e-07	-4.42194e-07
-3.45329e-08	0
-0.000115239	-0.000105431
0	0
-4.15145e-07	0
1.88864e-07	0
-5.39628e-07	1.25758e-07
1.64473e-06	0
3.69933e-05	3.45935e-05
-4.33597e-07	0
-1.60232e-05	-1.87029e-05
0	0
0.00180248	0.00187094
2.67725e-06	-5.2677e-07
-7.9448e-05	-7.68593e-05
-1.30995e-07	0
3.18164e-07	1.68777e-07
0	0
8.57776e-06	1.89323e-05
-2.68887e-07	0
2.00022e-07	0
3.05032e-07	-5.0494e-06
0	0
-3.67578e-05	-4.17714e-05
-3.91477e-07	-3.20724e-08
1.03612e-07	0
7.48277e-07	1.99786e-07
7.85803e-10	0
6.93176e-07	0
3.84743e-06	4.38282e-06
1.92566e-07	0
6.43117e-07	5.36139e-06
-5.78803e-07	0
0	0
-0.176508	-0.176494
0	0
0	0
7.98837e-07	0
0.00495347	0.00492374
0.00459033	0.00463028
-1.93408e-08	0
0.00307832	0.00308154
-0.0037944	-0.00384622
-5.0634e-06	-8.0651e-06
0	0
-7.34775e-07	0
-5.92275e-06	7.40355e-07
1.53e-07	0
-2.61572e-07	0
0	0
3.22456e-09	1.01083e-06
-4.05653e-07	2.08737e-08
0	0
-3.58394e-07	0
0	0
0	0
7.06896e-08	0
-1.38614e-06	0
-1.69447e-07	0
-7.62554e-08	3.522e-08
0	0
1.34121e-07	0
5.12271e-08	0
-4.18745e-05	-4.56988e-05
0.00599919	0.00590762
2.29535e-07	-2.21315e-07
4.87601e-07	5.87514e-06
0.0357264	0.0357464
0	0
2.05039e-06	0
6.69055e-05	7.20392e-05
0	0
1.32582e-05	1.48027e-05
0	0
0	0
0	0
-7.4275e-07	0
-1.63392e-05	1.91601e-05
-6.13601e-07	-9.18781e-07
0	0
-1.01452e-07	0
2.98487e-05	3.57703e-05
0	0
1.10517e-07	0
0	0
1.60355e-06	2.86286e-06
-2.45475e-06	0
-7.38343e-07	0
0	0
7.13574e-06	2.74411e-06
0	0
-4.31678e-07	0
0	0
0	0
-1.30057e-07	0
9.29106e-07	2.65162e-06
2.36048e-07	0
0	0
-7.73168e-08	0
1.88368e-08	0
0	0
0	0
9.06381e-06	2.90417e-06
-4.90785e-06	0
-1.77496e-07	0
0	0
0	0
1.24588e-05	1.57066e-05
-3.55528e-07	-7.01284e-08
0	0
0	0
8.51457e-06	1.53735e-05
0	0
0	0
0	0
-3.14255e-07	0
8.49172e-07	0
0	0
0	0
0	0
0	0
-2.43193e-06	1.50071e-06
1.46924e-06	0
0	0
-5.24101e-07	0
0	0
0	0
0	0
6.27675e-07	0
2.27494e-07	0
0	0
0	0
0	0
-8.16679e-08	0
-2.88613e-05	-3.1774e-05
9.00063e-08	0
0	0
1.82142e-07	0
-1.66119e-06	0
0	0
0	0
-9.39257e-06	-8.73878e-06
-1.5206e-07	0
-3.14472e-07	0
0	0
0	0
1.53274e-07	-3.62701e-07
1.41934e-06	0
1.37693e-07	0
0	0
0	0
-6.70052e-07	0
1.14725e-06	1.37947e-07
0	0
1.46766e-06	0
-3.04616e-05	-1.39496e-05
-1.97844e-05	-2.95248e-05
-5.10965e-08	0
0	0
2.28012e-06	0
3.3899e-06	0
-9.53266e-06	-1.07195e-05
0	0
0	0
7.3012e-06	-1.01378e-05
-3.13579e-05	-3.25815e-05
0	0
4.1012e-05	3.35008e-05
2.0343e-05	2.78026e-05
3.65024e-07	0
0.0294691	0.0293894
0	0
-7.78232e-08	0
1.82887e-06	1.22056e-06
0	0
0	0
0.000146883	0.000152968
0	0
-7.26544e-06	1.3274e-05
0	0
6.59792e-07	0
-0.0030595	-0.00300969
1.88495e-07	8.95067e-06
7.86249e-08	-4.2381e-07
0	0
9.91436e-08	0
0.00117244	0.0011708
0	0
0	0
-3.5177e-05	-3.29845e-05
1.52198e-07	0
0.00025131	0.00025266
0	0
0	0
3.56536e-06	3.11168e-06
-3.22554e-07	6.4068e-07
0	0
0	0
8.34104e-07	0
-7.812e-07	0
0	0
0	0
-0.0271864	-0.0272039
1.77208e-07	-4.06926e-07
0	0
0	0
0	0
0	0
-1.62196e-08	-1.30656e-06
6.90534e-08	0
0	0
-2.62083e-05	-2.75688e-05
-9.23098e-06	-1.90254e-05
0	0
0	0
0	0
5.82911e-07	0
1.1559e-06	-2.7672e-07
0	0
0	0
0	0
-9.27158e-08	-6.75913e-07
1.93156e-05	3.72773e-06
0	0
1.87977e-06	1.32685e-06
0	0
0	0
0	0
2.38746e-07	0
-6.21471e-07	0
0.000220029	0.000210395
0	0
0	0
-6.78122e-07	0
4.60614e-09	0
0.012244	0.0120213
0	0
-0.000303379	-0.000290973
-4.65623e-07	0
0	0
0	0
2.5857e-08	0
0	0
-5.8378e-08	-1.05766e-06
0	0
0	0
-1.54465e-07	0
-7.86442e-06	-1.05333e-06
1.97251e-08	0
0	0
6.54209e-05	6.70628e-05
2.27648e-05	-6.29016e-06
3.06671e-06	3.56296e-06
0	0
0.0187203	0.0187407
-3.42268e-06	-4.28124e-06
1.1139e-06	-2.54769e-06
7.24666e-07	0
0	0
-3.09285e-07	0
1.10312e-06	2.39753e-06
-9.02505e-08	0
0	0
0	0
0	0
-4.06913e-07	-8.29245e-07
0	0
1.98629e-07	2.67851e-06
-5.80038e-07	-5.26587e-07
0	0
1.20224e-07	-2.91984e-07
0	0
1.01056e-05	3.45349e-06
1.23077e-07	0
0	0
0	0
-3.74118e-07	0
0	0
9.48341e-08	0
0	0
2.43226e-07	0
5.22742e-06	8.07756e-07
0	0
0	0
0	0
-7.36894e-08	0
5.05297e-08	0
0	0
0	0
2.9815e-07	0
-2.49104e-07	-1.1071e-06
0	0
0	0
0	0
1.87433e-06	1.01462e-06
-5.18161e-08	0
0	0
0	0
7.17776e-07	-1.89278e-08
0	0
0	0
0	0
-4.81373e-08	0
9.17638e-07	4.90529e-07
3.05213e-05	3.31457e-05
0	0
0	0
0	0
1.24509e-07	0
-7.1416e-07	6.84457e-08
0	0
1.53813e-06	-1.949e-06
-1.66809e-06	0
0	0
0	0
-4.87348e-08	0
-9.97879e-06	5.24079e-06
6.28684e-07	8.03323e-07
0	0
0	0
0	0
0	0
1.31104e-06	0
0	0
-0.000580156	-0.000576321
-2.81537e-07	0
0	0
0	0
-3.25065e-05	-2.66423e-05
0	0
-2.40457e-06	-6.2918e-07
-3.64612e-07	-2.39752e-06
0	0
-1.53501e-06	-3.85089e-07
0	0
4.81872e-06	8.16957e-07
0	0
4.83303e-07	0
3.51769e-05	-7.91746e-05
-0.000396975	-0.000386742
0	0
6.39806e-07	0
-1.48474e-07	0
-6.68682e-07	-1.53721e-06
0.0288758	0.0288953
0	0
-1.61549e-05	-1.66462e-05
-4.7554e-06	-5.89331e-07
0	0
0	0
-0.00432482	-0.00430822
-1.83827e-07	0
-9.95879e-07	-1.46142e-06
0	0
-4.34836e-07	0
-0.000570767	-0.000512834
0	0
7.86188e-07	-4.42193e-07
0	0
0	0
-2.03162e-06	7.46504e-06
0	0
0	0
-4.27159e-07	-8.43961e-08
-1.78733e-06	0
-2.61485e-07	2.08378e-07
0	0
0	0
6.6966e-07	0
1.01186e-07	0
-3.72202e-08	0
0	0
0	0
-2.24239e-06	0
0	0
0	0
0.000306372	0.000269221
-7.4721e-06	0
0	0
0	0
0	0
1.17331e-07	0
8.93789e-07	2.9246e-06
0	0
0	0
-1.09227e-06	5.01667e-07
-6.12067e-07	0
0	0
0	0
-5.60093e-07	0
-4.42206e-06	-8.67633e-07
0	0
0	0
0	0
0	0
-1.95926e-07	6.32045e-07
0	0
0	0
-4.5625e-07	0
2.13283e-07	-4.08661e-07
0	0
0	0
-1.38184e-06	0
5.15721e-07	0
-0.00118382	-0.00119577
0	0
0	0
-6.53927e-10	8.34221e-06
3.13002e-06	2.91775e-06
5.66134e-07	0
0	0
2.43007e-07	-6.87059e-07
-2.3377e-06	-1.51566e-06
0	0
0	0
0	0
-1.63983e-06	0
0.000168725	0.000176623
-1.3374e-07	5.94174e-07
0	0
6.87024e-05	6.56701e-05
0	0
9.82332e-07	0
0	0
0	0
-3.01933e-06	0
2.37208e-06	-1.32354e-07
0	0
7.9887e-07	0
3.81236e-07	0
-2.19706e-06	0
-1.18714e-06	0
7.80785e-08	0
1.95155e-08	0
0	0
8.60828e-07	0
2.83878e-06	0
3.57451e-07	0
6.58147e-07	4.48305e-07
-1.10591e-07	0
0	0
0.000589511	0.000591778
-2.71117e-07	0
2.78201e-05	2.61085e-05
3.78031e-07	0
3.90596e-08	0
4.38356e-07	0
0.000138521	0.000110549
0	0
1.82668e-06	0
-0.000268941	-0.000271663
0	0
-4.01299e-07	0
0	0
0	0
4.24074e-07	0
-3.70299e-07	0
0.000134101	0.000124908
1.17047e-07	0
6.40384e-08	0
-1.1726e-06	0
2.69528e-07	-6.03228e-07
0	0
0.00121267	0.00122242
-4.35137e-06	-4.63326e-08
6.56468e-05	0.000103349
-5.19306e-07	0
2.4431e-07	0
-1.12327e-05	-4.95902e-06
5.55341e-07	6.92039e-07
0	0
-2.99631e-07	0
0	0
0	0
7.47329e-07	0
-8.07564e-07	0
-1.1411e-06	0
-3.02599e-07	5.60741e-07
-1.14286e-07	0
6.16063e-07	0
-1.92158e-07	0
-3.70728e-08	0
3.14139e-07	0
-1.46168e-06	1.76168e-06
4.2829e-08	0
-1.41106e-06	1.15589e-06
0	0
0	0
0	0
-1.28324e-07	0
-1.84602e-06	0
0	0
0	0
0	0
-2.60886e-07	0
-3.54012e-07	1.65025e-12
-9.13005e-08	0
0	0
0.000545271	0.000544736
3.38407e-06	-6.33639e-06
0	0
0	0
3.2808e-06	4.21219e-06
-4.39696e-06	-9.85324e-06
-5.13592e-08	0
0	0
0	0
-1.00861e-05	-1.07181e-05
0.00111292	0.00110429
-1.1496e-06	0
0	0
0	0
-4.43912e-06	0
0.026972	0.0269579
0	0
-3.91671e-07	0
0	0
5.16507e-08	-1.13507e-07
-7.19341e-06	-6.58935e-06
0	0
1.80507e-07	0
-9.85094e-06	-1.78125e-06
1.9874e-07	0
0	0
0	0
-3.47851e-07	0
-2.31947e-07	-9.89166e-07
0	0
9.51234e-07	0
-0.00100328	-0.000992405
0.000506651	0.000504905
-2.28741e-07	0
0	0
0.0020953	0.00216087
0.00234061	0.00233806
0	0
0	0
-1.83491e-09	0
5.87172e-07	0
-5.08709e-08	0
0	0
1.4625e-07	1.40152e-06
4.502e-07	0
-1.10224e-08	0
1.60934e-07	0
0	0
0	0
3.63649e-06	0
0	0
0	0
9.93428e-07	0
6.32689e-07	0
-8.18968e-08	-1.97431e-07
0	0
0	0
1.5179e-05	1.80563e-05
2.88213e-06	3.51867e-06
0	0
0	0
1.04599e-08	1.43371e-06
-1.58845e-05	7.21384e-08
0	0
0	0
-1.24112e-09	0
4.77486e-06	0
5.89755e-07	0
0	0
0	0
0	0
-3.55067e-07	0
1.22661e-06	3.82477e-07
0	0
-1.56052e-07	0
0	0
0	0
0	0
0	0
0.0010624	0.00101754
-0.00230749	-0.00220636
0	0
0	0
0	0
-6.90084e-08	-5.59465e-07
2.07712e-07	0
0	0
8.25498e-07	-3.48303e-06
0	0
0	0
0	0
1.21954e-07	0
-1.91287e-06	-1.24479e-06
4.32491e-08	0
0	0
0	0
-3.49314e-07	-1.59589e-07
0	0
-1.42714e-06	0
0	0
-3.11395e-07	0
-1.60012e-05	-2.32966e-06
0	0
0	0
6.75418e-08	0
0	0
4.29533e-07	0
0	0
0	0
-7.7569e-07	0
-1.1221e-06	0
1.19906e-07	0
0	0
0	0
[truncated: 52,097 more rows]

## Sheet: (d) KS energy
N2AMD (Hartree)	DFT (Hartree)
-0.251621	-0.25169
-0.247695	-0.247754
-0.246975	-0.247077
-0.250112	-0.250218
-0.241793	-0.241907
-0.248694	-0.248774
-0.247132	-0.247165
-0.244513	-0.244621
-0.248008	-0.24811
-0.238168	-0.23828
-0.243236	-0.243284
-0.244279	-0.244283
-0.242409	-0.242516
-0.246535	-0.246601
-0.2351	-0.235222
-0.241183	-0.241283
-0.242326	-0.242407
-0.241203	-0.24127
-0.244278	-0.244357
-0.233121	-0.233188
-0.239345	-0.239391
-0.241896	-0.241975
-0.239784	-0.239925
-0.24284	-0.242906
-0.230074	-0.230151
-0.236362	-0.236451
-0.238792	-0.238875
-0.237717	-0.237799
-0.239438	-0.23953
-0.227843	-0.227942
-0.234714	-0.234822
-0.22743	-0.227533
-0.234168	-0.234263
-0.238542	-0.238597
-0.223703	-0.223783
-0.228847	-0.228893
-0.224069	-0.224095
-0.231161	-0.231178
-0.236686	-0.236778
-0.213452	-0.213507
-0.0906586	-0.0908098
-0.0839927	-0.0840798
-0.0857573	-0.0859002
-0.0886484	-0.0888431
-0.0890932	-0.0891732
-0.0877682	-0.0878965
-0.0833004	-0.083446
-0.0854875	-0.0855773
-0.0870957	-0.0872124
-0.0831078	-0.08322
-0.0824233	-0.0825272
-0.0806481	-0.0807645
-0.0842786	-0.0844135
-0.0840494	-0.0841895
-0.0814575	-0.0815111
-0.0819277	-0.0821007
-0.0786334	-0.0787231
-0.0807435	-0.080888
-0.08153	-0.0816505
-0.0801329	-0.0802918
-0.0781883	-0.0782773
-0.075962	-0.0760822
-0.079859	-0.0799613
-0.0791104	-0.0792281
-0.0790306	-0.0791022
-0.0724957	-0.072652
-0.0748428	-0.0749776
-0.0785537	-0.078704
-0.0740104	-0.0741039
-0.0776289	-0.0777452
-0.0714372	-0.071559
-0.0715052	-0.0717127
-0.075754	-0.0759634
-0.070765	-0.0708581
-0.0743634	-0.0744665
-0.0697486	-0.069845
-0.0711561	-0.0713148
-0.0740493	-0.0741616
-0.0697207	-0.0698509
-0.073227	-0.0733435
-0.249742	-0.249867
-0.247095	-0.247112
-0.24893	-0.249039
-0.247017	-0.247048
-0.243142	-0.243261
-0.24744	-0.247474
-0.246136	-0.246173
-0.248505	-0.24851
-0.245635	-0.245687
-0.241892	-0.241973
-0.244809	-0.244884
-0.243798	-0.243853
-0.244721	-0.244785
-0.244632	-0.244587
-0.239798	-0.239865
-0.24146	-0.241423
-0.240403	-0.240484
-0.242492	-0.242507
-0.242303	-0.242442
-0.238338	-0.238375
-0.235234	-0.235261
-0.23899	-0.2391
-0.240027	-0.240161
-0.240322	-0.240441
-0.232979	-0.23291
-0.232758	-0.232833
-0.236198	-0.236273
-0.237034	-0.237091
-0.238437	-0.238568
-0.230239	-0.230306
-0.228827	-0.22888
-0.224027	-0.224076
-0.22646	-0.226454
-0.225045	-0.225104
-0.228923	-0.229083
-0.225254	-0.225219
-0.217125	-0.217152
-0.223417	-0.223427
-0.219524	-0.219592
-0.210454	-0.210489
-0.0810331	-0.0810308
-0.084994	-0.0849952
-0.0831768	-0.0831675
-0.0844033	-0.084406
-0.0902954	-0.0902998
-0.0793662	-0.0794462
-0.0831521	-0.0830089
-0.0800317	-0.0800531
-0.0812953	-0.0812962
-0.0888113	-0.0887719
-0.0769359	-0.0769951
-0.0822832	-0.0822946
-0.0756449	-0.0756828
-0.0777558	-0.0777273
-0.0876396	-0.0875953
-0.0737874	-0.0737614
-0.0801781	-0.0801717
-0.0739006	-0.073963
-0.0752715	-0.0752797
-0.0869754	-0.0868697
-0.0711048	-0.0710317
-0.0778467	-0.0779209
-0.0718865	-0.0718662
-0.0741574	-0.0742006
-0.0839904	-0.0840102
-0.0700495	-0.070037
-0.0764513	-0.0764369
-0.0688838	-0.0688953
-0.0719837	-0.0719748
-0.0832939	-0.0833121
-0.0689986	-0.0689996
-0.0746015	-0.074661
-0.0661993	-0.0662058
-0.0708963	-0.0708857
-0.0795495	-0.0795531
-0.0641837	-0.0641988
-0.0727137	-0.0726178
-0.0651081	-0.0651003
-0.0697497	-0.0697512
-0.0776991	-0.0776658
-0.247434	-0.24754
-0.248339	-0.24842
-0.242847	-0.242937
-0.247044	-0.247147
-0.248383	-0.248411
-0.245002	-0.245106
-0.245077	-0.245113
-0.240118	-0.240146
-0.24528	-0.245363
-0.247135	-0.247241
-0.24197	-0.242095
-0.244027	-0.24415
-0.238042	-0.238105
-0.243279	-0.24327
-0.242839	-0.242906
-0.239415	-0.239528
-0.241006	-0.24112
-0.235004	-0.235103
-0.241085	-0.241255
-0.241876	-0.241977
-0.237541	-0.237566
-0.238832	-0.239028
-0.23287	-0.233041
-0.238797	-0.238896
-0.239341	-0.239506
-0.234443	-0.234508
-0.236354	-0.236507
-0.231015	-0.230967
-0.236308	-0.236455
-0.235639	-0.235735
-0.228336	-0.228546
-0.226988	-0.227195
-0.219223	-0.21935
-0.230676	-0.230786
-0.22689	-0.2271
-0.222562	-0.222672
-0.221036	-0.221159
-0.210251	-0.210325
-0.226374	-0.226532
-0.219341	-0.219471
-0.0912665	-0.0910047
-0.0905311	-0.0902679
-0.0879005	-0.0876386
-0.0885027	-0.0882566
-0.0879502	-0.0876415
-0.0877446	-0.0874735
-0.086405	-0.0861446
-0.086655	-0.0863735
-0.0858719	-0.085645
-0.0848019	-0.0845133
-0.0831641	-0.0831539
-0.0802313	-0.0801791
-0.0844497	-0.0843339
-0.0839811	-0.0838856
-0.0829008	-0.0827221
-0.0796084	-0.0795661
-0.0794837	-0.0794139
-0.0795922	-0.079648
-0.0807269	-0.0806288
-0.0800565	-0.0800794
-0.0778668	-0.0778146
-0.0771619	-0.0770366
-0.0784465	-0.0784583
-0.0769379	-0.0768028
-0.077172	-0.0770044
-0.0768538	-0.0767132
-0.0756355	-0.075572
-0.0773627	-0.0772593
-0.075839	-0.0758419
-0.0760771	-0.0760938
-0.0749216	-0.0748847
-0.0722415	-0.0722644
-0.0748464	-0.0749319
-0.0730888	-0.0730909
-0.0732126	-0.0732109
-0.0721134	-0.0722068
-0.071934	-0.0719629
-0.0726421	-0.0725268
-0.0706359	-0.0705418
-0.0691572	-0.0692248
-0.249077	-0.249108
-0.246163	-0.246247
-0.245604	-0.245603
-0.251034	-0.251003
-0.250929	-0.25093
-0.248393	-0.248493
-0.244255	-0.244224
-0.245085	-0.245141
-0.246693	-0.246712
-0.248336	-0.248336
-0.245238	-0.245315
-0.24156	-0.241637
-0.242187	-0.242272
-0.245365	-0.24541
-0.246057	-0.246156
-0.243677	-0.243677
-0.240184	-0.240284
-0.240195	-0.240307
-0.244109	-0.244071
-0.242624	-0.242636
-0.241081	-0.241103
-0.237838	-0.237844
-0.238204	-0.238196
-0.24211	-0.242215
-0.240852	-0.240886
-0.237693	-0.237656
-0.23695	-0.236935
-0.236418	-0.236428
-0.237921	-0.237931
-0.239188	-0.239233
-0.231111	-0.231161
-0.231915	-0.231963
-0.230512	-0.230559
-0.226009	-0.226028
-0.233078	-0.233167
-0.220444	-0.220452
-0.215489	-0.215484
-0.215868	-0.215875
-0.220223	-0.22023
-0.222377	-0.222393
-0.0812382	-0.0811012
-0.0823906	-0.0822483
-0.0844613	-0.0843467
-0.0849737	-0.0849641
-0.0767822	-0.0768143
-0.0798279	-0.0797856
-0.0808124	-0.0808075
-0.0812405	-0.0811722
-0.0846643	-0.0846674
-0.0753311	-0.0751956
-0.076218	-0.0761881
-0.079122	-0.0790625
-0.0800412	-0.0800195
-0.0826547	-0.0825342
-0.0723223	-0.0722454
-0.0744391	-0.0744375
-0.0785305	-0.0785083
-0.0792818	-0.0792485
-0.0802725	-0.0802805
-0.0710568	-0.0709972
-0.0739155	-0.0739714
-0.0764535	-0.0764774
-0.078384	-0.0783958
-0.079019	-0.0790093
-0.0701631	-0.0701282
-0.0707648	-0.0707414
-0.0751531	-0.0751477
-0.0769295	-0.0768929
-0.0779608	-0.0778515
-0.0686436	-0.0686443
-0.0682701	-0.0682349
-0.0748378	-0.0747674
-0.0742905	-0.0741714
-0.07595	-0.075786
-0.0684726	-0.0684288
-0.0672256	-0.0672104
-0.0731697	-0.0731279
-0.0725011	-0.0724965
-0.0724885	-0.0724271
-0.0657602	-0.0657426
-0.251237	-0.25133
-0.251348	-0.251447
-0.247902	-0.24795
-0.250726	-0.250704
-0.248476	-0.248529
-0.24931	-0.249367
-0.248712	-0.248742
-0.246797	-0.246777
-0.247933	-0.248003
-0.247837	-0.247944
-0.246541	-0.246596
-0.247406	-0.247414
-0.2445	-0.244594
-0.244358	-0.244355
-0.24566	-0.245646
-0.244893	-0.244924
-0.24392	-0.243982
-0.242895	-0.243009
-0.243813	-0.243887
-0.243984	-0.24404
-0.241303	-0.241336
-0.240861	-0.240903
-0.240821	-0.24086
-0.23708	-0.237057
-0.242022	-0.242078
-0.239924	-0.240015
-0.238263	-0.238322
-0.238603	-0.238702
-0.235409	-0.235503
-0.240517	-0.240622
-0.231963	-0.232
-0.224798	-0.224823
-0.227933	-0.227971
-0.233357	-0.233371
-0.225992	-0.22604
-0.224922	-0.224968
-0.221871	-0.221925
-0.216356	-0.216406
-0.230513	-0.23057
-0.217706	-0.217742
-0.0812157	-0.0812771
-0.0922892	-0.092259
-0.0896731	-0.0896479
-0.0793559	-0.0793463
-0.0879652	-0.0879357
-0.0782142	-0.0782191
-0.0864055	-0.0864403
-0.0855251	-0.0855326
-0.0781169	-0.0782139
-0.0845583	-0.0845806
-0.0756283	-0.0755904
-0.0845146	-0.0845335
-0.0834522	-0.0834975
-0.0765311	-0.0765626
-0.082624	-0.0826349
-0.0736802	-0.0736796
-0.0833497	-0.08337
-0.0824198	-0.0824389
-0.075676	-0.0756192
-0.081901	-0.0819292
-0.0711547	-0.0711781
-0.0815551	-0.0815969
-0.0795532	-0.0795359
-0.0713012	-0.0712979
-0.0806184	-0.0805764
-0.0695287	-0.0695235
-0.0801164	-0.0801494
-0.0785075	-0.0784984
-0.0692239	-0.0692977
-0.0783224	-0.0783449
-0.0682446	-0.068303
-0.0751406	-0.0751281
-0.075454	-0.0755322
-0.0681011	-0.0681193
-0.0755447	-0.0755414
-0.0662698	-0.0663705
-0.0731334	-0.073053
-0.0744667	-0.0744948
-0.065802	-0.0659407
-0.0732602	-0.073283
-0.251393	-0.251488
-0.248001	-0.248158
-0.246987	-0.247148
-0.24514	-0.245202
-0.246576	-0.246685
-0.249616	-0.249805
-0.246094	-0.246211
-0.24407	-0.244191
-0.242604	-0.242689
-0.244327	-0.244396
-0.245581	-0.245737
-0.244309	-0.244506
-0.242077	-0.242215
-0.240904	-0.241097
-0.242342	-0.242477
-0.240779	-0.240943
-0.240667	-0.240877
-0.238016	-0.238181
-0.238161	-0.2383
-0.237856	-0.238017
-0.234968	-0.2351
-0.235417	-0.235403
-0.234918	-0.235018
-0.234497	-0.234629
-0.236148	-0.236293
-0.23293	-0.233126
-0.234216	-0.234422
-0.233242	-0.2334
-0.230616	-0.23077
-0.233566	-0.233787
-0.226566	-0.226799
-0.228471	-0.228689
-0.226049	-0.226325
-0.226759	-0.226948
-0.225588	-0.225701
-0.222028	-0.222281
-0.218559	-0.218817
-0.222674	-0.222967
-0.212155	-0.212433
-0.213215	-0.213453
-0.0781388	-0.0781126
-0.0773641	-0.0773288
-0.0786398	-0.0785981
-0.0856299	-0.0853732
-0.0862088	-0.0859795
-0.0771806	-0.0771191
-0.0763922	-0.076362
-0.0770681	-0.0769368
-0.0837934	-0.0837205
-0.0836743	-0.0836242
-0.075167	-0.0751931
-0.0749468	-0.0748505
-0.0766784	-0.0767068
-0.0811304	-0.0810839
-0.0815572	-0.0814875
-0.0745227	-0.0745446
-0.0721154	-0.0720927
-0.0760624	-0.0759606
-0.0797487	-0.079728
-0.0792367	-0.0793142
-0.0687946	-0.0686161
-0.0712727	-0.0712434
-0.0727779	-0.0727156
-0.0788744	-0.0789183
-0.0764491	-0.0763556
-0.0670829	-0.0669879
-0.0697402	-0.0696592
-0.0712472	-0.0712826
-0.0768682	-0.0769889
-0.0754249	-0.0755093
-0.0656553	-0.0654964
-0.0678793	-0.0678167
-0.0701084	-0.0700853
-0.0755322	-0.0755262
-0.0735638	-0.0735717
-0.0637311	-0.0636969
-0.0664816	-0.0664696
-0.0677702	-0.0677413
-0.0728174	-0.072753
-0.0727938	-0.0728034
-0.252404	-0.25229
-0.24938	-0.249239
-0.245287	-0.245033
-0.249416	-0.249339
-0.250299	-0.250187
-0.250763	-0.250723
-0.248506	-0.248405
-0.240948	-0.240912
-0.248459	-0.248425
-0.247005	-0.246887
-0.248049	-0.247959
-0.245534	-0.245459
-0.240653	-0.240573
-0.246957	-0.246752
-0.246317	-0.246171
-0.24771	-0.247648
-0.244484	-0.244393
-0.236922	-0.236776
-0.244537	-0.244576
-0.244167	-0.243986
-0.246049	-0.24593
-0.242394	-0.242359
-0.232039	-0.231963
-0.243924	-0.24378
-0.242538	-0.242412
-0.24508	-0.244868
-0.241349	-0.241149
-0.228672	-0.228559
-0.23986	-0.239641
-0.240455	-0.24024
-0.242328	-0.242203
-0.237019	-0.236965
-0.223609	-0.223486
-0.228517	-0.228503
-0.238642	-0.238556
-0.240563	-0.240404
-0.232515	-0.232401
-0.215572	-0.215511
-0.222904	-0.222814
-0.234622	-0.234521
-0.086032	-0.0859539
-0.0849421	-0.0849186
-0.0855294	-0.0855432
-0.085008	-0.0849221
-0.0849454	-0.084948
-0.0821952	-0.0822835
-0.0835427	-0.0835567
-0.0835617	-0.0836526
-0.0805628	-0.0805578
-0.0830209	-0.0829932
-0.0804312	-0.0804347
-0.0823345	-0.0822594
-0.0809136	-0.0808626
-0.0792546	-0.0792709
-0.0819691	-0.0818837
-0.0787435	-0.07873
-0.0779951	-0.0778873
-0.0779227	-0.0779348
-0.0775611	-0.0775643
-0.0790899	-0.0791451
-0.077386	-0.0774279
-0.0742009	-0.0741863
-0.0765914	-0.0765663
-0.0755912	-0.0755906
-0.0772071	-0.0772044
-0.074212	-0.0741718
-0.0724297	-0.0724408
-0.0731645	-0.0731026
-0.0716278	-0.0717114
-0.0735341	-0.07345
-0.0722376	-0.0722282
-0.06997	-0.0699495
-0.0717306	-0.071802
-0.0707456	-0.0707318
-0.0711999	-0.0712346
-0.0699204	-0.069969
-0.0688163	-0.0688807
-0.0706335	-0.0705857
-0.0688039	-0.0688292
-0.0695455	-0.0696034
-0.255472	-0.255377
-0.255115	-0.25506
-0.255394	-0.255413
-0.25048	-0.250512
-0.25292	-0.252989
-0.253668	-0.253601
-0.253321	-0.253238
-0.254041	-0.253885
-0.246981	-0.246972
-0.246469	-0.246524
-0.249248	-0.249308
-0.248738	-0.248912
-0.248368	-0.248449
-0.245904	-0.245875
-0.244918	-0.244954
-0.247153	-0.247043
-0.247243	-0.247171
-0.2448	-0.244798
-0.243396	-0.243447
-0.240956	-0.241064
-0.244488	-0.244395
-0.244103	-0.244009
-0.24327	-0.243359
-0.239087	-0.239098
-0.237773	-0.237776
-0.239488	-0.239504
-0.239863	-0.239849
-0.241597	-0.241562
-0.235019	-0.235037
-0.234193	-0.234241
-0.237082	-0.237166
-0.238063	-0.238103
-0.239352	-0.239346
-0.223318	-0.223334
-0.23073	-0.230767
-0.235273	-0.235177
-0.233366	-0.233275
-0.222502	-0.22244
-0.21206	-0.212001
-0.220564	-0.22043
-0.0904229	-0.0902372
-0.088875	-0.0886456
-0.0896097	-0.0894359
-0.089005	-0.0888705
-0.0801681	-0.0799939
-0.0843184	-0.0842839
-0.0824476	-0.0824125
-0.0838059	-0.0836774
-0.0853636	-0.0852446
-0.0772027	-0.0770392
-0.0828052	-0.0826525
-0.0805323	-0.0804514
-0.0814313	-0.0813452
-0.0812613	-0.0811719
-0.0765032	-0.0762949
-0.0795545	-0.0794828
-0.0777798	-0.0777519
-0.0794672	-0.0793167
-0.0797726	-0.0796753
-0.0735441	-0.0734781
-0.0774961	-0.0773851
-0.07541	-0.0753542
-0.0758731	-0.075802
-0.0763045	-0.076116
-0.071006	-0.0710052
-0.07353	-0.0734825
-0.0724346	-0.0723297
-0.0718558	-0.0717678
-0.072116	-0.0719581
-0.068477	-0.068384
-0.0727031	-0.0725696
-0.071387	-0.0712928
-0.0700477	-0.0699265
-0.0700537	-0.0698819
-0.0643801	-0.0642612
-0.0687866	-0.0687538
-0.0667104	-0.0666519
-0.0657519	-0.0657134
-0.0683961	-0.0683481
-0.0636328	-0.0634933
-0.252905	-0.252926
-0.24863	-0.248687
-0.249867	-0.24988
-0.248484	-0.248537
-0.247018	-0.247013
-0.251503	-0.251543
-0.247193	-0.247263
-0.248378	-0.248456
-0.247328	-0.247365
-0.245557	-0.245616
-0.24858	-0.248729
-0.245906	-0.245903
-0.246181	-0.246249
-0.244398	-0.244437
-0.244072	-0.244099
-0.247018	-0.247147
-0.243453	-0.243547
-0.245584	-0.245728
-0.243632	-0.243724
-0.24255	-0.242623
-0.237448	-0.23742
-0.241571	-0.241653
-0.243986	-0.244059
-0.241147	-0.241207
-0.23814	-0.238092
-0.232026	-0.23197
-0.238196	-0.238159
-0.238781	-0.238773
-0.239216	-0.23921
-0.237526	-0.237661
-0.229692	-0.229693
-0.235005	-0.234992
-0.223659	-0.223624
-0.228467	-0.228414
-0.232745	-0.232738
-0.22422	-0.224201
-0.223412	-0.223415
-0.21922	-0.219242
-0.219854	-0.219828
-0.217379	-0.217374
-0.0883123	-0.0883139
-0.0799705	-0.0800769
-0.086791	-0.086816
-0.0842504	-0.084296
-0.0828452	-0.0828368
-0.0865687	-0.0866909
-0.0776672	-0.0776836
-0.0836707	-0.0836678
-0.0818517	-0.0818808
-0.0804375	-0.0805694
-0.0833027	-0.0835949
-0.0763697	-0.0764086
-0.0816631	-0.0818526
-0.0793082	-0.0794079
-0.0789213	-0.0790016
-0.0820433	-0.0822321
-0.0742835	-0.0743469
-0.0786773	-0.0787175
-0.0781891	-0.0782901
-0.0770212	-0.077073
-0.080538	-0.0807421
-0.0728851	-0.0730274
-0.0775941	-0.0776805
-0.0766777	-0.0768316
-0.0752667	-0.0753782
-0.0788529	-0.0789764
-0.0692393	-0.0693602
-0.0763433	-0.0765089
-0.0755421	-0.0756443
-0.0743382	-0.0744618
-0.0750453	-0.0750383
-0.0685924	-0.0687137
-0.0756276	-0.0756707
-0.0725196	-0.0726588
-0.0717191	-0.0719695
-0.0724742	-0.0724991
-0.066348	-0.066493
-0.0725147	-0.0726472
-0.0700879	-0.0701489
-0.0702712	-0.0703576
-0.248334	-0.248453
-0.249375	-0.249457
-0.24648	-0.24653
-0.248344	-0.248408
-0.249611	-0.249651
-0.24684	-0.246933
-0.247992	-0.248118
-0.245124	-0.245233
-0.246712	-0.246798
-0.247857	-0.247942
-0.245885	-0.246009
-0.246878	-0.246962
-0.244166	-0.244251
-0.243922	-0.244067
-0.246107	-0.246239
-0.244374	-0.244391
-0.244607	-0.244765
-0.240939	-0.241058
-0.242243	-0.242355
-0.243626	-0.243671
-0.239883	-0.240008
-0.241612	-0.241682
-0.237841	-0.237938
-0.239009	-0.239078
-0.238414	-0.238443
-0.236809	-0.236912
-0.239008	-0.239172
-0.23336	-0.233474
-0.23331	-0.23344
-0.235603	-0.235685
-0.223559	-0.223616
-0.224055	-0.224103
-0.228692	-0.228847
-0.22863	-0.228697
-0.229863	-0.22993
-0.216503	-0.216641
-0.220288	-0.22043
-0.215082	-0.215199
-0.216965	-0.217081
-0.224548	-0.224628
-0.0857085	-0.0858499
-0.0823547	-0.0824869
-0.0866349	-0.0867965
-0.0892394	-0.0893766
-0.0789483	-0.0790555
-0.0842653	-0.0843788
-0.0809734	-0.0810652
-0.0848562	-0.0849661
-0.086469	-0.08656
-0.0778911	-0.0779759
-0.0840847	-0.0841316
-0.0779332	-0.0780378
-0.082743	-0.0828844
-0.0853276	-0.0853871
-0.0751036	-0.0751667
-0.080371	-0.0804291
-0.0753085	-0.0753481
-0.0806715	-0.0807241
-0.0838098	-0.0839255
-0.0719303	-0.0719182
-0.0782094	-0.0782837
-0.0732684	-0.0732816
-0.0790052	-0.0790428
-0.0805181	-0.0806446
-0.0700533	-0.0702349
-0.0773531	-0.0774796
-0.0714195	-0.0715178
-0.0774142	-0.0775784
-0.0787911	-0.0788639
-0.0674693	-0.0676252
-0.0744793	-0.074629
-0.0707716	-0.0709042
-0.0734977	-0.0736368
-0.0748819	-0.0751596
-0.0660812	-0.0662019
-0.0725208	-0.0726294
-0.0695429	-0.0696579
-0.0719893	-0.0720337
-0.072463	-0.0726208
-0.0640138	-0.0641608
-0.250234	-0.250255
-0.244841	-0.244733
-0.250812	-0.250757
-0.248758	-0.248733
-0.247963	-0.247931
-0.247228	-0.247226
-0.240262	-0.240141
-0.247725	-0.247665
-0.246077	-0.245961
-0.244811	-0.244802
-0.246203	-0.246137
-0.23897	-0.23892
-0.245347	-0.245297
-0.244212	-0.244104
-0.243797	-0.243822
-0.244189	-0.24422
-0.236742	-0.236812
-0.243505	-0.243507
-0.24163	-0.24158
-0.241983	-0.241974
-0.241825	-0.241828
-0.234024	-0.2341
-0.241298	-0.241321
-0.239273	-0.239328
-0.239123	-0.239096
-0.240208	-0.240199
-0.232921	-0.232953
-0.239771	-0.239833
-0.235245	-0.235291
-0.234888	-0.234991
-0.238396	-0.238412
-0.21916	-0.219138
-0.234232	-0.234215
-0.226608	-0.226605
-0.226145	-0.226156
-0.234125	-0.234256
-0.212619	-0.21266
-0.22952	-0.229504
-0.21789	-0.217918
-0.22234	-0.222422
-0.0827249	-0.0826673
-0.0844581	-0.084316
-0.0841468	-0.0840848
-0.0843434	-0.0843371
-0.0830209	-0.0828786
-0.0805112	-0.0803805
-0.0829344	-0.0828135
-0.0833135	-0.0832593
-0.0829257	-0.0828731
-0.0811631	-0.0811514
-0.0797161	-0.079661
-0.0815153	-0.0814508
-0.0795362	-0.0794745
-0.0797655	-0.0796639
-0.078673	-0.0786158
-0.0759912	-0.0760202
-0.0776255	-0.0775621
-0.077698	-0.0777019
-0.0782544	-0.0782161
-0.0773037	-0.0772364
-0.0729274	-0.0729055
-0.0763216	-0.0763206
-0.0717658	-0.0717415
-0.0749056	-0.0747799
-0.075895	-0.075869
-0.0707965	-0.0707772
-0.0736115	-0.0735737
-0.0704125	-0.0703493
-0.0722878	-0.0722111
-0.0745948	-0.0745952
-0.0701215	-0.0701115
-0.0712446	-0.0712824
-0.0682817	-0.0682202
-0.0705854	-0.0705138
-0.07203	-0.0719564
-0.0679112	-0.0679368
-0.0699646	-0.0699057
-0.0669889	-0.0669293
-0.0685843	-0.0685135
-0.0711534	-0.0710924
-0.249816	-0.24983
-0.25163	-0.251685
-0.248117	-0.248217
-0.246993	-0.24699
-0.248663	-0.248738
-0.248914	-0.248922
-0.251044	-0.251174
-0.246815	-0.246852
-0.245465	-0.245578
-0.247212	-0.247335
-0.245763	-0.245933
-0.248167	-0.248394
-0.24415	-0.244222
-0.24475	-0.244856
-0.246408	-0.246463
-0.243744	-0.243905
-0.242967	-0.243048
-0.242963	-0.24306
-0.242538	-0.242649
-0.245042	-0.24515
-0.239482	-0.239513
-0.240501	-0.240501
-0.239111	-0.239144
-0.238797	-0.238874
-0.242318	-0.242487
-0.235031	-0.235133
-0.234353	-0.234345
-0.235658	-0.235809
-0.236769	-0.236932
-0.240203	-0.240256
-0.22945	-0.229422
-0.228184	-0.228243
-0.231095	-0.231073
-0.233608	-0.23349
-0.228277	-0.228293
-0.217324	-0.217338
-0.221497	-0.221539
-0.218284	-0.218315
-0.218351	-0.218383
-0.221067	-0.221101
-0.0871178	-0.0873902
-0.0871922	-0.0874882
-0.0853609	-0.085579
-0.0801805	-0.0803007
-0.0811465	-0.0813036
-0.0856628	-0.0859613
-0.085263	-0.085559
-0.0833667	-0.0835504
-0.0787448	-0.0789279
-0.0794411	-0.0794816
-0.0828008	-0.0830706
-0.0839378	-0.0842231
-0.0818599	-0.0820734
-0.0764942	-0.0767116
-0.075748	-0.0758498
-0.0809806	-0.0811304
-0.0817122	-0.0819072
-0.0797549	-0.0800576
-0.0754605	-0.0754988
-0.0753082	-0.0754321
-0.0804454	-0.0805626
-0.0806804	-0.0808954
-0.0789053	-0.0790959
-0.0743285	-0.0744786
-0.0734851	-0.0737772
-0.0757846	-0.0759077
-0.0772509	-0.0773539
-0.0759858	-0.0761853
-0.072758	-0.072927
-0.0700524	-0.0701784
-0.0743301	-0.0745224
-0.0734283	-0.0735055
-0.0723638	-0.0724731
-0.0713389	-0.071618
-0.0685672	-0.068736
-0.0719732	-0.0720811
-0.0714785	-0.0715785
-0.0704755	-0.0706772
-0.069217	-0.0693695
-0.0680789	-0.0682804
-0.251375	-0.251479
-0.250963	-0.251073
-0.247905	-0.247941
-0.243234	-0.243271
-0.250666	-0.250631
-0.249344	-0.24939
-0.248213	-0.248175
-0.245588	-0.245677
-0.242018	-0.242082
-0.248254	-0.248265
-0.2467	-0.246694
-0.245285	-0.245406
-0.244637	-0.244775
-0.23918	-0.239311
-0.244648	-0.244722
-0.243307	-0.243232
-0.244604	-0.244586
-0.243134	-0.243177
-0.237987	-0.238053
-0.240666	-0.240719
-0.23817	-0.238231
-0.239007	-0.239132
-0.241519	-0.241522
-0.234923	-0.23499
-0.238707	-0.238749
-0.236949	-0.236895
-0.235647	-0.235653
-0.238852	-0.238883
-0.231799	-0.231919
-0.237456	-0.23742
-0.231071	-0.231292
-0.231864	-0.232069
-0.22554	-0.225608
-0.230236	-0.230254
-0.233432	-0.233559
-0.227674	-0.22761
-0.227966	-0.227897
-0.218898	-0.218948
-0.212413	-0.212463
-0.225694	-0.225723
-0.0802982	-0.0802809
-0.079078	-0.0791043
-0.0846536	-0.0846087
-0.0910037	-0.0910254
-0.0802392	-0.0802549
-0.0784013	-0.0783895
-0.0774437	-0.0774101
-0.0828992	-0.0828766
-0.0879299	-0.0879168
-0.0779339	-0.0778901
-0.0756866	-0.0756733
-0.0742958	-0.0742945
-0.080612	-0.0806005
-0.0873382	-0.0873077
-0.076068	-0.0760813
-0.072295	-0.0722482
-0.0729539	-0.0729619
-0.0781343	-0.0780829
-0.086087	-0.0860431
-0.0740056	-0.0739252
-0.0696667	-0.0695832
-0.0712153	-0.0711862
-0.0774234	-0.0774293
-0.0838258	-0.0838269
-0.0718603	-0.0718141
-0.0661615	-0.0661428
-0.067678	-0.0676354
-0.0764319	-0.0764251
-0.0831449	-0.0832169
-0.0689798	-0.0689318
-0.0648314	-0.0648244
-0.0662408	-0.0662111
-0.0730009	-0.0729916
-0.0794255	-0.0795076
-0.0676089	-0.0676948
-0.0636504	-0.0637193
-0.0636884	-0.0636874
-0.0713244	-0.0713064
-0.0763787	-0.0764242
-0.0661038	-0.0661389
-0.255845	-0.255984
-0.2556	-0.255584
-0.253935	-0.253854
-0.253275	-0.253381
-0.251385	-0.251476
-0.253075	-0.25305
-0.252789	-0.252893
-0.251006	-0.250961
-0.251727	-0.25178
-0.24876	-0.248944
-0.250401	-0.250434
-0.247586	-0.247718
-0.248538	-0.248685
-0.242465	-0.242503
-0.246335	-0.246302
-0.247037	-0.246993
-0.245674	-0.245763
-0.246839	-0.246956
-0.238637	-0.238698
-0.242787	-0.242878
-0.241476	-0.241589
-0.242404	-0.242375
-0.244968	-0.245107
-0.236522	-0.236577
-0.240342	-0.240389
-0.237193	-0.237353
-0.239783	-0.239774
-0.243726	-0.243787
-0.234442	-0.234477
-0.236026	-0.236031
-0.23038	-0.230443
-0.237844	-0.237888
-0.242094	-0.24202
-0.230822	-0.230571
-0.228999	-0.229057
-0.220967	-0.220982
-0.229894	-0.22992
-0.237322	-0.237346
-0.226628	-0.226749
-0.221033	-0.221027
-0.0926273	-0.0925508
-0.0868603	-0.0867439
-0.0760066	-0.0758695
-0.0843523	-0.0844942
-0.0863834	-0.0863934
-0.0904641	-0.0903562
-0.0802684	-0.0803135
-0.074778	-0.0748806
-0.0809212	-0.0807765
-0.081627	-0.0814975
-0.0870362	-0.0871244
-0.0788681	-0.0788533
-0.0716067	-0.0715449
-0.0775779	-0.0774835
-0.0792892	-0.0793091
-0.0812919	-0.0813297
-0.0747434	-0.0747371
-0.0698012	-0.0696952
-0.0721103	-0.0721693
-0.0774546	-0.0774523
-0.0772538	-0.0770873
-0.0708651	-0.0708738
-0.0672109	-0.0671913
-0.0713887	-0.0714132
-0.0734558	-0.07346
-0.0747745	-0.0748201
-0.0681422	-0.0682313
-0.0650687	-0.0650026
-0.0698115	-0.069722
-0.071333	-0.0714389
-0.0717492	-0.0715748
-0.0669717	-0.0668943
-0.0640168	-0.0637927
-0.0669071	-0.066923
-0.0686868	-0.0685332
-0.0683446	-0.0683466
-0.0636949	-0.0636398
-0.0622484	-0.0623034
-0.0639398	-0.0639686
-0.0663365	-0.0663226
-0.247324	-0.247257
-0.25129	-0.251388
-0.249585	-0.249658
-0.245719	-0.245619
-0.248562	-0.248602
-0.245914	-0.245963
-0.24681	-0.246813
-0.247999	-0.248053
-0.240789	-0.240771
-0.247374	-0.247406
-0.243475	-0.243547
-0.24646	-0.246589
-0.244638	-0.244695
-0.239873	-0.239855
-0.246833	-0.246784
-0.241229	-0.2413
-0.242165	-0.242241
-0.242694	-0.242729
-0.236588	-0.236574
-0.244778	-0.244777
-0.237443	-0.237487
-0.240551	-0.240585
-0.239727	-0.239796
-0.231648	-0.231683
-0.24241	-0.242519
-0.233188	-0.233216
-0.234876	-0.234989
-0.237821	-0.237872
-0.231018	-0.23103
-0.240444	-0.240552
-0.227655	-0.22769
-0.234626	-0.234707
-0.233146	-0.233173
-0.222556	-0.222517
-0.238536	-0.2387
-0.220441	-0.220438
-0.224063	-0.224119
-0.226344	-0.226406
-0.217204	-0.217163
-0.234929	-0.234867
-0.0860748	-0.0860106
-0.0916903	-0.0916529
-0.086984	-0.0869832
-0.0886438	-0.0885652
-0.0845518	-0.0846062
-0.0843998	-0.0842725
-0.0847328	-0.084653
-0.0842044	-0.0841197
-0.0824073	-0.0822628
-0.0811087	-0.080991
-0.0815647	-0.0814626
-0.0805845	-0.0805012
-0.0836669	-0.0835391
-0.0814169	-0.0813472
-0.0794593	-0.0793373
-0.0799157	-0.0798582
-0.0793959	-0.0793591
-0.0815429	-0.081445
-0.079217	-0.0791301
-0.0774237	-0.0772789
-0.0779129	-0.0779141
-0.0762581	-0.0761741
-0.0762809	-0.0762398
-0.0778454	-0.0777394
-0.0752539	-0.0751308
-0.0761421	-0.0760146
-0.0747237	-0.074555
-0.0744191	-0.074301
-0.0749591	-0.0747821
-0.0728321	-0.0727411
-0.0750301	-0.0749142
-0.0716283	-0.0714976
-0.0724423	-0.0723209
-0.0732309	-0.0731486
-0.0711238	-0.0710595
-0.0723282	-0.0721845
-0.0695677	-0.0694663
-0.0713906	-0.071256
-0.0715226	-0.0713911
-0.0702128	-0.0701417

## Sheet: (e) Band structure 1x1x1
kpoint	DFT (eV)	N2AMD (eV)	kpoint	kpoint symbol
0	-6.55376	-6.55145	0	Γ
0.019215	-6.33969	-6.33787	0.05765	X
0.03843	-5.86883	-5.86869	0.11529	M
0.057645	-5.51555	-5.51694	0.19681	Γ
	--	--	0.28632	Z
0.057645	-5.51555	-5.51694	0.34397	R
0.076859	-5.73798	-5.7382	0.40161	A
0.096074	-6.10517	-6.10411	0.48313	Z
0.115289	-6.26177	-6.26026	0.5896	X
	--	--	0.67911	R
0.115289	-6.26177	-6.26026	0.78557	M
0.131594	-6.26232	-6.26109	0.87508	A
0.147898	-6.26833	-6.2675
0.164202	-6.30028	-6.29931
0.180507	-6.42567	-6.42374
0.196811	-6.55376	-6.55145
	--	--
0.196811	-6.55376	-6.55145
0.214713	-6.39104	-6.38915
0.232615	-5.9472	-5.94623
0.250517	-5.36686	-5.36725
0.268419	-5.04288	-5.04437
0.286321	-5.07177	-5.07214
	--	--
0.286321	-5.07177	-5.07214
0.305536	-5.17623	-5.17657
0.324751	-5.5214	-5.52303
0.343966	-5.6823	-5.68433
	--	--
0.343966	-5.6823	-5.68433
0.363181	-5.64329	-5.64519
0.382395	-5.5114	-5.51321
0.40161	-5.27168	-5.27405
	--	--
0.40161	-5.27168	-5.27405
0.417915	-5.58192	-5.58371
0.434219	-5.69936	-5.70095
0.450523	-5.55627	-5.55737
0.466828	-5.23349	-5.23375
0.483132	-5.07177	-5.07214
	--	--
0.483132	-5.07177	-5.07214
0.500876	-5.05168	-5.05274
0.518621	-5.174	-5.17377
0.536365	-5.42266	-5.42126
0.554109	-5.52196	-5.52099
0.571854	-5.5562	-5.55677
0.589598	-5.51555	-5.51694
	--	--
0.589598	-5.51555	-5.51694
0.6075	-5.3746	-5.37572
0.625402	-5.04281	-5.04263
0.643304	-4.89474	-4.89604
0.661206	-5.44793	-5.45
0.679108	-5.6823	-5.68433
	--	--
0.679108	-5.6823	-5.68433
0.696852	-5.51621	-5.51819
0.714597	-5.20381	-5.20481
0.732341	-5.28774	-5.28652
0.750085	-5.76621	-5.76504
0.76783	-6.13017	-6.12877
0.785574	-6.26177	-6.26026
	--	--
0.785574	-6.26177	-6.26026
0.803476	-6.13188	-6.1304
0.821378	-5.79215	-5.79094
0.83928	-5.40252	-5.40213
0.857182	-5.30018	-5.30225
0.875084	-5.27168	-5.27405
	--	--
0	-5.99413	-5.99523
0.019215	-5.86725	-5.86848
0.03843	-5.58841	-5.58995
0.057645	-5.51554	-5.51693
	--	--
0.057645	-5.51554	-5.51693
0.076859	-5.73797	-5.73818
0.096074	-6.10517	-6.10411
0.115289	-6.26176	-6.26025
	--	--
0.115289	-6.26176	-6.26025
0.131594	-6.03906	-6.03793
0.147898	-5.56285	-5.56319
0.164202	-5.50422	-5.50547
0.180507	-5.87671	-5.8778
0.196811	-5.99413	-5.99523
	--	--
0.196811	-5.99413	-5.99523
0.214713	-5.87428	-5.87479
0.232615	-5.56011	-5.55983
0.250517	-5.19377	-5.19367
0.268419	-5.01603	-5.01597
0.286321	-5.07176	-5.07214
	--	--
0.286321	-5.07176	-5.07214
0.305536	-5.17621	-5.17657
0.324751	-5.5214	-5.52302
0.343966	-5.68229	-5.68424
	--	--
0.343966	-5.68229	-5.68424
0.363181	-5.64327	-5.64518
0.382395	-5.51139	-5.51321
0.40161	-5.27168	-5.27404
	--	--
0.40161	-5.27168	-5.27404
0.417915	-5.21127	-5.21387
0.434219	-5.02686	-5.02984
0.450523	-4.86779	-4.86738
0.466828	-5.00382	-5.00375
0.483132	-5.07176	-5.07214
	--	--
0.483132	-5.07176	-5.07214
0.500876	-5.01297	-5.01267
0.518621	-4.98666	-4.98583
0.536365	-5.05955	-5.05934
0.554109	-5.22521	-5.22619
0.571854	-5.397	-5.39848
0.589598	-5.51554	-5.51693
	--	--
0.589598	-5.51554	-5.51693
0.6075	-5.37459	-5.37571
0.625402	-5.04281	-5.04262
0.643304	-4.89474	-4.89602
0.661206	-5.44792	-5.45
0.679108	-5.68229	-5.68424
	--	--
0.679108	-5.68229	-5.68424
0.696852	-5.51618	-5.51819
0.714597	-5.20381	-5.20481
0.732341	-5.28773	-5.2865
0.750085	-5.7662	-5.76503
0.76783	-6.13017	-6.12877
0.785574	-6.26176	-6.26025
	--	--
0.785574	-6.26176	-6.26025
0.803476	-6.13187	-6.13039
0.821378	-5.79215	-5.79093
0.83928	-5.4025	-5.40211
0.857182	-5.30017	-5.30224
0.875084	-5.27168	-5.27404
	--	--
0	-5.46248	-5.47071
0.019215	-5.26034	-5.26759
0.03843	-4.60515	-4.60991
0.057645	-4.25274	-4.24897
	--	--
0.057645	-4.25274	-4.24897
0.076859	-4.29144	-4.28798
0.096074	-4.36339	-4.36053
0.115289	-4.39705	-4.39445
	--	--
0.115289	-4.39705	-4.39445
0.131594	-4.38977	-4.38711
0.147898	-4.37072	-4.36798
0.164202	-4.92318	-4.92929
0.180507	-5.32247	-5.33005
0.196811	-5.46248	-5.47071
	--	--
0.196811	-5.46248	-5.47071
0.214713	-5.33195	-5.34009
0.232615	-4.947	-4.95441
0.250517	-4.56262	-4.56334
0.268419	-4.44595	-4.44591
0.286321	-4.17184	-4.17427
	--	--
0.286321	-4.17184	-4.17427
0.305536	-4.59215	-4.59366
0.324751	-4.585	-4.58342
0.343966	-4.50972	-4.50672
	--	--
0.343966	-4.50972	-4.50672
0.363181	-4.61096	-4.60998
0.382395	-4.91063	-4.91212
0.40161	-5.24706	-5.24843
	--	--
0.40161	-5.24706	-5.24843
0.417915	-5.1776	-5.17854
0.434219	-4.99139	-4.99145
0.450523	-4.72122	-4.72301
0.466828	-4.60893	-4.61159
0.483132	-4.17184	-4.17427
	--	--
0.483132	-4.17184	-4.17427
0.500876	-4.65396	-4.65468
0.518621	-4.87055	-4.87226
0.536365	-4.88791	-4.89119
0.554109	-4.83533	-4.83758
0.571854	-4.49095	-4.48972
0.589598	-4.25274	-4.24897
	--	--
0.589598	-4.25274	-4.24897
0.6075	-4.47336	-4.47067
0.625402	-4.67072	-4.6699
0.643304	-4.82168	-4.81984
0.661206	-4.65468	-4.65177
0.679108	-4.50972	-4.50672
	--	--
0.679108	-4.50972	-4.50672
0.696852	-4.63819	-4.6358
0.714597	-4.85201	-4.85166
0.732341	-5.05294	-5.05404
0.750085	-4.92703	-4.92719
0.76783	-4.62149	-4.62042
0.785574	-4.39705	-4.39445
	--	--
0.785574	-4.39705	-4.39445
0.803476	-4.70429	-4.70364
0.821378	-5.0937	-5.09448
0.83928	-5.2859	-5.28742
0.857182	-5.22703	-5.2279
0.875084	-5.24706	-5.24843
	--	--
0	-4.32088	-4.31815
0.019215	-4.30807	-4.30517
0.03843	-4.27747	-4.27409
0.057645	-4.25273	-4.24895
	--	--
0.057645	-4.25273	-4.24895
0.076859	-4.29143	-4.28797
0.096074	-4.36338	-4.36051
0.115289	-4.39704	-4.39445
	--	--
0.115289	-4.39704	-4.39445
0.131594	-4.35634	-4.3534
0.147898	-4.32501	-4.32956
0.164202	-4.34718	-4.3444
0.180507	-4.32815	-4.32539
0.196811	-4.32088	-4.31815
	--	--
0.196811	-4.32088	-4.31815
0.214713	-4.44799	-4.44638
0.232615	-4.59876	-4.59871
0.250517	-4.56262	-4.56333
0.268419	-4.3178	-4.31871
0.286321	-4.17181	-4.17426
	--	--
0.286321	-4.17181	-4.17426
0.305536	-4.59212	-4.59365
0.324751	-4.58498	-4.58341
0.343966	-4.50971	-4.50672
	--	--
0.343966	-4.50971	-4.50672
0.363181	-4.61095	-4.60997
0.382395	-4.91062	-4.91211
0.40161	-5.24705	-5.24843
	--	--
0.40161	-5.24705	-5.24843
0.417915	-4.92237	-4.9241
0.434219	-4.76933	-4.77064
0.450523	-4.71853	-4.72132
0.466828	-4.32887	-4.33079
0.483132	-4.17181	-4.17426
	--	--
0.483132	-4.17181	-4.17426
0.500876	-4.34214	-4.34431
0.518621	-4.56542	-4.56745
0.536365	-4.69563	-4.69563
0.554109	-4.63567	-4.63337
0.571854	-4.42124	-4.41806
0.589598	-4.25273	-4.24895
	--	--
0.589598	-4.25273	-4.24895
0.6075	-4.47335	-4.47067
0.625402	-4.67071	-4.66989
0.643304	-4.82168	-4.81984
0.661206	-4.65467	-4.65177
0.679108	-4.50971	-4.50672
	--	--
0.679108	-4.50971	-4.50672
0.696852	-4.63818	-4.63579
0.714597	-4.852	-4.85165
0.732341	-5.05292	-5.05404
0.750085	-4.92702	-4.92718
0.76783	-4.62148	-4.62042
0.785574	-4.39704	-4.39445
	--	--
0.785574	-4.39704	-4.39445
0.803476	-4.70427	-4.70364
0.821378	-5.09369	-5.09448
0.83928	-5.2859	-5.2874
0.857182	-5.22703	-5.22788
0.875084	-5.24705	-5.24843
	--	--
0	-4.32088	-4.31814
0.019215	-4.29946	-4.29636
0.03843	-4.26178	-4.25808
0.057645	-3.57206	-3.57511
	--	--
0.057645	-3.57206	-3.57511
0.076859	-3.71437	-3.71696
0.096074	-3.45449	-3.45738
0.115289	-3.15834	-3.16112
	--	--
0.115289	-3.15834	-3.16112
0.131594	-3.63176	-3.63498
0.147898	-4.27694	-4.27341
0.164202	-4.24919	-4.2456
0.180507	-4.29092	-4.28787
0.196811	-4.32088	-4.31814
	--	--
0.196811	-4.32088	-4.31814
0.214713	-4.44797	-4.44637
0.232615	-4.59876	-4.59871
0.250517	-4.3289	-4.33446
0.268419	-4.31778	-4.3187
0.286321	-4.09097	-4.09208
	--	--
0.286321	-4.09097	-4.09208
0.305536	-3.71979	-3.72047
0.324751	-3.68402	-3.68392
0.343966	-3.72873	-3.72832
	--	--
0.343966	-3.72873	-3.72832
0.363181	-3.82766	-3.82625
0.382395	-3.95208	-3.94944
0.40161	-3.98201	-3.97914
	--	--
0.40161	-3.98201	-3.97914
0.417915	-4.11111	-4.10805
0.434219	-4.38176	-4.3784
0.450523	-4.50849	-4.50617
0.466828	-4.29478	-4.29526
0.483132	-4.09097	-4.09208
	--	--
0.483132	-4.09097	-4.09208
0.500876	-4.04166	-4.04268
0.518621	-4.13554	-4.13662
0.536365	-3.88505	-3.88528
0.554109	-3.92239	-3.92408
0.571854	-3.91508	-3.91747
0.589598	-3.57206	-3.57511
	--	--
0.589598	-3.57206	-3.57511
0.6075	-3.55953	-3.56249
0.625402	-3.81769	-3.819
0.643304	-4.0695	-4.0692
0.661206	-3.74318	-3.74258
0.679108	-3.72873	-3.72832
	--	--
0.679108	-3.72873	-3.72832
0.696852	-3.76594	-3.76507
0.714597	-3.95526	-3.95344
0.732341	-3.54768	-3.54682
0.750085	-2.89367	-2.89409
0.76783	-2.96822	-2.96942
0.785574	-3.15834	-3.16112
	--	--
0.785574	-3.15834	-3.16112
0.803476	-2.71944	-2.72009
0.821378	-2.70032	-2.7001
0.83928	-3.51893	-3.51739
0.857182	-3.93231	-3.92963
0.875084	-3.98201	-3.97914
	--	--
0	-2.88664	-2.88543
0.019215	-3.06799	-3.06669
0.03843	-3.42318	-3.42203
0.057645	-3.57206	-3.57509
	--	--
0.057645	-3.57206	-3.57509
0.076859	-3.71437	-3.71696
0.096074	-3.45448	-3.45738
0.115289	-3.15833	-3.16111
	--	--
0.115289	-3.15833	-3.16111
0.131594	-3.1154	-3.11809
0.147898	-3.27	-3.2702
0.164202	-3.41502	-3.4133
0.180507	-3.06775	-3.06658
0.196811	-2.88664	-2.88543
	--	--
0.196811	-2.88664	-2.88543
0.214713	-2.65653	-2.65468
0.232615	-3.40254	-3.40199
0.250517	-4.17731	-4.17668
0.268419	-3.86513	-3.8679
0.286321	-4.09096	-4.09208
	--	--
0.286321	-4.09096	-4.09208
0.305536	-3.71978	-3.72046
0.324751	-3.68402	-3.68391
0.343966	-3.72873	-3.7283
	--	--
0.343966	-3.72873	-3.7283
0.363181	-3.82765	-3.82624
0.382395	-3.95208	-3.94944
0.40161	-3.98201	-3.97912
	--	--
0.40161	-3.98201	-3.97912
0.417915	-3.7966	-3.79423
0.434219	-3.27799	-3.27671
0.450523	-3.1085	-3.10783
0.466828	-3.35502	-3.35582
0.483132	-4.09096	-4.09208
	--	--
0.483132	-4.09096	-4.09208
0.500876	-3.93996	-3.94132
0.518621	-3.80071	-3.80139
0.536365	-3.79507	-3.79753
0.554109	-3.26234	-3.2624
0.571854	-3.40687	-3.40683
0.589598	-3.57206	-3.57509
	--	--
0.589598	-3.57206	-3.57509
0.6075	-3.55953	-3.56247
0.625402	-3.81769	-3.81898
0.643304	-4.06949	-4.06919
0.661206	-3.74316	-3.74258
0.679108	-3.72873	-3.7283
	--	--
0.679108	-3.72873	-3.7283
0.696852	-3.76593	-3.76506
0.714597	-3.95525	-3.95343
0.732341	-3.54768	-3.54681
0.750085	-2.89367	-2.89409
0.76783	-2.96822	-2.96942
0.785574	-3.15833	-3.16111
	--	--
0.785574	-3.15833	-3.16111
0.803476	-2.71943	-2.72008
0.821378	-2.70031	-2.70007
0.83928	-3.51891	-3.51736
0.857182	-3.93231	-3.92963
0.875084	-3.98201	-3.97912
	--	--
0	-2.88664	-2.88543
0.019215	-2.93162	-2.93096
0.03843	-3.16252	-3.16246
0.057645	-3.40761	-3.40709
	--	--
0.057645	-3.40761	-3.40709
0.076859	-2.79505	-2.79642
0.096074	-2.26705	-2.2686
0.115289	-2.39871	-2.39971
	--	--
0.115289	-2.39871	-2.39971
0.131594	-2.48712	-2.48784
0.147898	-2.64842	-2.64849
0.164202	-2.78143	-2.78087
0.180507	-2.86085	-2.85983
0.196811	-2.88664	-2.88543
	--	--
0.196811	-2.88664	-2.88543
0.214713	-2.65652	-2.65467
0.232615	-2.2332	-2.23104
0.250517	-3.20086	-3.20305
0.268419	-3.51775	-3.52125
0.286321	-3.10871	-3.10893
	--	--
0.286321	-3.10871	-3.10893
0.305536	-3.06129	-3.06232
0.324751	-2.88306	-2.8845
0.343966	-2.71419	-2.7154
	--	--
0.343966	-2.71419	-2.7154
0.363181	-2.92685	-2.9268
0.382395	-3.04375	-3.0422
0.40161	-3.07375	-3.07179
	--	--
0.40161	-3.07375	-3.07179
0.417915	-3.08004	-3.07829
0.434219	-3.0949	-3.09364
0.450523	-3.00217	-3.00374
0.466828	-3.11163	-3.11155
0.483132	-3.10871	-3.10893
	--	--
0.483132	-3.10871	-3.10893
0.500876	-3.26435	-3.26718
0.518621	-3.61789	-3.62039
0.536365	-3.47718	-3.47802
0.554109	-3.19818	-3.19881
0.571854	-3.20346	-3.20209
0.589598	-3.40761	-3.40709
	--	--
0.589598	-3.40761	-3.40709
0.6075	-3.15991	-3.15832
0.625402	-3.09758	-3.09773
0.643304	-3.0684	-3.06947
0.661206	-2.97484	-2.97604
0.679108	-2.71419	-2.7154
	--	--
0.679108	-2.71419	-2.7154
0.696852	-2.91626	-2.91724
0.714597	-2.80186	-2.80313
0.732341	-2.56731	-2.56893
0.750085	-2.42038	-2.42114
0.76783	-2.23585	-2.23676
0.785574	-2.39871	-2.39971
	--	--
0.785574	-2.39871	-2.39971
0.803476	-2.31636	-2.3173
0.821378	-2.08778	-2.08854
0.83928	-2.37852	-2.37947
0.857182	-2.86654	-2.86545
0.875084	-3.07375	-3.07179
	--	--
0	-2.26875	-2.26871
0.019215	-2.24049	-2.24052
0.03843	-2.14654	-2.15072
0.057645	-3.4076	-3.40709
	--	--
0.057645	-3.4076	-3.40709
0.076859	-2.79504	-2.79642
0.096074	-2.26705	-2.2686
0.115289	-2.3987	-2.3997
	--	--
0.115289	-2.3987	-2.3997
0.131594	-1.98872	-1.99029
0.147898	-2.00504	-2.0078
0.164202	-2.15335	-2.15354
0.180507	-2.24862	-2.24864
0.196811	-2.26875	-2.26871
	--	--
0.196811	-2.26875	-2.26871
0.214713	-2.61672	-2.61639
0.232615	-2.23319	-2.23104
0.250517	-1.98087	-1.98334
0.268419	-2.70515	-2.70628
0.286321	-3.1087	-3.10893
	--	--
0.286321	-3.1087	-3.10893
0.305536	-3.06129	-3.06231
0.324751	-2.88306	-2.8845
0.343966	-2.71419	-2.7154
	--	--
0.343966	-2.71419	-2.7154
0.363181	-2.92685	-2.92679
0.382395	-3.04373	-3.04219
0.40161	-3.07375	-3.07179
	--	--
0.40161	-3.07375	-3.07179
0.417915	-3.03514	-3.0335
0.434219	-2.98962	-2.98939
0.450523	-2.83311	-2.8329
0.466828	-3.06562	-3.06707
0.483132	-3.1087	-3.10893
	--	--
0.483132	-3.1087	-3.10893
0.500876	-2.82001	-2.82081
0.518621	-2.339	-2.33998
0.536365	-2.39939	-2.39886
0.554109	-2.67981	-2.6801
0.571854	-2.81446	-2.8161
0.589598	-3.4076	-3.40709
	--	--
0.589598	-3.4076	-3.40709
0.6075	-3.1599	-3.15831
0.625402	-3.09758	-3.09771
0.643304	-3.0684	-3.06946
0.661206	-2.97483	-2.97603
0.679108	-2.71419	-2.7154
	--	--
0.679108	-2.71419	-2.7154
0.696852	-2.91625	-2.91723
0.714597	-2.80186	-2.80313
0.732341	-2.5673	-2.56892
0.750085	-2.42038	-2.42113
0.76783	-2.23585	-2.23675
0.785574	-2.3987	-2.3997
	--	--
0.785574	-2.3987	-2.3997
0.803476	-2.31635	-2.31729
0.821378	-2.08778	-2.08854
0.83928	-2.37852	-2.37946
0.857182	-2.86653	-2.86545
0.875084	-3.07375	-3.07179
	--	--
0	-0.749283	-0.757154
0.019215	-0.94399	-0.951498
0.03843	-2.11163	-2.11203
0.057645	-1.81568	-1.81703
	--	--
0.057645	-1.81568	-1.81703
0.076859	-1.72907	-1.73022
0.096074	-1.55609	-1.55689
0.115289	-1.46898	-1.46964
	--	--
0.115289	-1.46898	-1.46964
0.131594	-1.61848	-1.61897
0.147898	-1.92204	-1.92232
0.164202	-1.58116	-1.58544
0.180507	-0.882167	-0.888952
0.196811	-0.749283	-0.757154
	--	--
0.196811	-0.749283	-0.757154
0.214713	-1.21007	-1.2163
0.232615	-2.20121	-2.20472
0.250517	-1.98086	-1.98333
0.268419	-2.70514	-2.70627
0.286321	-2.58167	-2.58409
	--	--
0.286321	-2.58167	-2.58409
0.305536	-2.23788	-2.2397
0.324751	-2.08776	-2.08747
0.343966	-2.30101	-2.30113
	--	--
0.343966	-2.30101	-2.30113
0.363181	-1.90928	-1.90941
0.382395	-1.49978	-1.50002
0.40161	-1.36339	-1.36389
	--	--
0.40161	-1.36339	-1.36389
0.417915	-1.48465	-1.48536
0.434219	-1.7955	-1.79672
0.450523	-2.16874	-2.17053
0.466828	-2.46651	-2.46875
0.483132	-2.58167	-2.58409
	--	--
0.483132	-2.58167	-2.58409
0.500876	-2.76092	-2.76209
0.518621	-2.1917	-2.1928
0.536365	-2.32695	-2.32573
0.554109	-2.59784	-2.59664
0.571854	-2.29404	-2.29474
0.589598	-1.81568	-1.81703
	--	--
0.589598	-1.81568	-1.81703
0.6075	-2.19449	-2.19544
0.625402	-2.30685	-2.30637
0.643304	-2.06023	-2.05993
0.661206	-2.07265	-2.07288
0.679108	-2.30101	-2.30113
	--	--
0.679108	-2.30101	-2.30113
0.696852	-2.06574	-2.06595
0.714597	-2.03174	-2.03185
0.732341	-2.07329	-2.07356
0.750085	-1.92288	-1.92366
0.76783	-1.76959	-1.7703
0.785574	-1.46898	-1.46964
	--	--
0.785574	-1.46898	-1.46964
0.803476	-1.85336	-1.85388
0.821378	-2.0625	-2.06296
0.83928	-1.7734	-1.77395
0.857182	-1.48449	-1.48496
0.875084	-1.36339	-1.36389
	--	--
0	-0.39641	-0.406707
0.019215	-0.941479	-0.947811
0.03843	-1.37607	-1.37951
0.057645	-1.81568	-1.81699
	--	--
0.057645	-1.81568	-1.81699
0.076859	-1.72907	-1.73022
0.096074	-1.55608	-1.55688
0.115289	-1.46898	-1.46961
	--	--
0.115289	-1.46898	-1.46961
0.131594	-1.58142	-1.58437
0.147898	-1.4301	-1.433
0.164202	-1.14015	-1.14466
0.180507	-0.826427	-0.833987
0.196811	-0.39641	-0.406707
	--	--
0.196811	-0.39641	-0.406707
0.214713	-0.620124	-0.629049
0.232615	-1.19911	-1.20496
0.250517	-1.86706	-1.86591
0.268419	-1.70339	-1.70216
0.286321	-2.58167	-2.58406
	--	--
0.286321	-2.58167	-2.58406
0.305536	-2.23788	-2.2397
0.324751	-2.08776	-2.08747
0.343966	-2.30101	-2.30111
	--	--
0.343966	-2.30101	-2.30111
0.363181	-1.90928	-1.9094
0.382395	-1.49977	-1.50001
0.40161	-1.36338	-1.36387
	--	--
0.40161	-1.36338	-1.36387
0.417915	-1.41848	-1.4185
0.434219	-1.51872	-1.51822
0.450523	-1.97861	-1.97789
0.466828	-2.2351	-2.23696
0.483132	-2.58167	-2.58406
	--	--
0.483132	-2.58167	-2.58406
0.500876	-1.72301	-1.7229
0.518621	-1.85715	-1.85685
0.536365	-1.49306	-1.49453
0.554109	-1.5667	-1.56833
0.571854	-1.83758	-1.8393
0.589598	-1.81568	-1.81699
	--	--
0.589598	-1.81568	-1.81699
0.6075	-2.19448	-2.19543
0.625402	-2.30685	-2.30637
0.643304	-2.06022	-2.05993
0.661206	-2.07265	-2.07288
0.679108	-2.30101	-2.30111
	--	--
0.679108	-2.30101	-2.30111
0.696852	-2.06573	-2.06595
0.714597	-2.03173	-2.03184
0.732341	-2.07329	-2.07356
0.750085	-1.92287	-1.92362
0.76783	-1.76959	-1.77028
0.785574	-1.46898	-1.46961
	--	--
0.785574	-1.46898	-1.46961
0.803476	-1.85335	-1.85387
0.821378	-2.0625	-2.06295
0.83928	-1.77339	-1.77395
0.857182	-1.48448	-1.48496
0.875084	-1.36338	-1.36387
	--	--
0	-0.396405	-0.406703
0.019215	-0.641702	-0.649197
0.03843	-0.916472	-0.919773
0.057645	-0.78957	-0.790812
	--	--
0.057645	-0.78957	-0.790812
0.076859	-0.988164	-0.989664
0.096074	-1.25167	-1.25455
0.115289	-1.14259	-1.14657
	--	--
0.115289	-1.14259	-1.14657
0.131594	-1.44022	-1.44127
0.147898	-1.33939	-1.34177
0.164202	-0.932922	-0.938169
0.180507	-0.551861	-0.560207
0.196811	-0.396405	-0.406703
	--	--
0.196811	-0.396405	-0.406703
0.214713	-0.62012	-0.629037
0.232615	-1.19911	-1.20495
0.250517	-1.86705	-1.86591
0.268419	-1.70338	-1.70214
0.286321	-1.6498	-1.64873
	--	--
0.286321	-1.6498	-1.64873
0.305536	-1.75882	-1.75788
0.324751	-1.4728	-1.47398
0.343966	-1.10258	-1.10386
	--	--
0.343966	-1.10258	-1.10386
0.363181	-1.03621	-1.0373
0.382395	-0.86516	-0.865212
0.40161	-0.757423	-0.756709
	--	--
0.40161	-0.757423	-0.756709
0.417915	-0.927038	-0.92646
0.434219	-1.41634	-1.41594
0.450523	-1.61464	-1.6144
0.466828	-1.81993	-1.81882
0.483132	-1.6498	-1.64873
	--	--
0.483132	-1.6498	-1.64873
0.500876	-1.71464	-1.71586
0.518621	-1.75984	-1.7587
0.536365	-1.41474	-1.41592
0.554109	-1.01245	-1.0144
0.571854	-0.850063	-0.851915
0.589598	-0.78957	-0.790812
	--	--
0.589598	-0.78957	-0.790812
0.6075	-0.720018	-0.721344
0.625402	-0.803611	-0.804708
0.643304	-1.02906	-1.02988
0.661206	-1.13551	-1.13653
0.679108	-1.10258	-1.10386
	--	--
0.679108	-1.10258	-1.10386
0.696852	-1.10815	-1.10917
0.714597	-1.05913	-1.05943
0.732341	-1.17251	-1.17243
0.750085	-1.45954	-1.46106
0.76783	-1.2919	-1.29545
0.785574	-1.14259	-1.14657
	--	--
0.785574	-1.14259	-1.14657
0.803476	-1.30438	-1.30819
0.821378	-1.655	-1.65646
0.83928	-1.26704	-1.26577
0.857182	-0.884089	-0.88317
0.875084	-0.757423	-0.756709
	--	--
0	0	0
0.019215	-0.104031	-0.104631
0.03843	-0.427446	-0.428127
0.057645	-0.789565	-0.7908
	--	--
0.057645	-0.789565	-0.7908
0.076859	-0.988151	-0.989661
0.096074	-1.25167	-1.25455
0.115289	-1.14259	-1.14656
	--	--
0.115289	-1.14259	-1.14656
0.131594	-0.96357	-0.967405
0.147898	-0.594333	-0.597785
0.164202	-0.2582	-0.260859
0.180507	-0.057687	-0.0589
0.196811	0	0
	--	--
0.196811	0	0
0.214713	-0.057095	-0.057673
0.232615	-0.291955	-0.293639
0.250517	-0.818924	-0.821217
0.268419	-1.63038	-1.63262
0.286321	-1.64979	-1.64872
	--	--
0.286321	-1.64979	-1.64872
0.305536	-1.75882	-1.75787
0.324751	-1.4728	-1.47398
0.343966	-1.10257	-1.10386
	--	--
0.343966	-1.10257	-1.10386
0.363181	-1.03621	-1.03729
0.382395	-0.865159	-0.865201
0.40161	-0.757413	-0.756704
	--	--
0.40161	-0.757413	-0.756704
0.417915	-0.788641	-0.788745
0.434219	-1.02874	-1.02988
0.450523	-1.55988	-1.56087
0.466828	-1.63643	-1.6355
0.483132	-1.64979	-1.64872
	--	--
0.483132	-1.64979	-1.64872
0.500876	-1.7039	-1.70269
0.518621	-0.93434	-0.93647
0.536365	-0.572151	-0.573642
0.554109	-0.508827	-0.509888
0.571854	-0.577549	-0.578635
0.589598	-0.789565	-0.7908
	--	--
0.589598	-0.789565	-0.7908
0.6075	-0.720002	-0.721339
0.625402	-0.803611	-0.804705
0.643304	-1.02906	-1.02988
0.661206	-1.13551	-1.13651
0.679108	-1.10257	-1.10386
	--	--
0.679108	-1.10257	-1.10386
0.696852	-1.10815	-1.10916
0.714597	-1.05912	-1.05942
0.732341	-1.17251	-1.17243
0.750085	-1.45954	-1.46105
0.76783	-1.29189	-1.29544
0.785574	-1.14259	-1.14656
	--	--
0.785574	-1.14259	-1.14656
0.803476	-1.30437	-1.30818
0.821378	-1.65498	-1.65646
0.83928	-1.26704	-1.26576
0.857182	-0.884087	-0.883169
0.875084	-0.757413	-0.756704
	--	--
0	3.21231	3.21912
0.019215	3.37487	3.38053
0.03843	3.70249	3.70666
0.057645	3.96104	3.96268
	--	--
0.057645	3.96104	3.96268
0.076859	3.81422	3.81652
0.096074	3.461	3.46468
0.115289	3.24548	3.24989
	--	--
0.115289	3.24548	3.24989
0.131594	3.25385	3.25813
0.147898	3.27164	3.27563
0.164202	3.28357	3.28764
0.180507	3.26948	3.27485
0.196811	3.21231	3.21912
	--	--
0.196811	3.21231	3.21912
0.214713	3.48681	3.4926
0.232615	3.65777	3.6596
0.250517	3.7027	3.70301
0.268419	3.99151	3.99088
0.286321	4.46152	4.46132
	--	--
0.286321	4.46152	4.46132
0.305536	4.16042	4.16009
0.324751	3.60557	3.60458
0.343966	3.31301	3.31168
	--	--
0.343966	3.31301	3.31168
0.363181	3.44653	3.44588
0.382395	3.7916	3.7926
0.40161	4.07089	4.07261
	--	--
0.40161	4.07089	4.07261
0.417915	3.71165	3.71261
0.434219	3.45587	3.45551
0.450523	3.64762	3.64664
0.466828	4.12303	4.12246
0.483132	4.46152	4.46132
	--	--
0.483132	4.46152	4.46132
0.500876	3.99634	3.99567
0.518621	3.62771	3.62738
0.536365	3.61787	3.61832
0.554109	3.92627	3.92792
0.571854	3.95424	3.95718
0.589598	3.96104	3.96268
	--	--
0.589598	3.96104	3.96268
0.6075	4.07182	4.07373
0.625402	4.11058	4.11247
0.643304	3.82461	3.82538
0.661206	3.47193	3.47117
0.679108	3.31301	3.31168
	--	--
0.679108	3.31301	3.31168
0.696852	3.45722	3.45645
0.714597	3.79692	3.79759
0.732341	4.10255	4.1044
0.750085	3.90903	3.91027
0.76783	3.45744	3.4606
0.785574	3.24548	3.24989
	--	--
0.785574	3.24548	3.24989
0.803476	3.46112	3.46401
0.821378	3.9044	3.90483
0.83928	4.33999	4.33923
0.857182	4.22608	4.22835
0.875084	4.07089	4.07261
	--	--
0	3.49037	3.48787
0.019215	3.72159	3.71849
0.03843	3.99131	3.98942
0.057645	3.96104	3.96269
	--	--
0.057645	3.96104	3.96269
0.076859	3.81422	3.81653
0.096074	3.46101	3.46469
0.115289	3.24548	3.24989
	--	--
0.115289	3.24548	3.24989
0.131594	3.53087	3.53447
0.147898	3.88301	3.88334
0.164202	3.87163	3.87169
0.180507	3.69891	3.6968
0.196811	3.49037	3.48787
	--	--
0.196811	3.49037	3.48787
0.214713	3.60633	3.60384
0.232615	3.83611	3.83455
0.250517	4.08751	4.0877
0.268419	4.39335	4.39476
0.286321	4.46154	4.46133
	--	--
0.286321	4.46154	4.46133
0.305536	4.16043	4.1601
0.324751	3.60557	3.60459
0.343966	3.31302	3.31168
	--	--
0.343966	3.31302	3.31168
0.363181	3.44654	3.44588
0.382395	3.7916	3.79261
0.40161	4.07089	4.07263
	--	--
0.40161	4.07089	4.07263
0.417915	4.10688	4.10862
0.434219	4.20235	4.20398
0.450523	4.32296	4.32398
0.466828	4.42281	4.42301
0.483132	4.46154	4.46133
	--	--
0.483132	4.46154	4.46133
0.500876	4.4679	4.46929
0.518621	4.31038	4.31045
0.536365	4.33487	4.33413
0.554109	4.22332	4.22482
0.571854	4.0862	4.08671
0.589598	3.96104	3.96269
	--	--
0.589598	3.96104	3.96269
0.6075	4.07182	4.07373
0.625402	4.11058	4.11247
0.643304	3.82461	3.82538
0.661206	3.47193	3.47118
0.679108	3.31302	3.31168
	--	--
0.679108	3.31302	3.31168
0.696852	3.45722	3.45646
0.714597	3.79692	3.79759
0.732341	4.10256	4.10441
0.750085	3.90904	3.91027
0.76783	3.45744	3.46062
0.785574	3.24548	3.24989
	--	--
0.785574	3.24548	3.24989
0.803476	3.46113	3.46402
0.821378	3.9044	3.90484
0.83928	4.34001	4.33924
0.857182	4.22609	4.22837
0.875084	4.07089	4.07263
	--	--
0	3.83277	3.83621
0.019215	3.9851	3.98516
0.03843	4.27281	4.27313
0.057645	4.4751	4.47514
	--	--
0.057645	4.4751	4.47514
0.076859	4.32225	4.32241
0.096074	4.03417	4.03468
0.115289	3.89606	3.89677
	--	--
0.115289	3.89606	3.89677
0.131594	3.89241	3.89303
0.147898	3.92171	3.92368
0.164202	3.98784	3.98763
0.180507	3.86265	3.86251
0.196811	3.83277	3.83621
	--	--
0.196811	3.83277	3.83621
0.214713	3.7657	3.7687
0.232615	4.03319	4.03788
0.250517	4.55667	4.56067
0.268419	4.85769	4.86106
0.286321	4.73924	4.74167
	--	--
0.286321	4.73924	4.74167
0.305536	4.74579	4.74784
0.324751	4.75669	4.7581
0.343966	4.76098	4.7621
	--	--
0.343966	4.76098	4.7621
0.363181	4.76817	4.76875
0.382395	4.78162	4.78119
0.40161	4.77878	4.78517
	--	--
0.40161	4.77878	4.78517
0.417915	4.7313	4.73719
0.434219	4.71556	4.72099
0.450523	4.7525	4.75364
0.466828	4.74231	4.7444
0.483132	4.73924	4.74167
	--	--
0.483132	4.73924	4.74167
0.500876	4.77104	4.77252
0.518621	4.66313	4.66609
0.536365	4.41743	4.41936
0.554109	4.31665	4.31936
0.571854	4.45263	4.45314
0.589598	4.4751	4.47514
	--	--
0.589598	4.4751	4.47514
0.6075	4.52174	4.52212
0.625402	4.65333	4.65426
0.643304	4.79907	4.79999
0.661206	4.79709	4.79809
0.679108	4.76098	4.7621
	--	--
0.679108	4.76098	4.7621
0.696852	4.78096	4.78187
0.714597	4.71446	4.71493
0.732341	4.44716	4.44722
0.750085	4.19599	4.19728
0.76783	3.99176	3.99265
0.785574	3.89606	3.89677
	--	--
0.785574	3.89606	3.89677
0.803476	3.98754	3.98856
0.821378	4.22067	4.22268
0.83928	4.49446	4.49826
0.857182	4.66386	4.66284
0.875084	4.77878	4.78517
	--	--
0	3.85926	3.85908
0.019215	4.03305	4.0326
0.03843	4.35793	4.35739
0.057645	4.47511	4.47515
	--	--
0.057645	4.47511	4.47515
0.076859	4.32225	4.32241
0.096074	4.03418	4.03468
0.115289	3.89607	3.89678
	--	--
0.115289	3.89607	3.89678
0.131594	4.09105	4.09158
0.147898	4.4233	4.42359
0.164202	4.41517	4.4152
0.180507	4.00386	4.0077
0.196811	3.85926	3.85908
	--	--
0.196811	3.85926	3.85908
0.214713	4.01083	4.01132
0.232615	4.38234	4.38436
0.250517	4.81039	4.81423
0.268419	5.00335	5.00479
0.286321	4.73925	4.74168
	--	--
0.286321	4.73925	4.74168
0.305536	4.74579	4.74784
0.324751	4.75669	4.75811
0.343966	4.76099	4.76211
	--	--
0.343966	4.76099	4.76211
0.363181	4.76818	4.76875
0.382395	4.78163	4.78121
0.40161	4.7788	4.78518
	--	--
0.40161	4.7788	4.78518
0.417915	4.78325	4.78244
0.434219	4.76891	4.76888
0.450523	4.75787	4.75993
0.466828	4.74602	4.74813
0.483132	4.73925	4.74168
	--	--
0.483132	4.73925	4.74168
0.500876	4.86687	4.87009
0.518621	4.73005	4.73356
0.536365	4.49857	4.50171
0.554109	4.43472	4.43333
0.571854	4.4551	4.45513
0.589598	4.47511	4.47515
	--	--
0.589598	4.47511	4.47515
0.6075	4.52175	4.52212
0.625402	4.65333	4.65426
0.643304	4.79907	4.79999
0.661206	4.7971	4.79809
0.679108	4.76099	4.76211
	--	--
0.679108	4.76099	4.76211
0.696852	4.78097	4.78189
0.714597	4.71448	4.71495
0.732341	4.44717	4.44723
0.750085	4.19599	4.19729
0.76783	3.99177	3.99265
0.785574	3.89607	3.89678
	--	--
0.785574	3.89607	3.89678
0.803476	3.98755	3.98856
0.821378	4.22068	4.22269
0.83928	4.49446	4.49827
0.857182	4.66387	4.66284
0.875084	4.7788	4.78518
	--	--
0	3.85928	3.85908
0.019215	4.05915	4.06313
0.03843	4.57177	4.57725
0.057645	5.169	5.17544
	--	--
0.057645	5.169	5.17544
0.076859	5.24685	5.25387
0.096074	5.38693	5.39527
0.115289	5.44792	5.45707
	--	--
0.115289	5.44792	5.45707
0.131594	5.30303	5.31157
0.147898	4.91923	4.92619
0.164202	4.42736	4.43249
0.180507	4.06496	4.06473
0.196811	3.85928	3.85908
	--	--
0.196811	3.85928	3.85908
0.214713	4.01085	4.01132
0.232615	4.38236	4.38437
0.250517	4.81039	4.81423
0.268419	5.13431	5.13964
0.286321	5.25125	5.25708
	--	--
0.286321	5.25125	5.25708
0.305536	5.35085	5.35679
0.324751	5.4643	5.47079
0.343966	5.50321	5.50992
	--	--
0.343966	5.50321	5.50992
0.363181	5.38451	5.39101
0.382395	5.05425	5.06032
0.40161	4.78852	4.78746
	--	--
0.40161	4.78852	4.78746
0.417915	4.79061	4.78935
0.434219	4.78633	4.78512
0.450523	4.87676	4.88016
0.466828	5.11812	5.12337
0.483132	5.25125	5.25708
	--	--
0.483132	5.25125	5.25708
0.500876	5.20151	5.20699
0.518621	5.06224	5.06711
0.536365	4.89465	4.8991
0.554109	4.81166	4.8159
0.571854	4.88515	4.89081
0.589598	5.169	5.17544
	--	--
0.589598	5.169	5.17544
0.6075	5.14625	5.1524
0.625402	5.18187	5.18748
0.643304	5.31455	5.32067
0.661206	5.44754	5.45414
0.679108	5.50321	5.50992
	--	--
0.679108	5.50321	5.50992
0.696852	5.43519	5.44175
0.714597	5.25402	5.26001
0.732341	5.07186	5.07746
0.750085	5.14461	5.15128
0.76783	5.35614	5.36451
0.785574	5.44792	5.45707
	--	--
0.785574	5.44792	5.45707
0.803476	5.33459	5.34295
0.821378	5.02312	5.02943
0.83928	4.60294	4.60689
0.857182	4.70245	4.70808
0.875084	4.78852	4.78746
	--	--
0	5.79379	5.79536
0.019215	5.99699	5.99841
0.03843	5.72449	5.73045
0.057645	5.16901	5.17545
	--	--
0.057645	5.16901	5.17545
0.076859	5.24686	5.25387
0.096074	5.38693	5.39527
0.115289	5.44793	5.45707
	--	--
0.115289	5.44793	5.45707
0.131594	5.50652	5.51499
0.147898	5.68079	5.68778
0.164202	5.94002	5.9458
0.180507	5.93904	5.94024
0.196811	5.79379	5.79536
	--	--
0.196811	5.79379	5.79536
0.214713	5.972	5.97336
0.232615	5.93485	5.93956
0.250517	5.51932	5.52267
0.268419	5.13431	5.13964
0.286321	5.25126	5.25709
	--	--
0.286321	5.25126	5.25709
0.305536	5.35085	5.35679
0.324751	5.4643	5.4708
0.343966	5.50321	5.50992
	--	--
0.343966	5.50321	5.50992
0.363181	5.38452	5.39101
0.382395	5.05426	5.06032
0.40161	4.78852	4.78747
	--	--
0.40161	4.78852	4.78747
0.417915	5.15937	5.16631
0.434219	5.55753	5.56524
0.450523	5.66411	5.67163
0.466828	5.47621	5.48268
0.483132	5.25126	5.25709
	--	--
0.483132	5.25126	5.25709
0.500876	5.25072	5.25589
0.518621	5.41683	5.42128
0.536365	5.5589	5.56401
0.554109	5.55857	5.56429
0.571854	5.42165	5.42784
0.589598	5.16901	5.17545
	--	--
0.589598	5.16901	5.17545
0.6075	5.14625	5.1524
0.625402	5.18187	5.18749
0.643304	5.31456	5.32067
0.661206	5.44755	5.45415
0.679108	5.50321	5.50992
	--	--
0.679108	5.50321	5.50992
0.696852	5.43519	5.44175
0.714597	5.25404	5.26001
0.732341	5.07186	5.07747
0.750085	5.14461	5.15128
0.76783	5.35614	5.36453
0.785574	5.44793	5.45707
	--	--
0.785574	5.44793	5.45707
0.803476	5.3346	5.34295
0.821378	5.02313	5.02944
0.83928	4.60295	4.60689
0.857182	4.70246	4.70809
0.875084	4.78852	4.78747
	--	--
0	6.29204	6.2975
0.019215	6.15248	6.15742
0.03843	6.70789	6.70771
0.057645	7.69334	7.69411
	--	--
0.057645	7.69334	7.69411
0.076859	7.59234	7.59374
0.096074	7.42075	7.42331
0.115289	7.35068	7.35373
	--	--
0.115289	7.35068	7.35373
0.131594	7.21942	7.22217
0.147898	6.84955	6.85154
0.164202	6.34801	6.34911
0.180507	6.18777	6.19319
0.196811	6.29204	6.2975
	--	--
0.196811	6.29204	6.2975
0.214713	6.2009	6.20622
0.232615	6.38463	6.38608
0.250517	6.76684	6.7694
0.268419	6.95091	6.9539
0.286321	7.01683	7.01902
	--	--
0.286321	7.01683	7.01902
0.305536	6.72912	6.73289
0.324751	6.46412	6.46907
0.343966	6.37323	6.37859
	--	--
0.343966	6.37323	6.37859
0.363181	6.5036	6.50811
0.382395	6.9047	6.9078
0.40161	7.48049	7.48296
	--	--
0.40161	7.48049	7.48296
0.417915	6.78814	6.79104
0.434219	6.34304	6.34721
0.450523	6.28011	6.28524
0.466828	6.593	6.59716
0.483132	7.01683	7.01902
	--	--
0.483132	7.01683	7.01902
0.500876	6.91609	6.91931
0.518621	6.8387	6.84162
0.536365	6.76789	6.76972
0.554109	6.80951	6.81036
0.571854	7.14114	7.14119
0.589598	7.69334	7.69411
	--	--
0.589598	7.69334	7.69411
0.6075	7.33356	7.33322
0.625402	6.80412	6.80417
0.643304	6.44404	6.44603
0.661206	6.35984	6.36417
0.679108	6.37323	6.37859
	--	--
0.679108	6.37323	6.37859
0.696852	6.40011	6.40456
0.714597	6.59259	6.59514
0.732341	7.00908	7.01034
0.750085	7.42063	7.42248
0.76783	7.41902	7.42199
0.785574	7.35068	7.35373
	--	--
0.785574	7.35068	7.35373
0.803476	7.42969	7.43285
0.821378	7.56927	7.57252
0.83928	7.53412	7.53552
0.857182	7.50893	7.51161
0.875084	7.48049	7.48296
	--	--
0	8.23394	8.23375
0.019215	8.11567	8.11564
0.03843	7.8756	7.87578
0.057645	7.69334	7.69413
	--	--
0.057645	7.69334	7.69413
0.076859	7.59236	7.59375
0.096074	7.42075	7.42331
0.115289	7.3507	7.35375
	--	--
0.115289	7.3507	7.35375
0.131594	7.58001	7.58279
0.147898	7.82004	7.82025
0.164202	7.82561	7.82525
0.180507	8.08853	8.08824
0.196811	8.23394	8.23375
	--	--
0.196811	8.23394	8.23375
0.214713	8.07503	8.07456
0.232615	7.76049	7.76033
0.250517	7.5532	7.5551
0.268419	7.32159	7.32376
0.286321	7.01684	7.01903
	--	--
0.286321	7.01684	7.01903
0.305536	6.72913	6.73289
0.324751	6.46412	6.46909
0.343966	6.37323	6.37859
	--	--
0.343966	6.37323	6.37859
0.363181	6.5036	6.50812
0.382395	6.90471	6.9078
0.40161	7.4805	7.48297
	--	--
0.40161	7.4805	7.48297
0.417915	7.49716	7.4999
0.434219	7.47901	7.48188
0.450523	7.34772	7.34999
0.466828	7.13618	7.1382
0.483132	7.01684	7.01903
	--	--
0.483132	7.01684	7.01903
0.500876	7.015	7.01781
0.518621	6.9538	6.95632
0.536365	7.00298	7.00399
0.554109	7.2131	7.21284
0.571854	7.53784	7.53753
0.589598	7.69334	7.69413
	--	--
0.589598	7.69334	7.69413
0.6075	7.33356	7.33323
0.625402	6.80412	6.80418
0.643304	6.44405	6.44603
0.661206	6.35986	6.36418
0.679108	6.37323	6.37859
	--	--
0.679108	6.37323	6.37859
0.696852	6.40012	6.40457
0.714597	6.59259	6.59514
0.732341	7.00909	7.01034
0.750085	7.42064	7.42248
0.76783	7.41902	7.422
0.785574	7.3507	7.35375
	--	--
0.785574	7.3507	7.35375
0.803476	7.4297	7.43285
0.821378	7.56928	7.57253
0.83928	7.53413	7.53553
0.857182	7.50893	7.51161
0.875084	7.4805	7.48297
	--	--
0	8.23395	8.23376
0.019215	8.14198	8.1417
0.03843	7.92749	7.92715
0.057645	7.77713	7.77708
	--	--
0.057645	7.77713	7.77708
0.076859	7.8972	7.89758
0.096074	8.11475	8.11588
0.115289	8.21476	8.21626
	--	--
0.115289	8.21476	8.21626
0.131594	8.0734	8.07453
0.147898	8.17563	8.17831
0.164202	8.22751	8.22789
0.180507	8.23218	8.23215
0.196811	8.23395	8.23376
	--	--
0.196811	8.23395	8.23376
0.214713	8.07504	8.07456
0.232615	7.76049	7.76034
0.250517	7.5532	7.5551
0.268419	7.51867	7.52317
0.286321	7.53636	7.54197
	--	--
0.286321	7.53636	7.54197
0.305536	7.98801	7.9934
0.324751	8.57696	8.5832
0.343966	8.8294	8.83594
	--	--
0.343966	8.8294	8.83594
0.363181	8.64407	8.64976
0.382395	8.15032	8.1544
0.40161	7.53266	7.5361
	--	--
0.40161	7.53266	7.5361
0.417915	7.53324	7.53687
0.434219	7.53451	7.53866
0.450523	7.53566	7.5405
0.466828	7.53623	7.54163
0.483132	7.53636	7.54197
	--	--
0.483132	7.53636	7.54197
0.500876	7.61148	7.6162
0.518621	7.65236	7.65549
0.536365	7.64362	7.64492
0.554109	7.68598	7.68604
0.571854	7.77774	7.77771
0.589598	7.77713	7.77708
	--	--
0.589598	7.77713	7.77708
0.6075	7.95106	7.95232
0.625402	8.16071	8.16323
0.643304	8.44027	8.4448
0.661206	8.71222	8.7183
0.679108	8.8294	8.83594
	--	--
0.679108	8.8294	8.83594
0.696852	8.70196	8.70797
0.714597	8.39616	8.40072
0.732341	8.07101	8.0741
0.750085	7.88517	7.88689
0.76783	8.07828	8.07942
0.785574	8.21476	8.21626
	--	--
0.785574	8.21476	8.21626
0.803476	8.05693	8.05805
0.821378	7.74152	7.74236
0.83928	7.61056	7.61372
0.857182	7.53631	7.53901
0.875084	7.53266	7.5361
	--	--
0	9.46061	9.46598
0.019215	9.24962	9.25408
0.03843	8.62208	8.62485
0.057645	7.77714	7.77708
	--	--
0.057645	7.77714	7.77708
0.076859	7.89722	7.89758
0.096074	8.11475	8.11589
0.115289	8.21476	8.21626
	--	--
0.115289	8.21476	8.21626
0.131594	8.21666	8.218
0.147898	8.22156	8.22249
0.164202	8.84603	8.84946
0.180507	9.30838	9.31308
0.196811	9.46061	9.46598
	--	--
0.196811	9.46061	9.46598
0.214713	9.28246	9.28762
0.232615	8.76519	8.76989
0.250517	8.01758	8.0213
0.268419	7.51868	7.52318
0.286321	7.53636	7.54198
	--	--
0.286321	7.53636	7.54198
0.305536	7.98801	7.99341
0.324751	8.57696	8.5832
0.343966	8.82941	8.83594
	--	--
0.343966	8.82941	8.83594
0.363181	8.64408	8.64977
0.382395	8.15035	8.1544
0.40161	7.53267	7.5361
	--	--
0.40161	7.53267	7.5361
0.417915	8.25431	8.25871
0.434219	8.69839	8.70546
0.450523	8.6135	8.62146
0.466828	8.07154	8.07761
0.483132	7.53636	7.54198
	--	--
0.483132	7.53636	7.54198
0.500876	7.77187	7.77638
0.518621	8.30391	8.30835
0.536365	8.67934	8.68364
0.554109	8.65463	8.65816
0.571854	8.27383	8.27602
0.589598	7.77714	7.77708
	--	--
0.589598	7.77714	7.77708
0.6075	7.95106	7.95232
0.625402	8.16073	8.16324
0.643304	8.44027	8.44481
0.661206	8.71222	8.7183
0.679108	8.82941	8.83594
	--	--
0.679108	8.82941	8.83594
0.696852	8.70196	8.70797
0.714597	8.39616	8.40072
0.732341	8.07102	8.0741
0.750085	7.88517	7.8869
0.76783	8.07829	8.07942
0.785574	8.21476	8.21626
	--	--
0.785574	8.21476	8.21626
0.803476	8.05695	8.05805
0.821378	7.74153	7.74236
0.83928	7.61058	7.61373
0.857182	7.53631	7.53902
0.875084	7.53267	7.5361

## Sheet: (f) Band structure 3x3x4
kpoint	DFT (eV)	N2AMD (eV)	kpoint	kpoint symbol
0	-6.5602	-6.55145	0	Γ
0.004804	-6.54586	-6.53714	0.01921	X
0.009607	-6.50361	-6.49508	0.03843	M
0.014411	-6.43563	-6.42745	0.0656	Γ
0.019215	-6.34553	-6.33786	0.08798	Z
	--	--	0.1072	R
0.019215	-6.34553	-6.33786	0.12641	A
0.02562	-6.34819	-6.34099	0.15359	Z
0.032025	-6.34788	-6.34168	0.18308	X
0.03843	-6.33093	-6.32575	0.20546	R
	--	--	0.23495	M
0.03843	-6.33093	-6.32575	0.25733	A
0.043865	-6.37336	-6.36694
0.049299	-6.43132	-6.42372
0.054734	-6.49402	-6.48568
0.060169	-6.54224	-6.53357
0.065604	-6.5602	-6.55145
	--	--
0.065604	-6.5602	-6.55145
0.070079	-6.54984	-6.54108
0.074555	-6.51893	-6.51016
0.07903	-6.46795	-6.45926
0.083506	-6.3978	-6.38913
0.087981	-6.30963	-6.30105
	--	--
0.087981	-6.30963	-6.30105
0.094386	-6.28676	-6.27832
0.100791	-6.21989	-6.21178
0.107196	-6.11423	-6.10673
	--	--
0.107196	-6.11423	-6.10673
0.112	-6.11787	-6.1107
0.116803	-6.12457	-6.1181
0.121607	-6.1263	-6.12063
0.126411	-6.11678	-6.11182
	--	--
0.126411	-6.11678	-6.11182
0.131846	-6.15005	-6.14391
0.13728	-6.19739	-6.19007
0.142715	-6.25097	-6.24284
0.14815	-6.29354	-6.28507
0.153585	-6.30963	-6.30105
	--	--
0.153585	-6.30963	-6.30105
0.158501	-6.37836	-6.36975
0.163417	-6.42233	-6.41374
0.168332	-6.44061	-6.43215
0.173248	-6.4332	-6.42492
0.178164	-6.40099	-6.39295
0.18308	-6.34553	-6.33786
	--	--
0.18308	-6.34553	-6.33786
0.188674	-6.33044	-6.32278
0.194269	-6.28567	-6.27804
0.199863	-6.21274	-6.20517
0.205458	-6.11423	-6.10673
	--	--
0.205458	-6.11423	-6.10673
0.210373	-6.18405	-6.17661
0.215289	-6.24416	-6.23708
0.220205	-6.29116	-6.28449
0.225121	-6.32226	-6.31609
0.230037	-6.33584	-6.33015
0.234953	-6.33093	-6.32575
	--	--
0.234953	-6.33093	-6.32575
0.240547	-6.31695	-6.31176
0.246142	-6.27547	-6.27031
0.251736	-6.20794	-6.20287
0.25733	-6.11678	-6.11182
	--	--
0	-6.26688	-6.26409
0.004804	-6.25866	-6.25585
0.009607	-6.23129	-6.22849
0.014411	-6.23816	-6.23118
0.019215	-6.34551	-6.33781
	--	--
0.019215	-6.34551	-6.33781
0.02562	-6.34818	-6.34097
0.032025	-6.34787	-6.34166
0.03843	-6.33092	-6.32574
	--	--
0.03843	-6.33092	-6.32574
0.043865	-6.30532	-6.30015
0.049299	-6.28665	-6.28313
0.054734	-6.27644	-6.27335
0.060169	-6.27037	-6.2675
0.065604	-6.26688	-6.26409
	--	--
0.065604	-6.26688	-6.26409
0.070079	-6.25852	-6.25574
0.074555	-6.23363	-6.23088
0.07903	-6.19281	-6.1901
0.083506	-6.20498	-6.19651
0.087981	-6.30957	-6.30105
	--	--
0.087981	-6.30957	-6.30105
0.094386	-6.28675	-6.27829
0.100791	-6.21987	-6.21175
0.107196	-6.11419	-6.10668
	--	--
0.107196	-6.11419	-6.10668
0.112	-6.11787	-6.11068
0.116803	-6.12456	-6.11809
0.121607	-6.12629	-6.12062
0.126411	-6.11675	-6.1118
	--	--
0.126411	-6.11675	-6.1118
0.131846	-6.15002	-6.14388
0.13728	-6.19736	-6.19004
0.142715	-6.25095	-6.24282
0.14815	-6.29352	-6.28504
0.153585	-6.30957	-6.30105
	--	--
0.153585	-6.30957	-6.30105
0.158501	-6.21801	-6.20956
0.163417	-6.1604	-6.15768
0.168332	-6.17943	-6.17664
0.173248	-6.17976	-6.17695
0.178164	-6.26894	-6.26169
0.18308	-6.34551	-6.33781
	--	--
0.18308	-6.34551	-6.33781
0.188674	-6.33044	-6.32278
0.194269	-6.28567	-6.27802
0.199863	-6.21273	-6.20516
0.205458	-6.11419	-6.10668
	--	--
0.205458	-6.11419	-6.10668
0.210373	-6.18404	-6.17661
0.215289	-6.24416	-6.23707
0.220205	-6.29113	-6.28447
0.225121	-6.32226	-6.31608
0.230037	-6.33583	-6.33013
0.234953	-6.33092	-6.32574
	--	--
0.234953	-6.33092	-6.32574
0.240547	-6.31694	-6.31175
0.246142	-6.27546	-6.2703
0.251736	-6.20793	-6.20285
0.25733	-6.11675	-6.1118
	--	--
0	-6.26686	-6.26409
0.004804	-6.25864	-6.25585
0.009607	-6.23128	-6.22847
0.014411	-6.1861	-6.18324
0.019215	-6.12533	-6.12242
	--	--
0.019215	-6.12533	-6.12242
0.02562	-6.22021	-6.21664
0.032025	-6.28918	-6.28485
0.03843	-6.33086	-6.32571
	--	--
0.03843	-6.33086	-6.32571
0.043865	-6.3053	-6.30014
0.049299	-6.26352	-6.26057
0.054734	-6.26396	-6.2611
0.060169	-6.26493	-6.26213
0.065604	-6.26686	-6.26409
	--	--
0.065604	-6.26686	-6.26409
0.070079	-6.25851	-6.25573
0.074555	-6.23363	-6.23087
0.07903	-6.1928	-6.19009
0.083506	-6.13701	-6.13437
0.087981	-6.06755	-6.06505
	--	--
0.087981	-6.06755	-6.06505
0.094386	-6.05202	-6.0494
0.100791	-6.00287	-6.00019
0.107196	-6.11415	-6.10663
	--	--
0.107196	-6.11415	-6.10663
0.112	-6.11786	-6.11066
0.116803	-6.12456	-6.11809
0.121607	-6.12629	-6.12062
0.126411	-6.11674	-6.11178
	--	--
0.126411	-6.11674	-6.11178
0.131846	-6.09581	-6.09181
0.13728	-6.08305	-6.07969
0.142715	-6.07527	-6.07235
0.14815	-6.0705	-6.06784
0.153585	-6.06755	-6.06505
	--	--
0.153585	-6.06755	-6.06505
0.158501	-6.12294	-6.12029
0.163417	-6.1604	-6.15767
0.168332	-6.17941	-6.17663
0.173248	-6.17974	-6.17693
0.178164	-6.16157	-6.1587
0.18308	-6.12533	-6.12242
	--	--
0.18308	-6.12533	-6.12242
0.188674	-6.11212	-6.10924
0.194269	-6.07298	-6.0701
0.199863	-6.00945	-6.0066
0.205458	-6.11415	-6.10663
	--	--
0.205458	-6.11415	-6.10663
0.210373	-6.03817	-6.03089
0.215289	-6.12696	-6.12345
0.220205	-6.20465	-6.20076
0.225121	-6.26501	-6.26071
0.230037	-6.30727	-6.30254
0.234953	-6.33086	-6.32571
	--	--
0.234953	-6.33086	-6.32571
0.240547	-6.31694	-6.31174
0.246142	-6.27546	-6.27029
0.251736	-6.20791	-6.20285
0.25733	-6.11674	-6.11178
	--	--
0	-6.26686	-6.26409
0.004804	-6.25534	-6.25258
0.009607	-6.22419	-6.22149
0.014411	-6.18609	-6.18324
0.019215	-6.12531	-6.1224
	--	--
0.019215	-6.12531	-6.1224
0.02562	-6.2202	-6.21663
0.032025	-6.28916	-6.28485
0.03843	-6.33085	-6.32568
	--	--
0.03843	-6.33085	-6.32568
0.043865	-6.30352	-6.29932
0.049299	-6.23156	-6.22649
0.054734	-6.16545	-6.16294
0.060169	-6.24097	-6.23823
0.065604	-6.26686	-6.26409
	--	--
0.065604	-6.26686	-6.26409
0.070079	-6.25851	-6.25572
0.074555	-6.23362	-6.23087
0.07903	-6.19279	-6.19009
0.083506	-6.13699	-6.13437
0.087981	-6.06754	-6.06501
	--	--
0.087981	-6.06754	-6.06501
0.094386	-6.052	-6.0494
0.100791	-6.00286	-6.00019
0.107196	-6.11415	-6.10658
	--	--
0.107196	-6.11415	-6.10658
0.112	-6.11785	-6.11066
0.116803	-6.12453	-6.11808
0.121607	-6.12627	-6.12059
0.126411	-6.11671	-6.11177
	--	--
0.126411	-6.11671	-6.11177
0.131846	-6.0958	-6.09178
0.13728	-6.08303	-6.07968
0.142715	-6.07526	-6.07234
0.14815	-6.07049	-6.06783
0.153585	-6.06754	-6.06501
	--	--
0.153585	-6.06754	-6.06501
0.158501	-6.12293	-6.12028
0.163417	-6.15613	-6.1535
0.168332	-6.17253	-6.16988
0.173248	-6.17377	-6.16711
0.178164	-6.16156	-6.15869
0.18308	-6.12531	-6.1224
	--	--
0.18308	-6.12531	-6.1224
0.188674	-6.11212	-6.10923
0.194269	-6.07297	-6.07009
0.199863	-6.00945	-6.0066
0.205458	-6.11415	-6.10658
	--	--
0.205458	-6.11415	-6.10658
0.210373	-6.03816	-6.03088
0.215289	-6.12696	-6.12344
0.220205	-6.20464	-6.20075
0.225121	-6.265	-6.2607
0.230037	-6.30727	-6.30252
0.234953	-6.33085	-6.32568
	--	--
0.234953	-6.33085	-6.32568
0.240547	-6.31692	-6.31173
0.246142	-6.27545	-6.27029
0.251736	-6.20791	-6.20285
0.25733	-6.11671	-6.11177
	--	--
0	-6.26685	-6.26407
0.004804	-6.25534	-6.25257
0.009607	-6.22419	-6.22147
0.014411	-6.17417	-6.17153
0.019215	-6.12526	-6.12235
	--	--
0.019215	-6.12526	-6.12235
0.02562	-6.19179	-6.189
0.032025	-6.24517	-6.24218
0.03843	-6.26334	-6.26027
	--	--
0.03843	-6.26334	-6.26027
0.043865	-6.26336	-6.26034
0.049299	-6.23154	-6.22647
0.054734	-6.16544	-6.16291
0.060169	-6.24094	-6.23822
0.065604	-6.26685	-6.26407
	--	--
0.065604	-6.26685	-6.26407
0.070079	-6.2585	-6.25571
0.074555	-6.23362	-6.23086
0.07903	-6.19278	-6.19009
0.083506	-6.13699	-6.13436
0.087981	-6.06752	-6.065
	--	--
0.087981	-6.06752	-6.065
0.094386	-6.05199	-6.0494
0.100791	-6.00286	-6.00018
0.107196	-5.92417	-5.92136
	--	--
0.107196	-5.92417	-5.92136
0.112	-5.99574	-5.99247
0.116803	-6.05219	-6.04842
0.121607	-6.09252	-6.0882
0.126411	-6.1167	-6.11174
	--	--
0.126411	-6.1167	-6.11174
0.131846	-6.0917	-6.08677
0.13728	-6.06398	-6.06148
0.142715	-6.06463	-6.06215
0.14815	-6.06574	-6.06326
0.153585	-6.06752	-6.065
	--	--
0.153585	-6.06752	-6.065
0.158501	-6.12093	-6.11834
0.163417	-6.15613	-6.15349
0.168332	-6.17251	-6.16987
0.173248	-6.16973	-6.16706
0.178164	-6.14769	-6.1451
0.18308	-6.12526	-6.12235
	--	--
0.18308	-6.12526	-6.12235
0.188674	-6.11212	-6.10921
0.194269	-6.07297	-6.07009
0.199863	-6.00945	-6.00659
0.205458	-5.92417	-5.92136
	--	--
0.205458	-5.92417	-5.92136
0.210373	-6.03302	-6.02987
0.215289	-6.10058	-6.09797
0.220205	-6.17091	-6.1681
0.225121	-6.22198	-6.21904
0.230037	-6.25296	-6.24993
0.234953	-6.26334	-6.26027
	--	--
0.234953	-6.26334	-6.26027
0.240547	-6.25026	-6.24724
0.246142	-6.21148	-6.20855
0.251736	-6.14846	-6.14569
0.25733	-6.1167	-6.11174
	--	--
0	-5.9932	-5.99524
0.004804	-5.99545	-5.99033
0.009607	-6.11938	-6.11325
0.014411	-6.17415	-6.17152
0.019215	-6.12526	-6.12233
	--	--
0.019215	-6.12526	-6.12233
0.02562	-6.19178	-6.18898
0.032025	-6.24515	-6.24217
0.03843	-6.26323	-6.26027
	--	--
0.03843	-6.26323	-6.26027
0.043865	-6.23717	-6.23418
0.049299	-6.16074	-6.15795
0.054734	-6.11959	-6.1147
0.060169	-5.98898	-5.98437
0.065604	-5.9932	-5.99524
	--	--
0.065604	-5.9932	-5.99524
0.070079	-5.98547	-5.98749
0.074555	-5.96245	-5.96441
0.07903	-6.08577	-6.07747
0.083506	-6.13699	-6.13435
0.087981	-6.06748	-6.065
	--	--
0.087981	-6.06748	-6.065
0.094386	-6.05199	-6.04939
0.100791	-6.00285	-6.00017
0.107196	-5.92415	-5.92134
	--	--
0.107196	-5.92415	-5.92134
0.112	-5.99574	-5.99247
0.116803	-6.05218	-6.0484
0.121607	-6.09251	-6.08819
0.126411	-6.11668	-6.1117
	--	--
0.126411	-6.11668	-6.1117
0.131846	-6.0917	-6.08677
0.13728	-6.06398	-6.06147
0.142715	-6.06462	-6.06214
0.14815	-6.06574	-6.06326
0.153585	-6.06748	-6.065
	--	--
0.153585	-6.06748	-6.065
0.158501	-6.12092	-6.11834
0.163417	-6.10641	-6.09816
0.168332	-6.06272	-6.05661
0.173248	-6.16972	-6.16706
0.178164	-6.14767	-6.14508
0.18308	-6.12526	-6.12233
	--	--
0.18308	-6.12526	-6.12233
0.188674	-6.11211	-6.10921
0.194269	-6.07297	-6.07007
0.199863	-6.00944	-6.00658
0.205458	-5.92415	-5.92134
	--	--
0.205458	-5.92415	-5.92134
0.210373	-6.03301	-6.02985
0.215289	-6.10057	-6.09794
0.220205	-6.1709	-6.1681
0.225121	-6.22197	-6.21903
0.230037	-6.25295	-6.24991
0.234953	-6.26323	-6.26027
	--	--
0.234953	-6.26323	-6.26027
0.240547	-6.25023	-6.24721
0.246142	-6.21148	-6.20855
0.251736	-6.14845	-6.14568
0.25733	-6.11668	-6.1117
	--	--
0	-5.87274	-5.86871
0.004804	-5.98487	-5.98689
0.009607	-5.97475	-5.97152
0.014411	-6.05274	-6.04973
0.019215	-6.10661	-6.1041
	--	--
0.019215	-6.10661	-6.1041
0.02562	-6.00863	-6.00633
0.032025	-5.8767	-5.87497
0.03843	-5.73937	-5.73822
	--	--
0.03843	-5.73937	-5.73822
0.043865	-5.89886	-5.89712
0.049299	-6.04732	-6.04508
0.054734	-6.11956	-6.11468
0.060169	-5.98897	-5.98435
0.065604	-5.87274	-5.86871
	--	--
0.065604	-5.87274	-5.86871
0.070079	-5.86382	-5.85978
0.074555	-5.95429	-5.94624
0.07903	-5.92466	-5.92655
0.083506	-5.98623	-5.98382
0.087981	-6.06746	-6.06494
	--	--
0.087981	-6.06746	-6.06494
0.094386	-6.04801	-6.04557
0.100791	-5.99379	-5.99143
0.107196	-5.92414	-5.92132
	--	--
0.107196	-5.92414	-5.92132
0.112	-5.99573	-5.99246
0.116803	-6.05217	-6.0484
0.121607	-6.0925	-6.08818
0.126411	-6.11667	-6.11169
	--	--
0.126411	-6.11667	-6.11169
0.131846	-6.0917	-6.08677
0.13728	-6.01934	-6.01445
0.142715	-5.96647	-5.96413
0.14815	-6.04178	-6.0393
0.153585	-6.06746	-6.06494
	--	--
0.153585	-6.06746	-6.06494
0.158501	-5.99704	-5.99455
0.163417	-5.93876	-5.93327
0.168332	-5.97881	-5.97089
0.173248	-6.00313	-6.00006
0.178164	-6.07202	-6.06906
0.18308	-6.10661	-6.1041
	--	--
0.18308	-6.10661	-6.1041
0.188674	-6.09353	-6.09106
0.194269	-6.05477	-6.05234
0.199863	-5.99388	-5.98947
0.205458	-5.92414	-5.92132
	--	--
0.205458	-5.92414	-5.92132
0.210373	-6.01215	-6.00974
0.215289	-5.95789	-5.95115
0.220205	-5.89165	-5.88964
0.225121	-5.85311	-5.85139
0.230037	-5.80198	-5.80054
0.234953	-5.73937	-5.73822
	--	--
0.234953	-5.73937	-5.73822
0.240547	-5.7385	-5.73418
0.246142	-5.87756	-5.87297
0.251736	-6.00527	-6.00047
0.25733	-6.11667	-6.11169
	--	--
0	-5.87274	-5.8687
0.004804	-5.90479	-5.90113
0.009607	-5.97474	-5.97152
0.014411	-6.05272	-6.04972
0.019215	-6.10658	-6.10404
	--	--
0.019215	-6.10658	-6.10404
0.02562	-6.00862	-6.00631
0.032025	-5.8767	-5.87497
0.03843	-5.73934	-5.73821
	--	--
0.03843	-5.73934	-5.73821
0.043865	-5.89885	-5.89711
0.049299	-6.04728	-6.04507
0.054734	-6.04036	-6.03794
0.060169	-5.9822	-5.98423
0.065604	-5.87274	-5.8687
	--	--
0.065604	-5.87274	-5.8687
0.070079	-5.86381	-5.85978
0.074555	-5.83733	-5.83329
0.07903	-5.8951	-5.89281
0.083506	-5.98622	-5.98381
0.087981	-6.06745	-6.06493
	--	--
0.087981	-6.06745	-6.06493
0.094386	-6.04801	-6.04556
0.100791	-5.99378	-5.99142
0.107196	-5.92413	-5.92131
	--	--
0.107196	-5.92413	-5.92131
0.112	-5.99572	-5.99246
0.116803	-6.05216	-6.0484
0.121607	-6.09249	-6.08817
0.126411	-6.11662	-6.11169
	--	--
0.126411	-6.11662	-6.11169
0.131846	-6.09168	-6.08674
0.13728	-6.01933	-6.01445
0.142715	-5.96647	-5.96413
0.14815	-6.04178	-6.0393
0.153585	-6.06745	-6.06493
	--	--
0.153585	-6.06745	-6.06493
0.158501	-5.99702	-5.99455
0.163417	-5.91069	-5.90827
0.168332	-5.92123	-5.91799
0.173248	-6.00313	-6.00006
0.178164	-6.07201	-6.06904
0.18308	-6.10658	-6.10404
	--	--
0.18308	-6.10658	-6.10404
0.188674	-6.09353	-6.09106
0.194269	-6.05476	-6.05233
0.199863	-5.99387	-5.98946
0.205458	-5.92413	-5.92131
	--	--
0.205458	-5.92413	-5.92131
0.210373	-6.01214	-6.00974
0.215289	-5.95788	-5.95114
0.220205	-5.89164	-5.88964
0.225121	-5.85311	-5.85138
0.230037	-5.80197	-5.80054
0.234953	-5.73934	-5.73821
	--	--
0.234953	-5.73934	-5.73821
0.240547	-5.7385	-5.73417
0.246142	-5.87756	-5.87296
0.251736	-6.00526	-6.00045
0.25733	-6.11662	-6.11169
	--	--
0	-5.87274	-5.8687
0.004804	-5.90478	-5.90112
0.009607	-5.96015	-5.96217
0.014411	-6.02373	-6.02141
0.019215	-6.10655	-6.10402
	--	--
0.019215	-6.10655	-6.10402
0.02562	-5.99582	-5.9937
0.032025	-5.86888	-5.86721
0.03843	-5.73931	-5.73818
	--	--
0.03843	-5.73931	-5.73818
0.043865	-5.76764	-5.76859
0.049299	-5.87625	-5.8778
0.054734	-5.94598	-5.94792
0.060169	-5.88737	-5.8854
0.065604	-5.87274	-5.8687
	--	--
0.065604	-5.87274	-5.8687
0.070079	-5.86381	-5.85976
0.074555	-5.83732	-5.83328
0.07903	-5.89509	-5.89281
0.083506	-5.98621	-5.9838
0.087981	-6.06743	-6.06492
	--	--
0.087981	-6.06743	-6.06492
0.094386	-6.04801	-6.04556
0.100791	-5.99377	-5.99142
0.107196	-5.92409	-5.92128
	--	--
0.107196	-5.92409	-5.92128
0.112	-5.97384	-5.97151
0.116803	-6.02316	-6.02069
0.121607	-6.05338	-6.05085
0.126411	-6.06354	-6.06097
	--	--
0.126411	-6.06354	-6.06097
0.131846	-6.06365	-6.06112
0.13728	-6.01933	-6.01444
0.142715	-5.96645	-5.96412
0.14815	-6.04177	-6.03929
0.153585	-6.06743	-6.06492
	--	--
0.153585	-6.06743	-6.06492
0.158501	-5.99522	-5.99282
0.163417	-5.91069	-5.90827
0.168332	-5.92121	-5.91798
0.173248	-5.96981	-5.9676
0.178164	-6.04705	-6.04468
0.18308	-6.10655	-6.10402
	--	--
0.18308	-6.10655	-6.10402
0.188674	-6.09352	-6.09105
0.194269	-6.05476	-6.05232
0.199863	-5.9918	-5.98946
0.205458	-5.92409	-5.92128
	--	--
0.205458	-5.92409	-5.92128
0.210373	-5.92771	-5.92516
0.215289	-5.91672	-5.91445
0.220205	-5.88125	-5.87939
0.225121	-5.84526	-5.84361
0.230037	-5.79744	-5.79603
0.234953	-5.73931	-5.73818
	--	--
0.234953	-5.73931	-5.73818
0.240547	-5.73849	-5.73417
0.246142	-5.87756	-5.87295
0.251736	-6.00525	-6.00045
0.25733	-6.06354	-6.06097
	--	--
0	-5.87272	-5.8687
0.004804	-5.82523	-5.8235
0.009607	-5.92854	-5.92647
0.014411	-6.02371	-6.0214
0.019215	-6.10653	-6.10401
	--	--
0.019215	-6.10653	-6.10401
0.02562	-5.99581	-5.9937
0.032025	-5.86886	-5.86721
0.03843	-5.73931	-5.73818
	--	--
0.03843	-5.73931	-5.73818
0.043865	-5.7463	-5.74506
0.049299	-5.7554	-5.75393
0.054734	-5.77051	-5.76852
0.060169	-5.80232	-5.79939
0.065604	-5.87272	-5.8687
	--	--
0.065604	-5.87272	-5.8687
0.070079	-5.86381	-5.85975
0.074555	-5.83732	-5.83328
0.07903	-5.89508	-5.89281
0.083506	-5.9862	-5.98379
0.087981	-6.06743	-6.0649
	--	--
0.087981	-6.06743	-6.0649
0.094386	-6.048	-6.04556
0.100791	-5.99376	-5.99142
0.107196	-5.92406	-5.92128
	--	--
0.107196	-5.92406	-5.92128
0.112	-5.97384	-5.9715
0.116803	-6.02315	-6.02068
0.121607	-6.05337	-6.05084
0.126411	-6.06351	-6.06096
	--	--
0.126411	-6.06351	-6.06096
0.131846	-6.06365	-6.0611
0.13728	-6.01931	-6.01443
0.142715	-5.96645	-5.96412
0.14815	-6.04175	-6.03928
0.153585	-6.06743	-6.0649
	--	--
0.153585	-6.06743	-6.0649
0.158501	-5.9952	-5.99281
0.163417	-5.90721	-5.90499
0.168332	-5.91196	-5.91388
0.173248	-5.96979	-5.9676
0.178164	-6.04704	-6.04466
0.18308	-6.10653	-6.10401
	--	--
0.18308	-6.10653	-6.10401
0.188674	-6.09352	-6.09104
0.194269	-6.05475	-6.05232
0.199863	-5.99179	-5.98945
0.205458	-5.92406	-5.92128
	--	--
0.205458	-5.92406	-5.92128
0.210373	-5.9277	-5.92515
0.215289	-5.91672	-5.91444
0.220205	-5.88125	-5.87939
0.225121	-5.84526	-5.84361
0.230037	-5.79743	-5.79602
0.234953	-5.73931	-5.73818
	--	--
0.234953	-5.73931	-5.73818
0.240547	-5.73848	-5.73417
0.246142	-5.87755	-5.87295
0.251736	-6.00525	-6.00043
0.25733	-6.06351	-6.06096
	--	--
0	-5.71959	-5.71823
0.004804	-5.82523	-5.82349
0.009607	-5.92852	-5.92647
0.014411	-5.92011	-5.92211
0.019215	-5.8665	-5.86848
	--	--
0.019215	-5.8665	-5.86848
0.02562	-5.83314	-5.83475
0.032025	-5.74568	-5.7466
0.03843	-5.73929	-5.73817
	--	--
0.03843	-5.73929	-5.73817
0.043865	-5.74629	-5.74505
0.049299	-5.7554	-5.75392
0.054734	-5.7705	-5.76851
0.060169	-5.80229	-5.79938
0.065604	-5.71959	-5.71823
	--	--
0.065604	-5.71959	-5.71823
0.070079	-5.81332	-5.80568
0.074555	-5.83732	-5.83326
0.07903	-5.89507	-5.8928
0.083506	-5.87302	-5.87479
0.087981	-5.80872	-5.81039
	--	--
0.087981	-5.80872	-5.81039
0.094386	-5.82387	-5.81834
0.100791	-5.9784	-5.97176
0.107196	-5.92404	-5.92124
	--	--
0.107196	-5.92404	-5.92124
0.112	-5.97383	-5.9715
0.116803	-6.02313	-6.02067
0.121607	-6.05337	-6.05083
0.126411	-6.06344	-6.06095
	--	--
0.126411	-6.06344	-6.06095
0.131846	-6.03746	-6.03497
0.13728	-5.96106	-5.95871
0.142715	-5.90892	-5.90411
0.14815	-5.79729	-5.79899
0.153585	-5.80872	-5.81039
	--	--
0.153585	-5.80872	-5.81039
0.158501	-5.85931	-5.86109
0.163417	-5.90721	-5.90498
0.168332	-5.87599	-5.874
0.173248	-5.91338	-5.91535
0.178164	-5.89816	-5.90013
0.18308	-5.8665	-5.86848
	--	--
0.18308	-5.8665	-5.86848
0.188674	-5.85408	-5.85603
0.194269	-5.85659	-5.84943
0.199863	-5.99179	-5.98649
0.205458	-5.92404	-5.92124
	--	--
0.205458	-5.92404	-5.92124
0.210373	-5.91292	-5.91078
0.215289	-5.90411	-5.90209
0.220205	-5.87374	-5.86769
0.225121	-5.78506	-5.77975
0.230037	-5.6914	-5.6868
0.234953	-5.73929	-5.73817
	--	--
0.234953	-5.73929	-5.73817
0.240547	-5.7258	-5.72465
0.246142	-5.84262	-5.84057
0.251736	-5.96011	-5.95782
0.25733	-6.06344	-6.06095
	--	--
0	-5.71959	-5.71822
0.004804	-5.75734	-5.75441
0.009607	-5.73048	-5.7324
0.014411	-5.80203	-5.804
0.019215	-5.86647	-5.8684
	--	--
0.019215	-5.86647	-5.8684
0.02562	-5.83313	-5.83474
0.032025	-5.74568	-5.7466
0.03843	-5.73926	-5.73817
	--	--
0.03843	-5.73926	-5.73817
0.043865	-5.73329	-5.73214
0.049299	-5.72792	-5.72672
0.054734	-5.72353	-5.72226
0.060169	-5.72061	-5.71927
0.065604	-5.71959	-5.71822
	--	--
0.065604	-5.71959	-5.71822
0.070079	-5.71082	-5.70947
0.074555	-5.79664	-5.7945
0.07903	-5.79413	-5.79004
0.083506	-5.73566	-5.73507
0.087981	-5.80867	-5.81037
	--	--
0.087981	-5.80867	-5.81037
0.094386	-5.82387	-5.81833
0.100791	-5.97839	-5.97175
0.107196	-5.92404	-5.92123
	--	--
0.107196	-5.92404	-5.92123
0.112	-5.97382	-5.97148
0.116803	-6.02313	-6.02067
0.121607	-6.05335	-6.05081
0.126411	-6.06342	-6.06091
	--	--
0.126411	-6.06342	-6.06091
0.131846	-6.03745	-6.03496
0.13728	-5.96105	-5.95871
0.142715	-5.90891	-5.90409
0.14815	-5.79728	-5.79898
0.153585	-5.80867	-5.81037
	--	--
0.153585	-5.80867	-5.81037
0.158501	-5.80485	-5.80001
0.163417	-5.89387	-5.89571
0.168332	-5.87599	-5.874
0.173248	-5.84032	-5.83286
0.178164	-5.81893	-5.82088
0.18308	-5.86647	-5.8684
	--	--
0.18308	-5.86647	-5.8684
0.188674	-5.85406	-5.85602
0.194269	-5.85658	-5.84941
0.199863	-5.99178	-5.98648
0.205458	-5.92404	-5.92123
	--	--
0.205458	-5.92404	-5.92123
0.210373	-5.91292	-5.91078
0.215289	-5.9041	-5.90208
0.220205	-5.87373	-5.86768
0.225121	-5.78505	-5.77974
0.230037	-5.6914	-5.68679
0.234953	-5.73926	-5.73817
	--	--
0.234953	-5.73926	-5.73817
0.240547	-5.72579	-5.72465
0.246142	-5.84262	-5.84056
0.251736	-5.96011	-5.95781
0.25733	-6.06342	-6.06091
	--	--
0	-5.71959	-5.71822
0.004804	-5.69936	-5.70003
0.009607	-5.69766	-5.69843
0.014411	-5.68602	-5.68687
0.019215	-5.68309	-5.68426
	--	--
0.019215	-5.68309	-5.68426
0.02562	-5.69055	-5.6915
0.032025	-5.68445	-5.68534
0.03843	-5.73924	-5.73816
	--	--
0.03843	-5.73924	-5.73816
0.043865	-5.73329	-5.73213
0.049299	-5.72792	-5.72671
0.054734	-5.72353	-5.72226
0.060169	-5.72061	-5.71927
0.065604	-5.71959	-5.71822
	--	--
0.065604	-5.71959	-5.71822
0.070079	-5.71082	-5.70947
0.074555	-5.79664	-5.7945
0.07903	-5.79412	-5.79004
0.083506	-5.73566	-5.73154
0.087981	-5.66423	-5.66
	--	--
0.087981	-5.66423	-5.66
0.094386	-5.79335	-5.79505
0.100791	-5.8238	-5.82074
0.107196	-5.90716	-5.90497
	--	--
0.107196	-5.90716	-5.90497
0.112	-5.83916	-5.83678
0.116803	-5.74329	-5.74133
0.121607	-5.63998	-5.63842
0.126411	-5.53376	-5.53265
	--	--
0.126411	-5.53376	-5.53265
0.131846	-5.69755	-5.69588
0.13728	-5.84791	-5.84585
0.142715	-5.9089	-5.90408
0.14815	-5.77937	-5.77466
0.153585	-5.66423	-5.66
	--	--
0.153585	-5.66423	-5.66
0.158501	-5.74276	-5.74439
0.163417	-5.83077	-5.82726
0.168332	-5.81043	-5.80802
0.173248	-5.75607	-5.758
0.178164	-5.69724	-5.69033
0.18308	-5.68309	-5.68426
	--	--
0.18308	-5.68309	-5.68426
0.188674	-5.70855	-5.70176
0.194269	-5.81716	-5.81906
0.199863	-5.82083	-5.81806
0.205458	-5.90716	-5.90497
	--	--
0.205458	-5.90716	-5.90497
0.210373	-5.90578	-5.9027
0.215289	-5.8724	-5.86909
0.220205	-5.82397	-5.82044
0.225121	-5.76072	-5.75699
0.230037	-5.68431	-5.68496
0.234953	-5.73924	-5.73816
	--	--
0.234953	-5.73924	-5.73816
0.240547	-5.72579	-5.72465
0.246142	-5.68564	-5.6845
0.251736	-5.62062	-5.6195
0.25733	-5.53376	-5.53265
	--	--
0	-5.71959	-5.71822
0.004804	-5.69935	-5.70003
0.009607	-5.69765	-5.69842
0.014411	-5.68601	-5.68687
0.019215	-5.683	-5.68419
	--	--
0.019215	-5.683	-5.68419
0.02562	-5.69055	-5.69149
0.032025	-5.68444	-5.68534
0.03843	-5.73924	-5.7381
	--	--
0.03843	-5.73924	-5.7381
0.043865	-5.68023	-5.6812
0.049299	-5.68586	-5.68695
0.054734	-5.68273	-5.68335
0.060169	-5.70024	-5.70096
0.065604	-5.71959	-5.71822
	--	--
0.065604	-5.71959	-5.71822
0.070079	-5.71082	-5.70947
0.074555	-5.79663	-5.79449
0.07903	-5.79412	-5.79003
0.083506	-5.73566	-5.73153
0.087981	-5.66422	-5.66
	--	--
0.087981	-5.66422	-5.66
0.094386	-5.79334	-5.79504
0.100791	-5.82379	-5.82074
0.107196	-5.90715	-5.90497
	--	--
0.107196	-5.90715	-5.90497
0.112	-5.83916	-5.83677
0.116803	-5.74329	-5.74133
0.121607	-5.63997	-5.63842
0.126411	-5.53376	-5.53265
	--	--
0.126411	-5.53376	-5.53265
0.131846	-5.69755	-5.69587
0.13728	-5.8479	-5.84583
0.142715	-5.90889	-5.90408
0.14815	-5.77935	-5.77466
0.153585	-5.66422	-5.66
	--	--
0.153585	-5.66422	-5.66
0.158501	-5.74035	-5.73643
0.163417	-5.83077	-5.82725
0.168332	-5.81041	-5.80802
0.173248	-5.69884	-5.69642
0.178164	-5.6719	-5.67307
0.18308	-5.683	-5.68419
	--	--
0.18308	-5.683	-5.68419
0.188674	-5.70854	-5.70176
0.194269	-5.81716	-5.81906
0.199863	-5.82082	-5.81806
0.205458	-5.90715	-5.90497
	--	--
0.205458	-5.90715	-5.90497
0.210373	-5.90577	-5.9027
0.215289	-5.87239	-5.86908
0.220205	-5.82396	-5.82044
0.225121	-5.76071	-5.75699
0.230037	-5.68431	-5.68493
0.234953	-5.73924	-5.7381
	--	--
0.234953	-5.73924	-5.7381
0.240547	-5.72579	-5.72464
0.246142	-5.68564	-5.6845
0.251736	-5.62062	-5.6195
0.25733	-5.53376	-5.53265
	--	--
0	-5.68971	-5.69028
0.004804	-5.66735	-5.6678
0.009607	-5.65539	-5.65354
0.014411	-5.6726	-5.67377
0.019215	-5.66583	-5.66672
	--	--
0.019215	-5.66583	-5.66672
0.02562	-5.67894	-5.68008
0.032025	-5.66627	-5.66724
0.03843	-5.64447	-5.64523
	--	--
0.03843	-5.64447	-5.64523
0.043865	-5.68023	-5.68119
0.049299	-5.68585	-5.68693
0.054734	-5.68272	-5.68334
0.060169	-5.68798	-5.68855
0.065604	-5.68971	-5.69028
	--	--
0.065604	-5.68971	-5.69028
0.070079	-5.71082	-5.70946
0.074555	-5.79663	-5.79449
0.07903	-5.7941	-5.79003
0.083506	-5.73566	-5.73153
0.087981	-5.66419	-5.65998
	--	--
0.087981	-5.66419	-5.65998
0.094386	-5.7197	-5.71612
0.100791	-5.82379	-5.82074
0.107196	-5.90713	-5.90496
	--	--
0.107196	-5.90713	-5.90496
0.112	-5.83915	-5.83677
0.116803	-5.74329	-5.74132
0.121607	-5.63996	-5.63842
0.126411	-5.53375	-5.53265
	--	--
0.126411	-5.53375	-5.53265
0.131846	-5.69755	-5.69587
0.13728	-5.8479	-5.84582
0.142715	-5.84002	-5.83791
0.14815	-5.77935	-5.77466
0.153585	-5.66419	-5.65998
	--	--
0.153585	-5.66419	-5.65998
0.158501	-5.74035	-5.73642
0.163417	-5.76707	-5.76531
0.168332	-5.80535	-5.80331
0.173248	-5.69883	-5.69642
0.178164	-5.67056	-5.67143
0.18308	-5.66583	-5.66672
	--	--
0.18308	-5.66583	-5.66672
0.188674	-5.65947	-5.6607
0.194269	-5.70445	-5.70175
0.199863	-5.82082	-5.81805
0.205458	-5.90713	-5.90496
	--	--
0.205458	-5.90713	-5.90496
0.210373	-5.88664	-5.88446
0.215289	-5.85166	-5.84957
0.220205	-5.80296	-5.80097
0.225121	-5.74172	-5.73986
0.230037	-5.6833	-5.67941
0.234953	-5.64447	-5.64523
	--	--
0.234953	-5.64447	-5.64523
0.240547	-5.72579	-5.72464
0.246142	-5.68564	-5.6845
0.251736	-5.62061	-5.61949
0.25733	-5.53375	-5.53265
	--	--
0	-5.68971	-5.69027
0.004804	-5.66735	-5.66779
0.009607	-5.64143	-5.64255
0.014411	-5.6726	-5.67376
0.019215	-5.66582	-5.66671
	--	--
0.019215	-5.66582	-5.66671
0.02562	-5.67893	-5.68007
0.032025	-5.66625	-5.66723
0.03843	-5.64445	-5.64522
	--	--
0.03843	-5.64445	-5.64522
0.043865	-5.66107	-5.6618
0.049299	-5.67381	-5.67447
0.054734	-5.681	-5.68182
0.060169	-5.68798	-5.68855
0.065604	-5.68971	-5.69027
	--	--
0.065604	-5.68971	-5.69027
0.070079	-5.69371	-5.6917
0.074555	-5.68475	-5.68342
0.07903	-5.64912	-5.65075
0.083506	-5.73344	-5.73151
0.087981	-5.66418	-5.65998
	--	--
0.087981	-5.66418	-5.65998
0.094386	-5.7197	-5.71611
0.100791	-5.82379	-5.82073
0.107196	-5.90712	-5.90494
	--	--
0.107196	-5.90712	-5.90494
0.112	-5.83915	-5.83675
0.116803	-5.74328	-5.7413
0.121607	-5.63996	-5.6384
0.126411	-5.53375	-5.53264
	--	--
0.126411	-5.53375	-5.53264
0.131846	-5.69754	-5.69587
0.13728	-5.84789	-5.84582
0.142715	-5.84	-5.83791
0.14815	-5.77934	-5.77466
0.153585	-5.66418	-5.65998
	--	--
0.153585	-5.66418	-5.65998
0.158501	-5.67552	-5.67055
0.163417	-5.76706	-5.7653
0.168332	-5.80535	-5.80331
0.173248	-5.69209	-5.69022
0.178164	-5.67056	-5.67143
0.18308	-5.66582	-5.66671
	--	--
0.18308	-5.66582	-5.66671
0.188674	-5.65947	-5.66069
0.194269	-5.70444	-5.70174
0.199863	-5.82081	-5.81805
0.205458	-5.90712	-5.90494
	--	--
0.205458	-5.90712	-5.90494
0.210373	-5.88663	-5.88445
0.215289	-5.85166	-5.84955
0.220205	-5.80295	-5.80096
0.225121	-5.74171	-5.73985
0.230037	-5.68328	-5.6794
0.234953	-5.64445	-5.64522
	--	--
0.234953	-5.64445	-5.64522
0.240547	-5.72579	-5.72464
0.246142	-5.68564	-5.6845
0.251736	-5.62061	-5.61949
0.25733	-5.53375	-5.53264
	--	--
0	-5.68971	-5.69027
0.004804	-5.6593	-5.65885
0.009607	-5.64143	-5.64254
0.014411	-5.63836	-5.63934
0.019215	-5.66581	-5.66669
	--	--
0.019215	-5.66581	-5.66669
0.02562	-5.61474	-5.6156
0.032025	-5.62501	-5.62439
0.03843	-5.64445	-5.64522
	--	--
0.03843	-5.64445	-5.64522
0.043865	-5.66106	-5.66179
0.049299	-5.67381	-5.67447
0.054734	-5.661	-5.66209
0.060169	-5.6578	-5.65083
0.065604	-5.68971	-5.69027
	--	--
0.065604	-5.68971	-5.69027
0.070079	-5.6937	-5.6917
0.074555	-5.68475	-5.68341
0.07903	-5.64202	-5.64071
0.083506	-5.58374	-5.58247
0.087981	-5.66414	-5.65993
	--	--
0.087981	-5.66414	-5.65993
0.094386	-5.7197	-5.71611
0.100791	-5.79248	-5.79052
0.107196	-5.90708	-5.90489
	--	--
0.107196	-5.90708	-5.90489
0.112	-5.82555	-5.82357
0.116803	-5.73263	-5.73089
0.121607	-5.63323	-5.63177
0.126411	-5.53375	-5.53264
	--	--
0.126411	-5.53375	-5.53264
0.131846	-5.57151	-5.57214
0.13728	-5.68578	-5.68698
0.142715	-5.7593	-5.76089
0.14815	-5.68461	-5.6829
0.153585	-5.66414	-5.65993
	--	--
0.153585	-5.66414	-5.65993
0.158501	-5.64697	-5.64353
0.163417	-5.67885	-5.67327
0.168332	-5.67893	-5.68081
0.173248	-5.69208	-5.69021
0.178164	-5.66394	-5.66517
0.18308	-5.66581	-5.66669
	--	--
0.18308	-5.66581	-5.66669
0.188674	-5.64427	-5.64518
0.194269	-5.70444	-5.70174
0.199863	-5.80444	-5.80242
0.205458	-5.90708	-5.90489
	--	--
0.205458	-5.90708	-5.90489
0.210373	-5.80207	-5.79957
0.215289	-5.74507	-5.74651
0.220205	-5.74392	-5.74508
0.225121	-5.72266	-5.72354
0.230037	-5.67293	-5.67206
0.234953	-5.64445	-5.64522
	--	--
0.234953	-5.64445	-5.64522
0.240547	-5.72578	-5.72463
0.246142	-5.68563	-5.6845
0.251736	-5.62061	-5.61949
0.25733	-5.53375	-5.53264
	--	--
0	-5.6897	-5.69027
0.004804	-5.65929	-5.65231
0.009607	-5.63847	-5.63166
0.014411	-5.63836	-5.63933
0.019215	-5.66571	-5.66665
	--	--
0.019215	-5.66571	-5.66665
0.02562	-5.61473	-5.61559
0.032025	-5.625	-5.62438
0.03843	-5.64445	-5.64521
	--	--
0.03843	-5.64445	-5.64521
0.043865	-5.63359	-5.63415
0.049299	-5.63615	-5.63696
0.054734	-5.66098	-5.66208
0.060169	-5.65778	-5.65081
0.065604	-5.6897	-5.69027
	--	--
0.065604	-5.6897	-5.69027
0.070079	-5.6937	-5.6917
0.074555	-5.68474	-5.68341
0.07903	-5.64202	-5.6407
0.083506	-5.58374	-5.58247
0.087981	-5.6641	-5.6599
	--	--
0.087981	-5.6641	-5.6599
0.094386	-5.71969	-5.71611
0.100791	-5.79247	-5.79052
0.107196	-5.90707	-5.90489
	--	--
0.107196	-5.90707	-5.90489
0.112	-5.82555	-5.82357
0.116803	-5.73262	-5.73088
0.121607	-5.63322	-5.63177
0.126411	-5.53375	-5.53264
	--	--
0.126411	-5.53375	-5.53264
0.131846	-5.5715	-5.57213
0.13728	-5.68576	-5.68698
0.142715	-5.75929	-5.76089
0.14815	-5.68459	-5.68288
0.153585	-5.6641	-5.6599
	--	--
0.153585	-5.6641	-5.6599
0.158501	-5.64484	-5.64335
0.163417	-5.66231	-5.66393
0.168332	-5.67149	-5.66547
0.173248	-5.65314	-5.65396
0.178164	-5.6388	-5.63974
0.18308	-5.66571	-5.66665
	--	--
0.18308	-5.66571	-5.66665
0.188674	-5.64427	-5.64517
0.194269	-5.70444	-5.70172
0.199863	-5.80444	-5.80242
0.205458	-5.90707	-5.90489
	--	--
0.205458	-5.90707	-5.90489
0.210373	-5.80207	-5.79956
0.215289	-5.74506	-5.74651
0.220205	-5.74391	-5.74508
0.225121	-5.72265	-5.72353
0.230037	-5.67293	-5.67205
0.234953	-5.64445	-5.64521
	--	--
0.234953	-5.64445	-5.64521
0.240547	-5.72578	-5.72462
0.246142	-5.68563	-5.68449
0.251736	-5.62061	-5.61949
0.25733	-5.53375	-5.53264
	--	--
0	-5.66628	-5.65923
0.004804	-5.65699	-5.65229
0.009607	-5.63847	-5.63164
0.014411	-5.60413	-5.59758
0.019215	-5.5568	-5.55065
	--	--
0.019215	-5.5568	-5.55065
0.02562	-5.56914	-5.56942
0.032025	-5.61248	-5.613
0.03843	-5.64441	-5.6452
	--	--
0.03843	-5.64441	-5.6452
0.043865	-5.63358	-5.63413
0.049299	-5.63615	-5.63696
0.054734	-5.63741	-5.63653
0.060169	-5.65016	-5.65052
0.065604	-5.66628	-5.65923
	--	--
0.065604	-5.66628	-5.65923
0.070079	-5.6937	-5.69169
0.074555	-5.68473	-5.68339
0.07903	-5.64202	-5.6407
0.083506	-5.58373	-5.58247
0.087981	-5.6641	-5.65989
	--	--
0.087981	-5.6641	-5.65989
0.094386	-5.6569	-5.65527
0.100791	-5.79247	-5.79051
0.107196	-5.90705	-5.90486
	--	--
0.107196	-5.90705	-5.90486
0.112	-5.82554	-5.82357
0.116803	-5.73262	-5.73088
0.121607	-5.63322	-5.63177
0.126411	-5.53374	-5.53264
	--	--
0.126411	-5.53374	-5.53264
0.131846	-5.54124	-5.54001
0.13728	-5.55053	-5.549
0.142715	-5.56519	-5.56309
0.14815	-5.59567	-5.59258
0.153585	-5.6641	-5.65989
	--	--
0.153585	-5.6641	-5.65989
0.158501	-5.64483	-5.64333
0.163417	-5.62525	-5.62261
0.168332	-5.61548	-5.61627
0.173248	-5.65313	-5.65396
0.178164	-5.6388	-5.63974
0.18308	-5.5568	-5.55065
	--	--
0.18308	-5.5568	-5.55065
0.188674	-5.64427	-5.64517
0.194269	-5.68862	-5.68678
0.199863	-5.80443	-5.80242
0.205458	-5.90705	-5.90486
	--	--
0.205458	-5.90705	-5.90486
0.210373	-5.7875	-5.78553
0.215289	-5.66895	-5.66672
0.220205	-5.60922	-5.61016
0.225121	-5.64792	-5.64885
0.230037	-5.66965	-5.66793
0.234953	-5.64441	-5.6452
	--	--
0.234953	-5.64441	-5.6452
0.240547	-5.71665	-5.71485
0.246142	-5.68563	-5.68449
0.251736	-5.6206	-5.61948
0.25733	-5.53374	-5.53264
	--	--
0	-5.66628	-5.65922
0.004804	-5.6193	-5.61836
0.009607	-5.63108	-5.63142
0.014411	-5.60413	-5.59757
0.019215	-5.55679	-5.5506
	--	--
0.019215	-5.55679	-5.5506
0.02562	-5.56913	-5.56942
0.032025	-5.61248	-5.613
0.03843	-5.6444	-5.64519
	--	--
0.03843	-5.6444	-5.64519
0.043865	-5.62406	-5.62488
0.049299	-5.63245	-5.63328
0.054734	-5.6374	-5.63653
0.060169	-5.62358	-5.62515
0.065604	-5.66628	-5.65922
	--	--
0.065604	-5.66628	-5.65922
0.070079	-5.67784	-5.67842
0.074555	-5.64288	-5.64347
0.07903	-5.642	-5.6407
0.083506	-5.58373	-5.58247
0.087981	-5.66409	-5.65989
	--	--
0.087981	-5.66409	-5.65989
0.094386	-5.65689	-5.65526
0.100791	-5.79246	-5.7905
0.107196	-5.90701	-5.90484
	--	--
0.107196	-5.90701	-5.90484
0.112	-5.82554	-5.82354
0.116803	-5.73261	-5.73088
0.121607	-5.63321	-5.63176
0.126411	-5.53374	-5.53264
	--	--
0.126411	-5.53374	-5.53264
0.131846	-5.54123	-5.54
0.13728	-5.55052	-5.54899
0.142715	-5.56518	-5.56308
0.14815	-5.59567	-5.59257
0.153585	-5.66409	-5.65989
	--	--
0.153585	-5.66409	-5.65989
0.158501	-5.61287	-5.60879
0.163417	-5.58873	-5.59058
0.168332	-5.61548	-5.61627
0.173248	-5.65035	-5.64409
0.178164	-5.61268	-5.60636
0.18308	-5.55679	-5.5506
	--	--
0.18308	-5.55679	-5.5506
0.188674	-5.64426	-5.64516
0.194269	-5.6886	-5.68678
0.199863	-5.80443	-5.8024
0.205458	-5.90701	-5.90484
	--	--
0.205458	-5.90701	-5.90484
0.210373	-5.78749	-5.78553
0.215289	-5.66895	-5.66672
0.220205	-5.6092	-5.61016
0.225121	-5.64792	-5.64884
0.230037	-5.66965	-5.66792
0.234953	-5.6444	-5.64519
	--	--
0.234953	-5.6444	-5.64519
0.240547	-5.71664	-5.71484
0.246142	-5.68563	-5.68448
0.251736	-5.6206	-5.61948
0.25733	-5.53374	-5.53264
	--	--
0	-5.58939	-5.58997
0.004804	-5.6193	-5.61836
0.009607	-5.63108	-5.63141
0.014411	-5.57992	-5.58013
0.019215	-5.55678	-5.55059
	--	--
0.019215	-5.55678	-5.55059
0.02562	-5.56812	-5.56248
0.032025	-5.61035	-5.6098
0.03843	-5.64435	-5.64519
	--	--
0.03843	-5.64435	-5.64519
0.043865	-5.62406	-5.62487
0.049299	-5.61607	-5.61027
0.054734	-5.63535	-5.63082
0.060169	-5.62358	-5.62514
0.065604	-5.58939	-5.58997
	--	--
0.065604	-5.58939	-5.58997
0.070079	-5.67784	-5.67842
0.074555	-5.64287	-5.64347
0.07903	-5.58676	-5.58741
0.083506	-5.58296	-5.57862
0.087981	-5.51156	-5.51036
	--	--
0.087981	-5.51156	-5.51036
0.094386	-5.65689	-5.65526
0.100791	-5.74815	-5.74986
0.107196	-5.67617	-5.6779
	--	--
0.107196	-5.67617	-5.6779
0.112	-5.65571	-5.6572
0.116803	-5.59967	-5.60062
0.121607	-5.51977	-5.52025
0.126411	-5.53374	-5.53263
	--	--
0.126411	-5.53374	-5.53263
0.131846	-5.54123	-5.53999
0.13728	-5.55051	-5.54898
0.142715	-5.56518	-5.56307
0.14815	-5.59567	-5.59255
0.153585	-5.51156	-5.51036
	--	--
0.153585	-5.51156	-5.51036
0.158501	-5.61285	-5.60877
0.163417	-5.57997	-5.57625
0.168332	-5.60025	-5.59837
0.173248	-5.6386	-5.63969
0.178164	-5.57986	-5.57738
0.18308	-5.55678	-5.55059
	--	--
0.18308	-5.55678	-5.55059
0.188674	-5.58139	-5.57872
0.194269	-5.6886	-5.68677
0.199863	-5.75713	-5.75893
0.205458	-5.67617	-5.6779
	--	--
0.205458	-5.67617	-5.6779
0.210373	-5.72328	-5.72495
0.215289	-5.65572	-5.65396
0.220205	-5.58428	-5.58551
0.225121	-5.62751	-5.62857
0.230037	-5.66664	-5.6658
0.234953	-5.64435	-5.64519
	--	--
0.234953	-5.64435	-5.64519
0.240547	-5.62461	-5.62543
0.246142	-5.57899	-5.57937
0.251736	-5.51467	-5.51497
0.25733	-5.53374	-5.53263
	--	--
0	-5.58939	-5.58997
0.004804	-5.59063	-5.59165
0.009607	-5.6047	-5.60569
0.014411	-5.57991	-5.58013
0.019215	-5.55671	-5.55054
	--	--
0.019215	-5.55671	-5.55054
0.02562	-5.56812	-5.56247
0.032025	-5.61035	-5.60979
0.03843	-5.64432	-5.6451
	--	--
0.03843	-5.64432	-5.6451
0.043865	-5.60121	-5.59635
0.049299	-5.61606	-5.61025
0.054734	-5.63535	-5.6308
0.060169	-5.60602	-5.60705
0.065604	-5.58939	-5.58997
	--	--
0.065604	-5.58939	-5.58997
0.070079	-5.67784	-5.67842
0.074555	-5.64287	-5.64347
0.07903	-5.58675	-5.5874
0.083506	-5.58296	-5.57861
0.087981	-5.51156	-5.51035
	--	--
0.087981	-5.51156	-5.51035
0.094386	-5.65689	-5.65525
0.100791	-5.74814	-5.74986
0.107196	-5.67608	-5.6778
	--	--
0.107196	-5.67608	-5.6778
0.112	-5.6557	-5.65719
0.116803	-5.59966	-5.60061
0.121607	-5.51976	-5.52025
0.126411	-5.53374	-5.53263
	--	--
0.126411	-5.53374	-5.53263
0.131846	-5.54123	-5.53999
0.13728	-5.55051	-5.54898
0.142715	-5.56517	-5.56307
0.14815	-5.59567	-5.59255
0.153585	-5.51156	-5.51035
	--	--
0.153585	-5.51156	-5.51035
0.158501	-5.52042	-5.51679
0.163417	-5.57995	-5.57624
0.168332	-5.58405	-5.58503
0.173248	-5.60715	-5.6085
0.178164	-5.57985	-5.57737
0.18308	-5.55671	-5.55054
	--	--
0.18308	-5.55671	-5.55054
0.188674	-5.58139	-5.57872
0.194269	-5.6886	-5.68676
0.199863	-5.75711	-5.75893
0.205458	-5.67608	-5.6778
	--	--
0.205458	-5.67608	-5.6778
0.210373	-5.72328	-5.72494
0.215289	-5.65572	-5.65395
0.220205	-5.58427	-5.5855
0.225121	-5.6275	-5.62856
0.230037	-5.66664	-5.66579
0.234953	-5.64432	-5.6451
	--	--
0.234953	-5.64432	-5.6451
0.240547	-5.62461	-5.62542
0.246142	-5.57898	-5.57935
0.251736	-5.51466	-5.51496
0.25733	-5.53374	-5.53263
	--	--
0	-5.58939	-5.58997
0.004804	-5.59063	-5.59164
0.009607	-5.6047	-5.60569
0.014411	-5.57321	-5.57233
0.019215	-5.51689	-5.5169
	--	--
0.019215	-5.51689	-5.5169
0.02562	-5.56811	-5.56246
0.032025	-5.58709	-5.58236
0.03843	-5.63217	-5.63263
	--	--
0.03843	-5.63217	-5.63263
0.043865	-5.6012	-5.59635
0.049299	-5.60043	-5.60129
0.054734	-5.58953	-5.58783
0.060169	-5.60601	-5.60704
0.065604	-5.58939	-5.58997
	--	--
0.065604	-5.58939	-5.58997
0.070079	-5.67783	-5.67842
0.074555	-5.64287	-5.64347
0.07903	-5.58675	-5.5874
0.083506	-5.58296	-5.57861
0.087981	-5.51155	-5.51035
	--	--
0.087981	-5.51155	-5.51035
0.094386	-5.51391	-5.51113
0.100791	-5.58303	-5.58481
0.107196	-5.67605	-5.67779
	--	--
0.107196	-5.67605	-5.67779
0.112	-5.65569	-5.65719
0.116803	-5.59965	-5.60061
0.121607	-5.51976	-5.52024
0.126411	-5.53372	-5.53262
	--	--
0.126411	-5.53372	-5.53262
0.131846	-5.52696	-5.52588
0.13728	-5.52088	-5.51978
0.142715	-5.51594	-5.51479
0.14815	-5.51268	-5.5115
0.153585	-5.51155	-5.51035
	--	--
0.153585	-5.51155	-5.51035
0.158501	-5.51615	-5.51479
0.163417	-5.56128	-5.562
0.168332	-5.57266	-5.57312
0.173248	-5.59162	-5.59252
0.178164	-5.57084	-5.56914
0.18308	-5.51689	-5.5169
	--	--
0.18308	-5.51689	-5.5169
0.188674	-5.58139	-5.57872
0.194269	-5.58948	-5.59083
0.199863	-5.57749	-5.57918
0.205458	-5.67605	-5.67779
	--	--
0.205458	-5.67605	-5.67779
0.210373	-5.60273	-5.60431
0.215289	-5.54493	-5.54584
0.220205	-5.53153	-5.5321
0.225121	-5.60039	-5.59978
0.230037	-5.65977	-5.66063
0.234953	-5.63217	-5.63263
	--	--
0.234953	-5.63217	-5.63263
0.240547	-5.6246	-5.62542
0.246142	-5.57898	-5.57934
0.251736	-5.51466	-5.51495
0.25733	-5.53372	-5.53262
	--	--
0	-5.58939	-5.58997
0.004804	-5.58061	-5.57877
0.009607	-5.55466	-5.55249
0.014411	-5.51354	-5.51117
0.019215	-5.51689	-5.51686
	--	--
0.019215	-5.51689	-5.51686
0.02562	-5.56811	-5.56245
0.032025	-5.58709	-5.58235
0.03843	-5.63213	-5.63262
	--	--
0.03843	-5.63213	-5.63262
0.043865	-5.59617	-5.59573
0.049299	-5.60042	-5.60128
0.054734	-5.58952	-5.58782
0.060169	-5.58955	-5.58777
0.065604	-5.58939	-5.58997
	--	--
0.065604	-5.58939	-5.58997
0.070079	-5.57941	-5.58115
0.074555	-5.55818	-5.55983
0.07903	-5.58674	-5.5874
0.083506	-5.58295	-5.5786
0.087981	-5.51154	-5.51033
	--	--
0.087981	-5.51154	-5.51033
0.094386	-5.51391	-5.51113
0.100791	-5.58303	-5.5848
0.107196	-5.67604	-5.67776
	--	--
0.107196	-5.67604	-5.67776
0.112	-5.65568	-5.65718
0.116803	-5.59965	-5.6006
0.121607	-5.51975	-5.52024
0.126411	-5.53372	-5.5326
	--	--
0.126411	-5.53372	-5.5326
0.131846	-5.52695	-5.52588
0.13728	-5.52088	-5.51978
0.142715	-5.51593	-5.51479
0.14815	-5.51267	-5.51149
0.153585	-5.51154	-5.51033
	--	--
0.153585	-5.51154	-5.51033
0.158501	-5.51614	-5.51479
0.163417	-5.56126	-5.562
0.168332	-5.57266	-5.57312
0.173248	-5.59161	-5.59252
0.178164	-5.57083	-5.56913
0.18308	-5.51689	-5.51686
	--	--
0.18308	-5.51689	-5.51686
0.188674	-5.58138	-5.57871
0.194269	-5.58947	-5.59082
0.199863	-5.57749	-5.57918
0.205458	-5.67604	-5.67776
	--	--
0.205458	-5.67604	-5.67776
0.210373	-5.60273	-5.6043
0.215289	-5.54493	-5.54584
0.220205	-5.53153	-5.5321
0.225121	-5.60038	-5.59977
0.230037	-5.65977	-5.66062
0.234953	-5.63213	-5.63262
	--	--
0.234953	-5.63213	-5.63262
0.240547	-5.6246	-5.62542
0.246142	-5.57898	-5.57934
0.251736	-5.51466	-5.51495
0.25733	-5.53372	-5.5326
	--	--
0	-5.58939	-5.58748
0.004804	-5.5806	-5.57877
0.009607	-5.55466	-5.55248
0.014411	-5.51354	-5.51117
0.019215	-5.5131	-5.51324
	--	--
0.019215	-5.5131	-5.51324
0.02562	-5.54552	-5.54534
0.032025	-5.58709	-5.58235
0.03843	-5.6321	-5.63261
	--	--
0.03843	-5.6321	-5.63261
0.043865	-5.59615	-5.59572
0.049299	-5.58936	-5.58772
0.054734	-5.58869	-5.58629
0.060169	-5.58955	-5.58775
0.065604	-5.58939	-5.58748
	--	--
0.065604	-5.58939	-5.58748
0.070079	-5.57941	-5.58115
0.074555	-5.55312	-5.55487
0.07903	-5.50987	-5.51165
0.083506	-5.513	-5.51369
0.087981	-5.51149	-5.51032
	--	--
0.087981	-5.51149	-5.51032
0.094386	-5.47811	-5.47998
0.100791	-5.41814	-5.41883
0.107196	-5.38279	-5.38356
	--	--
0.107196	-5.38279	-5.38356
0.112	-5.3864	-5.38718
0.116803	-5.39035	-5.39128
0.121607	-5.44217	-5.44143
0.126411	-5.53369	-5.53259
	--	--
0.126411	-5.53369	-5.53259
0.131846	-5.52695	-5.52586
0.13728	-5.52087	-5.51977
0.142715	-5.51593	-5.51478
0.14815	-5.51267	-5.51149
0.153585	-5.51149	-5.51032
	--	--
0.153585	-5.51149	-5.51032
0.158501	-5.50237	-5.50138
0.163417	-5.54731	-5.54789
0.168332	-5.56853	-5.57019
0.173248	-5.57447	-5.5748
0.178164	-5.55389	-5.55409
0.18308	-5.5131	-5.51324
	--	--
0.18308	-5.5131	-5.51324
0.188674	-5.56629	-5.5646
0.194269	-5.58077	-5.58161
0.199863	-5.47958	-5.48034
0.205458	-5.38279	-5.38356
	--	--
0.205458	-5.38279	-5.38356
0.210373	-5.45765	-5.45844
0.215289	-5.51777	-5.51917
0.220205	-5.52761	-5.52563
0.225121	-5.58558	-5.58503
0.230037	-5.6472	-5.64811
0.234953	-5.6321	-5.63261
	--	--
0.234953	-5.6321	-5.63261
0.240547	-5.6246	-5.62542
0.246142	-5.56671	-5.56764
0.251736	-5.47589	-5.47694
0.25733	-5.53369	-5.53259
	--	--
0	-5.58939	-5.58747
0.004804	-5.58058	-5.57876
0.009607	-5.55466	-5.55248
0.014411	-5.51354	-5.51116
0.019215	-5.5131	-5.51321
	--	--
0.019215	-5.5131	-5.51321
0.02562	-5.54552	-5.54533
0.032025	-5.58707	-5.58234
0.03843	-5.63208	-5.63253
	--	--
0.03843	-5.63208	-5.63253
0.043865	-5.58974	-5.58759
0.049299	-5.58936	-5.58772
0.054734	-5.58869	-5.58629
0.060169	-5.58905	-5.58694
0.065604	-5.58939	-5.58747
	--	--
0.065604	-5.58939	-5.58747
0.070079	-5.57941	-5.58115
0.074555	-5.55312	-5.55487
0.07903	-5.50987	-5.51164
0.083506	-5.51299	-5.51369
0.087981	-5.51148	-5.51028
	--	--
0.087981	-5.51148	-5.51028
0.094386	-5.47811	-5.47998
0.100791	-5.41814	-5.41883
0.107196	-5.38279	-5.38356
	--	--
0.107196	-5.38279	-5.38356
0.112	-5.3864	-5.38718
0.116803	-5.39035	-5.39127
0.121607	-5.44217	-5.44143
0.126411	-5.53369	-5.53257
	--	--
0.126411	-5.53369	-5.53257
0.131846	-5.52694	-5.52586
0.13728	-5.52086	-5.51976
0.142715	-5.51593	-5.51478
0.14815	-5.51267	-5.51149
0.153585	-5.51148	-5.51028
	--	--
0.153585	-5.51148	-5.51028
0.158501	-5.50237	-5.50138
0.163417	-5.5473	-5.54788
0.168332	-5.5537	-5.55032
0.173248	-5.57447	-5.5748
0.178164	-5.55389	-5.55408
0.18308	-5.5131	-5.51321
	--	--
0.18308	-5.5131	-5.51321
0.188674	-5.56629	-5.5646
0.194269	-5.58076	-5.58161
0.199863	-5.47957	-5.48034
0.205458	-5.38279	-5.38356
	--	--
0.205458	-5.38279	-5.38356
0.210373	-5.45764	-5.45844
0.215289	-5.51776	-5.51917
0.220205	-5.52761	-5.52562
0.225121	-5.58557	-5.58502
0.230037	-5.6472	-5.64811
0.234953	-5.63208	-5.63253
	--	--
0.234953	-5.63208	-5.63253
0.240547	-5.6246	-5.62541
0.246142	-5.56671	-5.56764
0.251736	-5.47587	-5.47694
0.25733	-5.53369	-5.53257
	--	--
0	-5.58939	-5.58747
0.004804	-5.58056	-5.57876
0.009607	-5.55465	-5.55247
0.014411	-5.51353	-5.51116
0.019215	-5.51307	-5.51317
	--	--
0.019215	-5.51307	-5.51317
0.02562	-5.53184	-5.52886
0.032025	-5.57614	-5.57271
0.03843	-5.59326	-5.58924
	--	--
0.03843	-5.59326	-5.58924
0.043865	-5.58973	-5.58759
0.049299	-5.58867	-5.58589
0.054734	-5.58353	-5.5837
0.060169	-5.58904	-5.58692
0.065604	-5.58939	-5.58747
	--	--
0.065604	-5.58939	-5.58747
0.070079	-5.5794	-5.58114
0.074555	-5.55312	-5.55487
0.07903	-5.50986	-5.51164
0.083506	-5.51299	-5.51369
0.087981	-5.51144	-5.51023
	--	--
0.087981	-5.51144	-5.51023
0.094386	-5.43231	-5.43299
0.100791	-5.41814	-5.41883
0.107196	-5.38278	-5.38355
	--	--
0.107196	-5.38278	-5.38355
0.112	-5.38639	-5.38718
0.116803	-5.39034	-5.39127
0.121607	-5.44216	-5.44143
0.126411	-5.53364	-5.53256
	--	--
0.126411	-5.53364	-5.53256
0.131846	-5.42985	-5.43017
0.13728	-5.43118	-5.4318
0.142715	-5.42894	-5.42999
0.14815	-5.43402	-5.43469
0.153585	-5.51144	-5.51023
	--	--
0.153585	-5.51144	-5.51023
0.158501	-5.49834	-5.49901
0.163417	-5.515	-5.51355
0.168332	-5.5537	-5.55032
0.173248	-5.57312	-5.57193
0.178164	-5.54498	-5.54441
0.18308	-5.51307	-5.51317
	--	--
0.18308	-5.51307	-5.51317
0.188674	-5.56628	-5.5646
0.194269	-5.58075	-5.5816
0.199863	-5.47957	-5.48033
0.205458	-5.38278	-5.38355
	--	--
0.205458	-5.38278	-5.38355
0.210373	-5.42973	-5.43131
0.215289	-5.50467	-5.50591
0.220205	-5.52416	-5.52381
0.225121	-5.58213	-5.58273
0.230037	-5.62151	-5.62217
0.234953	-5.59326	-5.58924
	--	--
0.234953	-5.59326	-5.58924
0.240547	-5.6246	-5.62541
0.246142	-5.56671	-5.56763
0.251736	-5.47587	-5.47694
0.25733	-5.53364	-5.53256
	--	--
0	-5.58938	-5.58747
0.004804	-5.58047	-5.57844
0.009607	-5.55375	-5.55201
0.014411	-5.50905	-5.50738
0.019215	-5.51306	-5.51314
	--	--
0.019215	-5.51306	-5.51314
0.02562	-5.53183	-5.52885
0.032025	-5.57613	-5.57271
0.03843	-5.59325	-5.58924
	--	--
0.03843	-5.59325	-5.58924
0.043865	-5.58921	-5.58643
0.049299	-5.58866	-5.58589
0.054734	-5.57454	-5.57543
0.060169	-5.56684	-5.56493
0.065604	-5.58938	-5.58747
	--	--
0.065604	-5.58938	-5.58747
0.070079	-5.53272	-5.53344
0.074555	-5.55311	-5.55486
0.07903	-5.50985	-5.51164
0.083506	-5.51299	-5.51367
0.087981	-5.51142	-5.51022
	--	--
0.087981	-5.51142	-5.51022
0.094386	-5.4323	-5.43299
0.100791	-5.41813	-5.41883
0.107196	-5.38278	-5.38354
	--	--
0.107196	-5.38278	-5.38354
0.112	-5.38639	-5.38717
0.116803	-5.39034	-5.39126
0.121607	-5.44215	-5.44143
0.126411	-5.53361	-5.53251
	--	--
0.126411	-5.53361	-5.53251
0.131846	-5.42984	-5.43017
0.13728	-5.43118	-5.4318
0.142715	-5.42894	-5.42999
0.14815	-5.43401	-5.43468
0.153585	-5.51142	-5.51022
	--	--
0.153585	-5.51142	-5.51022
0.158501	-5.49834	-5.499
0.163417	-5.515	-5.51354
0.168332	-5.52969	-5.53047
0.173248	-5.52686	-5.52374
0.178164	-5.49597	-5.49311
0.18308	-5.51306	-5.51314
	--	--
0.18308	-5.51306	-5.51314
0.188674	-5.56628	-5.5646
0.194269	-5.58075	-5.5816
0.199863	-5.47957	-5.48033
0.205458	-5.38278	-5.38354
	--	--
0.205458	-5.38278	-5.38354
0.210373	-5.42972	-5.43131
0.215289	-5.50466	-5.5059
0.220205	-5.52415	-5.5238
0.225121	-5.58213	-5.58273
0.230037	-5.6215	-5.62217
0.234953	-5.59325	-5.58924
	--	--
0.234953	-5.59325	-5.58924
0.240547	-5.6246	-5.6254
0.246142	-5.56671	-5.56763
0.251736	-5.47587	-5.47694
0.25733	-5.53361	-5.53251
	--	--
0	-5.58824	-5.58747
0.004804	-5.58045	-5.57842
0.009607	-5.55375	-5.55201
0.014411	-5.50905	-5.50738
0.019215	-5.45965	-5.45703
	--	--
0.019215	-5.45965	-5.45703
0.02562	-5.53183	-5.52885
0.032025	-5.57613	-5.5727
0.03843	-5.59324	-5.58924
	--	--
[truncated: 54,161 more rows]
