# Supplementary material for: Advancing nonadiabatic molecular dynamics simulations in solids with E(3) equivariant deep neural hamiltonians
Source: Nat Commun. 2025 Feb 27;16:2033. doi: 10.1038/s41467-025-57328-1 (PMC11868637; doi:10.1038/s41467-025-57328-1)
Supplement: Supplementary file 4 — Source Data [file 41467_2025_57328_MOESM4_ESM.zip › Fig3_data.xlsx]

## Sheet: (a) NAC TiO2
Time (fs)	DFT |NAC| (eV)	N2AMD |NAC| (eV)
1	0.000634287	0.000659912
2	0.000674179	0.00069752
3	0.00069154	0.000716347
4	0.000687179	0.000712749
5	0.000668262	0.000684427
6	0.000608932	0.000615557
7	0.000424197	0.000425929
8	0.000144984	0.00016465
9	4.28796e-05	2.30264e-05
10	0.000147169	0.000122308
11	0.000207782	0.000186838
12	0.000246857	0.000221396
13	0.00027149	0.000235986
14	0.000268046	0.000239855
15	0.000245732	0.000213683
16	0.000204746	0.000174155
17	0.000139773	0.000100337
18	5.90382e-05	3.92751e-05
19	8.90246e-05	8.73313e-05
20	0.000252985	0.000236591
21	0.000326267	0.000305378
22	0.000402227	0.000369222
23	0.00047414	0.000445316
24	0.000547479	0.000512874
25	0.000617247	0.000588187
26	0.000682646	0.000650137
27	0.000746006	0.000718889
28	0.000802561	0.000773201
29	0.000858622	0.00082185
30	0.000894747	0.000868628
31	0.000909712	0.000889226
32	0.000858127	0.000854413
33	0.000744935	0.000741668
34	0.000664785	0.000650507
35	0.000662303	0.000642477
36	0.000717562	0.000709211
37	0.000786492	0.000781857
38	0.000821138	0.000827532
39	0.000797703	0.000794064
40	0.000719723	0.000720099
41	0.00059872	0.000600056
42	0.000462795	0.000466407
43	0.000319478	0.000336202
44	0.000181939	0.000186722
45	4.53496e-05	5.42634e-05
46	8.16961e-05	7.52161e-05
47	0.000205019	0.000194815
48	0.00031739	0.000302794
49	0.000420881	0.000412607
50	0.000505259	0.000502665
51	0.000577347	0.00057491
52	0.000628578	0.00062792
53	0.000657471	0.000664224
54	0.000666809	0.000670403
55	0.000655645	0.000668783
56	0.000628298	0.000631724
57	0.000592925	0.000599226
58	0.000528535	0.000540873
59	0.000423878	0.000436733
60	0.000246281	0.000262906
61	5.5149e-05	7.60609e-05
62	0.000109392	8.94928e-05
63	0.000244485	0.000232532
64	0.000344475	0.000346518
65	0.000432588	0.000428873
66	0.000492574	0.000487627
67	0.000540657	0.000534832
68	0.000575123	0.000571315
69	0.000593352	0.000593181
70	0.000605384	0.000610639
71	0.000606188	0.000603654
72	0.000593154	0.000593616
73	0.000566299	0.000567201
74	0.000514057	0.000506729
75	0.000445531	0.000412992
76	0.000354767	0.000293694
77	0.000232095	6.96501e-05
78	0.000131727	0.000289522
79	0.000495523	0.000515439
80	0.000544124	0.000519479
81	0.000514684	0.000487186
82	0.000482886	0.000454364
83	0.000474043	0.000436146
84	0.000473547	0.000450509
85	0.000501789	0.00047385
86	0.000544646	0.00051927
87	0.000613411	0.000592125
88	0.000698123	0.000682027
89	0.000775729	0.000756833
90	0.000762745	0.000738958
91	0.000653339	0.000629227
92	0.000524614	0.000494587
93	0.000441084	0.000408132
94	0.000360259	0.000321526
95	0.00025909	0.00021572
96	0.000107752	7.14318e-05
97	3.80595e-05	7.62615e-05
98	0.000140615	0.000167347
99	0.000174623	0.000196683
100	0.000157738	0.000178817
101	0.000100859	0.000126447
102	3.89891e-05	5.34285e-05
103	4.19468e-05	2.38625e-05
104	0.000134598	0.000120493
105	0.000240207	0.000227729
106	0.00034006	0.000333012
107	0.000446717	0.000439763
108	0.00055179	0.000550744
109	0.000654424	0.000647379
110	0.0007573	0.000758009
111	0.000849965	0.000858258
112	0.000937459	0.000948849
113	0.000994358	0.00100554
114	0.00102714	0.00104358
115	0.0010262	0.00105156
116	0.000996723	0.00102313
117	0.00090525	0.000937309
118	0.000698102	0.000701539
119	0.000405624	0.000403447
120	0.000180741	0.00017819
121	8.57661e-05	9.32938e-05
122	5.28603e-05	5.35415e-05
123	3.88844e-05	4.92051e-05
124	3.05549e-05	4.76808e-05
125	2.88993e-05	4.07425e-05
126	1.80166e-05	3.49162e-05
127	7.85946e-06	2.10431e-05
128	1.39881e-06	8.64777e-06
129	9.67419e-06	9.77293e-06
130	3.34752e-05	3.23504e-05
131	6.15482e-05	7.00492e-05
132	0.000100809	0.000106807
133	0.000152867	0.000167038
134	0.000220352	0.000221418
135	0.000289526	0.000299168
136	0.000361755	0.000374097
137	0.000423352	0.000432223
138	0.000480016	0.000484042
139	0.000517058	0.000521857
140	0.000528588	0.000537844
141	0.000527644	0.000539019
142	0.000510887	0.000523637
143	0.000475868	0.000484025
144	0.000422041	0.000439891
145	0.000343897	0.000364626
146	0.000216173	0.000242591
147	1.5039e-05	1.4753e-05
148	0.000409111	0.000475456
149	0.000792428	0.00090097
150	0.000967859	0.00105396
151	0.000946853	0.00101264
152	0.000847238	0.000888911
153	0.000733832	0.000759281
154	0.000654664	0.000654694
155	0.000600585	0.000603611
156	0.000576359	0.000575262
157	0.000559932	0.000552066
158	0.000552845	0.000546292
159	0.000546488	0.000546335
160	0.000545096	0.000540468
161	0.000544657	0.000545661
162	0.000541377	0.000542659
163	0.000531468	0.000532088
164	0.000513258	0.000512918
165	0.000498029	0.000489776
166	0.000462316	0.000465837
167	0.000420213	0.000409722
168	0.00037233	0.000372612
169	0.000316502	0.000315489
170	0.000260831	0.000270802
171	0.000204836	0.000206492
172	0.000162752	0.000152548
173	0.000118571	0.000115452
174	7.91496e-05	7.26499e-05
175	5.39823e-05	4.95511e-05
176	3.8367e-05	3.05105e-05
177	3.01463e-05	1.93104e-05
178	2.26691e-05	5.55171e-06
179	2.02589e-05	2.76867e-06
180	1.63862e-05	1.51666e-05
181	6.07395e-06	5.74795e-05
182	6.89389e-05	0.000140617
183	9.54374e-05	0.000148005
184	1.14227e-05	3.06051e-05
185	8.05671e-05	6.88249e-05
186	0.000153064	0.000140716
187	0.00020551	0.000196557
188	0.000249337	0.000241552
189	0.000284515	0.000278854
190	0.000311049	0.000303637
191	0.000324385	0.00031484
192	0.000329024	0.000326015
193	0.000333686	0.000331558
194	0.000336348	0.000322531
195	0.000331801	0.000321188
196	0.000335628	0.00032602
197	0.000354792	0.000341941
198	0.000392375	0.000379196
199	0.000462245	0.000450695

## Sheet: (b) NAC GaAs
	DFT |NAC| (eV)			N2AMD |NAC| (eV)
Time (fs)	VBM-2,CBM	VBM-1,CBM	VBM,CBM	VBM-2,CBM	VBM-1,CBM	VBM,CBM
1	0.000329892	0.000130298	0.000330581	0.000321297	0.000127643	0.000343444
2	0.000319543	9.3738e-05	0.000307095	0.000318044	8.86955e-05	0.000311155
3	0.000313622	5.01566e-05	0.000284743	0.000312439	4.95466e-05	0.000282612
4	0.000301052	5.10621e-06	0.00027274	0.000298659	1.48332e-05	0.000254166
5	0.000289904	4.02502e-05	0.000236426	0.000290623	2.09746e-05	0.000221574
6	0.00027358	8.24004e-05	0.000212396	0.000273634	5.21181e-05	0.000185889
7	0.000261945	0.000117372	0.000196509	0.00025835	8.99579e-05	0.000155334
8	0.000247896	0.000149064	0.00016126	0.000239672	0.000115431	0.000122726
9	0.00022438	0.000188871	0.000131218	0.000221277	0.000148029	8.36286e-05
10	0.000191943	0.000220485	9.38948e-05	0.000203422	0.000175985	4.90994e-05
11	0.000177805	0.000238743	5.8746e-05	0.000182657	0.000202553	1.18425e-05
12	0.000159528	0.000278305	2.35224e-05	0.000158107	0.000229363	2.30236e-05
13	0.0001316	0.000310737	1.03258e-05	0.000137149	0.000250391	6.35224e-05
14	0.000106593	0.000334129	4.50886e-05	0.000115318	0.000276956	9.87166e-05
15	8.7818e-05	0.000353829	8.01821e-05	9.20152e-05	0.000295448	0.000137217
16	5.13922e-05	0.000368917	0.000118225	7.07899e-05	0.000317538	0.000176195
17	3.69792e-05	0.000391713	0.000151847	4.52731e-05	0.000336246	0.000218638
18	1.067e-05	0.000409425	0.000186169	2.17124e-05	0.000354474	0.000251945
19	1.74342e-05	0.000427906	0.000230558	3.76561e-06	0.000371377	0.000293863
20	3.54394e-05	0.000441354	0.000272309	2.60419e-05	0.00038505	0.000333021
21	6.18288e-05	0.000440085	0.000317405	4.64595e-05	0.000400559	0.000372009
22	9.18737e-05	0.000457897	0.000355926	7.30425e-05	0.000408514	0.000408189
23	0.000106707	0.00045679	0.000394918	9.562e-05	0.000422058	0.000451181
24	0.000139675	0.000468797	0.000418215	0.000119442	0.000427596	0.00048313
25	0.000155756	0.000466826	0.000459156	0.000143584	0.000434274	0.000521305
26	0.000168795	0.000469218	0.000498155	0.000165549	0.000439223	0.000557581
27	0.000199563	0.000452912	0.000544583	0.000188896	0.000437319	0.00059026
28	0.000216428	0.000457292	0.000578289	0.000207495	0.000436925	0.000621358
29	0.000235311	0.000445525	0.000603539	0.00023406	0.000435896	0.000653295
30	0.000254766	0.000441196	0.000620372	0.000250701	0.000427993	0.000683095
31	0.000274658	0.000420752	0.000663235	0.000276075	0.000422061	0.000707448
32	0.000283074	0.000404557	0.000683301	0.000294995	0.000411904	0.000731421
33	0.000300326	0.000400754	0.000697966	0.000315085	0.000395007	0.000754486
34	0.000325173	0.000361958	0.000721969	0.000334446	0.000382724	0.000770121
35	0.000335945	0.000356918	0.000747164	0.000353957	0.000362794	0.000785484
36	0.00034628	0.000335417	0.000746636	0.000372544	0.000345579	0.000798721
37	0.000362818	0.000303931	0.000755412	0.000392861	0.000325252	0.000804406
38	0.000381313	0.000283033	0.000756351	0.000411524	0.000301552	0.000809466
39	0.000401793	0.000250081	0.000757497	0.000429949	0.00027605	0.000808005
40	0.000416938	0.000232672	0.000748867	0.000447259	0.000253938	0.000803015
41	0.000423898	0.000211221	0.000745386	0.000467151	0.000232461	0.000790482
42	0.000441861	0.000194657	0.00072061	0.000484725	0.000220603	0.00077229
43	0.000454143	0.000215059	0.000700336	0.000497974	0.000227834	0.000747605
44	0.000439253	0.000261063	0.000671097	0.000495556	0.000278374	0.000708986
45	0.000392471	0.000354655	0.000625858	0.000448654	0.000394471	0.000656304
46	0.000344003	0.000473397	0.00054261	0.000368853	0.000527502	0.00058207
47	0.0003066	0.000559414	0.000444478	0.00032407	0.000623885	0.000468564
48	0.00029048	0.00061939	0.000294721	0.000316085	0.000696692	0.000291372
49	0.000307846	0.000644698	0.000107841	0.00032345	0.000717912	8.42504e-05
50	0.000323631	0.000611107	5.31552e-05	0.000340548	0.000680072	9.52609e-05
51	0.00034336	0.000566197	0.000160798	0.000354446	0.000612836	0.000205576
52	0.000342278	0.000499224	0.000214731	0.000369626	0.00053967	0.000268252
53	0.000342488	0.00043105	0.000248518	0.000377541	0.000473505	0.000306103
54	0.000357229	0.000354314	0.000260794	0.000377751	0.000405457	0.000327641
55	0.0003568	0.0003042	0.000293586	0.000378702	0.000339664	0.000342197
56	0.000345872	0.000243607	0.000290485	0.000371747	0.000282127	0.000347381
57	0.000336563	0.00020827	0.000289785	0.000362533	0.000221249	0.000348147
58	0.000326111	0.000145321	0.000286453	0.000350151	0.000166952	0.000345592
59	0.000306206	9.98275e-05	0.000275175	0.000332339	0.000114012	0.000340681
60	0.000290236	5.63749e-05	0.000274251	0.000316172	6.40822e-05	0.000327708
61	0.000261934	3.41588e-06	0.000257154	0.000299374	1.6877e-05	0.000322118
62	0.000247462	4.2338e-05	0.000250803	0.000278094	2.46827e-05	0.000302178
63	0.00022201	8.05479e-05	0.000231727	0.000257602	6.69715e-05	0.000283279
64	0.000201635	0.000110652	0.000220079	0.000235642	0.000104831	0.000267325
65	0.000182755	0.00014123	0.000195731	0.000214681	0.000140476	0.000242661
66	0.000167109	0.000178591	0.000168872	0.000186817	0.000175984	0.00021758
67	0.000130879	0.000216208	0.0001505	0.000171714	0.000205099	0.000190388
68	0.000118655	0.000235861	0.000119267	0.000150156	0.000235301	0.000159872
69	9.07728e-05	0.000266957	9.78583e-05	0.000126723	0.000259835	0.000129317
70	7.11266e-05	0.000287973	6.63565e-05	0.000105031	0.000279126	0.000100031
71	4.47741e-05	0.00030434	3.84366e-05	8.71958e-05	0.000307171	5.88022e-05
72	3.15383e-05	0.000323618	3.68388e-06	6.69992e-05	0.000321163	2.53438e-05
73	1.63422e-05	0.000347186	3.60431e-05	4.49597e-05	0.000337325	1.16226e-05
74	6.08465e-06	0.00037022	6.84777e-05	2.78178e-05	0.000357472	5.05514e-05
75	2.19622e-05	0.000375856	9.65485e-05	7.8491e-06	0.000366058	8.93719e-05
76	4.20949e-05	0.000384317	0.000136124	8.85119e-06	0.000373917	0.00012715
77	5.71524e-05	0.000404767	0.000172898	1.54606e-05	0.000390886	0.000169446
78	7.6812e-05	0.000404754	0.000211666	5.76849e-05	0.000395748	0.000206125
79	8.7881e-05	0.000394336	0.00024252	6.18401e-05	0.000400625	0.000246425
80	0.000107648	0.000408589	0.000284508	7.70075e-05	0.000405199	0.000287339
81	0.000127311	0.000405758	0.000323673	9.82159e-05	0.00040781	0.000322645
82	0.000131398	0.000402613	0.000361409	0.00011356	0.000411634	0.00036574
83	0.000152216	0.000405732	0.000398718	0.000129805	0.000409764	0.00039965
84	0.000163134	0.000409583	0.000435458	0.000150822	0.000405804	0.00043961
85	0.000175638	0.000389437	0.000470322	0.000161342	0.000405307	0.000471973
86	0.000186385	0.000383506	0.000508026	0.000182496	0.000402237	0.000505014
87	0.000197212	0.000376382	0.000536808	0.000197029	0.000393548	0.00054009
88	0.000204595	0.000371627	0.000582216	0.000211209	0.000389123	0.000573993
89	0.000216454	0.000362882	0.000610899	0.000231652	0.000382657	0.000603883
90	0.000227556	0.000346275	0.000639818	0.000242801	0.000377808	0.000631385
91	0.000240332	0.000337148	0.00067159	0.000257021	0.000370537	0.000662413
92	0.000240431	0.000342	0.000692037	0.000271193	0.000365855	0.000686802
93	0.000236383	0.000333863	0.000725783	0.000279224	0.00036231	0.000712161
94	0.000231525	0.000324888	0.000727707	0.000286052	0.000362013	0.000729962
95	0.000220644	0.000328376	0.000751617	0.000286351	0.000371673	0.000760021
96	0.000217852	0.000326296	0.000770181	0.000278871	0.000381043	0.000773958
97	0.000190905	0.000342806	0.000793366	0.000256738	0.000402669	0.000790417
98	0.000183771	0.000362755	0.000794229	0.00022909	0.000431406	0.000807691
99	0.000149011	0.000374678	0.000809139	0.000193707	0.000452463	0.000823502

## Sheet: (c) Population TiO2
Time (ns)	DFT Population	N2AMD Population
0.1	0	0
0.2	0.00075	0
0.3	0.001	0.00025
0.4	0.00125	0.00025
0.5	0.0015	0.00125
0.6	0.0015	0.00125
0.7	0.00225	0.00125
0.8	0.0025	0.0015
0.9	0.003	0.0015
1	0.003	0.002
1.1	0.0035	0.002
1.2	0.0045	0.0025
1.3	0.005	0.0025
1.4	0.00525	0.00275
1.5	0.00575	0.00375
1.6	0.00575	0.0045
1.7	0.006	0.00475
1.8	0.006	0.005
1.9	0.00625	0.005
2	0.00625	0.00525
2.1	0.00675	0.0055
2.2	0.00675	0.00575
2.3	0.00775	0.00675
2.4	0.008	0.00725
2.5	0.0085	0.00725
2.6	0.00875	0.0075
2.7	0.00925	0.00775
2.8	0.00925	0.008
2.9	0.00975	0.00825
3	0.01025	0.00875
3.1	0.01075	0.009
3.2	0.011	0.00975
3.3	0.011	0.01
3.4	0.01125	0.01025
3.5	0.01125	0.0105
3.6	0.0115	0.01125
3.7	0.01175	0.01175
3.8	0.01225	0.01175
3.9	0.0125	0.01175
4	0.0125	0.01175
4.1	0.01275	0.01175
4.2	0.01275	0.01175
4.3	0.01275	0.01175
4.4	0.01375	0.012
4.5	0.01475	0.01225
4.6	0.01475	0.01275
4.7	0.01475	0.01325
4.8	0.01525	0.0135
4.9	0.01625	0.014
5	0.0165	0.01425
5.1	0.017	0.0145
5.2	0.017	0.015
5.3	0.0175	0.01525
5.4	0.018	0.0155
5.5	0.0185	0.01575
5.6	0.019	0.0165
5.7	0.01925	0.01725
5.8	0.01925	0.01775
5.9	0.02025	0.018
6	0.0205	0.01825
6.1	0.02075	0.0185
6.2	0.02075	0.02
6.3	0.021	0.02125
6.4	0.0215	0.02225
6.5	0.0215	0.02225
6.6	0.022	0.0225
6.7	0.023	0.023
6.8	0.02325	0.023
6.9	0.02325	0.0235
7	0.02375	0.02375
7.1	0.024	0.02375
7.2	0.024	0.02375
7.3	0.02425	0.02425
7.4	0.02525	0.02475
7.5	0.0255	0.02475
7.6	0.026	0.02525
7.7	0.0265	0.02525
7.8	0.027	0.0255
7.9	0.0275	0.02575
8	0.02775	0.026
8.1	0.028	0.02625
8.2	0.02825	0.0265
8.3	0.0285	0.02675
8.4	0.02925	0.02675
8.5	0.02975	0.02725
8.6	0.03075	0.028
8.7	0.031	0.02825
8.8	0.03125	0.0285
8.9	0.03175	0.029
9	0.032	0.029
9.1	0.03225	0.0295
9.2	0.0325	0.031
9.3	0.033	0.0315
9.4	0.03325	0.032
9.5	0.0335	0.0325
9.6	0.0335	0.03275
9.7	0.03375	0.03275
9.8	0.03475	0.03275
9.9	0.03525	0.03325
10	0.0355	0.03325
10.1	0.036	0.03375
10.2	0.0365	0.03425
10.3	0.03725	0.0345
10.4	0.03725	0.03525
10.5	0.0375	0.03575
10.6	0.03825	0.036
10.7	0.03825	0.03675
10.8	0.03825	0.037
10.9	0.03825	0.03775
11	0.03925	0.03775
11.1	0.03925	0.03825
11.2	0.0395	0.03825
11.3	0.04	0.03875
11.4	0.04025	0.03925
11.5	0.04075	0.0395
11.6	0.04175	0.04
11.7	0.0425	0.0405
11.8	0.04275	0.04075
11.9	0.04275	0.041
12	0.043	0.04125
12.1	0.043	0.0415
12.2	0.043	0.04225
12.3	0.04375	0.04225
12.4	0.04375	0.0425
12.5	0.044	0.0425
12.6	0.044	0.0425
12.7	0.04425	0.0425
12.8	0.04425	0.043
12.9	0.045	0.04325
13	0.0455	0.0435
13.1	0.04575	0.044
13.2	0.04625	0.04425
13.3	0.0465	0.0455
13.4	0.04675	0.046
13.5	0.04675	0.0465
13.6	0.0475	0.047
13.7	0.04775	0.0475
13.8	0.04775	0.04775
13.9	0.04825	0.04825
14	0.0485	0.04875
14.1	0.049	0.049
14.2	0.04925	0.04925
14.3	0.04975	0.04925
14.4	0.05025	0.0495
14.5	0.05075	0.04975
14.6	0.051	0.05
14.7	0.051	0.05075
14.8	0.051	0.05125
14.9	0.051	0.05225
15	0.051	0.05225
15.1	0.0515	0.0525
15.2	0.0515	0.05275
15.3	0.0525	0.053
15.4	0.0525	0.0535
15.5	0.053	0.0535
15.6	0.053	0.054
15.7	0.0535	0.05475
15.8	0.0535	0.055
15.9	0.054	0.055
16	0.054	0.0555
16.1	0.054	0.05625
16.2	0.05425	0.0565
16.3	0.05475	0.05725
16.4	0.05475	0.0575
16.5	0.05525	0.058
16.6	0.05575	0.0585
16.7	0.0565	0.05875
16.8	0.05725	0.059
16.9	0.05775	0.05925
17	0.058	0.05975
17.1	0.0585	0.05975
17.2	0.05925	0.06
17.3	0.0595	0.06075
17.4	0.0595	0.0615
17.5	0.05975	0.06225
17.6	0.0605	0.0625
17.7	0.06075	0.06325
17.8	0.06125	0.0635
17.9	0.06175	0.06425
18	0.06225	0.06425
18.1	0.06275	0.06475
18.2	0.063	0.06525
18.3	0.063	0.0655
18.4	0.06325	0.06575
18.5	0.06375	0.06575
18.6	0.06425	0.066
18.7	0.06425	0.0665
18.8	0.06425	0.067
18.9	0.06475	0.06725
19	0.06525	0.06775
19.1	0.06525	0.0685
19.2	0.06575	0.0685
19.3	0.06675	0.069
19.4	0.067	0.06975
19.5	0.06725	0.07
19.6	0.06725	0.07075
19.7	0.068	0.07125
19.8	0.06825	0.07175
19.9	0.06875	0.0725
20	0.06975	0.073
20.1	0.06975	0.073
20.2	0.07	0.073
20.3	0.07075	0.074
20.4	0.07075	0.07425
20.5	0.07075	0.07475
20.6	0.07075	0.075
20.7	0.071	0.07525
20.8	0.072	0.07575
20.9	0.072	0.07725
21	0.0725	0.07725
21.1	0.07325	0.07825
21.2	0.0735	0.07875
21.3	0.0735	0.07925
21.4	0.0735	0.07925
21.5	0.0735	0.07925
21.6	0.0745	0.07925
21.7	0.0745	0.08025
21.8	0.07475	0.0805
21.9	0.07525	0.08075
22	0.07575	0.08175
22.1	0.07625	0.08175
22.2	0.0765	0.08175
22.3	0.07675	0.08225
22.4	0.077	0.083
22.5	0.07775	0.083
22.6	0.07775	0.083
22.7	0.078	0.083
22.8	0.078	0.08325
22.9	0.07825	0.08325
23	0.0785	0.08325
23.1	0.0795	0.0835
23.2	0.08	0.0845
23.3	0.0805	0.08475
23.4	0.08075	0.08525
23.5	0.081	0.08675
23.6	0.08125	0.08725
23.7	0.082	0.08725
23.8	0.08225	0.088
23.9	0.08275	0.08825
24	0.084	0.08825
24.1	0.08475	0.08875
24.2	0.085	0.089
24.3	0.085	0.08975
24.4	0.0855	0.08975
24.5	0.08625	0.08975
24.6	0.0865	0.08975
24.7	0.087	0.08975
24.8	0.087	0.08975
24.9	0.087	0.09025
25	0.08725	0.09025
25.1	0.08775	0.09025
25.2	0.08875	0.09075
25.3	0.08925	0.09075
25.4	0.08975	0.091
25.5	0.09025	0.09125
25.6	0.0905	0.0915
25.7	0.0905	0.09175
25.8	0.09075	0.09175
25.9	0.09125	0.092
26	0.09125	0.09225
26.1	0.09225	0.09275
26.2	0.09225	0.093
26.3	0.09225	0.0935
26.4	0.093	0.0935
26.5	0.0935	0.09375
26.6	0.094	0.094
26.7	0.0945	0.0945
26.8	0.09475	0.0945
26.9	0.09475	0.0945
27	0.095	0.095
27.1	0.0955	0.095
27.2	0.0955	0.09575
27.3	0.0955	0.0965
27.4	0.09575	0.09675
27.5	0.09625	0.09675
27.6	0.0965	0.097
27.7	0.0965	0.09725
27.8	0.097	0.0975
27.9	0.097	0.09825
28	0.09725	0.09925
28.1	0.098	0.09975
28.2	0.098	0.10025
28.3	0.09825	0.1005
28.4	0.09825	0.10075
28.5	0.0985	0.10075
28.6	0.09875	0.10125
28.7	0.09875	0.10125
28.8	0.099	0.1015
28.9	0.0995	0.1015
29	0.1	0.1015
29.1	0.1005	0.1015
29.2	0.10125	0.102
29.3	0.10175	0.10225
29.4	0.10175	0.1025
29.5	0.1025	0.10275
29.6	0.103	0.10275
29.7	0.10375	0.103
29.8	0.10375	0.1035
29.9	0.10475	0.10375
30	0.105	0.1045
30.1	0.1055	0.10475
30.2	0.106	0.10525
30.3	0.106	0.1055
30.4	0.10625	0.10575
30.5	0.10675	0.106
30.6	0.107	0.10625
30.7	0.1075	0.10625
30.8	0.1085	0.10625
30.9	0.1085	0.1065
31	0.1095	0.10675
31.1	0.11	0.10725
31.2	0.11075	0.1075
31.3	0.11125	0.108
31.4	0.11175	0.10825
31.5	0.11175	0.109
31.6	0.11175	0.109
31.7	0.112	0.109
31.8	0.11275	0.109
31.9	0.11325	0.1095
32	0.1135	0.10975
32.1	0.11375	0.11
32.2	0.1145	0.11075
32.3	0.11525	0.11125
32.4	0.1155	0.11125
32.5	0.11625	0.11225
32.6	0.1165	0.1125
32.7	0.117	0.1125
32.8	0.11725	0.1125
32.9	0.118	0.1125
33	0.11825	0.1125
33.1	0.119	0.113
33.2	0.1195	0.113
33.3	0.12075	0.1135
33.4	0.12125	0.11375
33.5	0.1215	0.114
33.6	0.12175	0.11425
33.7	0.12175	0.1145
33.8	0.122	0.115
33.9	0.1225	0.11575
34	0.123	0.116
34.1	0.12325	0.11625
34.2	0.12375	0.1165
34.3	0.12375	0.117
34.4	0.12375	0.11725
34.5	0.124	0.11725
34.6	0.12425	0.1175
34.7	0.12425	0.11775
34.8	0.1245	0.11775
34.9	0.125	0.11775
35	0.1255	0.11825
35.1	0.126	0.119
35.2	0.12625	0.11925
35.3	0.1265	0.1195
35.4	0.12675	0.12
35.5	0.12675	0.12025
35.6	0.12675	0.1205
35.7	0.12725	0.12075
35.8	0.12825	0.121
35.9	0.12875	0.12125
36	0.12925	0.1215
36.1	0.1295	0.12175
36.2	0.1295	0.12175
36.3	0.12975	0.122
36.4	0.13	0.12225
36.5	0.1305	0.12275
36.6	0.13075	0.12275
36.7	0.13175	0.12325
36.8	0.132	0.1235
36.9	0.132	0.12375
37	0.13225	0.12375
37.1	0.1325	0.124
37.2	0.13275	0.1245
37.3	0.133	0.1245
37.4	0.133	0.125
37.5	0.13325	0.12525
37.6	0.13325	0.1255
37.7	0.1335	0.126
37.8	0.13375	0.12625
37.9	0.13425	0.12675
38	0.1345	0.12675
38.1	0.13525	0.12675
38.2	0.13525	0.12675
38.3	0.13525	0.127
38.4	0.1355	0.127
38.5	0.136	0.127
38.6	0.136	0.12725
38.7	0.1365	0.128
38.8	0.13725	0.128
38.9	0.13775	0.12825
39	0.1385	0.12825
39.1	0.1385	0.1285
39.2	0.1385	0.12925
39.3	0.13875	0.12975
39.4	0.1395	0.12975
39.5	0.1395	0.12975
39.6	0.13975	0.13
39.7	0.14	0.1305
39.8	0.14075	0.13075
39.9	0.14125	0.13075
40	0.14175	0.131
40.1	0.14175	0.131
40.2	0.142	0.13125
40.3	0.14275	0.1315
40.4	0.14275	0.1315
40.5	0.143	0.132
40.6	0.14325	0.13225
40.7	0.1435	0.1325
40.8	0.144	0.13325
40.9	0.14425	0.13425
41	0.14425	0.13425
41.1	0.14425	0.135
41.2	0.14425	0.135
41.3	0.1445	0.13525
41.4	0.14475	0.13575
41.5	0.145	0.136
41.6	0.145	0.136
41.7	0.14525	0.1365
41.8	0.1455	0.137
41.9	0.1465	0.13825
42	0.147	0.1385
42.1	0.147	0.13875
42.2	0.14725	0.13925
42.3	0.14775	0.1395
42.4	0.148	0.13975
42.5	0.148	0.13975
42.6	0.149	0.13975
42.7	0.14925	0.13975
42.8	0.1495	0.13975
42.9	0.15	0.14025
43	0.15	0.14025
43.1	0.15025	0.14025
43.2	0.15075	0.141
43.3	0.1515	0.14125
43.4	0.15225	0.14175
43.5	0.1525	0.1425
43.6	0.15275	0.14375
43.7	0.15275	0.144
43.8	0.153	0.14425
43.9	0.1535	0.14425
44	0.154	0.14475
44.1	0.154	0.14475
44.2	0.154	0.14475
44.3	0.154	0.14475
44.4	0.1545	0.14475
44.5	0.15475	0.145
44.6	0.155	0.14525
44.7	0.15525	0.1455
44.8	0.1555	0.14575
44.9	0.1565	0.146
45	0.157	0.146
45.1	0.158	0.14625
45.2	0.1585	0.14675
45.3	0.159	0.1475
45.4	0.1595	0.1485
45.5	0.16	0.14875
45.6	0.16	0.14925
45.7	0.16	0.1495
45.8	0.16	0.15
45.9	0.16125	0.15
46	0.16125	0.15025
46.1	0.16175	0.1505
46.2	0.16175	0.15075
46.3	0.162	0.15075
46.4	0.162	0.15125
46.5	0.162	0.15125
46.6	0.16225	0.1515
46.7	0.16225	0.15175
46.8	0.16225	0.1525
46.9	0.16225	0.1535
47	0.16275	0.15375
47.1	0.16275	0.154
47.2	0.16275	0.154
47.3	0.16325	0.15475
47.4	0.1635	0.15475
47.5	0.16375	0.155
47.6	0.164	0.1555
47.7	0.1645	0.1555
47.8	0.16475	0.156
47.9	0.165	0.15625
48	0.16525	0.1565
48.1	0.16525	0.1565
48.2	0.16525	0.1565
48.3	0.166	0.157
48.4	0.16625	0.15725
48.5	0.16625	0.1575
48.6	0.16625	0.15825
48.7	0.16675	0.15875
48.8	0.16725	0.15875
48.9	0.16775	0.15875
49	0.16775	0.15875
49.1	0.16775	0.15875
49.2	0.16775	0.15875
49.3	0.16775	0.15875
49.4	0.16775	0.15925
49.5	0.16825	0.1595
49.6	0.16875	0.15975
49.7	0.16875	0.16075
49.8	0.16875	0.16075
49.9	0.16925	0.16075
50	0.16975	0.16075
50.1	0.16975	0.161
50.2	0.16975	0.16125
50.3	0.16975	0.1615
50.4	0.1705	0.1615
50.5	0.17075	0.162
50.6	0.17125	0.16225
50.7	0.1715	0.1625
50.8	0.1715	0.1625
50.9	0.17175	0.16275
51	0.172	0.16325
51.1	0.17225	0.16325
51.2	0.1725	0.16325
51.3	0.17275	0.16325
51.4	0.17275	0.1635
51.5	0.1735	0.16375
51.6	0.174	0.1645
51.7	0.17425	0.16525
51.8	0.175	0.16575
51.9	0.17575	0.16575
52	0.17625	0.166
52.1	0.17625	0.16625
52.2	0.17625	0.1665
52.3	0.17625	0.16675
52.4	0.17625	0.167
52.5	0.17625	0.167
52.6	0.17675	0.1675
52.7	0.17675	0.168
52.8	0.177	0.168
52.9	0.1775	0.168
53	0.1775	0.16825
53.1	0.178	0.1685
53.2	0.17825	0.1685
53.3	0.179	0.16875
53.4	0.17975	0.16925
53.5	0.18	0.1705
53.6	0.18075	0.1705
53.7	0.18075	0.17075
53.8	0.18075	0.17075
53.9	0.18075	0.17075
54	0.181	0.17075
54.1	0.181	0.17125
54.2	0.1815	0.17175
54.3	0.1815	0.17225
54.4	0.1815	0.17225
54.5	0.18175	0.1725
54.6	0.18175	0.17275
54.7	0.1825	0.173
54.8	0.18275	0.17325
54.9	0.18325	0.1735
55	0.18325	0.17375
55.1	0.18425	0.174
55.2	0.1845	0.1745
55.3	0.18475	0.17475
55.4	0.185	0.175
55.5	0.18525	0.17525
55.6	0.1855	0.17525
55.7	0.1855	0.1755
55.8	0.18575	0.17675
55.9	0.186	0.17725
56	0.18625	0.17825
56.1	0.1865	0.17875
56.2	0.18675	0.1795
56.3	0.18675	0.17975
56.4	0.187	0.17975
56.5	0.187	0.17975
56.6	0.18725	0.18
56.7	0.18775	0.18075
56.8	0.188	0.18125
56.9	0.18825	0.1815
57	0.18875	0.1815
57.1	0.18925	0.18175
57.2	0.18975	0.18175
57.3	0.18975	0.18225
57.4	0.19	0.1825
57.5	0.19	0.18275
57.6	0.19025	0.18375
57.7	0.1905	0.18425
57.8	0.191	0.185
57.9	0.1915	0.185
58	0.19175	0.1855
58.1	0.19225	0.18575
58.2	0.1925	0.18575
58.3	0.1925	0.18575
58.4	0.19275	0.186
58.5	0.19275	0.18625
58.6	0.19275	0.1865
58.7	0.19275	0.1865
58.8	0.19325	0.1865
58.9	0.1935	0.1865
59	0.194	0.1875
59.1	0.19425	0.1875
59.2	0.19475	0.1875
59.3	0.19525	0.1875
59.4	0.19525	0.1875
59.5	0.1955	0.188
59.6	0.1965	0.188
59.7	0.1965	0.18825
59.8	0.19675	0.18875
59.9	0.197	0.189
60	0.197	0.1895
60.1	0.19725	0.18975
60.2	0.198	0.1905
60.3	0.1985	0.1905
60.4	0.19875	0.19075
60.5	0.199	0.19125
60.6	0.19925	0.192
60.7	0.1995	0.192
60.8	0.1995	0.192
60.9	0.2	0.19225
61	0.2	0.19275
61.1	0.20025	0.19325
61.2	0.20025	0.19325
61.3	0.20075	0.19375
61.4	0.201	0.194
61.5	0.2015	0.1945
61.6	0.2015	0.1945
61.7	0.20175	0.1945
61.8	0.202	0.1945
61.9	0.20225	0.1945
62	0.20225	0.19525
62.1	0.2025	0.1955
62.2	0.20275	0.19625
62.3	0.20275	0.19625
62.4	0.203	0.1965
62.5	0.2035	0.19675
62.6	0.204	0.19675
62.7	0.204	0.197
62.8	0.204	0.19725
62.9	0.204	0.198
63	0.204	0.198
63.1	0.204	0.198
63.2	0.204	0.1985
63.3	0.2045	0.1985
63.4	0.20475	0.1985
63.5	0.205	0.1985
63.6	0.20525	0.199
63.7	0.20575	0.1995
63.8	0.206	0.1995
63.9	0.2065	0.1995
64	0.20675	0.19975
64.1	0.207	0.19975
64.2	0.207	0.19975
64.3	0.207	0.19975
64.4	0.20725	0.20075
64.5	0.20725	0.20075
64.6	0.2075	0.2015
64.7	0.208	0.202
64.8	0.20825	0.202
64.9	0.20925	0.202
65	0.2095	0.2025
65.1	0.20975	0.20275
65.2	0.21	0.203
65.3	0.21075	0.204
65.4	0.21075	0.204
65.5	0.211	0.20425
65.6	0.21175	0.20475
65.7	0.21175	0.205
65.8	0.21175	0.20575
65.9	0.21275	0.206
66	0.213	0.2065
66.1	0.213	0.207
66.2	0.213	0.207
66.3	0.21375	0.20775
66.4	0.21425	0.20775
66.5	0.21475	0.20775
66.6	0.21525	0.208
66.7	0.2155	0.208
66.8	0.21575	0.2085
66.9	0.21625	0.20875
67	0.21625	0.20925
67.1	0.2165	0.20925
67.2	0.2165	0.2095
67.3	0.21675	0.20975
67.4	0.21675	0.20975
67.5	0.217	0.21
67.6	0.21725	0.21
67.7	0.2175	0.21
67.8	0.2175	0.21025
67.9	0.2175	0.21075
68	0.21775	0.21075
68.1	0.21775	0.21075
68.2	0.218	0.21125
68.3	0.2185	0.21125
68.4	0.21875	0.2115
68.5	0.21925	0.212
68.6	0.21975	0.212
68.7	0.22025	0.212
68.8	0.2205	0.21275
68.9	0.2205	0.21325
69	0.221	0.2135
69.1	0.221	0.2135
69.2	0.221	0.21375
69.3	0.22125	0.21375
69.4	0.22175	0.21375
69.5	0.22225	0.214
69.6	0.22225	0.21425
69.7	0.2225	0.21475
69.8	0.223	0.215
69.9	0.2235	0.21575
70	0.22375	0.21625
70.1	0.2245	0.21725
70.2	0.225	0.21725
70.3	0.225	0.21775
70.4	0.225	0.218
70.5	0.2255	0.21825
70.6	0.22575	0.21875
70.7	0.22575	0.219
70.8	0.226	0.2195
70.9	0.226	0.2195
71	0.22625	0.21975
71.1	0.227	0.21975
71.2	0.22725	0.21975
71.3	0.2275	0.22
71.4	0.2275	0.22025
71.5	0.22775	0.22125
71.6	0.228	0.22125
71.7	0.22825	0.222
71.8	0.22825	0.22275
71.9	0.22825	0.22275
72	0.22825	0.223
72.1	0.2285	0.22325
72.2	0.22875	0.2235
72.3	0.22925	0.22375
72.4	0.22975	0.224
72.5	0.23075	0.224
72.6	0.231	0.22425
72.7	0.23125	0.2245
72.8	0.2315	0.22475
72.9	0.23175	0.22525
73	0.23175	0.22525
73.1	0.23175	0.22525
73.2	0.232	0.2255
73.3	0.23225	0.2255
73.4	0.23275	0.22575
73.5	0.233	0.226
73.6	0.23325	0.226
73.7	0.23325	0.22625
73.8	0.23325	0.2265
73.9	0.23325	0.2265
74	0.23375	0.22675
74.1	0.23425	0.22675
74.2	0.23425	0.22675
74.3	0.235	0.22775
74.4	0.2355	0.228
74.5	0.23575	0.228
74.6	0.236	0.22825
74.7	0.2365	0.2295
74.8	0.23675	0.2295
74.9	0.2375	0.22975
75	0.2375	0.23075
75.1	0.238	0.231
75.2	0.23825	0.2315
75.3	0.239	0.23175
75.4	0.23925	0.23175
75.5	0.2395	0.232
75.6	0.23975	0.232
75.7	0.2405	0.232
75.8	0.2405	0.232
75.9	0.241	0.232
76	0.24125	0.2325
76.1	0.2415	0.23275
76.2	0.2415	0.233
76.3	0.24175	0.233
76.4	0.24275	0.2335
76.5	0.24325	0.23425
76.6	0.2435	0.2345
76.7	0.2435	0.23475
76.8	0.24425	0.23475
76.9	0.245	0.235
77	0.24525	0.235
77.1	0.24525	0.235
77.2	0.2455	0.23525
77.3	0.246	0.23525
77.4	0.246	0.236
77.5	0.24675	0.2365
77.6	0.24675	0.2365
77.7	0.24675	0.23675
77.8	0.24675	0.23675
77.9	0.247	0.237
78	0.24725	0.237
78.1	0.2475	0.237
78.2	0.24775	0.23775
78.3	0.24775	0.238
78.4	0.24825	0.23825
78.5	0.2485	0.2385
78.6	0.2495	0.23875
78.7	0.25025	0.239
78.8	0.25025	0.23925
78.9	0.2505	0.23925
79	0.25075	0.23975
79.1	0.251	0.24
79.2	0.251	0.2405
79.3	0.2515	0.2405
79.4	0.252	0.241
79.5	0.253	0.2415
79.6	0.25325	0.2415
79.7	0.2535	0.24225
79.8	0.25375	0.2425
79.9	0.25375	0.243
80	0.254	0.2435
80.1	0.25425	0.244
80.2	0.2545	0.244
80.3	0.25475	0.2445
80.4	0.2555	0.245
80.5	0.25625	0.24525
80.6	0.2565	0.24575
80.7	0.25675	0.24575
80.8	0.257	0.246
80.9	0.25725	0.24675
81	0.258	0.24675
81.1	0.25875	0.24725
81.2	0.2595	0.24725
81.3	0.2595	0.24775
81.4	0.26025	0.24775
81.5	0.2605	0.24775
81.6	0.26075	0.24825
81.7	0.26075	0.2485
81.8	0.261	0.249
81.9	0.261	0.249
82	0.26125	0.249
82.1	0.2615	0.24925
82.2	0.26175	0.24975
82.3	0.26175	0.25
82.4	0.26175	0.25025
82.5	0.26175	0.2505
82.6	0.26175	0.251
82.7	0.26225	0.251
82.8	0.26275	0.25125
82.9	0.263	0.25125
83	0.26325	0.25175
83.1	0.2635	0.25225
83.2	0.264	0.25275
83.3	0.26425	0.253
83.4	0.2645	0.25325
83.5	0.2645	0.25325
83.6	0.26475	0.25325
83.7	0.26475	0.2535
83.8	0.265	0.2535
83.9	0.265	0.25375
84	0.265	0.25425
84.1	0.26525	0.2545
84.2	0.26575	0.2545
84.3	0.26625	0.25525
84.4	0.26625	0.25525
84.5	0.2665	0.25525
84.6	0.26675	0.256
84.7	0.26675	0.25625
84.8	0.26675	0.2565
84.9	0.26725	0.2565
85	0.268	0.257
85.1	0.26825	0.2575
85.2	0.26875	0.258
85.3	0.269	0.25875
85.4	0.269	0.259
85.5	0.269	0.259
85.6	0.269	0.259
85.7	0.26925	0.259
85.8	0.26975	0.25975
85.9	0.26975	0.25975
86	0.26975	0.26
86.1	0.27	0.26
86.2	0.27	0.26
86.3	0.27	0.261
86.4	0.27025	0.2615
86.5	0.27075	0.26175
86.6	0.27075	0.262
86.7	0.27075	0.26225
86.8	0.27125	0.2625
86.9	0.27175	0.26275
87	0.272	0.263
87.1	0.272	0.26375
87.2	0.2725	0.26375
87.3	0.273	0.2645
87.4	0.27325	0.26525
87.5	0.27325	0.26575
87.6	0.2735	0.26625
87.7	0.274	0.2665
87.8	0.27425	0.26725
87.9	0.2745	0.2675
88	0.2745	0.268
88.1	0.275	0.26825
88.2	0.275	0.26825
88.3	0.27525	0.2685
88.4	0.276	0.269
88.5	0.27625	0.26925
88.6	0.27625	0.26975
88.7	0.27725	0.27025
88.8	0.2775	0.27025
88.9	0.27775	0.27075
89	0.278	0.27075
89.1	0.278	0.27175
89.2	0.2785	0.27175
89.3	0.27875	0.27225
89.4	0.279	0.2725
89.5	0.2795	0.27275
89.6	0.27975	0.27325
89.7	0.27975	0.27375
89.8	0.28025	0.274
89.9	0.2805	0.27425
90	0.2815	0.27425
90.1	0.282	0.27425
90.2	0.28275	0.27475
90.3	0.2835	0.27525
90.4	0.28375	0.2755
90.5	0.2845	0.276
90.6	0.28475	0.27625
90.7	0.285	0.2765
90.8	0.28525	0.27725
90.9	0.2855	0.27775
91	0.2855	0.278
91.1	0.28575	0.27825
91.2	0.286	0.2785
91.3	0.28625	0.279
91.4	0.28625	0.27925
91.5	0.2865	0.27925
91.6	0.2865	0.27925
91.7	0.2865	0.2795
91.8	0.2865	0.27975
91.9	0.287	0.28
92	0.28725	0.28025
92.1	0.28775	0.281
92.2	0.28775	0.28125
92.3	0.288	0.28175
92.4	0.288	0.282
92.5	0.288	0.282
92.6	0.2885	0.2825
92.7	0.2885	0.28275
92.8	0.289	0.28275
92.9	0.28925	0.28375
93	0.2895	0.28425
93.1	0.28975	0.2845
93.2	0.29	0.28475
93.3	0.2905	0.285
93.4	0.2905	0.28525
93.5	0.2905	0.2855
93.6	0.291	0.28625
93.7	0.291	0.28675
93.8	0.29125	0.28725
93.9	0.2915	0.2875
94	0.29225	0.28775
94.1	0.2925	0.28775
94.2	0.29275	0.28775
94.3	0.293	0.28775
94.4	0.2935	0.28775
94.5	0.29375	0.288
94.6	0.29375	0.28825
94.7	0.29425	0.28875
94.8	0.29425	0.28875
94.9	0.29425	0.28875
95	0.2945	0.28875
95.1	0.29475	0.28875
95.2	0.29475	0.28875
95.3	0.295	0.28875
95.4	0.29525	0.28925
95.5	0.29525	0.28925
95.6	0.296	0.2895
95.7	0.296	0.29
95.8	0.296	0.2905
95.9	0.296	0.2905
96	0.296	0.29075
96.1	0.29625	0.291
96.2	0.29625	0.291
96.3	0.297	0.29125
96.4	0.297	0.29175
96.5	0.29725	0.29175
96.6	0.29775	0.292
96.7	0.29825	0.29225
96.8	0.2985	0.2925
96.9	0.29925	0.2925
97	0.2995	0.2925
97.1	0.3	0.29275
97.2	0.3005	0.293
97.3	0.30075	0.293
97.4	0.3015	0.29375
97.5	0.3025	0.294
97.6	0.303	0.294
97.7	0.303	0.2945
97.8	0.303	0.295
97.9	0.303	0.295
98	0.303	0.29525
98.1	0.3035	0.29525
98.2	0.30375	0.29525
98.3	0.30375	0.29525
98.4	0.30375	0.296
98.5	0.30375	0.296
98.6	0.30375	0.29625
98.7	0.30425	0.29675
98.8	0.30475	0.297
98.9	0.30475	0.29725
99	0.30525	0.29725
99.1	0.30525	0.2975
99.2	0.30575	0.29775
99.3	0.306	0.29775
99.4	0.306	0.298
99.5	0.3065	0.29925
99.6	0.3065	0.2995
99.7	0.3065	0.2995
99.8	0.30675	0.2995
99.9	0.307	0.2995
100	0.30725	0.2995
100.1	0.308	0.29975
100.2	0.308	0.29975
100.3	0.309	0.3
100.4	0.3095	0.3005
100.5	0.3095	0.301
100.6	0.3095	0.301
100.7	0.30975	0.30125
100.8	0.31	0.30175
100.9	0.31	0.30225
101	0.31	0.3025
101.1	0.31025	0.30275
101.2	0.31025	0.30275
101.3	0.31025	0.30275
101.4	0.3105	0.303
101.5	0.31075	0.3035
101.6	0.31075	0.304
101.7	0.311	0.304
101.8	0.31125	0.3045
101.9	0.31125	0.3045
102	0.31125	0.3045
102.1	0.31125	0.3045
102.2	0.3115	0.30475
102.3	0.3115	0.30475
102.4	0.312	0.305
102.5	0.312	0.30525
102.6	0.31225	0.30525
102.7	0.3125	0.30525
102.8	0.31275	0.3055
102.9	0.31325	0.3055
103	0.3135	0.306
103.1	0.31375	0.3065
103.2	0.3145	0.30725
103.3	0.3145	0.3075
103.4	0.3145	0.3075
103.5	0.315	0.30825
103.6	0.315	0.3085
103.7	0.31575	0.30875
103.8	0.316	0.30875
103.9	0.316	0.30875
104	0.3165	0.30875
104.1	0.31675	0.30925
104.2	0.317	0.3095
104.3	0.31725	0.31025
104.4	0.31725	0.31075
104.5	0.31725	0.311
104.6	0.318	0.311
104.7	0.318	0.31175
104.8	0.318	0.31175
104.9	0.318	0.31175
105	0.31875	0.31175
105.1	0.319	0.312
105.2	0.3195	0.31225
105.3	0.32	0.31275
105.4	0.3205	0.313
105.5	0.32075	0.31325
105.6	0.32125	0.31375
105.7	0.32175	0.31475
105.8	0.322	0.31475
105.9	0.32225	0.315
106	0.323	0.315
106.1	0.323	0.31525
106.2	0.3235	0.31525
106.3	0.3235	0.31525
106.4	0.32425	0.31525
106.5	0.3245	0.31525
106.6	0.325	0.3155
106.7	0.325	0.31575
106.8	0.32525	0.31625
106.9	0.3255	0.3165
107	0.3265	0.31675
107.1	0.327	0.317
107.2	0.32725	0.317
107.3	0.32725	0.317
107.4	0.3275	0.317
107.5	0.32825	0.31725
107.6	0.32825	0.3175
107.7	0.3285	0.3175
107.8	0.32875	0.31775
107.9	0.32875	0.31775
108	0.329	0.318
108.1	0.3295	0.31825
108.2	0.33	0.3185
108.3	0.33	0.3185
108.4	0.33025	0.3185
108.5	0.33075	0.31875
108.6	0.332	0.319
108.7	0.3325	0.319
108.8	0.3325	0.31925
108.9	0.33275	0.3195
109	0.33325	0.31975
109.1	0.33325	0.31975
109.2	0.33325	0.32
109.3	0.3335	0.32025
109.4	0.33375	0.3205
109.5	0.33375	0.32075
109.6	0.33375	0.321
109.7	0.33375	0.3215
109.8	0.33475	0.3215
109.9	0.335	0.322
110	0.33525	0.3225
110.1	0.33525	0.323
110.2	0.33575	0.32325
110.3	0.336	0.32325
110.4	0.336	0.32325
110.5	0.336	0.3235
110.6	0.33675	0.324
110.7	0.33725	0.324
110.8	0.33725	0.324
110.9	0.33775	0.32425
111	0.33775	0.325
111.1	0.33825	0.325
111.2	0.3385	0.3255
111.3	0.3385	0.3255
111.4	0.339	0.32575
111.5	0.33925	0.32575
111.6	0.33975	0.326
111.7	0.34	0.326
111.8	0.34025	0.32725
111.9	0.34075	0.3275
112	0.34075	0.328
112.1	0.341	0.328
112.2	0.341	0.328
112.3	0.34125	0.3285
112.4	0.34125	0.32875
112.5	0.34125	0.32925
112.6	0.342	0.3295
112.7	0.34275	0.3295
112.8	0.343	0.32975
112.9	0.34325	0.32975
113	0.3435	0.33025
113.1	0.34375	0.33025
113.2	0.34375	0.3305
113.3	0.34425	0.33075
113.4	0.34475	0.33075
113.5	0.345	0.331
113.6	0.345	0.33125
113.7	0.345	0.3315
113.8	0.34575	0.3315
113.9	0.346	0.33175
114	0.346	0.33175
114.1	0.3465	0.3325
114.2	0.3475	0.3325
114.3	0.3475	0.3325
114.4	0.3475	0.33275
114.5	0.3475	0.333
114.6	0.3475	0.33325
114.7	0.34775	0.334
114.8	0.348	0.3345
114.9	0.348	0.335
115	0.348	0.335
115.1	0.348	0.33525
115.2	0.34825	0.3355
115.3	0.34825	0.33575
115.4	0.34875	0.3365
115.5	0.349	0.3365
115.6	0.3495	0.33675
115.7	0.3495	0.33675
115.8	0.35025	0.33675
115.9	0.3505	0.33675
116	0.3505	0.337
116.1	0.35075	0.33775
116.2	0.35125	0.33825
116.3	0.35175	0.3385
116.4	0.35225	0.339
116.5	0.35225	0.33925
116.6	0.35275	0.3395
116.7	0.35275	0.34
116.8	0.353	0.3405
116.9	0.35325	0.3405
117	0.3535	0.3405
117.1	0.35375	0.3415
117.2	0.3545	0.3425
117.3	0.35475	0.3425
117.4	0.355	0.3425
117.5	0.355	0.3425
117.6	0.355	0.3425
117.7	0.3555	0.34275
117.8	0.3555	0.34325
117.9	0.35575	0.34325
118	0.35575	0.34325
118.1	0.356	0.34325
118.2	0.3565	0.34325
118.3	0.35675	0.344
118.4	0.35675	0.344
118.5	0.35675	0.3445
118.6	0.35675	0.345
118.7	0.35675	0.3455
118.8	0.35725	0.34575
118.9	0.35725	0.34575
119	0.35825	0.346
119.1	0.35875	0.346
119.2	0.35925	0.3465
119.3	0.3595	0.3475
119.4	0.3595	0.34775
119.5	0.3595	0.34775
119.6	0.36	0.34825
119.7	0.36025	0.34875
119.8	0.3605	0.349
119.9	0.36075	0.349
120	0.361	0.34925
120.1	0.36125	0.34925
120.2	0.36125	0.34975
120.3	0.3615	0.34975
120.4	0.362	0.35
120.5	0.362	0.3505
120.6	0.36225	0.35075
120.7	0.3625	0.35075
120.8	0.36275	0.351
120.9	0.3635	0.3515
121	0.36375	0.35225
121.1	0.364	0.35225
121.2	0.36425	0.3525
121.3	0.3645	0.3535
121.4	0.36475	0.3535
121.5	0.36525	0.354
121.6	0.36575	0.35475
121.7	0.36625	0.35475
121.8	0.3665	0.35525
121.9	0.367	0.35625
122	0.36725	0.35625
122.1	0.36725	0.35675
122.2	0.36725	0.35675
122.3	0.36725	0.357
122.4	0.3675	0.35775
122.5	0.3675	0.358
122.6	0.3675	0.35825
122.7	0.3675	0.35825
122.8	0.3675	0.35875
122.9	0.368	0.35875
123	0.368	0.359
123.1	0.3685	0.36
123.2	0.36925	0.36025
123.3	0.3695	0.36025
123.4	0.36975	0.36025
123.5	0.3705	0.36025
123.6	0.37075	0.36075
123.7	0.37075	0.36075
123.8	0.37125	0.36075
123.9	0.3715	0.36125
124	0.3715	0.3615
124.1	0.37175	0.3615
124.2	0.372	0.3615
124.3	0.372	0.3615
124.4	0.3725	0.3615
124.5	0.373	0.36175
124.6	0.373	0.36225
124.7	0.37325	0.3625
124.8	0.37375	0.3625
124.9	0.374	0.36325
125	0.3745	0.36325
125.1	0.3745	0.364
125.2	0.3745	0.36425
125.3	0.375	0.3645
125.4	0.375	0.3655
125.5	0.37525	0.36575
125.6	0.37525	0.36625
125.7	0.376	0.3665
125.8	0.376	0.36675
125.9	0.37625	0.367
126	0.37625	0.367
126.1	0.37675	0.36725
126.2	0.37675	0.36775
126.3	0.37725	0.368
126.4	0.3775	0.36825
126.5	0.3775	0.369
126.6	0.37775	0.37025
126.7	0.378	0.3705
126.8	0.37825	0.37175
126.9	0.37875	0.372
127	0.379	0.372
127.1	0.37925	0.37225
127.2	0.37925	0.3725
127.3	0.37925	0.3725
127.4	0.3795	0.373
127.5	0.37975	0.3735
127.6	0.37975	0.374
127.7	0.38	0.374
127.8	0.38025	0.37425
127.9	0.38025	0.3745
128	0.38025	0.37525
128.1	0.3805	0.37525
128.2	0.38075	0.3755
128.3	0.38125	0.37625
128.4	0.38125	0.37625
128.5	0.38125	0.37625
128.6	0.38125	0.37675
128.7	0.38125	0.377
128.8	0.3815	0.377
128.9	0.382	0.377
129	0.38225	0.37725
129.1	0.3825	0.37775
129.2	0.3825	0.378
129.3	0.38275	0.3785
129.4	0.383	0.3785
129.5	0.38325	0.37875
129.6	0.3835	0.37925
129.7	0.384	0.37925
129.8	0.384	0.3795
129.9	0.38425	0.3795
130	0.3845	0.3795
130.1	0.38475	0.3795
130.2	0.385	0.38
130.3	0.385	0.38
130.4	0.385	0.38025
130.5	0.38575	0.3805
130.6	0.38625	0.3805
130.7	0.38675	0.38125
130.8	0.38675	0.38175
130.9	0.3875	0.382
131	0.3875	0.382
131.1	0.3875	0.38225
131.2	0.38775	0.38225
131.3	0.388	0.38275
131.4	0.38875	0.38275
131.5	0.389	0.38275
131.6	0.389	0.383
131.7	0.38925	0.38325
131.8	0.38925	0.38325
131.9	0.38925	0.38325
132	0.3895	0.3835
132.1	0.3895	0.38375
132.2	0.3895	0.384
132.3	0.39	0.384
132.4	0.39025	0.38425
132.5	0.3905	0.38425
132.6	0.3905	0.3845
132.7	0.3905	0.3845
132.8	0.39075	0.3845
132.9	0.391	0.385
133	0.39125	0.38525
133.1	0.3915	0.38525
133.2	0.39225	0.38525
133.3	0.39225	0.3855
133.4	0.39225	0.386
133.5	0.39225	0.386
133.6	0.39225	0.386
133.7	0.39225	0.38625
133.8	0.39225	0.38675
133.9	0.393	0.38775
134	0.393	0.38775
134.1	0.393	0.388
134.2	0.3935	0.388
134.3	0.3935	0.38825
134.4	0.394	0.3885
134.5	0.394	0.3885
134.6	0.3945	0.389
134.7	0.3945	0.389
134.8	0.395	0.38925
134.9	0.39525	0.3895
135	0.3955	0.3895
135.1	0.3955	0.3895
135.2	0.3955	0.3895
135.3	0.3955	0.3895
135.4	0.3955	0.38975
135.5	0.39575	0.38975
135.6	0.396	0.38975
135.7	0.39625	0.38975
135.8	0.3965	0.39
135.9	0.39675	0.39
136	0.39725	0.39
136.1	0.39725	0.39025
136.2	0.3975	0.39025
136.3	0.3975	0.39075
136.4	0.39775	0.391
136.5	0.3985	0.39125
136.6	0.39875	0.3915
136.7	0.399	0.3915
136.8	0.399	0.3915
136.9	0.3995	0.392
137	0.39975	0.392
137.1	0.39975	0.392
137.2	0.39975	0.392
137.3	0.39975	0.39275
137.4	0.4	0.393
137.5	0.4	0.39325
137.6	0.40025	0.394
137.7	0.4005	0.39425
137.8	0.40075	0.39425
137.9	0.40075	0.39475
138	0.401	0.395
138.1	0.402	0.39525
138.2	0.4025	0.3955
138.3	0.4025	0.39575
138.4	0.40275	0.396
138.5	0.40275	0.396
138.6	0.403	0.39625
138.7	0.4035	0.39625
138.8	0.4035	0.397
138.9	0.4035	0.398
139	0.4035	0.3985
139.1	0.4035	0.399
139.2	0.4035	0.399
139.3	0.40375	0.39925
139.4	0.404	0.4
139.5	0.40425	0.4005
139.6	0.40425	0.4005
139.7	0.4045	0.40075
139.8	0.4045	0.40075
139.9	0.40475	0.401
140	0.405	0.4015
140.1	0.40525	0.4015
140.2	0.40575	0.40175
140.3	0.4065	0.40175
140.4	0.40675	0.402
140.5	0.407	0.402
140.6	0.40725	0.402
140.7	0.40725	0.402
140.8	0.40725	0.40225
140.9	0.40725	0.40225
141	0.40725	0.4025
141.1	0.4075	0.4025
141.2	0.4075	0.40275
141.3	0.40775	0.40275
141.4	0.40775	0.4035
141.5	0.408	0.40375
141.6	0.408	0.40375
141.7	0.408	0.404
141.8	0.4085	0.40425
141.9	0.409	0.40475
142	0.409	0.40475
142.1	0.40975	0.40475
142.2	0.40975	0.40475
142.3	0.40975	0.405
142.4	0.41	0.40525
142.5	0.4105	0.4055
142.6	0.41075	0.4055
142.7	0.41075	0.406
142.8	0.411	0.406
142.9	0.411	0.40625
143	0.411	0.40675
143.1	0.41125	0.40725
143.2	0.41125	0.40775
143.3	0.41125	0.408
143.4	0.4115	0.408
143.5	0.4115	0.40825
143.6	0.412	0.40825
143.7	0.41225	0.40875
143.8	0.4125	0.40925
143.9	0.41325	0.4095
144	0.41325	0.40975
144.1	0.4135	0.40975
144.2	0.414	0.41025
144.3	0.41425	0.41075
144.4	0.4145	0.41075
144.5	0.4145	0.4115
144.6	0.4145	0.41175
144.7	0.41475	0.41175
144.8	0.415	0.412
144.9	0.41525	0.412
145	0.4165	0.4125
145.1	0.4165	0.4125
145.2	0.41675	0.4125
145.3	0.417	0.41275
145.4	0.417	0.41275
145.5	0.417	0.41275
145.6	0.417	0.41275
145.7	0.41725	0.4135
145.8	0.41725	0.41425
145.9	0.4175	0.415
146	0.4175	0.415
146.1	0.4175	0.41525
146.2	0.418	0.41575
146.3	0.41825	0.416
146.4	0.4185	0.416
146.5	0.41875	0.41625
146.6	0.41875	0.4165
146.7	0.419	0.4165
146.8	0.419	0.41675
146.9	0.4195	0.41675
147	0.42	0.41675
147.1	0.42025	0.417
147.2	0.42075	0.4175
147.3	0.421	0.41775
147.4	0.421	0.4185
147.5	0.42175	0.41875
147.6	0.42225	0.419
147.7	0.42225	0.419
147.8	0.42225	0.419
147.9	0.4225	0.419
148	0.42275	0.419
148.1	0.4235	0.41925
148.2	0.42375	0.4195
148.3	0.424	0.42
148.4	0.424	0.42
148.5	0.424	0.4205
148.6	0.424	0.421
148.7	0.42425	0.421
148.8	0.425	0.421
148.9	0.4255	0.421
149	0.4255	0.421
149.1	0.42575	0.421
149.2	0.42625	0.4215
149.3	0.4265	0.42175
149.4	0.427	0.422
149.5	0.4275	0.42225
149.6	0.4275	0.42225
149.7	0.42775	0.4225
149.8	0.42775	0.4225
149.9	0.42775	0.423
150	0.42775	0.42325
150.1	0.42775	0.42375
150.2	0.42775	0.4245
150.3	0.42775	0.42475
150.4	0.428	0.42475
150.5	0.428	0.42525
150.6	0.428	0.4255
150.7	0.42875	0.4255
150.8	0.429	0.4255
150.9	0.429	0.4255
151	0.42925	0.4255
151.1	0.4295	0.42575
151.2	0.43	0.426
151.3	0.43	0.42625
151.4	0.43025	0.42625
151.5	0.43025	0.4265
151.6	0.4305	0.42675
151.7	0.4305	0.42675
151.8	0.43075	0.42725
151.9	0.431	0.42725
152	0.431	0.42775
152.1	0.43125	0.42775
152.2	0.43175	0.428
152.3	0.43175	0.42825
152.4	0.432	0.4285
152.5	0.432	0.4285
152.6	0.43225	0.42875
152.7	0.4325	0.42875
152.8	0.43275	0.42875
152.9	0.43275	0.42875
153	0.43325	0.429
153.1	0.43325	0.429
153.2	0.43325	0.42925
153.3	0.43375	0.4295
153.4	0.43375	0.42975
153.5	0.434	0.43
153.6	0.43425	0.4305
153.7	0.43475	0.43075
153.8	0.43475	0.43075
153.9	0.435	0.43125
154	0.435	0.43125
154.1	0.435	0.43125
154.2	0.43525	0.4315
154.3	0.43525	0.4315
154.4	0.436	0.43175
154.5	0.43625	0.432
154.6	0.4365	0.432
154.7	0.4365	0.432
154.8	0.4365	0.432
154.9	0.437	0.43225
155	0.43725	0.4325
155.1	0.4375	0.43275
155.2	0.43775	0.433
155.3	0.43825	0.43325
155.4	0.4385	0.434
155.5	0.439	0.43425
155.6	0.43925	0.4345
155.7	0.43925	0.43475
155.8	0.43925	0.435
155.9	0.4395	0.43525
156	0.4395	0.4355
156.1	0.4395	0.436
156.2	0.4405	0.436
156.3	0.44125	0.4365
156.4	0.44125	0.43675
156.5	0.44125	0.437
156.6	0.4415	0.4375
156.7	0.44175	0.4375
156.8	0.44175	0.43775
156.9	0.442	0.43825
157	0.442	0.4385
157.1	0.442	0.4385
157.2	0.44225	0.43875
157.3	0.44225	0.43875
157.4	0.44225	0.439
157.5	0.443	0.439
157.6	0.44325	0.4395
157.7	0.4435	0.4395
157.8	0.4435	0.4395
157.9	0.4435	0.4395
158	0.44375	0.4395
158.1	0.44375	0.43975
158.2	0.44375	0.44075
158.3	0.44375	0.441
158.4	0.44375	0.4415
158.5	0.44425	0.4415
158.6	0.44425	0.4415
158.7	0.44475	0.442
158.8	0.44525	0.44275
158.9	0.4455	0.44275
159	0.44625	0.44275
159.1	0.44675	0.44275
159.2	0.447	0.443
159.3	0.44775	0.4435
159.4	0.44775	0.4435
159.5	0.448	0.444
159.6	0.4485	0.444
159.7	0.44875	0.444
159.8	0.44925	0.444
159.9	0.44925	0.4445
160	0.4495	0.44475
160.1	0.44975	0.4455
160.2	0.45025	0.44575
160.3	0.45025	0.44625
160.4	0.45025	0.4465
160.5	0.4505	0.447
160.6	0.4505	0.44725
160.7	0.4505	0.44775
160.8	0.451	0.44825
160.9	0.451	0.4485
161	0.451	0.4485
161.1	0.4515	0.4485
161.2	0.4515	0.4485
161.3	0.4515	0.44875
161.4	0.45175	0.44875
161.5	0.452	0.44925
161.6	0.45225	0.44925
161.7	0.45275	0.44925
161.8	0.453	0.44925
161.9	0.45325	0.4495
162	0.4535	0.4495
162.1	0.454	0.44975
162.2	0.454	0.45
162.3	0.45425	0.45
162.4	0.4545	0.4505
162.5	0.4545	0.451
162.6	0.4545	0.45125
162.7	0.4545	0.4515
162.8	0.4555	0.4515
162.9	0.4555	0.45175
163	0.4555	0.45175
163.1	0.45575	0.45175
163.2	0.45625	0.452
163.3	0.45625	0.45225
163.4	0.45675	0.45225
163.5	0.45675	0.45225
163.6	0.45725	0.4525
163.7	0.45725	0.4525
163.8	0.45725	0.45275
163.9	0.45725	0.453
164	0.45725	0.453
164.1	0.45725	0.453
164.2	0.45725	0.453
164.3	0.45725	0.45325
164.4	0.45725	0.4535
164.5	0.4575	0.4535
164.6	0.4575	0.454
164.7	0.4575	0.454
164.8	0.4575	0.45425
164.9	0.4575	0.4545
165	0.458	0.4545
165.1	0.458	0.45475
165.2	0.458	0.45475
165.3	0.45825	0.455
165.4	0.45825	0.4555
165.5	0.45825	0.4555
165.6	0.45825	0.4555
165.7	0.45875	0.4555
165.8	0.45875	0.45575
165.9	0.45875	0.456
166	0.459	0.456
166.1	0.459	0.456
166.2	0.4595	0.456
166.3	0.4595	0.456
166.4	0.4595	0.456
166.5	0.45975	0.456
166.6	0.46	0.45675
166.7	0.46025	0.45675
166.8	0.46075	0.45725
166.9	0.461	0.4575
167	0.461	0.4575
167.1	0.461	0.4575
167.2	0.4615	0.4575
167.3	0.46175	0.4575
167.4	0.462	0.4575
167.5	0.462	0.458
167.6	0.462	0.45825
167.7	0.46225	0.45825
167.8	0.46225	0.4585
167.9	0.4625	0.45875
168	0.463	0.45875
168.1	0.46325	0.45875
168.2	0.46325	0.45875
168.3	0.46325	0.45875
168.4	0.46325	0.4595
168.5	0.4635	0.45975
168.6	0.4635	0.46
168.7	0.46375	0.46025
168.8	0.464	0.4605
168.9	0.46425	0.46075
169	0.46425	0.461
169.1	0.46425	0.46175
169.2	0.46475	0.46175
169.3	0.46475	0.46175
169.4	0.46475	0.46175
169.5	0.46475	0.462
169.6	0.465	0.46225
169.7	0.46525	0.46225
169.8	0.46525	0.46225
169.9	0.46525	0.463
170	0.46525	0.46325
170.1	0.46575	0.46325
170.2	0.466	0.4635
170.3	0.466	0.4635
170.4	0.466	0.46375
170.5	0.46625	0.46375
170.6	0.4665	0.464
170.7	0.467	0.464
170.8	0.467	0.4645
170.9	0.467	0.46475
171	0.467	0.46525
171.1	0.467	0.4655
171.2	0.467	0.4655
171.3	0.46725	0.4655
171.4	0.46775	0.46575
171.5	0.46775	0.46575
171.6	0.46775	0.46575
171.7	0.46775	0.466
171.8	0.468	0.466
171.9	0.4685	0.466
172	0.46875	0.4665
172.1	0.46875	0.46675
172.2	0.469	0.467
172.3	0.469	0.46725
172.4	0.469	0.46725
172.5	0.469	0.4675
172.6	0.469	0.46775
172.7	0.469	0.46775
172.8	0.4695	0.46825
172.9	0.46975	0.469
173	0.47025	0.469
173.1	0.47025	0.46925
173.2	0.4705	0.46925
173.3	0.4705	0.46925
173.4	0.471	0.4695
173.5	0.472	0.47
173.6	0.4725	0.47
173.7	0.4725	0.47
173.8	0.47275	0.47025
173.9	0.47275	0.4705
174	0.47275	0.47075
174.1	0.47325	0.4715
174.2	0.47375	0.4715
174.3	0.47425	0.47175
174.4	0.47425	0.473
174.5	0.47475	0.473
174.6	0.47475	0.473
174.7	0.47475	0.473
174.8	0.475	0.473
174.9	0.47575	0.473
175	0.476	0.473
175.1	0.4765	0.47325
175.2	0.47675	0.47325
175.3	0.47675	0.47325
175.4	0.477	0.47375
175.5	0.47725	0.47425
175.6	0.47775	0.47425
175.7	0.47775	0.47425
175.8	0.47825	0.47425
175.9	0.4785	0.475
176	0.4785	0.475
176.1	0.47875	0.47525
176.2	0.47875	0.47525
176.3	0.47875	0.47575
176.4	0.479	0.47625
176.5	0.479	0.47675
176.6	0.47925	0.477
176.7	0.47925	0.4775
176.8	0.47925	0.47775
176.9	0.4795	0.47775
177	0.4795	0.478
177.1	0.4795	0.478
177.2	0.48	0.47875
177.3	0.48	0.47925
177.4	0.4805	0.47975
177.5	0.48075	0.48025
177.6	0.481	0.4805
177.7	0.48125	0.4805
177.8	0.48175	0.4805
177.9	0.482	0.48075
178	0.4825	0.481
178.1	0.4825	0.48125
178.2	0.483	0.48175
178.3	0.4835	0.482
178.4	0.4835	0.48225
178.5	0.4835	0.4825
178.6	0.4835	0.4825
178.7	0.4835	0.48325
178.8	0.4835	0.4835
178.9	0.4835	0.484
179	0.4835	0.4845
179.1	0.48375	0.4845
179.2	0.48375	0.48475
179.3	0.484	0.48525
179.4	0.48425	0.4855
179.5	0.4845	0.4855
179.6	0.48475	0.48575
179.7	0.48475	0.486
179.8	0.485	0.48675
179.9	0.4855	0.48675
180	0.48575	0.487
180.1	0.48575	0.487
180.2	0.486	0.487
180.3	0.486	0.487
180.4	0.486	0.487
180.5	0.486	0.487
180.6	0.486	0.48725
180.7	0.48625	0.4875
180.8	0.48625	0.48775
180.9	0.4865	0.48775
181	0.48675	0.488
181.1	0.48675	0.48825
181.2	0.48675	0.48825
181.3	0.48675	0.4885
181.4	0.48725	0.489
181.5	0.48725	0.4895
181.6	0.488	0.49
181.7	0.4885	0.49
181.8	0.4885	0.49025
181.9	0.4885	0.49075
182	0.4885	0.49075
182.1	0.489	0.49125
182.2	0.489	0.4915
182.3	0.489	0.49175
182.4	0.48925	0.49225
182.5	0.4895	0.49225
182.6	0.48975	0.49275
182.7	0.49	0.49325
182.8	0.49	0.49375
182.9	0.49	0.49425
183	0.49025	0.4945
183.1	0.4905	0.4945
183.2	0.49075	0.49475
183.3	0.49075	0.49475
183.4	0.491	0.495
183.5	0.49125	0.495
183.6	0.49125	0.495
183.7	0.49125	0.495
183.8	0.492	0.49525
183.9	0.492	0.4955
184	0.492	0.4955
184.1	0.49225	0.4955
184.2	0.4925	0.4955
184.3	0.49275	0.4955
184.4	0.49275	0.4955
184.5	0.493	0.496
184.6	0.493	0.49625
184.7	0.493	0.4965
184.8	0.493	0.4965
184.9	0.49325	0.497
185	0.49325	0.4975
185.1	0.4935	0.49775
185.2	0.49375	0.49775
185.3	0.49375	0.498
185.4	0.49425	0.49825
185.5	0.49425	0.49825
185.6	0.4945	0.4985
185.7	0.495	0.49875
185.8	0.495	0.4995
185.9	0.4955	0.49975
186	0.4955	0.49975
186.1	0.49575	0.49975
186.2	0.49575	0.49975
186.3	0.4965	0.5
186.4	0.49675	0.5005
186.5	0.49725	0.50075
186.6	0.49725	0.50075
186.7	0.4975	0.50125
186.8	0.49775	0.5015
186.9	0.49775	0.5015
187	0.498	0.5015
187.1	0.49875	0.50175
187.2	0.49925	0.502
187.3	0.49925	0.50225
187.4	0.4995	0.5025
187.5	0.50025	0.50275
187.6	0.50075	0.50275
187.7	0.50075	0.50275
187.8	0.501	0.50275
187.9	0.50125	0.50275
188	0.50125	0.50275
188.1	0.5015	0.503
188.2	0.5015	0.503
188.3	0.5015	0.503
188.4	0.502	0.50325
188.5	0.50275	0.50325
188.6	0.50275	0.5035
188.7	0.50275	0.5035
188.8	0.50275	0.5035
188.9	0.50275	0.5035
189	0.50325	0.5035
189.1	0.5035	0.50375
189.2	0.50425	0.5045
189.3	0.50425	0.50475
189.4	0.5045	0.50475
189.5	0.505	0.50525
189.6	0.505	0.50525
189.7	0.505	0.5055
189.8	0.505	0.5055
189.9	0.505	0.50575
190	0.50525	0.50575
190.1	0.50525	0.50625
190.2	0.50525	0.50625
190.3	0.5055	0.50625
190.4	0.50575	0.5065
190.5	0.50575	0.5065
190.6	0.506	0.50675
190.7	0.506	0.507
190.8	0.5065	0.5075
190.9	0.507	0.5075
191	0.5075	0.5075
191.1	0.50775	0.5075
191.2	0.50775	0.5075
191.3	0.50775	0.50775
191.4	0.50775	0.50775
191.5	0.508	0.5085
191.6	0.508	0.5085
191.7	0.508	0.50875
191.8	0.508	0.509
191.9	0.50825	0.509
192	0.50825	0.5095
192.1	0.50825	0.5095
192.2	0.5085	0.5095
192.3	0.50875	0.5095
192.4	0.50925	0.51
192.5	0.5095	0.51025
192.6	0.51	0.5105
192.7	0.51025	0.5105
192.8	0.51025	0.51075
192.9	0.5105	0.51075
193	0.51075	0.511
193.1	0.51125	0.5115
193.2	0.5115	0.5115
193.3	0.5115	0.512
193.4	0.51175	0.512
193.5	0.51175	0.51225
193.6	0.512	0.51275
193.7	0.512	0.51275
193.8	0.51225	0.51275
193.9	0.51225	0.51325
194	0.51225	0.5135
194.1	0.51225	0.5135
194.2	0.5125	0.5135
194.3	0.5125	0.51375
194.4	0.5125	0.51375
194.5	0.5125	0.51375
194.6	0.5125	0.51375
194.7	0.5125	0.51375
194.8	0.513	0.514
194.9	0.51325	0.514
195	0.51375	0.5145
195.1	0.51375	0.5145
195.2	0.514	0.5145
195.3	0.51425	0.5145
195.4	0.5145	0.51475
195.5	0.5145	0.51525
195.6	0.51475	0.51525
195.7	0.51525	0.51525
195.8	0.5155	0.51575
195.9	0.51575	0.516
196	0.51575	0.51625
196.1	0.5165	0.51625
196.2	0.51675	0.51625
196.3	0.51725	0.51625
196.4	0.51725	0.51675
196.5	0.5175	0.517
196.6	0.518	0.517
196.7	0.51825	0.51775
196.8	0.51825	0.518
196.9	0.5185	0.51825
197	0.51875	0.51825
197.1	0.51875	0.5185
197.2	0.51875	0.51875
197.3	0.519	0.519
197.4	0.519	0.519
197.5	0.51925	0.51925
197.6	0.52	0.51975
197.7	0.52	0.51975
197.8	0.52	0.52
197.9	0.52	0.52075
198	0.52	0.5215
198.1	0.52	0.5215
198.2	0.52	0.522
198.3	0.52	0.522
198.4	0.52	0.52225
198.5	0.52	0.52225
198.6	0.52	0.5225
198.7	0.52025	0.523
198.8	0.5205	0.523
198.9	0.521	0.5235
199	0.52125	0.52375
199.1	0.52125	0.524
199.2	0.52125	0.524
199.3	0.52125	0.52475
199.4	0.52125	0.525
199.5	0.52125	0.5255
199.6	0.52125	0.52575
199.7	0.52125	0.526
199.8	0.5215	0.526
199.9	0.52175	0.526
[truncated: 8,001 more rows]

## Sheet: (d) Population GaAs
Time (ns)	DFT Population	N2AMD Population
0.1	0	0
0.2	0.00449	0.00397
0.3	0.00951	0.00833
0.4	0.01341	0.01354
0.5	0.01803	0.0179
0.6	0.02292	0.02311
0.7	0.02728	0.02721
0.8	0.03216	0.0319
0.9	0.03633	0.03665
1	0.04076	0.04212
1.1	0.04518	0.0474
1.2	0.04961	0.05254
1.3	0.05475	0.05618
1.4	0.05944	0.06048
1.5	0.06419	0.06484
1.6	0.06934	0.06947
1.7	0.07311	0.07474
1.8	0.07721	0.07936
1.9	0.08164	0.08314
2	0.08542	0.08743
2.1	0.08978	0.09173
2.2	0.09427	0.09674
2.3	0.09857	0.10221
2.4	0.10273	0.10638
2.5	0.10618	0.11048
2.6	0.10964	0.11576
2.7	0.11419	0.11973
2.8	0.11777	0.12383
2.9	0.12103	0.12949
3	0.12526	0.13424
3.1	0.12969	0.13854
3.2	0.13509	0.14284
3.3	0.13926	0.14674
3.4	0.1431	0.15052
3.5	0.14746	0.15475
3.6	0.15156	0.15814
3.7	0.15462	0.16289
3.8	0.15729	0.16706
3.9	0.16126	0.17122
4	0.16491	0.17493
4.1	0.16953	0.1791
4.2	0.17344	0.18307
4.3	0.17682	0.18757
4.4	0.18066	0.19199
4.5	0.18366	0.1959
4.6	0.18841	0.19961
4.7	0.19238	0.20345
4.8	0.19668	0.20664
4.9	0.19961	0.21029
5	0.20299	0.21335
5.1	0.20768	0.21719
5.2	0.21074	0.2224
5.3	0.21387	0.22643
5.4	0.21745	0.2306
5.5	0.22064	0.23457
5.6	0.2248	0.239
5.7	0.22813	0.24277
5.8	0.23229	0.24714
5.9	0.23626	0.24967
6	0.24017	0.25352
6.1	0.24395	0.25742
6.2	0.24727	0.261
6.3	0.25091	0.26374
6.4	0.25417	0.26712
6.5	0.25801	0.27129
6.6	0.26081	0.2748
6.7	0.26406	0.27891
6.8	0.26862	0.28288
6.9	0.27214	0.28652
7	0.27546	0.28997
7.1	0.27845	0.29349
7.2	0.28145	0.29746
7.3	0.2847	0.30039
7.4	0.28789	0.3043
7.5	0.29069	0.30794
7.6	0.29368	0.31159
7.7	0.2972	0.31465
7.8	0.30052	0.31764
7.9	0.30339	0.32025
8	0.30638	0.32363
8.1	0.31003	0.32656
8.2	0.31367	0.32891
8.3	0.3166	0.33171
8.4	0.32012	0.33607
8.5	0.32298	0.33939
8.6	0.32682	0.34199
8.7	0.32982	0.34479
8.8	0.33268	0.34753
8.9	0.33529	0.35098
9	0.33861	0.35475
9.1	0.34173	0.35755
9.2	0.34479	0.36146
9.3	0.34727	0.36478
9.4	0.34967	0.36751
9.5	0.35306	0.37018
9.6	0.35671	0.37337
9.7	0.35996	0.37604
9.8	0.36341	0.37839
9.9	0.36608	0.38132
10	0.36875	0.38444
10.1	0.37129	0.38796
10.2	0.37402	0.39115
10.3	0.37676	0.39434
10.4	0.37995	0.39733
10.5	0.38314	0.39987
10.6	0.3862	0.4028
10.7	0.38861	0.40592
10.8	0.39245	0.40944
10.9	0.39531	0.41296
11	0.39811	0.41569
11.1	0.40085	0.41921
11.2	0.40352	0.42174
11.3	0.40579	0.42539
11.4	0.40866	0.42839
11.5	0.411	0.43105
11.6	0.41387	0.43366
11.7	0.41712	0.43639
11.8	0.4196	0.43926
11.9	0.42214	0.44193
12	0.42454	0.44479
12.1	0.42676	0.44746
12.2	0.4293	0.4498
12.3	0.43262	0.45228
12.4	0.43516	0.45449
12.5	0.43724	0.4569
12.6	0.44023	0.45938
12.7	0.44336	0.46191
12.8	0.44577	0.46478
12.9	0.44844	0.46745
13	0.45091	0.46979
13.1	0.45391	0.47285
13.2	0.45651	0.47598
13.3	0.45879	0.47891
13.4	0.46061	0.48145
13.5	0.46296	0.48353
13.6	0.46543	0.48646
13.7	0.46849	0.48861
13.8	0.4707	0.4916
13.9	0.47376	0.49434
14	0.47591	0.49616
14.1	0.47884	0.49759
14.2	0.48138	0.50033
14.3	0.48444	0.5028
14.4	0.48678	0.50534
14.5	0.48926	0.50716
14.6	0.49206	0.50924
14.7	0.49479	0.51204
14.8	0.49759	0.51445
14.9	0.49954	0.51647
15	0.50189	0.51947
15.1	0.5041	0.52148
15.2	0.50612	0.52415
15.3	0.50944	0.5265
15.4	0.51185	0.52878
15.5	0.51367	0.53112
15.6	0.51634	0.53346
15.7	0.51829	0.53542
15.8	0.52103	0.53783
15.9	0.52357	0.53971
16	0.52572	0.54232
16.1	0.5278	0.54434
16.2	0.52982	0.54622
16.3	0.5319	0.5485
16.4	0.53411	0.55111
16.5	0.53685	0.55326
16.6	0.53809	0.55547
16.7	0.5401	0.55762
16.8	0.54238	0.56035
16.9	0.54401	0.56204
17	0.54609	0.56406
17.1	0.54889	0.56595
17.2	0.55156	0.56797
17.3	0.55404	0.56986
17.4	0.55566	0.57233
17.5	0.55801	0.5748
17.6	0.56087	0.57708
17.7	0.56315	0.57923
17.8	0.56517	0.5819
17.9	0.56699	0.58398
18	0.56868	0.58633
18.1	0.5707	0.58861
18.2	0.57187	0.59076
18.3	0.57389	0.59297
18.4	0.57598	0.59473
18.5	0.57767	0.59681
18.6	0.57943	0.59935
18.7	0.58151	0.60169
18.8	0.58405	0.60339
18.9	0.58574	0.6056
19	0.58776	0.60697
19.1	0.59004	0.60879
19.2	0.5916	0.61048
19.3	0.59342	0.61224
19.4	0.5957	0.61419
19.5	0.59753	0.61615
19.6	0.59948	0.61797
19.7	0.60124	0.62012
19.8	0.60286	0.62227
19.9	0.60527	0.62461
20	0.60703	0.62695
20.1	0.6084	0.62871
20.2	0.61029	0.63092
20.3	0.61217	0.63262
20.4	0.61419	0.63464
20.5	0.61595	0.63672
20.6	0.6181	0.63854
20.7	0.61986	0.64063
20.8	0.62142	0.64232
20.9	0.62305	0.64401
21	0.62526	0.64564
21.1	0.62721	0.64746
21.2	0.62923	0.64922
21.3	0.63066	0.65117
21.4	0.63294	0.65339
21.5	0.63464	0.65547
21.6	0.63652	0.65755
21.7	0.63809	0.65905
21.8	0.63913	0.66139
21.9	0.64076	0.66309
22	0.64238	0.6651
22.1	0.64382	0.66725
22.2	0.64512	0.66908
22.3	0.64707	0.67038
22.4	0.64928	0.6722
22.5	0.65059	0.67383
22.6	0.65215	0.67493
22.7	0.65378	0.67611
22.8	0.65547	0.67767
22.9	0.65677	0.67949
23	0.65807	0.68112
23.1	0.65938	0.68288
23.2	0.6612	0.68503
23.3	0.6623	0.68665
23.4	0.66406	0.68796
23.5	0.66569	0.68919
23.6	0.6668	0.69095
23.7	0.66842	0.69167
23.8	0.67018	0.6931
23.9	0.67109	0.69453
24	0.67233	0.69674
24.1	0.67383	0.69818
24.2	0.67493	0.7
24.3	0.6765	0.70169
24.4	0.67819	0.70326
24.5	0.68034	0.70488
24.6	0.68151	0.70605
24.7	0.68275	0.70749
24.8	0.68451	0.70872
24.9	0.68594	0.71042
25	0.68724	0.71152
25.1	0.689	0.71315
25.2	0.6903	0.71413
25.3	0.69141	0.71517
25.4	0.69284	0.71628
25.5	0.69388	0.71745
25.6	0.69473	0.71908
25.7	0.69642	0.71973
25.8	0.69844	0.7207
25.9	0.6998	0.7222
26	0.70163	0.72305
26.1	0.70267	0.72467
26.2	0.70384	0.72643
26.3	0.70521	0.7278
26.4	0.70645	0.72936
26.5	0.70775	0.73066
26.6	0.70898	0.73236
26.7	0.71055	0.73398
26.8	0.71211	0.73522
26.9	0.71341	0.73659
27	0.71491	0.73822
27.1	0.71608	0.73965
27.2	0.71719	0.74069
27.3	0.71927	0.74225
27.4	0.72025	0.74323
27.5	0.72122	0.74479
27.6	0.72331	0.74609
27.7	0.72552	0.7474
27.8	0.72637	0.74824
27.9	0.72728	0.74948
28	0.72878	0.75078
28.1	0.72969	0.75254
28.2	0.73105	0.75345
28.3	0.73275	0.75449
28.4	0.73392	0.75612
28.5	0.73496	0.75781
28.6	0.73587	0.75918
28.7	0.73796	0.76042
28.8	0.73919	0.76107
28.9	0.74082	0.76283
29	0.74219	0.76374
29.1	0.74336	0.76569
29.2	0.74453	0.76654
29.3	0.74635	0.76797
29.4	0.7474	0.76868
29.5	0.74857	0.77005
29.6	0.7498	0.7707
29.7	0.75124	0.77214
29.8	0.75228	0.77311
29.9	0.75332	0.77357
30	0.75469	0.77474
30.1	0.75586	0.77611
30.2	0.75684	0.77767
30.3	0.75788	0.77865
30.4	0.75885	0.77988
30.5	0.76035	0.78092
30.6	0.76165	0.7821
30.7	0.76289	0.78288
30.8	0.76387	0.78366
30.9	0.76517	0.78483
31	0.76602	0.786
31.1	0.76673	0.78737
31.2	0.76764	0.78874
31.3	0.7681	0.78991
31.4	0.76908	0.79128
31.5	0.77018	0.79232
31.6	0.77129	0.79349
31.7	0.7722	0.79447
31.8	0.77318	0.79557
31.9	0.77396	0.79635
32	0.7748	0.79753
32.1	0.77617	0.79896
32.2	0.77721	0.80026
32.3	0.77858	0.80111
32.4	0.77949	0.80169
32.5	0.7806	0.80254
32.6	0.78177	0.80352
32.7	0.78262	0.80443
32.8	0.78385	0.8054
32.9	0.78483	0.80579
33	0.78561	0.80671
33.1	0.78678	0.80768
33.2	0.78783	0.80853
33.3	0.7888	0.80951
33.4	0.78991	0.81042
33.5	0.79102	0.81133
33.6	0.79206	0.81237
33.7	0.79336	0.8138
33.8	0.7944	0.81445
33.9	0.79479	0.8151
34	0.79557	0.81608
34.1	0.79629	0.81667
34.2	0.79688	0.81719
34.3	0.79792	0.81836
34.4	0.79902	0.81953
34.5	0.80033	0.82018
34.6	0.80137	0.82161
34.7	0.80221	0.82201
34.8	0.80326	0.82259
34.9	0.8043	0.8235
35	0.80527	0.82422
35.1	0.80592	0.82513
35.2	0.80703	0.82585
35.3	0.80853	0.82663
35.4	0.80931	0.82754
35.5	0.81009	0.82852
35.6	0.81113	0.82923
35.7	0.81185	0.82988
35.8	0.8127	0.83079
35.9	0.81354	0.83184
36	0.81458	0.83262
36.1	0.81576	0.83372
36.2	0.81641	0.83444
36.3	0.81745	0.83522
36.4	0.81836	0.8362
36.5	0.81882	0.83711
36.6	0.81979	0.83776
36.7	0.82051	0.83841
36.8	0.82174	0.83945
36.9	0.82279	0.84004
37	0.8237	0.84095
37.1	0.82487	0.84134
37.2	0.82591	0.84199
37.3	0.8265	0.84264
37.4	0.82728	0.84355
37.5	0.82858	0.84453
37.6	0.82949	0.84518
37.7	0.83021	0.84616
37.8	0.8306	0.84707
37.9	0.83164	0.84792
38	0.83262	0.84837
38.1	0.83366	0.84935
38.2	0.83437	0.84987
38.3	0.83529	0.85033
38.4	0.836	0.85085
38.5	0.83665	0.8515
38.6	0.83757	0.85241
38.7	0.83809	0.85306
38.8	0.83887	0.85365
38.9	0.83919	0.85449
39	0.83965	0.85521
39.1	0.83991	0.85605
39.2	0.8403	0.85677
39.3	0.84121	0.85749
39.4	0.84186	0.85814
39.5	0.84271	0.85885
39.6	0.84362	0.85996
39.7	0.8444	0.86035
39.8	0.84518	0.86126
39.9	0.84564	0.86172
40	0.84609	0.8625
40.1	0.84661	0.86296
40.2	0.84727	0.86328
40.3	0.84766	0.86393
40.4	0.84831	0.86426
40.5	0.84941	0.86504
40.6	0.84993	0.86556
40.7	0.85072	0.86615
40.8	0.85111	0.86686
40.9	0.85169	0.86777
41	0.85221	0.86829
41.1	0.85254	0.86882
41.2	0.85293	0.8696
41.3	0.85358	0.87012
41.4	0.85404	0.87064
41.5	0.85482	0.87129
41.6	0.85553	0.87214
41.7	0.85658	0.87259
41.8	0.85742	0.87318
41.9	0.85807	0.87376
42	0.85866	0.87415
42.1	0.85898	0.87467
42.2	0.8597	0.87539
42.3	0.86042	0.87572
42.4	0.86081	0.87643
42.5	0.86139	0.87728
42.6	0.86224	0.87799
42.7	0.86289	0.87845
42.8	0.86361	0.8791
42.9	0.86406	0.87969
43	0.86478	0.88021
43.1	0.86536	0.88086
43.2	0.86608	0.88138
43.3	0.86686	0.88177
43.4	0.86738	0.88223
43.5	0.86784	0.88288
43.6	0.86829	0.8834
43.7	0.86895	0.88405
43.8	0.86921	0.88444
43.9	0.86953	0.88503
44	0.86999	0.88555
44.1	0.87051	0.88594
44.2	0.8709	0.88665
44.3	0.87129	0.88704
44.4	0.87168	0.88737
44.5	0.87227	0.88789
44.6	0.87253	0.88841
44.7	0.87305	0.88952
44.8	0.87337	0.8901
44.9	0.87383	0.89069
45	0.87448	0.89147
45.1	0.87507	0.89206
45.2	0.87559	0.89245
45.3	0.87604	0.8931
45.4	0.87669	0.89349
45.5	0.87715	0.89368
45.6	0.87754	0.89427
45.7	0.87832	0.89512
45.8	0.87878	0.89557
45.9	0.87923	0.89596
46	0.87956	0.89648
46.1	0.87995	0.8972
46.2	0.88047	0.89772
46.3	0.88092	0.89824
46.4	0.88151	0.8987
46.5	0.88203	0.89935
46.6	0.88262	0.90033
46.7	0.88333	0.90072
46.8	0.88385	0.90091
46.9	0.88444	0.90156
47	0.88516	0.90221
47.1	0.88568	0.90273
47.2	0.88626	0.90339
47.3	0.88639	0.90384
47.4	0.88711	0.90449
47.5	0.88757	0.90488
47.6	0.88809	0.90501
47.7	0.88887	0.90547
47.8	0.88939	0.90632
47.9	0.88984	0.90684
48	0.89063	0.90723
48.1	0.89121	0.90742
48.2	0.89219	0.90768
48.3	0.8931	0.90833
48.4	0.89401	0.90866
48.5	0.89473	0.90951
48.6	0.89538	0.9099
48.7	0.89577	0.91048
48.8	0.89629	0.91113
48.9	0.89674	0.91191
49	0.89727	0.91237
49.1	0.89779	0.91302
49.2	0.89824	0.91328
49.3	0.89902	0.9138
49.4	0.89922	0.91406
49.5	0.8998	0.91452
49.6	0.90039	0.91491
49.7	0.90072	0.91543
49.8	0.9013	0.91563
49.9	0.90195	0.91582
50	0.90234	0.91628
50.1	0.9028	0.91647
50.2	0.90326	0.91706
50.3	0.90365	0.91719
50.4	0.90423	0.91738
50.5	0.90482	0.91784
50.6	0.90534	0.91836
50.7	0.90618	0.91901
50.8	0.90677	0.91927
50.9	0.90729	0.91947
51	0.90755	0.91966
51.1	0.90794	0.92012
51.2	0.90866	0.92057
51.3	0.90938	0.9207
51.4	0.90964	0.92116
51.5	0.90996	0.92161
51.6	0.91042	0.92194
51.7	0.91094	0.9224
51.8	0.91113	0.92272
51.9	0.91146	0.92311
52	0.91159	0.9235
52.1	0.91217	0.9237
52.2	0.91263	0.92415
52.3	0.91289	0.92487
52.4	0.91309	0.92533
52.5	0.91374	0.92552
52.6	0.914	0.92565
52.7	0.91439	0.92585
52.8	0.91471	0.92617
52.9	0.91484	0.92637
53	0.91536	0.92682
53.1	0.91589	0.92695
53.2	0.91628	0.92747
53.3	0.91667	0.92773
53.4	0.91686	0.92786
53.5	0.91712	0.92839
53.6	0.91745	0.92871
53.7	0.91771	0.92936
53.8	0.91803	0.92962
53.9	0.91875	0.93008
54	0.91921	0.9304
54.1	0.91927	0.93099
54.2	0.91966	0.93138
54.3	0.92012	0.93151
54.4	0.92051	0.9319
54.5	0.9209	0.93223
54.6	0.92116	0.93275
54.7	0.92155	0.93327
54.8	0.92181	0.93353
54.9	0.92227	0.93385
55	0.92259	0.93411
55.1	0.92305	0.93444
55.2	0.92344	0.93477
55.3	0.92376	0.93529
55.4	0.92396	0.93568
55.5	0.92435	0.93581
55.6	0.92474	0.93607
55.7	0.92487	0.93626
55.8	0.92513	0.93639
55.9	0.92526	0.93665
56	0.92559	0.93678
56.1	0.92585	0.93704
56.2	0.9263	0.93743
56.3	0.92663	0.93776
56.4	0.92708	0.93822
56.5	0.92741	0.93835
56.6	0.9276	0.93893
56.7	0.92786	0.93919
56.8	0.92806	0.93952
56.9	0.92832	0.93991
57	0.92858	0.9403
57.1	0.92904	0.94069
57.2	0.92923	0.94089
57.3	0.92956	0.94108
57.4	0.93014	0.94121
57.5	0.93053	0.94173
57.6	0.93066	0.94212
57.7	0.93079	0.94238
57.8	0.93118	0.94258
57.9	0.93158	0.94277
58	0.93223	0.9431
58.1	0.93229	0.94336
58.2	0.93262	0.94355
58.3	0.93301	0.94375
58.4	0.93314	0.94408
58.5	0.93372	0.94427
58.6	0.93411	0.94453
58.7	0.93451	0.94499
58.8	0.93483	0.94544
58.9	0.93496	0.94577
59	0.93529	0.94616
59.1	0.93568	0.94642
59.2	0.9362	0.94655
59.3	0.93652	0.94655
59.4	0.93691	0.94674
59.5	0.93698	0.94714
59.6	0.9373	0.94779
59.7	0.9375	0.94805
59.8	0.93776	0.94831
59.9	0.93815	0.9485
60	0.93848	0.94902
60.1	0.93867	0.94928
60.2	0.939	0.94941
60.3	0.93945	0.94961
60.4	0.93965	0.94987
60.5	0.93965	0.95033
60.6	0.93997	0.95046
60.7	0.94056	0.95059
60.8	0.94076	0.95085
60.9	0.94089	0.95091
61	0.94102	0.95137
61.1	0.94115	0.95169
61.2	0.94128	0.95202
61.3	0.94173	0.95221
61.4	0.94206	0.95234
61.5	0.94238	0.95273
61.6	0.94303	0.9528
61.7	0.94316	0.95319
61.8	0.94323	0.95365
61.9	0.94329	0.95391
62	0.94355	0.95404
62.1	0.94388	0.95443
62.2	0.94408	0.95462
62.3	0.94427	0.95508
62.4	0.94427	0.95534
62.5	0.94447	0.95553
62.6	0.9446	0.95573
62.7	0.94486	0.95605
62.8	0.94512	0.95605
62.9	0.94551	0.95638
63	0.9459	0.95664
63.1	0.94609	0.95716
63.2	0.94635	0.95736
63.3	0.94655	0.95749
63.4	0.94694	0.95762
63.5	0.94707	0.95775
63.6	0.94714	0.95788
63.7	0.94733	0.9582
63.8	0.94753	0.95846
63.9	0.94766	0.95859
64	0.94798	0.95898
64.1	0.94811	0.95937
64.2	0.94837	0.95951
64.3	0.9487	0.9597
64.4	0.94896	0.9599
64.5	0.94896	0.96016
64.6	0.94928	0.96029
64.7	0.94948	0.96029
64.8	0.94954	0.96055
64.9	0.9498	0.96068
65	0.95	0.96068
65.1	0.95013	0.96094
65.2	0.95026	0.961
65.3	0.95059	0.9612
65.4	0.95072	0.96126
65.5	0.95085	0.96133
65.6	0.95098	0.96133
65.7	0.95104	0.96146
65.8	0.95137	0.96152
65.9	0.95156	0.96172
66	0.95182	0.96185
66.1	0.95195	0.96204
66.2	0.95221	0.96237
66.3	0.95241	0.9625
66.4	0.95254	0.96263
66.5	0.95273	0.96283
66.6	0.95319	0.96296
66.7	0.95319	0.96309
66.8	0.95345	0.96322
66.9	0.95352	0.96361
67	0.95352	0.96367
67.1	0.95371	0.96387
67.2	0.95391	0.964
67.3	0.95423	0.964
67.4	0.95443	0.96413
67.5	0.95456	0.96426
67.6	0.95469	0.96426
67.7	0.95469	0.96426
67.8	0.95482	0.96445
67.9	0.95514	0.96458
68	0.9554	0.96491
68.1	0.9556	0.9651
68.2	0.95579	0.96549
68.3	0.95612	0.96569
68.4	0.95651	0.96621
68.5	0.95664	0.96628
68.6	0.95677	0.9666
68.7	0.95684	0.96667
68.8	0.95716	0.96686
68.9	0.95723	0.96699
69	0.95736	0.96712
69.1	0.95781	0.96719
69.2	0.95801	0.96725
69.3	0.95833	0.96745
69.4	0.9584	0.96751
69.5	0.95872	0.96771
69.6	0.95892	0.96771
69.7	0.95911	0.96797
69.8	0.95957	0.96823
69.9	0.95983	0.96842
70	0.96003	0.96849
70.1	0.96016	0.96849
70.2	0.96042	0.96849
70.3	0.96048	0.96862
70.4	0.96074	0.96868
70.5	0.961	0.96888
70.6	0.96126	0.96901
70.7	0.96139	0.96901
70.8	0.96185	0.96927
70.9	0.96204	0.9696
71	0.9623	0.96986
71.1	0.9625	0.96992
71.2	0.96283	0.97005
71.3	0.96315	0.97025
71.4	0.96328	0.97031
71.5	0.96341	0.97044
71.6	0.96348	0.97057
71.7	0.96367	0.97077
71.8	0.964	0.97096
71.9	0.96426	0.97116
72	0.96439	0.97135
72.1	0.96458	0.97142
72.2	0.96478	0.97155
72.3	0.96491	0.97155
72.4	0.9653	0.97174
72.5	0.96569	0.97188
72.6	0.96595	0.97214
72.7	0.96615	0.97233
72.8	0.96628	0.97266
72.9	0.96634	0.97272
73	0.9666	0.97279
73.1	0.9666	0.97292
73.2	0.96673	0.97305
73.3	0.96686	0.97305
73.4	0.96686	0.97311
73.5	0.96706	0.97318
73.6	0.96725	0.97344
73.7	0.96725	0.97344
73.8	0.96758	0.97376
73.9	0.96758	0.97389
74	0.96771	0.97396
74.1	0.96777	0.97396
74.2	0.96777	0.97409
74.3	0.96784	0.97415
74.4	0.96797	0.97441
74.5	0.9681	0.97441
74.6	0.96829	0.97454
74.7	0.96836	0.97474
74.8	0.96855	0.97474
74.9	0.96862	0.97493
75	0.96875	0.97513
75.1	0.96888	0.97526
75.2	0.96908	0.97539
75.3	0.96947	0.97539
75.4	0.96973	0.97559
75.5	0.96992	0.97578
75.6	0.97018	0.97598
75.7	0.97025	0.97624
75.8	0.97038	0.97637
75.9	0.97051	0.97643
76	0.97057	0.97643
76.1	0.97083	0.97656
76.2	0.97096	0.97682
76.3	0.97103	0.97689
76.4	0.97122	0.97702
76.5	0.97135	0.97721
76.6	0.97142	0.97728
76.7	0.97148	0.97747
76.8	0.97168	0.97773
76.9	0.97194	0.9778
77	0.97201	0.97786
77.1	0.9722	0.97793
77.2	0.97233	0.97793
77.3	0.97246	0.97819
77.4	0.97272	0.97819
77.5	0.97292	0.97826
77.6	0.97305	0.97826
77.7	0.97324	0.97845
77.8	0.97331	0.97852
77.9	0.97337	0.97865
78	0.9735	0.97865
78.1	0.9737	0.97878
78.2	0.97383	0.97884
78.3	0.97396	0.97897
78.4	0.97415	0.97917
78.5	0.97422	0.97923
78.6	0.97435	0.97936
78.7	0.97441	0.97936
78.8	0.97448	0.97956
78.9	0.97461	0.97975
79	0.97474	0.97988
79.1	0.97493	0.97995
79.2	0.975	0.98008
79.3	0.975	0.9804
79.4	0.975	0.98073
79.5	0.975	0.98086
79.6	0.9752	0.98086
79.7	0.97533	0.98092
79.8	0.97539	0.98105
79.9	0.97559	0.98112
80	0.97559	0.98132
80.1	0.97572	0.98158
80.2	0.97598	0.98171
80.3	0.97611	0.98184
80.4	0.97637	0.9819
80.5	0.97637	0.9819
80.6	0.97643	0.98203
80.7	0.97663	0.98223
80.8	0.97676	0.98249
80.9	0.97689	0.98255
81	0.97695	0.98255
81.1	0.97695	0.98262
81.2	0.97702	0.98294
81.3	0.97708	0.9832
81.4	0.97715	0.98333
81.5	0.97728	0.98333
81.6	0.97728	0.98333
81.7	0.97747	0.98346
81.8	0.97767	0.98346
81.9	0.9778	0.98346
82	0.97793	0.98353
82.1	0.97793	0.98359
82.2	0.97799	0.98379
82.3	0.97813	0.98392
82.4	0.97819	0.98398
82.5	0.97826	0.98411
82.6	0.97832	0.98411
82.7	0.97832	0.98418
82.8	0.97845	0.98424
82.9	0.97852	0.98431
83	0.97865	0.98464
83.1	0.97891	0.98464
83.2	0.9791	0.98477
83.3	0.9791	0.98477
83.4	0.97917	0.98477
83.5	0.97936	0.98477
83.6	0.97943	0.98477
83.7	0.97943	0.98477
83.8	0.97962	0.98496
83.9	0.97969	0.98509
84	0.97969	0.98529
84.1	0.97982	0.98535
84.2	0.98008	0.98542
84.3	0.98021	0.98548
84.4	0.98027	0.98555
84.5	0.98034	0.98568
84.6	0.9804	0.98574
84.7	0.98053	0.98581
84.8	0.98066	0.98587
84.9	0.98066	0.986
85	0.98073	0.98613
85.1	0.98079	0.98626
85.2	0.98099	0.98633
85.3	0.98105	0.98646
85.4	0.98112	0.98646
85.5	0.98112	0.98659
85.6	0.98145	0.98659
85.7	0.98151	0.98659
85.8	0.98158	0.98672
85.9	0.98158	0.98672
86	0.98158	0.98678
86.1	0.98171	0.98685
86.2	0.98171	0.98698
86.3	0.98177	0.98704
86.4	0.9819	0.98704
86.5	0.9821	0.98724
86.6	0.9821	0.98724
86.7	0.9821	0.98724
86.8	0.98223	0.98724
86.9	0.98236	0.98724
87	0.98242	0.9873
87.1	0.98249	0.98737
87.2	0.98255	0.9875
87.3	0.98255	0.98757
87.4	0.98275	0.98763
87.5	0.98281	0.98783
87.6	0.98281	0.98783
87.7	0.98281	0.98783
87.8	0.98288	0.98783
87.9	0.98294	0.98783
88	0.98307	0.98796
88.1	0.98327	0.98802
88.2	0.98327	0.98809
88.3	0.98333	0.98822
88.4	0.9834	0.98835
88.5	0.9834	0.98841
88.6	0.98353	0.98848
88.7	0.98353	0.98854
88.8	0.98366	0.98867
88.9	0.98372	0.98867
89	0.98372	0.98893
89.1	0.98379	0.98926
89.2	0.98385	0.98939
89.3	0.98385	0.98939
89.4	0.98392	0.98939
89.5	0.98392	0.98939
89.6	0.98398	0.98939
89.7	0.98405	0.98945
89.8	0.98411	0.98952
89.9	0.98411	0.98958
90	0.98418	0.98971
90.1	0.98431	0.98971
90.2	0.98431	0.98984
90.3	0.98431	0.98984
90.4	0.98438	0.98984
90.5	0.98438	0.98991
90.6	0.98451	0.98997
90.7	0.98451	0.99004
90.8	0.98464	0.99004
90.9	0.9847	0.9901
91	0.98483	0.9901
91.1	0.9849	0.9901
91.2	0.9849	0.9901
91.3	0.98503	0.9901
91.4	0.98509	0.99017
91.5	0.98509	0.99017
91.6	0.98509	0.99023
91.7	0.98509	0.9903
91.8	0.98522	0.9903
91.9	0.98535	0.9903
92	0.98548	0.9903
92.1	0.98568	0.99043
92.2	0.98574	0.99062
92.3	0.98581	0.99076
92.4	0.98587	0.99082
92.5	0.98587	0.99089
92.6	0.98594	0.99089
92.7	0.9862	0.99095
92.8	0.98633	0.99102
92.9	0.98646	0.99108
93	0.98665	0.99108
93.1	0.98678	0.99115
93.2	0.98678	0.99115
93.3	0.98685	0.99115
93.4	0.98685	0.99115
93.5	0.98698	0.99115
93.6	0.98698	0.99128
93.7	0.98704	0.99141
93.8	0.98704	0.99154
93.9	0.9873	0.9916
94	0.98737	0.9916
94.1	0.98737	0.9916
94.2	0.9875	0.99167
94.3	0.9875	0.99173
94.4	0.98757	0.99173
94.5	0.98763	0.99186
94.6	0.98763	0.99199
94.7	0.9877	0.99212
94.8	0.98783	0.99225
94.9	0.98783	0.99225
95	0.98789	0.99232
95.1	0.98789	0.99232
95.2	0.98796	0.99232
95.3	0.98802	0.99238
95.4	0.98815	0.99238
95.5	0.98828	0.99238
95.6	0.98841	0.99245
95.7	0.98854	0.99251
95.8	0.98854	0.99251
95.9	0.98861	0.99251
96	0.98861	0.99251
96.1	0.9888	0.99251
96.2	0.98887	0.99251
96.3	0.98893	0.99251
96.4	0.98919	0.99251
96.5	0.98926	0.99251
96.6	0.98932	0.99264
96.7	0.98939	0.99264
96.8	0.98939	0.99271
96.9	0.98945	0.99277
97	0.98952	0.99277
97.1	0.98965	0.99277
97.2	0.98965	0.99284
97.3	0.98965	0.99284
97.4	0.98965	0.99284
97.5	0.98978	0.9929
97.6	0.98978	0.99303
97.7	0.98978	0.9931
97.8	0.98978	0.9931
97.9	0.98978	0.99323
98	0.98991	0.99329
98.1	0.98991	0.99336
98.2	0.98991	0.99349
98.3	0.98991	0.99349
98.4	0.99004	0.99355
98.5	0.99004	0.99355
98.6	0.9901	0.99362
98.7	0.9901	0.99362
98.8	0.99017	0.99362
98.9	0.99023	0.99362
99	0.99023	0.99362
99.1	0.99056	0.99362
99.2	0.99056	0.99368
99.3	0.99056	0.99375
99.4	0.99062	0.99375
99.5	0.99062	0.99375
99.6	0.99069	0.99375
99.7	0.99069	0.99375
99.8	0.99082	0.99382
99.9	0.99082	0.99388
100	0.99095	0.99388

## Sheet: (e) Computational Time
Supercell	DFT (core·second)	N2AMD (core·second)
2×2×2	555776	170.88
3×3×4	8417790	967.88
