# Supplementary material for: Advancing nonadiabatic molecular dynamics simulations in solids with E(3) equivariant deep neural hamiltonians
Source: Nat Commun. 2025 Feb 27;16:2033. doi: 10.1038/s41467-025-57328-1 (PMC11868637; doi:10.1038/s41467-025-57328-1)
Supplement: Supplementary file 4 — Source Data [file 41467_2025_57328_MOESM4_ESM.zip › Fig4_data.xlsx]

## Sheet: (c) Band structure MoS2
kpoint	DFT (eV)	N2AMD (eV)	kpoint	kpoint symbol
0	-1.98397	-1.97681	0	X
0.002618	-1.95877	-1.95292	0.010471	Γ
0.005236	-1.96659	-1.96129	0.031414	R
0.007853	-1.96234	-1.95839	0.041885	Y
0.010471	-1.98128	-1.97615
	--	--
0.010471	-1.98128	-1.97615
0.013463	-1.95742	-1.95368
0.016455	-1.96663	-1.96325
0.019447	-1.93301	-1.92682
0.022438	-1.93271	-1.92707
0.02543	-1.94433	-1.93932
0.028422	-1.95052	-1.94523
0.031414	-1.96063	-1.95497
	--	--
0.031414	-1.96063	-1.95497
0.034032	-1.95242	-1.94704
0.036649	-1.95185	-1.94902
0.039267	-1.92028	-1.91633
0.041885	-1.90197	-1.89568
	--	--
0	-1.98396	-1.9768
0.002618	-1.95617	-1.94903
0.005236	-1.96098	-1.9591
0.007853	-1.95392	-1.94934
0.010471	-1.97898	-1.97437
	--	--
0.010471	-1.97898	-1.97437
0.013463	-1.9512	-1.94863
0.016455	-1.95535	-1.95432
0.019447	-1.9296	-1.92353
0.022438	-1.93246	-1.92666
0.02543	-1.91565	-1.91313
0.028422	-1.93291	-1.92988
0.031414	-1.96055	-1.95475
	--	--
0.031414	-1.96055	-1.95475
0.034032	-1.95238	-1.94685
0.036649	-1.95172	-1.94867
0.039267	-1.92027	-1.91616
0.041885	-1.90189	-1.89561
	--	--
0	-1.96599	-1.96083
0.002618	-1.94918	-1.94607
0.005236	-1.95449	-1.95155
0.007853	-1.94669	-1.94526
0.010471	-1.96743	-1.96328
	--	--
0.010471	-1.96743	-1.96328
0.013463	-1.94803	-1.94529
0.016455	-1.94194	-1.936
0.019447	-1.91178	-1.90681
0.022438	-1.92891	-1.92145
0.02543	-1.91042	-1.90549
0.028422	-1.92985	-1.92486
0.031414	-1.87564	-1.87275
	--	--
0.031414	-1.87564	-1.87275
0.034032	-1.92643	-1.92319
0.036649	-1.94699	-1.94198
0.039267	-1.89606	-1.89001
0.041885	-1.87515	-1.87168
	--	--
0	-1.96598	-1.96082
0.002618	-1.944	-1.93982
0.005236	-1.93351	-1.92919
0.007853	-1.94232	-1.93931
0.010471	-1.96742	-1.96327
	--	--
0.010471	-1.96742	-1.96327
0.013463	-1.94733	-1.94104
0.016455	-1.92256	-1.9184
0.019447	-1.9097	-1.90355
0.022438	-1.91159	-1.90667
0.02543	-1.9073	-1.9026
0.028422	-1.92692	-1.92406
0.031414	-1.87562	-1.87274
	--	--
0.031414	-1.87562	-1.87274
0.034032	-1.92643	-1.92317
0.036649	-1.94699	-1.94194
0.039267	-1.89604	-1.88999
0.041885	-1.87513	-1.87166
	--	--
0	-1.93486	-1.92824
0.002618	-1.93854	-1.93396
0.005236	-1.91273	-1.90905
0.007853	-1.93328	-1.93114
0.010471	-1.9551	-1.94847
	--	--
0.010471	-1.9551	-1.94847
0.013463	-1.93624	-1.93374
0.016455	-1.91836	-1.91586
0.019447	-1.89411	-1.89233
0.022438	-1.90638	-1.90009
0.02543	-1.8898	-1.88628
0.028422	-1.88907	-1.88526
0.031414	-1.87559	-1.87273
	--	--
0.031414	-1.87559	-1.87273
0.034032	-1.92019	-1.91761
0.036649	-1.91101	-1.90845
0.039267	-1.86793	-1.8609
0.041885	-1.85153	-1.8494
	--	--
0	-1.93483	-1.92823
0.002618	-1.92885	-1.9218
0.005236	-1.90607	-1.90325
0.007853	-1.93236	-1.92963
0.010471	-1.95067	-1.94665
	--	--
0.010471	-1.95067	-1.94665
0.013463	-1.93389	-1.93081
0.016455	-1.91619	-1.91322
0.019447	-1.89228	-1.88982
0.022438	-1.8965	-1.89245
0.02543	-1.88811	-1.88437
0.028422	-1.88699	-1.88349
0.031414	-1.87559	-1.87271
	--	--
0.031414	-1.87559	-1.87271
0.034032	-1.92015	-1.91745
0.036649	-1.911	-1.90836
0.039267	-1.86791	-1.86081
0.041885	-1.85145	-1.84932
	--	--
0	-1.89199	-1.88614
0.002618	-1.91385	-1.90801
0.005236	-1.89741	-1.89254
0.007853	-1.9316	-1.92683
0.010471	-1.94236	-1.94057
	--	--
0.010471	-1.94236	-1.94057
0.013463	-1.9292	-1.92726
0.016455	-1.8981	-1.89424
0.019447	-1.88309	-1.87871
0.022438	-1.87391	-1.86787
0.02543	-1.88632	-1.88357
0.028422	-1.87076	-1.86828
0.031414	-1.87351	-1.87087
	--	--
0.031414	-1.87351	-1.87087
0.034032	-1.83341	-1.8303
0.036649	-1.85843	-1.85199
0.039267	-1.83265	-1.82999
0.041885	-1.84927	-1.8454
	--	--
0	-1.89198	-1.88613
0.002618	-1.90013	-1.89558
0.005236	-1.89544	-1.89053
0.007853	-1.92602	-1.92401
0.010471	-1.94225	-1.94007
	--	--
0.010471	-1.94225	-1.94007
0.013463	-1.9272	-1.9247
0.016455	-1.89255	-1.88609
0.019447	-1.88102	-1.87583
0.022438	-1.8699	-1.86662
0.02543	-1.88169	-1.87983
0.028422	-1.86712	-1.86475
0.031414	-1.87351	-1.87086
	--	--
0.031414	-1.87351	-1.87086
0.034032	-1.83323	-1.82999
0.036649	-1.85836	-1.8519
0.039267	-1.83264	-1.82986
0.041885	-1.84924	-1.84536
	--	--
0	-1.87798	-1.87421
0.002618	-1.88633	-1.88213
0.005236	-1.8858	-1.88274
0.007853	-1.92595	-1.92369
0.010471	-1.94136	-1.93874
	--	--
0.010471	-1.94136	-1.93874
0.013463	-1.91688	-1.91402
0.016455	-1.88977	-1.88537
0.019447	-1.87532	-1.86955
0.022438	-1.85924	-1.85583
0.02543	-1.86705	-1.86046
0.028422	-1.82685	-1.82314
0.031414	-1.87342	-1.87069
	--	--
0.031414	-1.87342	-1.87069
0.034032	-1.821	-1.81857
0.036649	-1.83821	-1.83112
0.039267	-1.82047	-1.81747
0.041885	-1.82509	-1.821
	--	--
0	-1.87798	-1.87421
0.002618	-1.87999	-1.87556
0.005236	-1.88189	-1.88048
0.007853	-1.915	-1.91237
0.010471	-1.93477	-1.93254
	--	--
0.010471	-1.93477	-1.93254
0.013463	-1.91378	-1.91089
0.016455	-1.88211	-1.87731
0.019447	-1.86496	-1.85899
0.022438	-1.84487	-1.84072
0.02543	-1.85069	-1.84365
0.028422	-1.81806	-1.8138
0.031414	-1.87339	-1.87067
	--	--
0.031414	-1.87339	-1.87067
0.034032	-1.82098	-1.81843
0.036649	-1.83819	-1.83098
0.039267	-1.82045	-1.81738
0.041885	-1.82504	-1.82095
	--	--
0	-1.86243	-1.85775
0.002618	-1.86998	-1.86675
0.005236	-1.87967	-1.87394
0.007853	-1.89414	-1.88909
0.010471	-1.89607	-1.88957
	--	--
0.010471	-1.89607	-1.88957
0.013463	-1.91045	-1.90818
0.016455	-1.87115	-1.86479
0.019447	-1.8463	-1.8439
0.022438	-1.83812	-1.83347
0.02543	-1.8426	-1.83961
0.028422	-1.8167	-1.81172
0.031414	-1.76787	-1.76172
	--	--
0.031414	-1.76787	-1.76172
0.034032	-1.81131	-1.80484
0.036649	-1.79488	-1.79102
0.039267	-1.80137	-1.79845
0.041885	-1.76897	-1.76402
	--	--
0	-1.86241	-1.85774
0.002618	-1.86419	-1.86199
0.005236	-1.86618	-1.86265
0.007853	-1.89162	-1.88898
0.010471	-1.87754	-1.87609
	--	--
0.010471	-1.87754	-1.87609
0.013463	-1.90339	-1.90052
0.016455	-1.85281	-1.84562
0.019447	-1.82557	-1.8217
0.022438	-1.82172	-1.82175
0.02543	-1.83652	-1.83358
0.028422	-1.80511	-1.79897
0.031414	-1.76784	-1.76171
	--	--
0.031414	-1.76784	-1.76171
0.034032	-1.81121	-1.80471
0.036649	-1.79484	-1.79098
0.039267	-1.80135	-1.79832
0.041885	-1.76896	-1.76401
	--	--
0	-1.84773	-1.84261
0.002618	-1.86018	-1.85569
0.005236	-1.83754	-1.8337
0.007853	-1.88143	-1.87725
0.010471	-1.87754	-1.87609
	--	--
0.010471	-1.87754	-1.87609
0.013463	-1.89518	-1.88998
0.016455	-1.83394	-1.82641
0.019447	-1.80463	-1.79778
0.022438	-1.80189	-1.79791
0.02543	-1.78953	-1.78497
0.028422	-1.77982	-1.774
0.031414	-1.76782	-1.76156
	--	--
0.031414	-1.76782	-1.76156
0.034032	-1.80164	-1.79468
0.036649	-1.77524	-1.77347
0.039267	-1.77359	-1.77114
0.041885	-1.76895	-1.76401
	--	--
0	-1.84771	-1.84258
0.002618	-1.84093	-1.83727
0.005236	-1.82516	-1.82244
0.007853	-1.87197	-1.87092
0.010471	-1.8719	-1.86798
	--	--
0.010471	-1.8719	-1.86798
0.013463	-1.86593	-1.86074
0.016455	-1.79513	-1.79285
0.019447	-1.8017	-1.7975
0.022438	-1.80141	-1.79779
0.02543	-1.78706	-1.78298
0.028422	-1.77278	-1.76676
0.031414	-1.76781	-1.76153
	--	--
0.031414	-1.76781	-1.76153
0.034032	-1.80161	-1.79467
0.036649	-1.77522	-1.77342
0.039267	-1.77358	-1.77107
0.041885	-1.76889	-1.76392
	--	--
0	-1.82252	-1.81823
0.002618	-1.82416	-1.81672
0.005236	-1.82328	-1.82157
0.007853	-1.86648	-1.86261
0.010471	-1.8719	-1.86798
	--	--
0.010471	-1.8719	-1.86798
0.013463	-1.83312	-1.82913
0.016455	-1.79509	-1.79235
0.019447	-1.80022	-1.79599
0.022438	-1.79615	-1.79276
0.02543	-1.78492	-1.77999
0.028422	-1.7687	-1.76441
0.031414	-1.761	-1.75442
	--	--
0.031414	-1.761	-1.75442
0.034032	-1.7276	-1.7217
0.036649	-1.74264	-1.73884
0.039267	-1.76929	-1.76443
0.041885	-1.72494	-1.72415
	--	--
0	-1.82251	-1.81822
0.002618	-1.82129	-1.81656
0.005236	-1.82103	-1.81954
0.007853	-1.8663	-1.86148
0.010471	-1.8599	-1.85603
	--	--
0.010471	-1.8599	-1.85603
0.013463	-1.82041	-1.81662
0.016455	-1.79415	-1.79121
0.019447	-1.77125	-1.76804
0.022438	-1.77857	-1.77429
0.02543	-1.77765	-1.77258
0.028422	-1.76497	-1.76031
0.031414	-1.76099	-1.75442
	--	--
0.031414	-1.76099	-1.75442
0.034032	-1.72753	-1.72157
0.036649	-1.74249	-1.73883
0.039267	-1.76929	-1.76442
0.041885	-1.72491	-1.72413
	--	--
0	-1.82096	-1.81822
0.002618	-1.78572	-1.78154
0.005236	-1.81592	-1.81306
0.007853	-1.78889	-1.78307
0.010471	-1.80138	-1.79469
	--	--
0.010471	-1.80138	-1.79469
0.013463	-1.81327	-1.80732
0.016455	-1.78695	-1.78393
0.019447	-1.76163	-1.75757
0.022438	-1.7707	-1.76737
0.02543	-1.77199	-1.77139
0.028422	-1.73844	-1.7339
0.031414	-1.76097	-1.75422
	--	--
0.031414	-1.76097	-1.75422
0.034032	-1.72457	-1.71967
0.036649	-1.71643	-1.71235
0.039267	-1.72532	-1.72188
0.041885	-1.72491	-1.72413
	--	--
0	-1.82095	-1.81821
0.002618	-1.78108	-1.77578
0.005236	-1.80102	-1.79652
0.007853	-1.77935	-1.77329
0.010471	-1.76838	-1.76183
	--	--
0.010471	-1.76838	-1.76183
0.013463	-1.80749	-1.80062
0.016455	-1.78509	-1.78096
0.019447	-1.75779	-1.75317
0.022438	-1.76981	-1.76634
0.02543	-1.74997	-1.74792
0.028422	-1.72235	-1.71734
0.031414	-1.76096	-1.7542
	--	--
0.031414	-1.76096	-1.7542
0.034032	-1.72443	-1.71951
0.036649	-1.71641	-1.71221
0.039267	-1.7253	-1.72177
0.041885	-1.72491	-1.72412
	--	--
0	-1.77058	-1.76588
0.002618	-1.77717	-1.77361
0.005236	-1.78404	-1.77849
0.007853	-1.77211	-1.76584
0.010471	-1.76838	-1.76183
	--	--
0.010471	-1.76838	-1.76183
0.013463	-1.8015	-1.7957
0.016455	-1.77254	-1.76999
0.019447	-1.75279	-1.7488
0.022438	-1.75951	-1.75408
0.02543	-1.74709	-1.74311
0.028422	-1.72128	-1.71656
0.031414	-1.69359	-1.68951
	--	--
0.031414	-1.69359	-1.68951
0.034032	-1.7051	-1.70083
0.036649	-1.70355	-1.70035
0.039267	-1.71551	-1.71185
0.041885	-1.70464	-1.70055
	--	--
0	-1.77056	-1.76586
0.002618	-1.77683	-1.77277
0.005236	-1.78216	-1.77414
0.007853	-1.76917	-1.76389
0.010471	-1.76245	-1.75573
	--	--
0.010471	-1.76245	-1.75573
0.013463	-1.75313	-1.74789
0.016455	-1.75972	-1.75527
0.019447	-1.72987	-1.72636
0.022438	-1.72916	-1.72564
0.02543	-1.71972	-1.7151
0.028422	-1.71023	-1.70518
0.031414	-1.69343	-1.68915
	--	--
0.031414	-1.69343	-1.68915
0.034032	-1.70507	-1.70066
0.036649	-1.70333	-1.70032
0.039267	-1.71544	-1.71183
0.041885	-1.70463	-1.70054
	--	--
0	-1.7642	-1.76032
0.002618	-1.75451	-1.75046
0.005236	-1.77907	-1.77387
0.007853	-1.75716	-1.75034
0.010471	-1.76244	-1.75572
	--	--
0.010471	-1.76244	-1.75572
0.013463	-1.72345	-1.71786
0.016455	-1.74816	-1.7435
0.019447	-1.72459	-1.71873
0.022438	-1.71799	-1.71125
0.02543	-1.71942	-1.71264
0.028422	-1.70706	-1.70263
0.031414	-1.67641	-1.67155
	--	--
0.031414	-1.67641	-1.67155
0.034032	-1.68594	-1.68152
0.036649	-1.69186	-1.68657
0.039267	-1.68914	-1.68514
0.041885	-1.69829	-1.69527
	--	--
0	-1.76419	-1.76032
0.002618	-1.74495	-1.74106
0.005236	-1.77776	-1.77307
0.007853	-1.75098	-1.74502
0.010471	-1.75378	-1.74834
	--	--
0.010471	-1.75378	-1.74834
0.013463	-1.72325	-1.71785
0.016455	-1.74065	-1.73561
0.019447	-1.70495	-1.70116
0.022438	-1.70488	-1.70043
0.02543	-1.70998	-1.70562
0.028422	-1.69817	-1.69367
0.031414	-1.67619	-1.67119
	--	--
0.031414	-1.67619	-1.67119
0.034032	-1.6858	-1.68142
0.036649	-1.69176	-1.68645
0.039267	-1.6891	-1.68514
0.041885	-1.69829	-1.69527
	--	--
0	-1.7258	-1.71858
0.002618	-1.73361	-1.72737
0.005236	-1.76103	-1.7558
0.007853	-1.73359	-1.72855
0.010471	-1.70502	-1.69683
	--	--
0.010471	-1.70502	-1.69683
0.013463	-1.72248	-1.7175
0.016455	-1.73625	-1.73181
0.019447	-1.70234	-1.69963
0.022438	-1.70415	-1.7001
0.02543	-1.70953	-1.70157
0.028422	-1.69312	-1.68764
0.031414	-1.67331	-1.66865
	--	--
0.031414	-1.67331	-1.66865
0.034032	-1.6626	-1.65666
0.036649	-1.68249	-1.67809
0.039267	-1.67814	-1.67741
0.041885	-1.69824	-1.69508
	--	--
0	-1.7258	-1.71858
0.002618	-1.72829	-1.72592
0.005236	-1.74977	-1.74541
0.007853	-1.73312	-1.72567
0.010471	-1.69973	-1.69448
	--	--
0.010471	-1.69973	-1.69448
0.013463	-1.71332	-1.70853
0.016455	-1.72476	-1.72049
0.019447	-1.70177	-1.69391
0.022438	-1.70354	-1.69559
0.02543	-1.68673	-1.68267
0.028422	-1.68638	-1.68128
0.031414	-1.67328	-1.66861
	--	--
0.031414	-1.67328	-1.66861
0.034032	-1.66256	-1.65656
0.036649	-1.68241	-1.67807
0.039267	-1.67812	-1.67726
0.041885	-1.69812	-1.69497
	--	--
0	-1.71337	-1.70691
0.002618	-1.7278	-1.72256
0.005236	-1.73686	-1.73208
0.007853	-1.718	-1.71341
0.010471	-1.69973	-1.69448
	--	--
0.010471	-1.69973	-1.69448
0.013463	-1.70889	-1.70457
0.016455	-1.72052	-1.71634
0.019447	-1.69572	-1.69321
0.022438	-1.68893	-1.6858
0.02543	-1.68138	-1.67624
0.028422	-1.66662	-1.66356
0.031414	-1.67326	-1.6686
	--	--
0.031414	-1.67326	-1.6686
0.034032	-1.65901	-1.65447
0.036649	-1.65061	-1.64564
0.039267	-1.65677	-1.65216
0.041885	-1.6884	-1.68532
	--	--
0	-1.71336	-1.70691
0.002618	-1.7276	-1.72143
0.005236	-1.73663	-1.73032
0.007853	-1.71097	-1.70616
0.010471	-1.6982	-1.69412
	--	--
0.010471	-1.6982	-1.69412
0.013463	-1.70682	-1.69889
0.016455	-1.71491	-1.71093
0.019447	-1.68879	-1.68551
0.022438	-1.64237	-1.63914
0.02543	-1.65356	-1.64885
0.028422	-1.65711	-1.65246
0.031414	-1.67325	-1.66858
	--	--
0.031414	-1.67325	-1.66858
0.034032	-1.65901	-1.65446
0.036649	-1.65046	-1.64557
0.039267	-1.65658	-1.652
0.041885	-1.68836	-1.68531
	--	--
0	-1.66085	-1.65856
0.002618	-1.72485	-1.72095
0.005236	-1.73344	-1.72681
0.007853	-1.71093	-1.70594
0.010471	-1.68178	-1.68013
	--	--
0.010471	-1.68178	-1.68013
0.013463	-1.69897	-1.69456
0.016455	-1.70464	-1.69684
0.019447	-1.68674	-1.68366
0.022438	-1.64213	-1.63828
0.02543	-1.64346	-1.63672
0.028422	-1.65163	-1.64716
0.031414	-1.61848	-1.61502
	--	--
0.031414	-1.61848	-1.61502
0.034032	-1.65604	-1.65155
0.036649	-1.64877	-1.64365
0.039267	-1.61887	-1.61551
0.041885	-1.62411	-1.61943
	--	--
0	-1.66082	-1.65853
0.002618	-1.718	-1.71616
0.005236	-1.73037	-1.72558
0.007853	-1.69608	-1.69177
0.010471	-1.68121	-1.67496
	--	--
0.010471	-1.68121	-1.67496
0.013463	-1.68715	-1.68246
0.016455	-1.68636	-1.68196
0.019447	-1.68183	-1.6792
0.022438	-1.64112	-1.63728
0.02543	-1.63538	-1.63106
0.028422	-1.65116	-1.64662
0.031414	-1.61845	-1.61501
	--	--
0.031414	-1.61845	-1.61501
0.034032	-1.65602	-1.65136
0.036649	-1.64872	-1.64341
0.039267	-1.61872	-1.61537
0.041885	-1.62407	-1.6194
	--	--
0	-1.65624	-1.65292
0.002618	-1.71448	-1.71123
0.005236	-1.71864	-1.71449
0.007853	-1.69244	-1.68689
0.010471	-1.6812	-1.67496
	--	--
0.010471	-1.6812	-1.67496
0.013463	-1.67759	-1.67222
0.016455	-1.68265	-1.67744
0.019447	-1.67913	-1.67594
0.022438	-1.63496	-1.63008
0.02543	-1.62082	-1.6153
0.028422	-1.64792	-1.64324
0.031414	-1.61845	-1.615
	--	--
0.031414	-1.61845	-1.615
0.034032	-1.6454	-1.64321
0.036649	-1.62439	-1.62046
0.039267	-1.61619	-1.61013
0.041885	-1.62372	-1.6192
	--	--
0	-1.65623	-1.65292
0.002618	-1.70678	-1.69946
0.005236	-1.70597	-1.69839
0.007853	-1.68414	-1.67877
0.010471	-1.67473	-1.67247
	--	--
0.010471	-1.67473	-1.67247
0.013463	-1.66882	-1.66286
0.016455	-1.66505	-1.65941
0.019447	-1.64367	-1.63884
0.022438	-1.61943	-1.61719
0.02543	-1.61697	-1.61327
0.028422	-1.63169	-1.62719
0.031414	-1.61841	-1.61495
	--	--
0.031414	-1.61841	-1.61495
0.034032	-1.64534	-1.64301
0.036649	-1.62429	-1.62027
0.039267	-1.61605	-1.60994
0.041885	-1.6237	-1.61918
	--	--
0	-1.63811	-1.63582
0.002618	-1.65106	-1.64492
0.005236	-1.66869	-1.66274
0.007853	-1.67882	-1.67317
0.010471	-1.67473	-1.67247
	--	--
0.010471	-1.67473	-1.67247
0.013463	-1.66302	-1.65932
0.016455	-1.65253	-1.6486
0.019447	-1.63996	-1.63761
0.022438	-1.61092	-1.60512
0.02543	-1.60507	-1.59946
0.028422	-1.60778	-1.60244
0.031414	-1.61412	-1.61138
	--	--
0.031414	-1.61412	-1.61138
0.034032	-1.60363	-1.6022
0.036649	-1.61527	-1.61282
0.039267	-1.61464	-1.6096
0.041885	-1.59873	-1.59455
	--	--
0	-1.63809	-1.6358
0.002618	-1.63619	-1.63278
0.005236	-1.65317	-1.64977
0.007853	-1.66455	-1.66107
0.010471	-1.67306	-1.66817
	--	--
0.010471	-1.67306	-1.66817
0.013463	-1.66186	-1.65463
0.016455	-1.64921	-1.64552
0.019447	-1.63678	-1.63126
0.022438	-1.60813	-1.6036
0.02543	-1.59364	-1.5917
0.028422	-1.57905	-1.57393
0.031414	-1.61412	-1.61138
	--	--
0.031414	-1.61412	-1.61138
0.034032	-1.60362	-1.60202
0.036649	-1.61525	-1.61265
0.039267	-1.61443	-1.6093
0.041885	-1.59873	-1.59455
	--	--
0	-1.63382	-1.63079
0.002618	-1.63587	-1.63203
0.005236	-1.63689	-1.63231
0.007853	-1.65619	-1.65181
0.010471	-1.67305	-1.66817
	--	--
0.010471	-1.67305	-1.66817
0.013463	-1.65686	-1.65206
0.016455	-1.64449	-1.63785
0.019447	-1.62475	-1.62082
0.022438	-1.6028	-1.59793
0.02543	-1.58619	-1.58129
0.028422	-1.57526	-1.57001
0.031414	-1.61411	-1.61136
	--	--
0.031414	-1.61411	-1.61136
0.034032	-1.57428	-1.569
0.036649	-1.58407	-1.57895
0.039267	-1.59078	-1.58664
0.041885	-1.59835	-1.59425
	--	--
0	-1.6338	-1.63077
0.002618	-1.62264	-1.61787
0.005236	-1.6349	-1.6301
0.007853	-1.65021	-1.64791
0.010471	-1.67085	-1.66552
	--	--
0.010471	-1.67085	-1.66552
0.013463	-1.65303	-1.64853
0.016455	-1.64051	-1.633
0.019447	-1.61178	-1.60613
0.022438	-1.59547	-1.59217
0.02543	-1.56439	-1.55998
0.028422	-1.55878	-1.55728
0.031414	-1.61408	-1.61132
	--	--
0.031414	-1.61408	-1.61132
0.034032	-1.57402	-1.56874
0.036649	-1.58387	-1.57873
0.039267	-1.59062	-1.58662
0.041885	-1.59831	-1.59422
	--	--
0	-1.606	-1.60217
0.002618	-1.61629	-1.61116
0.005236	-1.62384	-1.61533
0.007853	-1.64966	-1.64537
0.010471	-1.65569	-1.64736
	--	--
0.010471	-1.65569	-1.64736
0.013463	-1.65214	-1.64772
0.016455	-1.62943	-1.62437
0.019447	-1.60803	-1.60351
0.022438	-1.58879	-1.58495
0.02543	-1.56127	-1.5555
0.028422	-1.55673	-1.55293
0.031414	-1.57073	-1.56542
	--	--
0.031414	-1.57073	-1.56542
0.034032	-1.56822	-1.56412
0.036649	-1.56111	-1.557
0.039267	-1.57144	-1.56721
0.041885	-1.59178	-1.58634
	--	--
0	-1.60598	-1.60215
0.002618	-1.60607	-1.60352
0.005236	-1.59871	-1.59304
0.007853	-1.63734	-1.63098
0.010471	-1.63265	-1.62379
	--	--
0.010471	-1.63265	-1.62379
0.013463	-1.64871	-1.64383
0.016455	-1.62002	-1.61535
0.019447	-1.60798	-1.60249
0.022438	-1.57342	-1.56857
0.02543	-1.54631	-1.54274
0.028422	-1.55423	-1.55056
0.031414	-1.57047	-1.56517
	--	--
0.031414	-1.57047	-1.56517
0.034032	-1.56816	-1.56384
0.036649	-1.56101	-1.55692
0.039267	-1.57124	-1.56715
0.041885	-1.59176	-1.58632
	--	--
0	-1.59371	-1.58974
0.002618	-1.60451	-1.59699
0.005236	-1.59334	-1.59043
0.007853	-1.6358	-1.62854
0.010471	-1.62003	-1.61515
	--	--
0.010471	-1.62003	-1.61515
0.013463	-1.63693	-1.63431
0.016455	-1.61285	-1.60883
0.019447	-1.60587	-1.59956
0.022438	-1.56164	-1.55633
0.02543	-1.53673	-1.53321
0.028422	-1.55305	-1.54943
0.031414	-1.54892	-1.5454
	--	--
0.031414	-1.54892	-1.5454
0.034032	-1.55223	-1.54861
0.036649	-1.52245	-1.51841
0.039267	-1.55382	-1.54879
0.041885	-1.5653	-1.55805
	--	--
0	-1.5937	-1.58972
0.002618	-1.57157	-1.56832
0.005236	-1.58944	-1.5863
0.007853	-1.61906	-1.61057
0.010471	-1.62003	-1.61515
	--	--
0.010471	-1.62003	-1.61515
0.013463	-1.60731	-1.60276
0.016455	-1.5871	-1.58202
0.019447	-1.60276	-1.59756
0.022438	-1.55696	-1.55286
0.02543	-1.5158	-1.51114
0.028422	-1.54821	-1.54557
0.031414	-1.54868	-1.5452
	--	--
0.031414	-1.54868	-1.5452
0.034032	-1.55201	-1.54843
0.036649	-1.52235	-1.5181
0.039267	-1.55357	-1.54852
0.041885	-1.56529	-1.55803
	--	--
0	-1.59362	-1.58879
0.002618	-1.55694	-1.55297
0.005236	-1.57319	-1.56582
0.007853	-1.57707	-1.57184
0.010471	-1.61612	-1.6118
	--	--
0.010471	-1.61612	-1.6118
0.013463	-1.60596	-1.5969
0.016455	-1.568	-1.56467
0.019447	-1.58667	-1.58331
0.022438	-1.55589	-1.55188
0.02543	-1.51011	-1.5062
0.028422	-1.47451	-1.47041
0.031414	-1.43957	-1.43603
	--	--
0.031414	-1.43957	-1.43603
0.034032	-1.46477	-1.4608
0.036649	-1.50073	-1.49604
0.039267	-1.53866	-1.53296
0.041885	-1.52836	-1.52358
	--	--
0	-1.59361	-1.58878
0.002618	-1.53989	-1.53451
0.005236	-1.56749	-1.56304
0.007853	-1.56029	-1.55601
0.010471	-1.61612	-1.6118
	--	--
0.010471	-1.61612	-1.6118
0.013463	-1.57489	-1.56961
0.016455	-1.5667	-1.56296
0.019447	-1.54944	-1.54467
0.022438	-1.5479	-1.54264
0.02543	-1.50778	-1.50512
0.028422	-1.46906	-1.46498
0.031414	-1.43956	-1.43601
	--	--
0.031414	-1.43956	-1.43601
0.034032	-1.46474	-1.46063
0.036649	-1.50066	-1.49581
0.039267	-1.53856	-1.53268
0.041885	-1.52835	-1.52358
	--	--
0	-1.57572	-1.56942
0.002618	-1.53604	-1.52976
0.005236	-1.5421	-1.53835
0.007853	-1.55661	-1.55342
0.010471	-1.57021	-1.56487
	--	--
0.010471	-1.57021	-1.56487
0.013463	-1.56165	-1.5573
0.016455	-1.55529	-1.54768
0.019447	-1.54723	-1.54026
0.022438	-1.5477	-1.54108
0.02543	-1.50179	-1.49782
0.028422	-1.44213	-1.43847
0.031414	-1.43956	-1.43599
	--	--
0.031414	-1.43956	-1.43599
0.034032	-1.43993	-1.43629
0.036649	-1.47795	-1.47434
0.039267	-1.49353	-1.48967
0.041885	-1.52828	-1.52357
	--	--
0	-1.57571	-1.56942
0.002618	-1.53496	-1.52847
0.005236	-1.53496	-1.53089
0.007853	-1.55609	-1.55165
0.010471	-1.55045	-1.5474
	--	--
0.010471	-1.55045	-1.5474
0.013463	-1.55495	-1.55178
0.016455	-1.51049	-1.50631
0.019447	-1.51273	-1.50445
0.022438	-1.51373	-1.50805
0.02543	-1.47131	-1.4674
0.028422	-1.41982	-1.41558
0.031414	-1.43953	-1.43596
	--	--
0.031414	-1.43953	-1.43596
0.034032	-1.4399	-1.43622
0.036649	-1.47792	-1.47409
0.039267	-1.49317	-1.48931
0.041885	-1.52816	-1.52347
	--	--
0	-1.49102	-1.48231
0.002618	-1.52464	-1.52208
0.005236	-1.50295	-1.49811
0.007853	-1.46917	-1.46468
0.010471	-1.43967	-1.43549
	--	--
0.010471	-1.43967	-1.43549
0.013463	-1.46911	-1.46432
0.016455	-1.50988	-1.50423
0.019447	-1.50834	-1.5035
0.022438	-1.50803	-1.5039
0.02543	-1.47062	-1.46668
0.028422	-1.4101	-1.40686
0.031414	-1.38708	-1.38277
	--	--
0.031414	-1.38708	-1.38277
0.034032	-1.41193	-1.40819
0.036649	-1.46089	-1.457
0.039267	-1.48075	-1.47603
0.041885	-1.44775	-1.44337
	--	--
0	-1.49101	-1.4823
0.002618	-1.51781	-1.51452
0.005236	-1.45429	-1.45206
0.007853	-1.41393	-1.40996
0.010471	-1.43967	-1.43549
	--	--
0.010471	-1.43967	-1.43549
0.013463	-1.44258	-1.43816
0.016455	-1.50046	-1.49766
0.019447	-1.48053	-1.47745
0.022438	-1.46617	-1.46179
0.02543	-1.469	-1.46522
0.028422	-1.40995	-1.40575
0.031414	-1.3869	-1.38255
	--	--
0.031414	-1.3869	-1.38255
0.034032	-1.41193	-1.40797
0.036649	-1.46082	-1.45684
0.039267	-1.48041	-1.47584
0.041885	-1.44771	-1.44336
	--	--
0	-1.48735	-1.48188
0.002618	-1.50965	-1.50618
0.005236	-1.44827	-1.44552
0.007853	-1.40555	-1.4034
0.010471	-1.38778	-1.38564
	--	--
0.010471	-1.38778	-1.38564
0.013463	-1.41811	-1.4157
0.016455	-1.46944	-1.46475
0.019447	-1.46561	-1.46147
0.022438	-1.46348	-1.45743
0.02543	-1.42808	-1.41979
0.028422	-1.40926	-1.40515
0.031414	-1.38625	-1.38198
	--	--
0.031414	-1.38625	-1.38198
0.034032	-1.3906	-1.3861
0.036649	-1.40209	-1.39764
0.039267	-1.42117	-1.41677
0.041885	-1.4477	-1.44322
	--	--
0	-1.48733	-1.48187
0.002618	-1.45221	-1.4433
0.005236	-1.42115	-1.41256
0.007853	-1.39921	-1.39677
0.010471	-1.38105	-1.37873
	--	--
0.010471	-1.38105	-1.37873
0.013463	-1.38898	-1.38687
0.016455	-1.40655	-1.40223
0.019447	-1.45993	-1.45417
0.022438	-1.43117	-1.4271
0.02543	-1.40625	-1.40219
0.028422	-1.39927	-1.39217
0.031414	-1.38608	-1.38179
	--	--
0.031414	-1.38608	-1.38179
0.034032	-1.3906	-1.38586
0.036649	-1.40209	-1.39741
0.039267	-1.42115	-1.41657
0.041885	-1.44769	-1.44317
	--	--
0	-1.44208	-1.43927
0.002618	-1.43978	-1.43425
0.005236	-1.39363	-1.38813
0.007853	-1.39723	-1.38935
0.010471	-1.37691	-1.36972
	--	--
0.010471	-1.37691	-1.36972
0.013463	-1.38033	-1.37316
0.016455	-1.4042	-1.40081
0.019447	-1.42908	-1.42725
0.022438	-1.40563	-1.40277
0.02543	-1.38608	-1.38274
0.028422	-1.39124	-1.38716
0.031414	-1.37569	-1.36973
	--	--
0.031414	-1.37569	-1.36973
0.034032	-1.37915	-1.37293
0.036649	-1.37996	-1.37337
0.039267	-1.38225	-1.37511
0.041885	-1.3836	-1.37612
	--	--
0	-1.44206	-1.43925
0.002618	-1.37976	-1.37693
0.005236	-1.39196	-1.388
0.007853	-1.35763	-1.35078
0.010471	-1.37691	-1.36972
	--	--
0.010471	-1.37691	-1.36972
0.013463	-1.35665	-1.35112
0.016455	-1.38167	-1.37443
0.019447	-1.38438	-1.377
0.022438	-1.3842	-1.37701
0.02543	-1.38115	-1.37443
0.028422	-1.37945	-1.37313
0.031414	-1.37569	-1.36972
	--	--
0.031414	-1.37569	-1.36972
0.034032	-1.37914	-1.37292
0.036649	-1.37995	-1.37336
0.039267	-1.38224	-1.37511
0.041885	-1.38355	-1.37609
	--	--
0	-1.36245	-1.35802
0.002618	-1.37463	-1.37048
0.005236	-1.34644	-1.34155
0.007853	-1.35088	-1.3456
0.010471	-1.3238	-1.32325
	--	--
0.010471	-1.3238	-1.32325
0.013463	-1.35343	-1.34696
0.016455	-1.34888	-1.34428
0.019447	-1.35736	-1.35312
0.022438	-1.36861	-1.36485
0.02543	-1.3438	-1.34151
0.028422	-1.35376	-1.34816
0.031414	-1.37569	-1.36971
	--	--
0.031414	-1.37569	-1.36971
0.034032	-1.35635	-1.35091
0.036649	-1.34151	-1.34035
0.039267	-1.34811	-1.34464
0.041885	-1.34718	-1.34443
	--	--
0	-1.36242	-1.358
0.002618	-1.35409	-1.34939
0.005236	-1.34025	-1.33339
0.007853	-1.3357	-1.33066
0.010471	-1.3238	-1.3207
	--	--
0.010471	-1.3238	-1.3207
0.013463	-1.33764	-1.33279
0.016455	-1.34085	-1.34021
0.019447	-1.34717	-1.34518
0.022438	-1.34592	-1.34354
0.02543	-1.34024	-1.33755
0.028422	-1.35226	-1.34692
0.031414	-1.37566	-1.36968
	--	--
0.031414	-1.37566	-1.36968
0.034032	-1.35634	-1.3508
0.036649	-1.34151	-1.34033
0.039267	-1.34807	-1.34455
0.041885	-1.34718	-1.34441
	--	--
0	-1.31995	-1.31275
0.002618	-1.32724	-1.32017
0.005236	-1.32625	-1.32349
0.007853	-1.32644	-1.32793
0.010471	-1.32269	-1.3185
	--	--
0.010471	-1.32269	-1.3185
0.013463	-1.33109	-1.3322
0.016455	-1.33875	-1.33954
0.019447	-1.34075	-1.34122
0.022438	-1.34308	-1.34316
0.02543	-1.33748	-1.33736
0.028422	-1.33557	-1.33332
0.031414	-1.32821	-1.32579
	--	--
0.031414	-1.32821	-1.32579
0.034032	-1.33398	-1.33224
0.036649	-1.33864	-1.33505
0.039267	-1.34485	-1.34351
0.041885	-1.34718	-1.34439
	--	--
0	-1.31993	-1.31274
0.002618	-1.31713	-1.31002
0.005236	-1.31606	-1.31846
0.007853	-1.31087	-1.30488
0.010471	-1.32052	-1.3185
	--	--
0.010471	-1.32052	-1.3185
0.013463	-1.3193	-1.31912
0.016455	-1.32815	-1.32599
0.019447	-1.34043	-1.33866
0.022438	-1.34057	-1.33873
0.02543	-1.33497	-1.32899
0.028422	-1.32935	-1.32809
0.031414	-1.32819	-1.32578
	--	--
0.031414	-1.32819	-1.32578
0.034032	-1.33397	-1.33224
0.036649	-1.33852	-1.33486
0.039267	-1.34485	-1.3435
0.041885	-1.34709	-1.34433
	--	--
0	-1.26691	-1.26113
0.002618	-1.29024	-1.29323
0.005236	-1.31544	-1.30863
0.007853	-1.30376	-1.30294
0.010471	-1.30662	-1.30289
	--	--
0.010471	-1.30662	-1.30289
0.013463	-1.31187	-1.31107
0.016455	-1.32444	-1.32419
0.019447	-1.32888	-1.32926
0.022438	-1.32974	-1.32709
0.02543	-1.32764	-1.32605
0.028422	-1.32062	-1.3181
0.031414	-1.32064	-1.31838
	--	--
0.031414	-1.32064	-1.31838
0.034032	-1.32063	-1.31779
0.036649	-1.32589	-1.32134
0.039267	-1.33385	-1.33323
0.041885	-1.33931	-1.33898
	--	--
0	-1.2669	-1.26111
0.002618	-1.28307	-1.27747
0.005236	-1.28854	-1.28298
0.007853	-1.29003	-1.28773
0.010471	-1.30662	-1.30289
	--	--
0.010471	-1.30662	-1.30289
0.013463	-1.31151	-1.3054
0.016455	-1.31807	-1.31297
0.019447	-1.32107	-1.31825
0.022438	-1.32266	-1.32016
0.02543	-1.32564	-1.323
0.028422	-1.30987	-1.30925
0.031414	-1.3206	-1.3183
	--	--
0.031414	-1.3206	-1.3183
0.034032	-1.3206	-1.31776
0.036649	-1.32569	-1.32134
0.039267	-1.33384	-1.33323
0.041885	-1.33928	-1.33894
	--	--
0	-1.26292	-1.25809
0.002618	-1.2785	-1.2746
0.005236	-1.28415	-1.28061
0.007853	-1.28954	-1.28538
0.010471	-1.28783	-1.27914
	--	--
0.010471	-1.28783	-1.27914
0.013463	-1.30454	-1.30255
0.016455	-1.31564	-1.30891
0.019447	-1.32016	-1.31778
0.022438	-1.3204	-1.31768
0.02543	-1.31808	-1.31425
0.028422	-1.30385	-1.30241
0.031414	-1.27343	-1.27208
	--	--
0.031414	-1.27343	-1.27208
0.034032	-1.30941	-1.30623
0.036649	-1.32451	-1.3211
0.039267	-1.32915	-1.32635
0.041885	-1.32613	-1.32469
	--	--
0	-1.2629	-1.25808
0.002618	-1.24833	-1.24788
0.005236	-1.27551	-1.27356
0.007853	-1.28269	-1.27762
0.010471	-1.28783	-1.27914
	--	--
0.010471	-1.28783	-1.27914
0.013463	-1.28635	-1.28178
0.016455	-1.3069	-1.30428
0.019447	-1.31741	-1.31059
0.022438	-1.31937	-1.31611
0.02543	-1.31337	-1.31315
0.028422	-1.30223	-1.2988
0.031414	-1.27342	-1.27208
	--	--
0.031414	-1.27342	-1.27208
0.034032	-1.3094	-1.30615
0.036649	-1.32447	-1.3208
0.039267	-1.32914	-1.32635
0.041885	-1.32612	-1.32467
	--	--
0	-1.25137	-1.25431
0.002618	-1.24354	-1.23708
0.005236	-1.26737	-1.26538
0.007853	-1.27798	-1.27706
0.010471	-1.27606	-1.27553
	--	--
0.010471	-1.27606	-1.27553
0.013463	-1.28432	-1.28108
0.016455	-1.29919	-1.29419
0.019447	-1.28224	-1.27573
0.022438	-1.28146	-1.27826
0.02543	-1.30757	-1.30418
0.028422	-1.29108	-1.28948
0.031414	-1.27332	-1.27196
	--	--
0.031414	-1.27332	-1.27196
0.034032	-1.29604	-1.29479
0.036649	-1.31871	-1.31768
0.039267	-1.31915	-1.31777
0.041885	-1.32608	-1.32459
	--	--
0	-1.25134	-1.25429
0.002618	-1.24099	-1.23675
0.005236	-1.26491	-1.26337
0.007853	-1.27445	-1.27347
0.010471	-1.27605	-1.27553
	--	--
0.010471	-1.27605	-1.27553
0.013463	-1.27965	-1.27549
0.016455	-1.26671	-1.26323
0.019447	-1.2723	-1.26872
0.022438	-1.27781	-1.27533
0.02543	-1.29728	-1.29473
0.028422	-1.28515	-1.2812
0.031414	-1.27331	-1.27195
	--	--
0.031414	-1.27331	-1.27195
0.034032	-1.29592	-1.29456
0.036649	-1.31864	-1.31759
0.039267	-1.31915	-1.31777
0.041885	-1.32602	-1.32454
	--	--
0	-1.24156	-1.24122
0.002618	-1.23971	-1.23488
0.005236	-1.26294	-1.25811
0.007853	-1.2732	-1.26873
0.010471	-1.26899	-1.26495
	--	--
0.010471	-1.26899	-1.26495
0.013463	-1.26964	-1.26203
0.016455	-1.25511	-1.25039
0.019447	-1.25646	-1.25222
0.022438	-1.275	-1.27149
0.02543	-1.28553	-1.28228
0.028422	-1.28118	-1.27842
0.031414	-1.26911	-1.26772
	--	--
0.031414	-1.26911	-1.26772
0.034032	-1.28448	-1.28293
0.036649	-1.30518	-1.30373
0.039267	-1.31368	-1.31287
0.041885	-1.32415	-1.32276
	--	--
0	-1.24156	-1.24121
0.002618	-1.23729	-1.23283
0.005236	-1.24833	-1.24689
0.007853	-1.27286	-1.26516
0.010471	-1.26899	-1.26495
	--	--
0.010471	-1.26899	-1.26495
0.013463	-1.26242	-1.25615
0.016455	-1.24974	-1.24869
0.019447	-1.25268	-1.24832
0.022438	-1.27229	-1.26877
0.02543	-1.28231	-1.28066
0.028422	-1.27965	-1.27721
0.031414	-1.26909	-1.26771
	--	--
0.031414	-1.26909	-1.26771
0.034032	-1.28426	-1.28267
0.036649	-1.30505	-1.30362
0.039267	-1.31358	-1.31269
0.041885	-1.32411	-1.32274
	--	--
0	-1.21263	-1.20791
0.002618	-1.2315	-1.22851
0.005236	-1.24709	-1.24117
0.007853	-1.26656	-1.25986
0.010471	-1.26143	-1.26009
	--	--
0.010471	-1.26143	-1.26009
0.013463	-1.25942	-1.25577
0.016455	-1.24647	-1.2418
0.019447	-1.24977	-1.2453
0.022438	-1.27143	-1.26869
0.02543	-1.26753	-1.26311
0.028422	-1.27872	-1.27684
0.031414	-1.26906	-1.26764
	--	--
0.031414	-1.26906	-1.26764
0.034032	-1.27573	-1.27303
0.036649	-1.29267	-1.28992
0.039267	-1.29265	-1.28622
0.041885	-1.2721	-1.26845
	--	--
0	-1.21263	-1.20791
0.002618	-1.22856	-1.22724
0.005236	-1.2392	-1.23989
0.007853	-1.25598	-1.25631
0.010471	-1.26143	-1.25839
	--	--
0.010471	-1.26143	-1.25839
0.013463	-1.25532	-1.25526
0.016455	-1.24123	-1.23411
0.019447	-1.24503	-1.24042
0.022438	-1.25911	-1.25433
0.02543	-1.26658	-1.26303
0.028422	-1.27677	-1.27367
0.031414	-1.26906	-1.26763
	--	--
0.031414	-1.26906	-1.26763
0.034032	-1.27566	-1.27293
0.036649	-1.29265	-1.28991
0.039267	-1.29263	-1.28617
0.041885	-1.27207	-1.26844
	--	--
0	-1.20692	-1.20136
0.002618	-1.22667	-1.22601
0.005236	-1.2384	-1.23246
0.007853	-1.2458	-1.24206
0.010471	-1.25991	-1.25839
	--	--
0.010471	-1.25991	-1.25839
0.013463	-1.24806	-1.24362
0.016455	-1.23393	-1.23358
0.019447	-1.23356	-1.23377
0.022438	-1.246	-1.24547
0.02543	-1.26036	-1.25728
0.028422	-1.27325	-1.27204
0.031414	-1.26905	-1.26634
	--	--
0.031414	-1.26905	-1.26634
0.034032	-1.26502	-1.2622
0.036649	-1.26365	-1.26015
0.039267	-1.26987	-1.26624
0.041885	-1.26819	-1.26243
	--	--
0	-1.20691	-1.20134
0.002618	-1.22408	-1.21727
0.005236	-1.21992	-1.21745
0.007853	-1.23938	-1.23867
0.010471	-1.24866	-1.24729
	--	--
0.010471	-1.24866	-1.24729
0.013463	-1.2431	-1.24137
0.016455	-1.23149	-1.22581
0.019447	-1.23355	-1.2319
0.022438	-1.24502	-1.24046
0.02543	-1.25627	-1.25327
0.028422	-1.26404	-1.26134
0.031414	-1.26892	-1.26629
	--	--
0.031414	-1.26892	-1.26629
0.034032	-1.26487	-1.26212
0.036649	-1.26364	-1.26014
0.039267	-1.26986	-1.26624
0.041885	-1.26818	-1.26238
	--	--
0	-1.20627	-1.20086
0.002618	-1.21671	-1.2112
0.005236	-1.21806	-1.21241
0.007853	-1.23845	-1.23688
0.010471	-1.24406	-1.24052
	--	--
0.010471	-1.24406	-1.24052
0.013463	-1.23632	-1.23432
0.016455	-1.22865	-1.22555
0.019447	-1.22929	-1.22738
0.022438	-1.22877	-1.2271
0.02543	-1.25462	-1.25325
0.028422	-1.26199	-1.25952
0.031414	-1.25847	-1.25493
	--	--
0.031414	-1.25847	-1.25493
0.034032	-1.258	-1.25538
0.036649	-1.25757	-1.25447
0.039267	-1.25512	-1.251
0.041885	-1.26817	-1.26238
	--	--
0	-1.20627	-1.20085
0.002618	-1.21169	-1.21096
0.005236	-1.21482	-1.21004
0.007853	-1.23406	-1.23
0.010471	-1.24406	-1.24052
	--	--
0.010471	-1.24406	-1.24052
0.013463	-1.22911	-1.23011
0.016455	-1.22493	-1.21831
0.019447	-1.22149	-1.21975
0.022438	-1.22398	-1.21884
0.02543	-1.24763	-1.24727
0.028422	-1.25741	-1.25429
0.031414	-1.25846	-1.25492
	--	--
0.031414	-1.25846	-1.25492
0.034032	-1.25799	-1.25532
0.036649	-1.2574	-1.25433
0.039267	-1.255	-1.25092
0.041885	-1.26812	-1.26238
	--	--
0	-1.19239	-1.19483
0.002618	-1.19521	-1.19799
0.005236	-1.21409	-1.2083
0.007853	-1.22722	-1.22672
0.010471	-1.22972	-1.22656
	--	--
0.010471	-1.22972	-1.22656
0.013463	-1.21962	-1.21542
0.016455	-1.22118	-1.21571
0.019447	-1.21893	-1.2162
0.022438	-1.21951	-1.21675
0.02543	-1.24621	-1.24197
0.028422	-1.24895	-1.24517
0.031414	-1.25799	-1.25447
	--	--
0.031414	-1.25799	-1.25447
0.034032	-1.24701	-1.24325
0.036649	-1.24631	-1.24275
0.039267	-1.24521	-1.24142
0.041885	-1.24477	-1.24087
	--	--
0	-1.19239	-1.19482
0.002618	-1.19501	-1.19636
0.005236	-1.2097	-1.20643
0.007853	-1.21704	-1.21631
0.010471	-1.22972	-1.22656
	--	--
0.010471	-1.22972	-1.22656
0.013463	-1.21119	-1.21038
0.016455	-1.21162	-1.21207
0.019447	-1.21681	-1.21411
0.022438	-1.21575	-1.2161
0.02543	-1.23868	-1.23653
0.028422	-1.23944	-1.23882
0.031414	-1.25798	-1.25446
	--	--
0.031414	-1.25798	-1.25446
0.034032	-1.24695	-1.24322
0.036649	-1.2463	-1.24274
0.039267	-1.24521	-1.24142
0.041885	-1.24471	-1.24084
	--	--
0	-1.19168	-1.18857
0.002618	-1.19425	-1.19165
0.005236	-1.2048	-1.20505
0.007853	-1.20937	-1.20539
0.010471	-1.21128	-1.21362
	--	--
0.010471	-1.21128	-1.21362
0.013463	-1.19834	-1.19816
0.016455	-1.21055	-1.21171
0.019447	-1.21082	-1.20656
0.022438	-1.21509	-1.21128
0.02543	-1.2331	-1.23304
0.028422	-1.23923	-1.23777
0.031414	-1.24959	-1.24591
	--	--
0.031414	-1.24959	-1.24591
0.034032	-1.23902	-1.23588
0.036649	-1.23278	-1.23321
0.039267	-1.22923	-1.22857
0.041885	-1.22387	-1.22219
	--	--
0	-1.19168	-1.18857
0.002618	-1.19376	-1.19126
0.005236	-1.20422	-1.20389
0.007853	-1.19143	-1.18603
0.010471	-1.21128	-1.21362
	--	--
0.010471	-1.21128	-1.21362
0.013463	-1.19522	-1.18812
0.016455	-1.2057	-1.20271
0.019447	-1.21032	-1.20487
0.022438	-1.21059	-1.20558
0.02543	-1.22159	-1.21812
0.028422	-1.23743	-1.2343
0.031414	-1.24958	-1.2459
	--	--
0.031414	-1.24958	-1.2459
0.034032	-1.2388	-1.23576
0.036649	-1.23258	-1.23297
0.039267	-1.22903	-1.22832
0.041885	-1.22386	-1.22218
	--	--
0	-1.17994	-1.17698
0.002618	-1.1836	-1.18531
0.005236	-1.19817	-1.19644
0.007853	-1.18509	-1.18409
0.010471	-1.18062	-1.17652
	--	--
0.010471	-1.18062	-1.17652
0.013463	-1.18843	-1.18388
0.016455	-1.20161	-1.19822
0.019447	-1.19712	-1.19532
0.022438	-1.20549	-1.20337
0.02543	-1.21175	-1.21161
0.028422	-1.23642	-1.23379
0.031414	-1.24917	-1.24543
	--	--
0.031414	-1.24917	-1.24543
0.034032	-1.23499	-1.23267
0.036649	-1.2269	-1.22354
0.039267	-1.21866	-1.21496
0.041885	-1.21973	-1.21803
	--	--
0	-1.17993	-1.17696
0.002618	-1.18357	-1.1824
0.005236	-1.1943	-1.19006
0.007853	-1.18323	-1.18004
0.010471	-1.16779	-1.16239
	--	--
0.010471	-1.16779	-1.16239
0.013463	-1.18816	-1.18342
0.016455	-1.17919	-1.17616
0.019447	-1.19642	-1.19396
0.022438	-1.19837	-1.1983
0.02543	-1.21051	-1.20981
0.028422	-1.23335	-1.23055
0.031414	-1.24916	-1.24542
	--	--
0.031414	-1.24916	-1.24542
0.034032	-1.23427	-1.23169
0.036649	-1.22657	-1.22325
0.039267	-1.21825	-1.21455
0.041885	-1.21971	-1.21802
	--	--
0	-1.17032	-1.16688
0.002618	-1.18297	-1.18001
0.005236	-1.18421	-1.18803
0.007853	-1.1808	-1.17674
0.010471	-1.16645	-1.16178
	--	--
0.010471	-1.16645	-1.16178
0.013463	-1.18481	-1.18339
0.016455	-1.17596	-1.17448
0.019447	-1.189	-1.19097
0.022438	-1.19751	-1.19568
0.02543	-1.20556	-1.2017
0.028422	-1.23152	-1.22897
0.031414	-1.24348	-1.24039
	--	--
0.031414	-1.24348	-1.24039
0.034032	-1.23011	-1.22836
0.036649	-1.21324	-1.21112
0.039267	-1.21425	-1.21378
0.041885	-1.21968	-1.21802
	--	--
0	-1.1703	-1.16687
0.002618	-1.18288	-1.17921
0.005236	-1.183	-1.17915
0.007853	-1.17802	-1.17657
0.010471	-1.16545	-1.15995
	--	--
0.010471	-1.16545	-1.15995
0.013463	-1.1817	-1.18127
0.016455	-1.17343	-1.17436
0.019447	-1.18588	-1.18161
0.022438	-1.19606	-1.19458
0.02543	-1.2045	-1.20101
0.028422	-1.2279	-1.22845
0.031414	-1.24329	-1.24028
	--	--
0.031414	-1.24329	-1.24028
0.034032	-1.22924	-1.22825
0.036649	-1.21321	-1.21097
0.039267	-1.2142	-1.21366
0.041885	-1.21966	-1.21799
	--	--
0	-1.16768	-1.16613
0.002618	-1.17934	-1.17705
0.005236	-1.16912	-1.16942
0.007853	-1.16804	-1.17189
0.010471	-1.16264	-1.1567
	--	--
0.010471	-1.16264	-1.1567
0.013463	-1.16074	-1.15839
0.016455	-1.169	-1.16651
0.019447	-1.17545	-1.171
0.022438	-1.19526	-1.19204
0.02543	-1.20294	-1.20098
0.028422	-1.22361	-1.22144
0.031414	-1.22871	-1.22521
	--	--
0.031414	-1.22871	-1.22521
0.034032	-1.22746	-1.22771
0.036649	-1.20718	-1.20588
0.039267	-1.20536	-1.20176
0.041885	-1.2049	-1.20347
	--	--
0	-1.16768	-1.16612
0.002618	-1.17861	-1.17676
0.005236	-1.16583	-1.16037
0.007853	-1.16341	-1.15753
0.010471	-1.15162	-1.14819
	--	--
0.010471	-1.15162	-1.14819
0.013463	-1.15593	-1.15518
0.016455	-1.16178	-1.15779
0.019447	-1.17184	-1.1667
0.022438	-1.19071	-1.18797
0.02543	-1.20165	-1.2005
0.028422	-1.22129	-1.21867
0.031414	-1.22868	-1.22519
	--	--
0.031414	-1.22868	-1.22519
0.034032	-1.22739	-1.22659
0.036649	-1.20705	-1.20558
0.039267	-1.20511	-1.20152
0.041885	-1.20485	-1.20344
	--	--
0	-1.16476	-1.16165
0.002618	-1.16187	-1.15939
0.005236	-1.15048	-1.14918
0.007853	-1.15649	-1.15315
0.010471	-1.15101	-1.14819
	--	--
0.010471	-1.15101	-1.14819
0.013463	-1.15535	-1.1526
0.016455	-1.15691	-1.15665
0.019447	-1.16999	-1.16526
0.022438	-1.18596	-1.18134
0.02543	-1.20114	-1.19793
0.028422	-1.21991	-1.21614
0.031414	-1.22862	-1.2251
	--	--
0.031414	-1.22862	-1.2251
0.034032	-1.20811	-1.20737
0.036649	-1.20069	-1.19606
0.039267	-1.19323	-1.19125
0.041885	-1.18699	-1.18292
	--	--
0	-1.16476	-1.16165
0.002618	-1.15664	-1.15405
0.005236	-1.14797	-1.14569
0.007853	-1.14861	-1.1418
0.010471	-1.14455	-1.14605
	--	--
0.010471	-1.14455	-1.14605
0.013463	-1.14857	-1.14293
0.016455	-1.15271	-1.14755
0.019447	-1.16145	-1.1573
0.022438	-1.17639	-1.17295
0.02543	-1.19758	-1.19449
0.028422	-1.21125	-1.20991
0.031414	-1.22861	-1.2251
	--	--
0.031414	-1.22861	-1.2251
0.034032	-1.20781	-1.2072
0.036649	-1.20065	-1.19602
0.039267	-1.19299	-1.19094
0.041885	-1.18697	-1.18292
	--	--
0	-1.15291	-1.1523
0.002618	-1.15502	-1.15082
0.005236	-1.1463	-1.14431
0.007853	-1.1372	-1.13644
0.010471	-1.14455	-1.14556
	--	--
0.010471	-1.14455	-1.14556
0.013463	-1.14369	-1.1402
0.016455	-1.15168	-1.14635
0.019447	-1.1602	-1.15605
0.022438	-1.17494	-1.17154
0.02543	-1.18965	-1.18565
0.028422	-1.20605	-1.20195
0.031414	-1.21255	-1.21465
	--	--
0.031414	-1.21255	-1.21465
0.034032	-1.20501	-1.20462
0.036649	-1.19074	-1.19
0.039267	-1.19267	-1.18841
0.041885	-1.18696	-1.1829
	--	--
0	-1.1529	-1.15228
0.002618	-1.15096	-1.14702
0.005236	-1.13743	-1.1403
0.007853	-1.12535	-1.12573
0.010471	-1.14194	-1.13847
	--	--
0.010471	-1.14194	-1.13847
0.013463	-1.12833	-1.12765
0.016455	-1.14376	-1.14193
0.019447	-1.14856	-1.14633
0.022438	-1.17362	-1.17094
0.02543	-1.18465	-1.18539
0.028422	-1.19834	-1.19781
0.031414	-1.21254	-1.21464
	--	--
0.031414	-1.21254	-1.21464
0.034032	-1.2046	-1.20428
0.036649	-1.19043	-1.18962
0.039267	-1.19266	-1.18841
0.041885	-1.18693	-1.18287
	--	--
0	-1.15131	-1.15186
0.002618	-1.13137	-1.12863
0.005236	-1.12241	-1.12291
0.007853	-1.12235	-1.11995
0.010471	-1.13276	-1.12795
	--	--
0.010471	-1.13276	-1.12795
0.013463	-1.12493	-1.12336
0.016455	-1.1386	-1.13986
0.019447	-1.14708	-1.14533
0.022438	-1.17037	-1.16661
0.02543	-1.18351	-1.18066
0.028422	-1.18871	-1.18641
0.031414	-1.21223	-1.2143
	--	--
0.031414	-1.21223	-1.2143
0.034032	-1.1953	-1.19182
0.036649	-1.17782	-1.17524
0.039267	-1.16843	-1.16422
0.041885	-1.17746	-1.17283
	--	--
0	-1.15128	-1.15186
0.002618	-1.12318	-1.12024
0.005236	-1.12031	-1.11901
0.007853	-1.11625	-1.11901
0.010471	-1.12749	-1.12399
	--	--
0.010471	-1.12749	-1.12399
0.013463	-1.12069	-1.12098
0.016455	-1.12182	-1.12095
0.019447	-1.13965	-1.145
0.022438	-1.169	-1.16591
0.02543	-1.17929	-1.17663
0.028422	-1.1883	-1.18402
0.031414	-1.21222	-1.21428
	--	--
0.031414	-1.21222	-1.21428
0.034032	-1.1951	-1.19174
0.036649	-1.1777	-1.17507
0.039267	-1.16841	-1.16413
0.041885	-1.17745	-1.17282
	--	--
0	-1.14506	-1.14375
0.002618	-1.12145	-1.11981
0.005236	-1.10533	-1.10088
0.007853	-1.11573	-1.11204
0.010471	-1.11988	-1.12074
	--	--
0.010471	-1.11988	-1.12074
0.013463	-1.12052	-1.11844
0.016455	-1.12041	-1.11997
0.019447	-1.1382	-1.13643
0.022438	-1.16818	-1.16567
0.02543	-1.17696	-1.17546
0.028422	-1.18021	-1.18101
0.031414	-1.17951	-1.17531
	--	--
0.031414	-1.17951	-1.17531
0.034032	-1.1865	-1.18191
0.036649	-1.17259	-1.17168
0.039267	-1.1669	-1.16198
0.041885	-1.17742	-1.17281
	--	--
0	-1.14502	-1.14374
0.002618	-1.11959	-1.11751
0.005236	-1.10469	-1.10037
0.007853	-1.09828	-1.09248
0.010471	-1.10682	-1.10604
	--	--
0.010471	-1.10682	-1.10604
0.013463	-1.11311	-1.10804
0.016455	-1.11923	-1.11687
0.019447	-1.12827	-1.12699
0.022438	-1.16487	-1.16488
0.02543	-1.1699	-1.16595
0.028422	-1.17796	-1.17609
0.031414	-1.17935	-1.17524
	--	--
0.031414	-1.17935	-1.17524
0.034032	-1.18649	-1.18191
0.036649	-1.17225	-1.17129
0.039267	-1.16688	-1.16196
0.041885	-1.17742	-1.17281
	--	--
0	-1.12664	-1.12561
0.002618	-1.11687	-1.11593
0.005236	-1.10406	-1.09973
0.007853	-1.09547	-1.09055
0.010471	-1.09836	-1.09909
	--	--
0.010471	-1.09836	-1.09909
0.013463	-1.09827	-1.09901
0.016455	-1.11835	-1.11383
0.019447	-1.1248	-1.12545
0.022438	-1.15588	-1.15273
0.02543	-1.16949	-1.16392
0.028422	-1.17023	-1.174
0.031414	-1.16532	-1.15911
	--	--
0.031414	-1.16532	-1.15911
0.034032	-1.16281	-1.15834
0.036649	-1.16203	-1.15679
0.039267	-1.1514	-1.15021
0.041885	-1.13817	-1.14446
	--	--
0	-1.12664	-1.12561
0.002618	-1.11287	-1.10923
0.005236	-1.088	-1.08601
0.007853	-1.09332	-1.08871
0.010471	-1.08868	-1.08946
	--	--
0.010471	-1.08868	-1.08946
0.013463	-1.08995	-1.0855
0.016455	-1.09723	-1.09616
0.019447	-1.12186	-1.12148
0.022438	-1.14	-1.14532
0.02543	-1.16227	-1.15716
0.028422	-1.1661	-1.1599
0.031414	-1.1651	-1.15897
	--	--
0.031414	-1.1651	-1.15897
0.034032	-1.16267	-1.15788
0.036649	-1.16202	-1.15678
0.039267	-1.15136	-1.15018
0.041885	-1.1381	-1.14441
	--	--
0	-1.11833	-1.11574
0.002618	-1.11218	-1.10823
0.005236	-1.08511	-1.08572
0.007853	-1.07822	-1.07733
0.010471	-1.08338	-1.0782
	--	--
0.010471	-1.08338	-1.0782
0.013463	-1.08494	-1.08422
0.016455	-1.09519	-1.09421
0.019447	-1.12002	-1.1178
0.022438	-1.13966	-1.13654
0.02543	-1.14548	-1.14236
0.028422	-1.1619	-1.15766
0.031414	-1.14526	-1.14888
	--	--
0.031414	-1.14526	-1.14888
0.034032	-1.15584	-1.15713
0.036649	-1.14231	-1.14122
0.039267	-1.13787	-1.14348
0.041885	-1.12124	-1.11997
	--	--
0	-1.11833	-1.11574
0.002618	-1.10807	-1.10672
0.005236	-1.0831	-1.08072
0.007853	-1.07391	-1.07614
0.010471	-1.08338	-1.0782
	--	--
0.010471	-1.08338	-1.0782
0.013463	-1.07802	-1.07683
0.016455	-1.08456	-1.08179
0.019447	-1.11885	-1.11697
0.022438	-1.11542	-1.11203
0.02543	-1.1396	-1.14193
0.028422	-1.1555	-1.15631
0.031414	-1.14525	-1.14886
	--	--
0.031414	-1.14525	-1.14886
0.034032	-1.15538	-1.15701
0.036649	-1.14211	-1.14108
0.039267	-1.13776	-1.14347
0.041885	-1.12123	-1.11997
	--	--
0	-1.11727	-1.11408
0.002618	-1.10414	-1.10658
0.005236	-1.08104	-1.07813
0.007853	-1.06941	-1.07026
0.010471	-1.08018	-1.07545
	--	--
0.010471	-1.08018	-1.07545
0.013463	-1.06694	-1.06439
0.016455	-1.08292	-1.08058
0.019447	-1.11219	-1.11037
0.022438	-1.11414	-1.11111
0.02543	-1.13298	-1.13649
0.028422	-1.13129	-1.13047
0.031414	-1.14504	-1.14865
	--	--
0.031414	-1.14504	-1.14865
0.034032	-1.13041	-1.13112
0.036649	-1.14061	-1.13654
0.039267	-1.13203	-1.13042
0.041885	-1.12122	-1.11994
	--	--
0	-1.11726	-1.11407
0.002618	-1.09807	-1.09809
0.005236	-1.07696	-1.07284
0.007853	-1.06928	-1.06401
0.010471	-1.08018	-1.07545
	--	--
0.010471	-1.08018	-1.07545
0.013463	-1.06558	-1.06301
0.016455	-1.08141	-1.07906
0.019447	-1.10815	-1.10439
0.022438	-1.11234	-1.11078
0.02543	-1.11727	-1.11583
0.028422	-1.11922	-1.11758
0.031414	-1.145	-1.14862
	--	--
0.031414	-1.145	-1.14862
0.034032	-1.13021	-1.13093
0.036649	-1.14042	-1.13626
0.039267	-1.13195	-1.13031
0.041885	-1.12116	-1.11991
	--	--
0	-1.06057	-1.06207
0.002618	-1.07455	-1.07537
0.005236	-1.07007	-1.06752
0.007853	-1.06476	-1.06014
0.010471	-1.06386	-1.0597
	--	--
0.010471	-1.06386	-1.0597
0.013463	-1.06343	-1.0603
0.016455	-1.07387	-1.06719
0.019447	-1.10114	-1.09898
0.022438	-1.10623	-1.10424
0.02543	-1.10757	-1.10338
0.028422	-1.11308	-1.11609
0.031414	-1.08263	-1.07761
	--	--
0.031414	-1.08263	-1.07761
0.034032	-1.1154	-1.11328
0.036649	-1.12865	-1.12923
0.039267	-1.09521	-1.09386
0.041885	-1.08217	-1.08116
	--	--
0	-1.06052	-1.06204
0.002618	-1.04904	-1.04955
0.005236	-1.0602	-1.05373
0.007853	-1.05809	-1.05366
0.010471	-1.05825	-1.05452
	--	--
0.010471	-1.05825	-1.05452
0.013463	-1.05363	-1.05271
0.016455	-1.06089	-1.05815
0.019447	-1.05746	-1.05486
0.022438	-1.08198	-1.08533
0.02543	-1.10597	-1.10224
0.028422	-1.09652	-1.09717
0.031414	-1.08262	-1.07761
	--	--
0.031414	-1.08262	-1.07761
0.034032	-1.11514	-1.11316
0.036649	-1.12864	-1.12913
0.039267	-1.0952	-1.0938
0.041885	-1.08216	-1.08115
	--	--
0	-1.0227	-1.01721
0.002618	-1.04669	-1.03972
0.005236	-1.05343	-1.04827
0.007853	-1.05666	-1.05258
0.010471	-1.02082	-1.01811
	--	--
0.010471	-1.02082	-1.01811
0.013463	-1.05079	-1.05075
0.016455	-1.05204	-1.05788
0.019447	-1.05112	-1.04998
0.022438	-1.05765	-1.05464
0.02543	-1.08102	-1.07924
0.028422	-1.09575	-1.09184
0.031414	-1.08254	-1.07753
	--	--
0.031414	-1.08254	-1.07753
0.034032	-1.0976	-1.09728
0.036649	-1.07524	-1.07385
0.039267	-1.08128	-1.07773
0.041885	-1.08211	-1.08113
	--	--
0	-1.02268	-1.0172
0.002618	-1.03554	-1.0312
0.005236	-1.04701	-1.0446
0.007853	-1.05165	-1.04853
0.010471	-1.02082	-1.01811
	--	--
0.010471	-1.02082	-1.01811
0.013463	-1.0476	-1.04184
0.016455	-1.04799	-1.04103
0.019447	-1.03138	-1.03261
0.022438	-1.0511	-1.04983
0.02543	-1.07768	-1.0789
0.028422	-1.09443	-1.09032
0.031414	-1.08253	-1.07753
	--	--
0.031414	-1.08253	-1.07753
0.034032	-1.09727	-1.09705
0.036649	-1.07523	-1.07378
0.039267	-1.08127	-1.07762
0.041885	-1.082	-1.08104
	--	--
0	-1.01185	-1.01007
0.002618	-1.02579	-1.02344
0.005236	-1.04652	-1.04291
0.007853	-1.05035	-1.0479
0.010471	-1.017	-1.01517
	--	--
0.010471	-1.017	-1.01517
0.013463	-1.04356	-1.03969
0.016455	-1.03646	-1.03447
0.019447	-1.0295	-1.02284
0.022438	-1.04391	-1.04201
0.02543	-1.05115	-1.05756
0.028422	-1.06588	-1.06268
0.031414	-1.07963	-1.07544
	--	--
0.031414	-1.07963	-1.07544
0.034032	-1.06268	-1.06126
0.036649	-1.0658	-1.07204
0.039267	-1.02689	-1.02612
0.041885	-1.03217	-1.02811
	--	--
0	-1.01183	-1.01006
0.002618	-1.02213	-1.02065
0.005236	-1.04569	-1.04264
0.007853	-1.04502	-1.0447
[truncated: 8,038 more rows]

## Sheet: (d) Population MoS2
Time (ns)	DFT Population	N2AMD Population
0.1	0	0
0.2	0	0.000130208
0.3	0.000260417	0.000260417
0.4	0.000520833	0.000390625
0.5	0.000651042	0.000520833
0.6	0.000911458	0.00078125
0.7	0.00104167	0.00104167
0.8	0.00130208	0.00117187
0.9	0.0015625	0.00117187
1	0.00182292	0.00143229
1.1	0.00195312	0.0015625
1.2	0.00221354	0.00169271
1.3	0.00221354	0.00169271
1.4	0.00286458	0.00182292
1.5	0.00286458	0.00182292
1.6	0.003125	0.00221354
1.7	0.00325521	0.00221354
1.8	0.00338542	0.00221354
1.9	0.00351563	0.00221354
2	0.00364583	0.00234375
2.1	0.00364583	0.00247396
2.2	0.00390625	0.00273437
2.3	0.00416667	0.00286458
2.4	0.00416667	0.00299479
2.5	0.0046875	0.00299479
2.6	0.00481771	0.00299479
2.7	0.00481771	0.00338542
2.8	0.00507813	0.00351563
2.9	0.00507813	0.00364583
3	0.00533854	0.00416667
3.1	0.00546875	0.00416667
3.2	0.00546875	0.00455729
3.3	0.00559896	0.00481771
3.4	0.00585938	0.00481771
3.5	0.00585938	0.00507813
3.6	0.00585938	0.00533854
3.7	0.00598958	0.00533854
3.8	0.00664062	0.00533854
3.9	0.00690104	0.00546875
4	0.00690104	0.00585938
4.1	0.00703125	0.00598958
4.2	0.00703125	0.00625
4.3	0.00703125	0.00651042
4.4	0.00716146	0.00703125
4.5	0.00729167	0.00703125
4.6	0.00755208	0.00729167
4.7	0.0078125	0.00742187
4.8	0.0078125	0.00755208
4.9	0.00794271	0.00768229
5	0.00807292	0.00807292
5.1	0.00807292	0.00820313
5.2	0.00820313	0.00820313
5.3	0.00820313	0.00820313
5.4	0.00833333	0.00820313
5.5	0.00846354	0.00833333
5.6	0.00872396	0.00859375
5.7	0.00872396	0.00872396
5.8	0.00872396	0.00885417
5.9	0.00872396	0.00898437
6	0.00885417	0.00911458
6.1	0.00898437	0.00924479
6.2	0.00898437	0.00963542
6.3	0.00898437	0.00963542
6.4	0.00924479	0.00989583
6.5	0.00950521	0.010026
6.6	0.00950521	0.010026
6.7	0.00963542	0.0102865
6.8	0.00989583	0.0105469
6.9	0.00989583	0.0105469
7	0.010026	0.0105469
7.1	0.0101563	0.0109375
7.2	0.0104167	0.0110677
7.3	0.0105469	0.0113281
7.4	0.0105469	0.0117188
7.5	0.0106771	0.0117188
7.6	0.0110677	0.011849
7.7	0.0110677	0.0119792
7.8	0.0111979	0.0121094
7.9	0.0111979	0.0121094
8	0.0113281	0.0125
8.1	0.0113281	0.0126302
8.2	0.0114583	0.0130208
8.3	0.0115885	0.0134115
8.4	0.0117188	0.0134115
8.5	0.011849	0.0134115
8.6	0.0119792	0.0135417
8.7	0.0119792	0.0135417
8.8	0.0119792	0.0136719
8.9	0.0121094	0.0138021
9	0.0121094	0.0140625
9.1	0.0126302	0.0143229
9.2	0.0127604	0.0144531
9.3	0.0127604	0.0145833
9.4	0.0128906	0.014974
9.5	0.013151	0.0154948
9.6	0.0132812	0.0154948
9.7	0.0135417	0.015625
9.8	0.0136719	0.0160156
9.9	0.0139323	0.0161458
10	0.0139323	0.0164063
10.1	0.0141927	0.0164063
10.2	0.0141927	0.0165365
10.3	0.0143229	0.0165365
10.4	0.014974	0.0167969
10.5	0.0152344	0.0170573
10.6	0.0153646	0.0170573
10.7	0.0157552	0.0170573
10.8	0.0160156	0.0174479
10.9	0.016276	0.0177083
11	0.016276	0.0178385
11.1	0.016276	0.0179687
11.2	0.0165365	0.018099
11.3	0.0165365	0.018099
11.4	0.0166667	0.018099
11.5	0.0167969	0.018099
11.6	0.0170573	0.0184896
11.7	0.0173177	0.0192708
11.8	0.0174479	0.0195312
11.9	0.0177083	0.0199219
12	0.0179687	0.0203125
12.1	0.0179687	0.0204427
12.2	0.0182292	0.0207031
12.3	0.0182292	0.0207031
12.4	0.0182292	0.0208333
12.5	0.0182292	0.0209635
12.6	0.0184896	0.021224
12.7	0.0184896	0.0213542
12.8	0.01875	0.0216146
12.9	0.01875	0.0217448
13	0.0190104	0.021875
13.1	0.0192708	0.021875
13.2	0.0192708	0.021875
13.3	0.0195312	0.0220052
13.4	0.0196615	0.0222656
13.5	0.0200521	0.0223958
13.6	0.0201823	0.022526
13.7	0.0201823	0.022526
13.8	0.0204427	0.0227865
13.9	0.0208333	0.0230469
14	0.0210938	0.0230469
14.1	0.021224	0.0233073
14.2	0.021224	0.0233073
14.3	0.021224	0.0236979
14.4	0.0213542	0.0239583
14.5	0.0214844	0.0239583
14.6	0.021875	0.024349
14.7	0.0220052	0.024349
14.8	0.0220052	0.024349
14.9	0.0221354	0.025
15	0.0222656	0.025
15.1	0.0223958	0.0251302
15.2	0.022526	0.0252604
15.3	0.0226562	0.0255208
15.4	0.0226562	0.0257812
15.5	0.0226562	0.0259115
15.6	0.0227865	0.0260417
15.7	0.0229167	0.0261719
15.8	0.0230469	0.0261719
15.9	0.0231771	0.0263021
16	0.0231771	0.0264323
16.1	0.0235677	0.0264323
16.2	0.0236979	0.0264323
16.3	0.0236979	0.0265625
16.4	0.0236979	0.0265625
16.5	0.0239583	0.0265625
16.6	0.0239583	0.0266927
16.7	0.0240885	0.0268229
16.8	0.0244792	0.0270833
16.9	0.0246094	0.0272135
17	0.0247396	0.0272135
17.1	0.025	0.0272135
17.2	0.0252604	0.027474
17.3	0.0253906	0.027474
17.4	0.025651	0.0278646
17.5	0.0259115	0.0279948
17.6	0.0260417	0.0282552
17.7	0.0261719	0.0283854
17.8	0.0263021	0.0285156
17.9	0.0263021	0.0289063
18	0.0264323	0.0289063
18.1	0.0266927	0.0290365
18.2	0.0266927	0.0295573
18.3	0.0268229	0.0296875
18.4	0.0268229	0.0299479
18.5	0.0268229	0.0299479
18.6	0.0269531	0.0299479
18.7	0.0273438	0.0300781
18.8	0.0273438	0.0302083
18.9	0.0276042	0.0302083
19	0.0276042	0.0304687
19.1	0.0279948	0.0304687
19.2	0.0282552	0.0307292
19.3	0.0283854	0.0307292
19.4	0.0285156	0.0311198
19.5	0.0290365	0.0311198
19.6	0.0292969	0.0313802
19.7	0.0294271	0.0315104
19.8	0.0299479	0.0316406
19.9	0.0302083	0.0322917
20	0.0303385	0.0324219
20.1	0.0304687	0.0324219
20.2	0.0308594	0.0326823
20.3	0.0309896	0.0326823
20.4	0.0313802	0.0328125
20.5	0.0317708	0.0329427
20.6	0.031901	0.0330729
20.7	0.031901	0.0332031
20.8	0.0322917	0.0333333
20.9	0.0322917	0.0333333
21	0.0326823	0.0334635
21.1	0.0326823	0.0339844
21.2	0.0329427	0.0339844
21.3	0.0330729	0.0341146
21.4	0.0334635	0.0342448
21.5	0.0335937	0.0347656
21.6	0.0335937	0.035026
21.7	0.0339844	0.0351562
21.8	0.0339844	0.0351562
21.9	0.0339844	0.0352865
22	0.0339844	0.0354167
22.1	0.034375	0.0358073
22.2	0.0345052	0.0359375
22.3	0.0346354	0.0360677
22.4	0.0346354	0.0361979
22.5	0.0347656	0.0363281
22.6	0.035026	0.0363281
22.7	0.035026	0.0363281
22.8	0.035026	0.0364583
22.9	0.0351562	0.0364583
23	0.0351562	0.0367188
23.1	0.0352865	0.0371094
23.2	0.0356771	0.0372396
23.3	0.0359375	0.0373698
23.4	0.0361979	0.0377604
23.5	0.0363281	0.038151
23.6	0.0365885	0.038151
23.7	0.0365885	0.0382813
23.8	0.0367188	0.0384115
23.9	0.0367188	0.0385417
24	0.0367188	0.0385417
24.1	0.0367188	0.0386719
24.2	0.0367188	0.0389323
24.3	0.0369792	0.0391927
24.4	0.0369792	0.0394531
24.5	0.0373698	0.0394531
24.6	0.0375	0.0394531
24.7	0.0376302	0.0395833
24.8	0.0377604	0.0397135
24.9	0.0378906	0.0398437
25	0.0378906	0.0398437
25.1	0.0380208	0.0401042
25.2	0.038151	0.0403646
25.3	0.0384115	0.040625
25.4	0.0384115	0.0407552
25.5	0.0385417	0.0408854
25.6	0.0386719	0.0410156
25.7	0.0386719	0.0410156
25.8	0.0386719	0.0411458
25.9	0.0386719	0.0411458
26	0.0390625	0.0414062
26.1	0.0394531	0.0414062
26.2	0.0394531	0.0414062
26.3	0.0394531	0.0414062
26.4	0.0395833	0.0415365
26.5	0.0397135	0.0417969
26.6	0.0398437	0.0419271
26.7	0.039974	0.0423177
26.8	0.0401042	0.0423177
26.9	0.0401042	0.0423177
27	0.0403646	0.0425781
27.1	0.0407552	0.0428385
27.2	0.0410156	0.043099
27.3	0.0411458	0.0432292
27.4	0.0411458	0.0432292
27.5	0.0414062	0.0432292
27.6	0.0416667	0.0434896
27.7	0.0416667	0.0436198
27.8	0.0417969	0.04375
27.9	0.0420573	0.04375
28	0.0420573	0.0442708
28.1	0.0421875	0.044401
28.2	0.0421875	0.0445313
28.3	0.0425781	0.0445313
28.4	0.0427083	0.0446615
28.5	0.0427083	0.0451823
28.6	0.0429688	0.0453125
28.7	0.0433594	0.0454427
28.8	0.0433594	0.0455729
28.9	0.0434896	0.0459635
29	0.0434896	0.046224
29.1	0.0434896	0.046224
29.2	0.0434896	0.0464844
29.3	0.0436198	0.046875
29.4	0.04375	0.046875
29.5	0.0438802	0.046875
29.6	0.0438802	0.0472656
29.7	0.0441406	0.0473958
29.8	0.0441406	0.0473958
29.9	0.0441406	0.0479167
30	0.0445313	0.0483073
30.1	0.0446615	0.0484375
30.2	0.0447917	0.0484375
30.3	0.0449219	0.0485677
30.4	0.0450521	0.0485677
30.5	0.0454427	0.0486979
30.6	0.0454427	0.0488281
30.7	0.0454427	0.0488281
30.8	0.0454427	0.0490885
30.9	0.0459635	0.0490885
31	0.0460938	0.0490885
31.1	0.046224	0.0496094
31.2	0.0464844	0.0501302
31.3	0.0464844	0.0503906
31.4	0.0464844	0.0505208
31.5	0.0466146	0.050651
31.6	0.0467448	0.0509115
31.7	0.0471354	0.0513021
31.8	0.0472656	0.0513021
31.9	0.0473958	0.0513021
32	0.047526	0.0514323
32.1	0.047526	0.0514323
32.2	0.0476562	0.0516927
32.3	0.0476562	0.0516927
32.4	0.0476562	0.0519531
32.5	0.0480469	0.0520833
32.6	0.0480469	0.0520833
32.7	0.0480469	0.0526042
32.8	0.0481771	0.0526042
32.9	0.0483073	0.0527344
33	0.0485677	0.0527344
33.1	0.0486979	0.0528646
33.2	0.0489583	0.0532552
33.3	0.0490885	0.0533854
33.4	0.0490885	0.0533854
33.5	0.049349	0.0535156
33.6	0.049349	0.0535156
33.7	0.0494792	0.0539063
33.8	0.0496094	0.0542969
33.9	0.0496094	0.0546875
34	0.0498698	0.0548177
34.1	0.0502604	0.0548177
34.2	0.0503906	0.0550781
34.3	0.0505208	0.0552083
34.4	0.050651	0.0553385
34.5	0.0507812	0.0554687
34.6	0.0507812	0.0558594
34.7	0.0513021	0.0558594
34.8	0.0514323	0.0558594
34.9	0.0514323	0.0561198
35	0.0514323	0.0561198
35.1	0.0516927	0.0561198
35.2	0.0516927	0.0565104
35.3	0.0516927	0.0566406
35.4	0.0518229	0.0566406
35.5	0.0519531	0.0567708
35.6	0.0519531	0.0570312
35.7	0.0522135	0.0571615
35.8	0.0523438	0.0571615
35.9	0.0527344	0.0572917
36	0.0528646	0.0576823
36.1	0.0528646	0.0579427
36.2	0.0529948	0.0579427
36.3	0.0532552	0.0580729
36.4	0.0533854	0.0582031
36.5	0.053776	0.0585938
36.6	0.053776	0.058724
36.7	0.0539063	0.0592448
36.8	0.0540365	0.0595052
36.9	0.0542969	0.0595052
37	0.0544271	0.0597656
37.1	0.0545573	0.0598958
37.2	0.0546875	0.060026
37.3	0.0546875	0.060026
37.4	0.0548177	0.0601563
37.5	0.0548177	0.0602865
37.6	0.0548177	0.0602865
37.7	0.0553385	0.0604167
37.8	0.0553385	0.0606771
37.9	0.055599	0.0609375
38	0.055599	0.0613281
38.1	0.055599	0.0617188
38.2	0.0557292	0.0617188
38.3	0.0558594	0.0617188
38.4	0.0558594	0.0617188
38.5	0.0558594	0.0619792
38.6	0.0558594	0.0623698
38.7	0.0559896	0.0625
38.8	0.05625	0.0627604
38.9	0.05625	0.063151
39	0.0563802	0.0634115
39.1	0.0563802	0.0635417
39.2	0.0563802	0.0638021
39.3	0.0565104	0.0640625
39.4	0.0565104	0.0641927
39.5	0.0565104	0.0644531
39.6	0.0566406	0.0647135
39.7	0.0567708	0.0647135
39.8	0.0570312	0.0648438
39.9	0.0571615	0.064974
40	0.0571615	0.0652344
40.1	0.0572917	0.0652344
40.2	0.0575521	0.0654948
40.3	0.0578125	0.065625
40.4	0.0580729	0.0658854
40.5	0.0582031	0.0660156
40.6	0.0584635	0.0661458
40.7	0.0585938	0.0661458
40.8	0.0585938	0.066276
40.9	0.058724	0.0664062
41	0.0588542	0.0664062
41.1	0.0589844	0.0666667
41.2	0.059375	0.0666667
41.3	0.0595052	0.0666667
41.4	0.0596354	0.0669271
41.5	0.0597656	0.0669271
41.6	0.0598958	0.0671875
41.7	0.0598958	0.0671875
41.8	0.0598958	0.0673177
41.9	0.0598958	0.0673177
42	0.060026	0.0674479
42.1	0.0601563	0.0674479
42.2	0.0602865	0.0675781
42.3	0.0602865	0.0679687
42.4	0.0605469	0.0682292
42.5	0.0606771	0.0683594
42.6	0.0606771	0.0684896
42.7	0.0608073	0.0686198
42.8	0.0609375	0.0686198
42.9	0.0610677	0.0688802
43	0.0614583	0.0690104
43.1	0.0617188	0.0692708
43.2	0.061849	0.0695313
43.3	0.0623698	0.0695313
43.4	0.0626302	0.0695313
43.5	0.0628906	0.0696615
43.6	0.063151	0.0696615
43.7	0.063151	0.0696615
43.8	0.0636719	0.0696615
43.9	0.0639323	0.0697917
44	0.0641927	0.0697917
44.1	0.0644531	0.0699219
44.2	0.0644531	0.0699219
44.3	0.0645833	0.0701823
44.4	0.0647135	0.0701823
44.5	0.064974	0.0703125
44.6	0.064974	0.0705729
44.7	0.0652344	0.0708333
44.8	0.0652344	0.0710937
44.9	0.0654948	0.0710937
45	0.065625	0.0713542
45.1	0.0660156	0.0716146
45.2	0.0661458	0.0716146
45.3	0.0665365	0.0717448
45.4	0.0665365	0.071875
45.5	0.0666667	0.0720052
45.6	0.0669271	0.0720052
45.7	0.0673177	0.0720052
45.8	0.0674479	0.0720052
45.9	0.0675781	0.0722656
46	0.0678385	0.0726563
46.1	0.0678385	0.0727865
46.2	0.0679687	0.0730469
46.3	0.0679687	0.0731771
46.4	0.0679687	0.0733073
46.5	0.0684896	0.0735677
46.6	0.0686198	0.0739583
46.7	0.06875	0.0742188
46.8	0.0688802	0.074349
46.9	0.0688802	0.0744792
47	0.0688802	0.0747396
47.1	0.0688802	0.0747396
47.2	0.0688802	0.0748698
47.3	0.0690104	0.0753906
47.4	0.0691406	0.075651
47.5	0.069401	0.0757812
47.6	0.0699219	0.0760417
47.7	0.0703125	0.0761719
47.8	0.0703125	0.0763021
47.9	0.0703125	0.0763021
48	0.0704427	0.0765625
48.1	0.0705729	0.0769531
48.2	0.0705729	0.0773438
48.3	0.0705729	0.0773438
48.4	0.0705729	0.077474
48.5	0.0708333	0.0776042
48.6	0.0709635	0.078125
48.7	0.0709635	0.0782552
48.8	0.0710937	0.078776
48.9	0.0713542	0.0790365
49	0.0714844	0.0791667
49.1	0.0714844	0.0792969
49.2	0.0716146	0.0796875
49.3	0.0717448	0.0798177
49.4	0.071875	0.0798177
49.5	0.071875	0.0798177
49.6	0.0722656	0.0799479
49.7	0.072526	0.0799479
49.8	0.0726563	0.0800781
49.9	0.0727865	0.0800781
50	0.0730469	0.0802083
50.1	0.0733073	0.0802083
50.2	0.0734375	0.0803385
50.3	0.0735677	0.080599
50.4	0.0735677	0.0807292
50.5	0.0739583	0.0807292
50.6	0.0739583	0.0807292
50.7	0.0740885	0.0808594
50.8	0.074349	0.0808594
50.9	0.074349	0.0809896
51	0.0747396	0.08125
51.1	0.0748698	0.08125
51.2	0.0748698	0.0813802
51.3	0.0748698	0.0817708
51.4	0.075	0.0820312
51.5	0.075	0.0822917
51.6	0.0751302	0.0826823
51.7	0.0752604	0.0828125
51.8	0.0753906	0.0830729
51.9	0.0755208	0.0830729
52	0.0757812	0.0830729
52.1	0.0757812	0.0832031
52.2	0.0759115	0.0832031
52.3	0.0759115	0.0833333
52.4	0.0760417	0.0838542
52.5	0.0760417	0.0839844
52.6	0.0763021	0.0839844
52.7	0.0763021	0.0839844
52.8	0.0764323	0.0845052
52.9	0.0764323	0.0845052
53	0.0765625	0.0847656
53.1	0.0768229	0.0851563
53.2	0.0769531	0.0852865
53.3	0.0769531	0.0852865
53.4	0.0773438	0.0854167
53.5	0.0776042	0.0856771
53.6	0.0777344	0.0859375
53.7	0.0779948	0.0860677
53.8	0.078125	0.0863281
53.9	0.0783854	0.0864583
54	0.0785156	0.0864583
54.1	0.0789062	0.0864583
54.2	0.0790365	0.0865885
54.3	0.0792969	0.0867187
54.4	0.0794271	0.086849
54.5	0.0794271	0.0871094
54.6	0.0795573	0.0873698
54.7	0.0799479	0.0876302
54.8	0.0804688	0.0878906
54.9	0.0804688	0.0878906
55	0.080599	0.0882813
55.1	0.0807292	0.0885417
55.2	0.0807292	0.0889323
55.3	0.0808594	0.0891927
55.4	0.08125	0.0894531
55.5	0.0815104	0.0894531
55.6	0.0815104	0.0895833
55.7	0.0816406	0.0898438
55.8	0.0817708	0.089974
55.9	0.0820312	0.0902344
56	0.0820312	0.0902344
56.1	0.0821615	0.0902344
56.2	0.0822917	0.0902344
56.3	0.0824219	0.0903646
56.4	0.0825521	0.0904948
56.5	0.0825521	0.090625
56.6	0.0826823	0.090625
56.7	0.0826823	0.0907552
56.8	0.0826823	0.0908854
56.9	0.0826823	0.0911458
57	0.0829427	0.0914062
57.1	0.0832031	0.0914062
57.2	0.0832031	0.0915365
57.3	0.0834635	0.0915365
57.4	0.0838542	0.0916667
57.5	0.0839844	0.0916667
57.6	0.0841146	0.0919271
57.7	0.0841146	0.0920573
57.8	0.0841146	0.0920573
57.9	0.0841146	0.0921875
58	0.0845052	0.0924479
58.1	0.0845052	0.0927083
58.2	0.0846354	0.0928385
58.3	0.0846354	0.0933594
58.4	0.0848958	0.0934896
58.5	0.0852865	0.09375
58.6	0.0856771	0.0938802
58.7	0.0856771	0.0938802
58.8	0.0859375	0.0938802
58.9	0.0860677	0.0938802
59	0.0861979	0.0940104
59.1	0.0867187	0.0941406
59.2	0.0871094	0.094401
59.3	0.0872396	0.0945312
59.4	0.0876302	0.0945312
59.5	0.0876302	0.0946615
59.6	0.0877604	0.0949219
59.7	0.0878906	0.0950521
59.8	0.0878906	0.0954427
59.9	0.0878906	0.0954427
60	0.0880208	0.0957031
60.1	0.088151	0.0958333
60.2	0.088151	0.0958333
60.3	0.088151	0.0958333
60.4	0.0882813	0.0958333
60.5	0.0884115	0.0959635
60.6	0.0885417	0.0959635
60.7	0.0888021	0.0959635
60.8	0.0888021	0.0959635
60.9	0.0889323	0.0960938
61	0.0890625	0.0963542
61.1	0.0893229	0.0966146
61.2	0.0893229	0.0967448
61.3	0.0893229	0.0970052
61.4	0.0897135	0.0973958
61.5	0.089974	0.097526
61.6	0.0903646	0.0976562
61.7	0.0903646	0.0976562
61.8	0.090625	0.0980469
61.9	0.0907552	0.0981771
62	0.0911458	0.0983073
62.1	0.0914062	0.0985677
62.2	0.0915365	0.0990885
62.3	0.0916667	0.0990885
62.4	0.0917969	0.0992187
62.5	0.0920573	0.0994792
62.6	0.0923177	0.1
62.7	0.0923177	0.1
62.8	0.0923177	0.10013
62.9	0.0923177	0.10026
63	0.0925781	0.100651
63.1	0.0928385	0.100781
63.2	0.0928385	0.101172
63.3	0.0928385	0.101432
63.4	0.0933594	0.101432
63.5	0.0934896	0.101562
63.6	0.09375	0.101562
63.7	0.0938802	0.101953
63.8	0.0942708	0.102083
63.9	0.0942708	0.102214
64	0.0942708	0.102214
64.1	0.094401	0.102344
64.2	0.094401	0.102474
64.3	0.0945312	0.102604
64.4	0.0946615	0.102734
64.5	0.0947917	0.102734
64.6	0.0947917	0.102734
64.7	0.0950521	0.103125
64.8	0.0951823	0.103125
64.9	0.0957031	0.103255
65	0.0959635	0.103385
65.1	0.096224	0.103646
65.2	0.0966146	0.103646
65.3	0.096875	0.103776
65.4	0.096875	0.103906
65.5	0.0973958	0.104167
65.6	0.0976562	0.104557
65.7	0.0976562	0.104948
65.8	0.0977865	0.105078
65.9	0.0980469	0.105339
66	0.0983073	0.105469
66.1	0.0985677	0.105469
66.2	0.0985677	0.105469
66.3	0.0986979	0.105729
66.4	0.0986979	0.105729
66.5	0.0989583	0.105729
66.6	0.0994792	0.105859
66.7	0.0996094	0.10599
66.8	0.0997396	0.10625
66.9	0.0997396	0.10625
67	0.0998698	0.10651
67.1	0.0998698	0.10651
67.2	0.0998698	0.10651
67.3	0.0998698	0.10651
67.4	0.10013	0.106771
67.5	0.100391	0.106901
67.6	0.100521	0.107031
67.7	0.100651	0.107161
67.8	0.100781	0.107161
67.9	0.100911	0.107292
68	0.101042	0.107422
68.1	0.101042	0.107422
68.2	0.101302	0.107552
68.3	0.101432	0.107682
68.4	0.101432	0.107813
68.5	0.101562	0.107813
68.6	0.101693	0.108073
68.7	0.101823	0.108203
68.8	0.101953	0.108333
68.9	0.102214	0.108333
69	0.102214	0.108464
69.1	0.102214	0.108594
69.2	0.102214	0.108984
69.3	0.102344	0.109375
69.4	0.102474	0.109505
69.5	0.102604	0.109766
69.6	0.102604	0.110286
69.7	0.102734	0.110937
69.8	0.102995	0.111068
69.9	0.103125	0.111198
70	0.103125	0.111328
70.1	0.103255	0.111849
70.2	0.103255	0.111979
70.3	0.103255	0.112109
70.4	0.103385	0.11237
70.5	0.103906	0.11237
70.6	0.104036	0.11237
70.7	0.104167	0.11263
70.8	0.104167	0.112891
70.9	0.104557	0.112891
71	0.104557	0.113411
71.1	0.104557	0.113542
71.2	0.104688	0.113672
71.3	0.104688	0.113802
71.4	0.104818	0.114193
71.5	0.105208	0.114323
71.6	0.105208	0.114323
71.7	0.105208	0.114453
71.8	0.105339	0.114844
71.9	0.105729	0.114974
72	0.105859	0.115104
72.1	0.105859	0.115625
72.2	0.10599	0.115625
72.3	0.10625	0.115755
72.4	0.10638	0.116016
72.5	0.10638	0.116016
72.6	0.10638	0.116016
72.7	0.10651	0.116146
72.8	0.106901	0.116406
72.9	0.107161	0.116667
73	0.107682	0.116797
73.1	0.107943	0.116927
73.2	0.107943	0.117318
73.3	0.107943	0.117708
73.4	0.107943	0.117839
73.5	0.108203	0.118099
73.6	0.108333	0.118099
73.7	0.108594	0.118229
73.8	0.108724	0.118359
73.9	0.108724	0.11849
74	0.108854	0.11875
74.1	0.109115	0.11901
74.2	0.109375	0.119141
74.3	0.109505	0.119141
74.4	0.109505	0.119531
74.5	0.109766	0.119531
74.6	0.110026	0.119661
74.7	0.110156	0.119792
74.8	0.110547	0.119922
74.9	0.110547	0.119922
75	0.110677	0.119922
75.1	0.111068	0.119922
75.2	0.111068	0.120052
75.3	0.111328	0.120182
75.4	0.111589	0.120573
75.5	0.111849	0.120703
75.6	0.111849	0.120703
75.7	0.111979	0.120703
75.8	0.111979	0.120833
75.9	0.111979	0.120833
76	0.11224	0.120964
76.1	0.11237	0.121224
76.2	0.11237	0.121354
76.3	0.1125	0.121615
76.4	0.11276	0.121615
76.5	0.113021	0.121875
76.6	0.113021	0.122005
76.7	0.113021	0.122266
76.8	0.113281	0.122266
76.9	0.113281	0.122526
77	0.113281	0.122526
77.1	0.113542	0.122786
77.2	0.114062	0.122786
77.3	0.114193	0.122917
77.4	0.114323	0.123047
77.5	0.114453	0.123047
77.6	0.114453	0.123177
77.7	0.114583	0.123177
77.8	0.114844	0.123177
77.9	0.115234	0.123438
78	0.115365	0.123568
78.1	0.115495	0.123568
78.2	0.115625	0.123698
78.3	0.115625	0.124349
78.4	0.115625	0.124609
78.5	0.115625	0.124609
78.6	0.115885	0.124609
78.7	0.115885	0.124609
78.8	0.116016	0.124609
78.9	0.116016	0.12474
79	0.116146	0.12487
79.1	0.116276	0.12526
79.2	0.116406	0.125521
79.3	0.116667	0.125521
79.4	0.116667	0.125781
79.5	0.116667	0.125911
79.6	0.116797	0.125911
79.7	0.116797	0.126172
79.8	0.116797	0.126302
79.9	0.116927	0.126302
80	0.116927	0.126432
80.1	0.117188	0.126562
80.2	0.117448	0.126693
80.3	0.117708	0.126693
80.4	0.117969	0.126823
80.5	0.118229	0.126823
80.6	0.11862	0.126953
80.7	0.11862	0.126953
80.8	0.11875	0.126953
80.9	0.11875	0.126953
81	0.11888	0.127083
81.1	0.11888	0.127214
81.2	0.119141	0.127474
81.3	0.119401	0.127865
81.4	0.119661	0.127995
81.5	0.119792	0.127995
81.6	0.119922	0.128255
81.7	0.119922	0.128385
81.8	0.119922	0.128516
81.9	0.120182	0.128516
82	0.120182	0.128516
82.1	0.120182	0.128646
82.2	0.120313	0.128646
82.3	0.120313	0.128776
82.4	0.120573	0.128906
82.5	0.120703	0.129167
82.6	0.120833	0.129167
82.7	0.120833	0.129297
82.8	0.120833	0.129427
82.9	0.121094	0.129557
83	0.121224	0.129818
83.1	0.121224	0.129818
83.2	0.121484	0.129818
83.3	0.122005	0.129948
83.4	0.122005	0.130078
83.5	0.122266	0.130078
83.6	0.122656	0.130078
83.7	0.122786	0.130339
83.8	0.123047	0.130599
83.9	0.123177	0.130859
84	0.123568	0.130859
84.1	0.123698	0.13125
84.2	0.124089	0.13138
84.3	0.124089	0.131771
84.4	0.124219	0.131771
84.5	0.124349	0.131771
84.6	0.124609	0.131771
84.7	0.12474	0.131901
84.8	0.12487	0.132031
84.9	0.12513	0.132161
85	0.12526	0.132292
85.1	0.125521	0.132422
85.2	0.125651	0.132422
85.3	0.125781	0.132682
85.4	0.125781	0.132812
85.5	0.125911	0.132943
85.6	0.125911	0.132943
85.7	0.125911	0.133203
85.8	0.125911	0.133464
85.9	0.126172	0.133464
86	0.126562	0.133594
86.1	0.127083	0.133594
86.2	0.127344	0.133724
86.3	0.127474	0.133724
86.4	0.127604	0.133724
86.5	0.127604	0.133854
86.6	0.127865	0.134245
86.7	0.128125	0.134245
86.8	0.128125	0.134505
86.9	0.128125	0.134505
87	0.128125	0.134635
87.1	0.128125	0.134766
87.2	0.128255	0.134766
87.3	0.128255	0.134896
87.4	0.128255	0.134896
87.5	0.128385	0.135286
87.6	0.128516	0.135417
87.7	0.128776	0.135937
87.8	0.128906	0.136198
87.9	0.128906	0.136458
88	0.129167	0.136458
88.1	0.129167	0.136589
88.2	0.129557	0.136719
88.3	0.129557	0.136849
88.4	0.129818	0.13724
88.5	0.129818	0.13737
88.6	0.129948	0.1375
88.7	0.130339	0.137891
88.8	0.130339	0.138411
88.9	0.130339	0.138411
89	0.130599	0.138672
89.1	0.130599	0.138932
89.2	0.130599	0.139063
89.3	0.130729	0.139193
89.4	0.13099	0.139323
89.5	0.13099	0.139974
89.6	0.13099	0.139974
89.7	0.13112	0.139974
89.8	0.13112	0.139974
89.9	0.13138	0.140104
90	0.13138	0.140234
90.1	0.13138	0.140365
90.2	0.13138	0.140495
90.3	0.131641	0.141016
90.4	0.131901	0.141016
90.5	0.132031	0.141146
90.6	0.132161	0.141276
90.7	0.132161	0.141406
90.8	0.132161	0.141536
90.9	0.132422	0.141536
91	0.132552	0.141536
91.1	0.132682	0.141667
91.2	0.132812	0.141667
91.3	0.133073	0.141797
91.4	0.133203	0.141927
91.5	0.133203	0.141927
91.6	0.133203	0.142057
91.7	0.133333	0.142057
91.8	0.133333	0.142057
91.9	0.133464	0.142318
92	0.133464	0.142708
92.1	0.133594	0.142708
92.2	0.133854	0.142839
92.3	0.134245	0.142969
92.4	0.134505	0.142969
92.5	0.134896	0.143099
92.6	0.135286	0.143099
92.7	0.135417	0.143229
92.8	0.135547	0.143359
92.9	0.135677	0.14349
93	0.136198	0.14362
93.1	0.136589	0.14362
93.2	0.136849	0.14375
93.3	0.136979	0.14388
93.4	0.137109	0.14388
93.5	0.137109	0.14388
93.6	0.137109	0.14401
93.7	0.137109	0.144141
93.8	0.1375	0.144141
93.9	0.1375	0.144141
94	0.13763	0.144401
94.1	0.13776	0.144531
94.2	0.137891	0.144661
94.3	0.138151	0.144661
94.4	0.138151	0.144922
94.5	0.138151	0.144922
94.6	0.138151	0.145313
94.7	0.138281	0.145313
94.8	0.138281	0.145573
94.9	0.138281	0.145703
95	0.138281	0.145703
95.1	0.138411	0.145833
95.2	0.138802	0.145964
95.3	0.138802	0.146094
95.4	0.138932	0.146484
95.5	0.139323	0.146484
95.6	0.139453	0.146615
95.7	0.139583	0.146615
95.8	0.139714	0.146745
95.9	0.139844	0.146875
96	0.139844	0.147005
96.1	0.139974	0.147005
96.2	0.140104	0.147266
96.3	0.140104	0.147266
96.4	0.140234	0.147396
96.5	0.140365	0.147786
96.6	0.140365	0.147786
96.7	0.140365	0.147786
96.8	0.140365	0.147786
96.9	0.140495	0.148568
97	0.140625	0.148568
97.1	0.141406	0.148698
97.2	0.141667	0.148828
97.3	0.141797	0.148958
97.4	0.141927	0.149219
97.5	0.142187	0.149219
97.6	0.142187	0.149219
97.7	0.142448	0.149219
97.8	0.142578	0.149349
97.9	0.142578	0.149479
98	0.142578	0.14974
98.1	0.142708	0.14974
98.2	0.142708	0.15
98.3	0.142969	0.15026
98.4	0.143099	0.150391
98.5	0.143359	0.150391
98.6	0.143359	0.150651
98.7	0.143359	0.150911
98.8	0.14362	0.151042
98.9	0.14362	0.151302
99	0.14375	0.151302
99.1	0.14375	0.151562
99.2	0.144141	0.151953
99.3	0.144271	0.151953
99.4	0.144401	0.151953
99.5	0.144792	0.152214
99.6	0.144922	0.152214
99.7	0.145182	0.152214
99.8	0.145313	0.152344
99.9	0.145443	0.152474
100	0.145443	0.152474
100.1	0.145573	0.152474
100.2	0.145964	0.152604
100.3	0.146094	0.152604
100.4	0.146615	0.152865
100.5	0.147005	0.152995
100.6	0.147005	0.152995
100.7	0.147005	0.152995
100.8	0.147135	0.152995
100.9	0.147135	0.153255
101	0.147266	0.153255
101.1	0.147526	0.153255
101.2	0.147656	0.153385
101.3	0.147917	0.153516
101.4	0.147917	0.153776
101.5	0.147917	0.153906
101.6	0.148047	0.154036
101.7	0.148047	0.154036
101.8	0.148307	0.154427
101.9	0.148568	0.154427
102	0.148698	0.154427
102.1	0.148958	0.154427
102.2	0.149219	0.154818
102.3	0.149349	0.155078
102.4	0.149609	0.155208
102.5	0.14974	0.155339
102.6	0.14987	0.155469
102.7	0.14987	0.155599
102.8	0.15013	0.155859
102.9	0.15026	0.155859
103	0.15026	0.15612
103.1	0.15026	0.15612
103.2	0.15026	0.15612
103.3	0.150521	0.15638
103.4	0.150651	0.15651
103.5	0.150911	0.15651
103.6	0.151172	0.156771
103.7	0.151302	0.156771
103.8	0.151302	0.156771
103.9	0.151302	0.156901
104	0.151432	0.157031
104.1	0.151693	0.157031
104.2	0.151953	0.157161
104.3	0.152083	0.157292
104.4	0.152214	0.157422
104.5	0.152344	0.157552
104.6	0.152604	0.157682
104.7	0.152865	0.158073
104.8	0.152865	0.158333
104.9	0.152995	0.158724
105	0.152995	0.158984
105.1	0.152995	0.158984
105.2	0.152995	0.158984
105.3	0.153125	0.158984
105.4	0.153125	0.159115
105.5	0.153125	0.159245
105.6	0.153385	0.159375
105.7	0.153516	0.159375
105.8	0.153516	0.159375
105.9	0.153646	0.159896
106	0.153906	0.160026
106.1	0.153906	0.160286
106.2	0.154036	0.160547
106.3	0.154297	0.160938
106.4	0.154688	0.161198
106.5	0.154688	0.161458
106.6	0.154688	0.161719
106.7	0.154688	0.16237
106.8	0.154688	0.16237
106.9	0.154688	0.16237
107	0.154688	0.1625
107.1	0.155078	0.16263
107.2	0.155208	0.16276
107.3	0.155208	0.16276
107.4	0.155339	0.16276
107.5	0.155469	0.162891
107.6	0.155729	0.162891
107.7	0.155729	0.163021
107.8	0.155729	0.163021
107.9	0.155729	0.163021
108	0.15599	0.163281
108.1	0.15599	0.163281
108.2	0.15612	0.163411
108.3	0.15638	0.163542
108.4	0.15651	0.163542
108.5	0.156641	0.163802
108.6	0.156771	0.164062
108.7	0.156901	0.164193
108.8	0.156901	0.164453
108.9	0.156901	0.164583
109	0.157292	0.164714
109.1	0.157422	0.164844
109.2	0.157552	0.165104
109.3	0.157812	0.165495
109.4	0.157812	0.165625
109.5	0.157943	0.165755
109.6	0.157943	0.165755
109.7	0.157943	0.165755
109.8	0.158203	0.165755
109.9	0.158464	0.165755
110	0.158464	0.166016
110.1	0.158724	0.166146
110.2	0.158854	0.166146
110.3	0.159245	0.166146
110.4	0.159635	0.166276
110.5	0.159635	0.166406
110.6	0.160026	0.166536
110.7	0.160286	0.166536
110.8	0.160286	0.166536
110.9	0.160286	0.166536
111	0.160547	0.166667
111.1	0.161068	0.166927
111.2	0.161198	0.167187
111.3	0.161328	0.167318
111.4	0.161328	0.167318
111.5	0.161719	0.167448
111.6	0.161719	0.167578
111.7	0.161719	0.167708
111.8	0.162109	0.167969
111.9	0.162109	0.167969
112	0.16237	0.168099
112.1	0.1625	0.168099
112.2	0.16263	0.168229
112.3	0.16276	0.168229
112.4	0.162891	0.168229
112.5	0.163021	0.16862
112.6	0.163281	0.16875
112.7	0.163542	0.169141
112.8	0.163802	0.169141
112.9	0.163932	0.169141
113	0.164193	0.169141
113.1	0.164453	0.169141
113.2	0.164714	0.169531
113.3	0.164714	0.169531
113.4	0.165104	0.169531
113.5	0.165234	0.169661
113.6	0.165495	0.169792
113.7	0.165885	0.170052
113.8	0.166406	0.170052
113.9	0.166406	0.170052
114	0.166536	0.170182
114.1	0.166797	0.170182
114.2	0.167057	0.170182
114.3	0.167057	0.170313
114.4	0.167578	0.170573
114.5	0.167708	0.170703
114.6	0.167969	0.170833
114.7	0.167969	0.170833
114.8	0.167969	0.170833
114.9	0.168359	0.170964
115	0.16849	0.171224
115.1	0.16862	0.171224
115.2	0.169141	0.171224
115.3	0.169141	0.171224
115.4	0.169531	0.171484
115.5	0.169661	0.171484
115.6	0.169792	0.171875
115.7	0.169792	0.171875
115.8	0.169792	0.171875
115.9	0.169792	0.172135
116	0.169922	0.172266
116.1	0.170443	0.172526
116.2	0.170443	0.172526
116.3	0.170964	0.172656
116.4	0.170964	0.172786
116.5	0.171094	0.172786
116.6	0.171094	0.173177
116.7	0.171094	0.173437
116.8	0.171094	0.173437
116.9	0.171224	0.173568
117	0.171354	0.173568
117.1	0.171354	0.173568
117.2	0.171354	0.173828
117.3	0.171615	0.173958
117.4	0.171745	0.173958
117.5	0.171745	0.173958
117.6	0.172135	0.174219
117.7	0.172396	0.174219
117.8	0.172656	0.174349
117.9	0.172917	0.174349
118	0.173047	0.174349
118.1	0.173698	0.174609
118.2	0.173958	0.174609
118.3	0.174219	0.17474
118.4	0.174349	0.17474
118.5	0.174609	0.17474
118.6	0.17474	0.17487
118.7	0.17474	0.175
118.8	0.17487	0.175
118.9	0.175	0.17526
119	0.175	0.17526
119.1	0.17526	0.175521
119.2	0.17526	0.175651
119.3	0.175651	0.175911
119.4	0.175651	0.176302
119.5	0.175651	0.176302
119.6	0.175781	0.176432
119.7	0.176042	0.176693
119.8	0.176042	0.176693
119.9	0.176302	0.176693
120	0.176432	0.176693
120.1	0.176563	0.176823
120.2	0.176693	0.176823
120.3	0.176953	0.176823
120.4	0.177083	0.177344
120.5	0.177214	0.177474
120.6	0.177214	0.177734
120.7	0.177214	0.177865
120.8	0.177214	0.178125
120.9	0.177214	0.178385
121	0.177214	0.178385
121.1	0.177344	0.178516
121.2	0.177604	0.178776
121.3	0.177734	0.179167
121.4	0.178125	0.179427
121.5	0.178125	0.179688
121.6	0.178255	0.179688
121.7	0.178255	0.179688
121.8	0.178516	0.179818
121.9	0.178776	0.179818
122	0.179036	0.180208
122.1	0.179036	0.180208
122.2	0.179036	0.180339
122.3	0.179297	0.180599
122.4	0.179297	0.180599
122.5	0.179297	0.180859
122.6	0.179557	0.18125
122.7	0.179557	0.18125
122.8	0.179688	0.18138
122.9	0.179818	0.18138
123	0.179948	0.18138
123.1	0.180469	0.18151
123.2	0.180469	0.181641
123.3	0.180599	0.181771
123.4	0.180599	0.181771
123.5	0.180599	0.181901
123.6	0.180729	0.182031
123.7	0.180729	0.182161
123.8	0.180859	0.182422
123.9	0.18099	0.182422
124	0.18099	0.182422
124.1	0.18138	0.182682
124.2	0.18151	0.182812
124.3	0.18151	0.182943
124.4	0.181641	0.183073
124.5	0.181771	0.183594
124.6	0.182161	0.183724
124.7	0.182161	0.183724
124.8	0.182552	0.183724
124.9	0.182552	0.183724
125	0.182682	0.183854
125.1	0.183073	0.183984
125.2	0.183203	0.184375
125.3	0.183333	0.184505
125.4	0.183594	0.184505
125.5	0.183724	0.184635
125.6	0.183724	0.184896
125.7	0.183984	0.185026
125.8	0.183984	0.185417
125.9	0.184245	0.185547
126	0.184245	0.185677
126.1	0.184375	0.185938
126.2	0.184635	0.186068
126.3	0.184766	0.186068
126.4	0.184766	0.186068
126.5	0.184896	0.186068
126.6	0.184896	0.186198
126.7	0.184896	0.186198
126.8	0.185026	0.186458
126.9	0.185026	0.186589
127	0.185156	0.186849
127.1	0.185156	0.186849
127.2	0.185156	0.187109
127.3	0.185286	0.18724
127.4	0.185286	0.18724
127.5	0.185417	0.18737
127.6	0.185417	0.18737
127.7	0.185547	0.18763
127.8	0.185807	0.18776
127.9	0.185938	0.188021
128	0.186198	0.188021
128.1	0.186328	0.188151
128.2	0.186328	0.188151
128.3	0.186458	0.188542
128.4	0.186589	0.188672
128.5	0.186719	0.188672
128.6	0.186719	0.188802
128.7	0.186719	0.189193
128.8	0.186849	0.189323
128.9	0.186979	0.189583
129	0.186979	0.189974
129.1	0.186979	0.190234
129.2	0.186979	0.190365
129.3	0.186979	0.190625
129.4	0.187109	0.190625
129.5	0.187109	0.190625
129.6	0.187109	0.190755
129.7	0.18724	0.190755
129.8	0.1875	0.190885
129.9	0.1875	0.191406
130	0.1875	0.191536
130.1	0.18776	0.191536
130.2	0.18776	0.191667
130.3	0.187891	0.191667
130.4	0.187891	0.191927
130.5	0.187891	0.192057
130.6	0.188021	0.192188
130.7	0.188151	0.192188
130.8	0.188281	0.192188
130.9	0.188281	0.192448
131	0.188542	0.192448
131.1	0.188672	0.192969
131.2	0.188802	0.193229
131.3	0.188802	0.193359
131.4	0.189062	0.19375
131.5	0.189193	0.19401
131.6	0.189323	0.194271
131.7	0.189583	0.194271
131.8	0.189714	0.194271
131.9	0.189714	0.194922
132	0.189844	0.195052
132.1	0.189974	0.195052
132.2	0.190104	0.195443
132.3	0.190234	0.195703
132.4	0.190365	0.195833
132.5	0.190495	0.196094
132.6	0.190755	0.196224
132.7	0.190885	0.196224
132.8	0.191406	0.196354
132.9	0.191536	0.196484
133	0.191797	0.196745
133.1	0.191927	0.197005
133.2	0.192057	0.197135
133.3	0.192188	0.197135
133.4	0.192318	0.197135
133.5	0.192318	0.197396
133.6	0.192578	0.197656
133.7	0.192708	0.197917
133.8	0.193099	0.198177
133.9	0.193099	0.198177
134	0.193099	0.198437
134.1	0.193229	0.198698
134.2	0.193229	0.198828
134.3	0.193229	0.198958
134.4	0.193229	0.199089
134.5	0.193359	0.199219
134.6	0.19349	0.199349
134.7	0.19349	0.199349
134.8	0.19362	0.199479
134.9	0.19362	0.199479
135	0.19375	0.199609
135.1	0.19401	0.19987
135.2	0.194141	0.2
135.3	0.194141	0.2
135.4	0.194141	0.20013
135.5	0.194401	0.20026
135.6	0.194401	0.20026
135.7	0.194661	0.200391
135.8	0.194792	0.200651
135.9	0.194792	0.200651
136	0.194922	0.200781
136.1	0.195182	0.200911
136.2	0.195182	0.200911
136.3	0.195312	0.201172
136.4	0.195312	0.201172
136.5	0.195312	0.201172
136.6	0.195443	0.201302
136.7	0.195443	0.201432
136.8	0.195703	0.201432
136.9	0.195964	0.201563
137	0.196094	0.201953
137.1	0.196484	0.201953
137.2	0.196484	0.202083
137.3	0.196615	0.202083
137.4	0.196875	0.202083
137.5	0.197005	0.202083
137.6	0.197005	0.202214
137.7	0.197005	0.202474
137.8	0.197135	0.202474
137.9	0.197135	0.202474
138	0.197135	0.202604
138.1	0.197396	0.202865
138.2	0.197526	0.202865
138.3	0.197526	0.202995
138.4	0.197526	0.203255
138.5	0.197786	0.203385
138.6	0.197786	0.203516
138.7	0.198047	0.203516
138.8	0.198177	0.203646
138.9	0.198307	0.203776
139	0.198307	0.203906
139.1	0.198437	0.203906
139.2	0.198568	0.204036
139.3	0.198698	0.204297
139.4	0.198698	0.204557
139.5	0.198828	0.205078
139.6	0.199089	0.205078
139.7	0.199089	0.205469
139.8	0.199349	0.205859
139.9	0.199479	0.20599
140	0.19974	0.20612
140.1	0.20013	0.206641
140.2	0.20013	0.206641
140.3	0.200651	0.206771
140.4	0.200911	0.207031
140.5	0.201172	0.207031
140.6	0.201172	0.207031
140.7	0.201172	0.207031
140.8	0.201172	0.207292
140.9	0.201172	0.207292
141	0.201172	0.207422
141.1	0.201172	0.207422
141.2	0.201172	0.207422
141.3	0.201172	0.207682
141.4	0.201172	0.207813
141.5	0.201172	0.207813
141.6	0.201172	0.207943
141.7	0.201432	0.208203
141.8	0.201432	0.208203
141.9	0.201563	0.208333
142	0.201563	0.208333
142.1	0.201693	0.208724
142.2	0.201693	0.208854
142.3	0.201693	0.208854
142.4	0.201693	0.209245
142.5	0.201823	0.209245
142.6	0.201823	0.209505
142.7	0.201953	0.209505
142.8	0.201953	0.209896
142.9	0.201953	0.210156
143	0.202214	0.210156
143.1	0.202214	0.210156
143.2	0.202214	0.210156
143.3	0.202214	0.210286
143.4	0.202474	0.210417
143.5	0.202604	0.210807
143.6	0.202604	0.210938
143.7	0.202734	0.210938
143.8	0.202865	0.210938
143.9	0.202995	0.211068
144	0.203255	0.211068
144.1	0.203255	0.211068
144.2	0.203516	0.211068
144.3	0.203516	0.211198
144.4	0.203646	0.211589
144.5	0.203646	0.211589
144.6	0.203646	0.211589
144.7	0.203646	0.211849
144.8	0.203776	0.212109
144.9	0.203776	0.212109
145	0.203906	0.21237
145.1	0.204036	0.21237
145.2	0.204297	0.21237
145.3	0.204557	0.21263
145.4	0.204557	0.212891
145.5	0.204687	0.212891
145.6	0.204687	0.213021
145.7	0.204687	0.213281
145.8	0.204687	0.213281
145.9	0.204687	0.213411
146	0.204818	0.213672
146.1	0.204948	0.214062
146.2	0.205078	0.214193
146.3	0.205208	0.214193
146.4	0.205208	0.214193
146.5	0.205339	0.214193
146.6	0.205599	0.214193
146.7	0.205729	0.214453
146.8	0.205729	0.214583
146.9	0.205729	0.214844
147	0.20599	0.215104
147.1	0.20638	0.215104
147.2	0.20651	0.215495
147.3	0.20651	0.215625
147.4	0.206901	0.215885
147.5	0.206901	0.216146
147.6	0.207031	0.216276
147.7	0.207031	0.216667
147.8	0.207161	0.216797
147.9	0.207292	0.216797
148	0.207422	0.216797
148.1	0.207813	0.216797
148.2	0.207943	0.216927
148.3	0.207943	0.217188
148.4	0.208073	0.217188
148.5	0.208464	0.217318
148.6	0.208724	0.217708
148.7	0.208854	0.217708
148.8	0.208984	0.217839
148.9	0.209115	0.217839
149	0.209375	0.217969
149.1	0.209375	0.218229
149.2	0.209505	0.21849
149.3	0.209766	0.21862
149.4	0.209896	0.219141
149.5	0.210286	0.219271
149.6	0.210677	0.219271
149.7	0.210677	0.219401
149.8	0.211068	0.219661
149.9	0.211198	0.219922
150	0.211198	0.219922
150.1	0.211198	0.220052
150.2	0.211458	0.220052
150.3	0.211458	0.220052
150.4	0.211458	0.220182
150.5	0.211589	0.220182
150.6	0.211589	0.220443
150.7	0.211589	0.220443
150.8	0.211589	0.220443
150.9	0.211589	0.220443
151	0.211719	0.220703
151.1	0.211979	0.220833
151.2	0.212109	0.220964
151.3	0.21237	0.220964
151.4	0.2125	0.221224
151.5	0.2125	0.221484
151.6	0.2125	0.221484
151.7	0.2125	0.221615
151.8	0.21263	0.221875
151.9	0.21263	0.222005
152	0.21276	0.222135
152.1	0.212891	0.222266
152.2	0.213021	0.222266
152.3	0.213021	0.222266
152.4	0.213021	0.222786
152.5	0.213151	0.222786
152.6	0.213672	0.222917
152.7	0.213672	0.223177
152.8	0.213672	0.223438
152.9	0.213672	0.223568
153	0.213802	0.223568
153.1	0.213932	0.223828
153.2	0.214062	0.223958
153.3	0.214323	0.224219
153.4	0.214323	0.224349
153.5	0.214453	0.224479
153.6	0.214714	0.224479
153.7	0.214714	0.224479
153.8	0.214974	0.224479
153.9	0.215104	0.224479
154	0.215234	0.224479
154.1	0.215234	0.224609
154.2	0.215495	0.224609
154.3	0.215755	0.224609
154.4	0.215885	0.224609
154.5	0.215885	0.224609
154.6	0.216146	0.22474
154.7	0.216146	0.22474
154.8	0.216276	0.22487
154.9	0.216406	0.225
155	0.216536	0.22526
155.1	0.216667	0.225781
155.2	0.217057	0.225911
155.3	0.217057	0.225911
155.4	0.217188	0.225911
155.5	0.217448	0.226042
155.6	0.217578	0.226302
155.7	0.217708	0.226302
155.8	0.217708	0.226302
155.9	0.217839	0.226693
156	0.217969	0.226693
156.1	0.218099	0.226823
156.2	0.218099	0.226953
156.3	0.218229	0.227083
156.4	0.218229	0.227214
156.5	0.218359	0.227344
156.6	0.21849	0.227474
156.7	0.21862	0.227604
156.8	0.21888	0.227865
156.9	0.219141	0.227865
157	0.219141	0.227995
157.1	0.219661	0.227995
157.2	0.219922	0.227995
157.3	0.220052	0.228125
157.4	0.220052	0.228385
157.5	0.220312	0.228385
157.6	0.220312	0.228646
157.7	0.220573	0.228646
157.8	0.220573	0.228646
157.9	0.220703	0.228646
158	0.220703	0.228646
158.1	0.221094	0.228646
158.2	0.221094	0.228646
158.3	0.221094	0.228646
158.4	0.221094	0.228646
158.5	0.221224	0.228776
158.6	0.221224	0.228906
158.7	0.221354	0.229167
158.8	0.221484	0.229297
158.9	0.221615	0.229948
159	0.221745	0.230208
159.1	0.221875	0.230208
159.2	0.222005	0.230208
159.3	0.222005	0.230208
159.4	0.222005	0.230208
159.5	0.222266	0.230339
159.6	0.222396	0.230859
159.7	0.222526	0.230859
159.8	0.222656	0.230859
159.9	0.222786	0.230859
160	0.222786	0.23125
160.1	0.222917	0.23138
160.2	0.222917	0.23138
160.3	0.223177	0.23151
160.4	0.223307	0.23151
160.5	0.223307	0.231641
160.6	0.223438	0.231641
160.7	0.223568	0.231641
160.8	0.223568	0.231641
160.9	0.223698	0.231641
161	0.223958	0.231771
161.1	0.223958	0.231771
161.2	0.223958	0.231771
161.3	0.224349	0.232161
161.4	0.224479	0.232161
161.5	0.22474	0.232292
161.6	0.22487	0.232422
161.7	0.22487	0.232552
161.8	0.22526	0.232682
161.9	0.225391	0.232682
162	0.225391	0.232813
162.1	0.225521	0.232943
162.2	0.225521	0.232943
162.3	0.225651	0.233073
162.4	0.225651	0.233073
162.5	0.225651	0.233073
162.6	0.225911	0.233073
162.7	0.225911	0.233333
162.8	0.225911	0.233464
162.9	0.226302	0.233594
163	0.226562	0.233724
163.1	0.226562	0.233724
163.2	0.226562	0.233984
163.3	0.226562	0.234115
163.4	0.226693	0.234635
163.5	0.226693	0.234896
163.6	0.226953	0.235026
163.7	0.226953	0.235026
163.8	0.227083	0.235026
163.9	0.227083	0.235156
164	0.227083	0.235156
164.1	0.227214	0.235156
164.2	0.227474	0.235156
164.3	0.227474	0.235286
164.4	0.227995	0.235417
164.5	0.227995	0.235677
164.6	0.228255	0.235937
164.7	0.228255	0.236068
164.8	0.228255	0.236328
164.9	0.228385	0.236458
165	0.229036	0.236458
165.1	0.229036	0.236589
165.2	0.229036	0.236719
165.3	0.229167	0.236719
165.4	0.229167	0.236719
165.5	0.229557	0.236849
165.6	0.229687	0.236979
165.7	0.229687	0.23724
165.8	0.229818	0.23737
165.9	0.229818	0.23763
166	0.229818	0.23763
166.1	0.229818	0.23776
166.2	0.230078	0.238021
166.3	0.230208	0.238021
166.4	0.230339	0.238021
166.5	0.230339	0.238021
166.6	0.230469	0.238151
166.7	0.230599	0.238151
166.8	0.23099	0.238151
166.9	0.23099	0.238281
167	0.23112	0.238411
167.1	0.23125	0.238542
167.2	0.23138	0.238542
167.3	0.23151	0.238542
167.4	0.231641	0.238672
167.5	0.231901	0.238672
167.6	0.231901	0.238802
167.7	0.231901	0.238932
167.8	0.232031	0.238932
167.9	0.232031	0.239063
168	0.232161	0.239063
168.1	0.232161	0.239193
168.2	0.232292	0.239323
168.3	0.232292	0.239453
168.4	0.232292	0.239453
168.5	0.232552	0.239453
168.6	0.232813	0.239583
168.7	0.232943	0.239844
168.8	0.232943	0.239974
168.9	0.233203	0.240104
169	0.233594	0.240104
169.1	0.233724	0.240365
169.2	0.233984	0.240365
169.3	0.234115	0.240495
169.4	0.234245	0.240495
169.5	0.234505	0.240755
169.6	0.234505	0.240755
169.7	0.234505	0.240885
169.8	0.234635	0.241016
169.9	0.234635	0.241016
170	0.234896	0.241276
170.1	0.235026	0.241406
170.2	0.235156	0.241406
170.3	0.235547	0.241406
170.4	0.235547	0.241667
170.5	0.235677	0.242057
170.6	0.235807	0.242318
170.7	0.236068	0.242318
170.8	0.236328	0.242448
170.9	0.236328	0.242578
171	0.236719	0.242578
171.1	0.236719	0.242708
171.2	0.236979	0.242839
171.3	0.236979	0.242839
171.4	0.236979	0.24349
171.5	0.23724	0.24349
171.6	0.23737	0.24375
171.7	0.2375	0.24388
171.8	0.237891	0.244141
171.9	0.237891	0.244271
172	0.237891	0.244661
172.1	0.237891	0.244661
172.2	0.238021	0.244661
172.3	0.238151	0.244661
172.4	0.238281	0.244661
172.5	0.238411	0.244922
172.6	0.238411	0.245052
172.7	0.238542	0.245182
172.8	0.238672	0.245182
172.9	0.238802	0.245182
173	0.238932	0.245312
173.1	0.238932	0.245573
173.2	0.239063	0.245573
173.3	0.239453	0.245703
173.4	0.239453	0.245703
173.5	0.239453	0.245833
173.6	0.239844	0.245833
173.7	0.240365	0.245833
173.8	0.240755	0.245964
173.9	0.240755	0.246094
174	0.240755	0.246094
174.1	0.241146	0.246354
174.2	0.241146	0.246484
174.3	0.241146	0.246615
174.4	0.241406	0.246615
174.5	0.241927	0.246745
174.6	0.242188	0.246875
174.7	0.242448	0.247005
174.8	0.242578	0.247266
174.9	0.242578	0.247526
175	0.242578	0.247526
175.1	0.242578	0.247526
175.2	0.242708	0.247656
175.3	0.242969	0.247656
175.4	0.24349	0.247917
175.5	0.24375	0.247917
175.6	0.24401	0.248177
175.7	0.244141	0.248307
175.8	0.244141	0.248438
175.9	0.244141	0.248438
176	0.244141	0.248438
176.1	0.244141	0.248568
176.2	0.244401	0.248568
176.3	0.244531	0.248958
176.4	0.244661	0.248958
176.5	0.244792	0.249089
176.6	0.245052	0.249349
176.7	0.245052	0.249479
176.8	0.245182	0.249479
176.9	0.245312	0.249479
177	0.245312	0.249609
177.1	0.245312	0.24974
177.2	0.245573	0.24974
177.3	0.245964	0.24974
177.4	0.246094	0.24987
177.5	0.246094	0.24987
177.6	0.246094	0.24987
177.7	0.246224	0.25
177.8	0.246224	0.25013
177.9	0.246615	0.250391
178	0.246875	0.250521
178.1	0.247005	0.250521
178.2	0.247005	0.250521
178.3	0.247005	0.250651
178.4	0.247135	0.250781
178.5	0.247266	0.250911
178.6	0.247786	0.251172
178.7	0.247786	0.251432
178.8	0.247917	0.251563
178.9	0.247917	0.251563
179	0.248047	0.251823
179.1	0.248177	0.252083
179.2	0.248177	0.252214
179.3	0.248438	0.252214
179.4	0.248698	0.252604
179.5	0.248958	0.252604
179.6	0.248958	0.252604
179.7	0.248958	0.252865
179.8	0.249089	0.253125
179.9	0.249219	0.253125
180	0.249479	0.253125
180.1	0.249479	0.253255
180.2	0.249609	0.253516
180.3	0.25	0.253646
180.4	0.25013	0.253646
180.5	0.250391	0.253776
180.6	0.250391	0.253776
180.7	0.250521	0.253776
180.8	0.250521	0.254167
180.9	0.250651	0.254167
181	0.250651	0.254167
181.1	0.250651	0.254297
181.2	0.250911	0.254427
181.3	0.250911	0.254557
181.4	0.251172	0.254688
181.5	0.251302	0.255078
181.6	0.251302	0.255078
181.7	0.251563	0.255339
181.8	0.251693	0.255599
181.9	0.251823	0.255729
182	0.251823	0.255859
182.1	0.252083	0.25612
182.2	0.252083	0.25612
182.3	0.252214	0.25638
182.4	0.252344	0.25651
182.5	0.252474	0.256641
182.6	0.252474	0.256901
182.7	0.252474	0.256901
182.8	0.252474	0.256901
182.9	0.252604	0.256901
183	0.252604	0.257161
183.1	0.252734	0.257422
183.2	0.252865	0.257552
183.3	0.252995	0.257552
183.4	0.253125	0.257552
183.5	0.253255	0.257552
183.6	0.253385	0.257812
183.7	0.253516	0.257812
183.8	0.253646	0.257812
183.9	0.253646	0.257812
184	0.253906	0.257943
184.1	0.254036	0.257943
184.2	0.254036	0.258203
184.3	0.254297	0.258203
184.4	0.254688	0.258203
184.5	0.254688	0.258333
184.6	0.254818	0.258464
184.7	0.254948	0.258724
184.8	0.254948	0.258854
184.9	0.254948	0.258984
185	0.255208	0.259115
185.1	0.255469	0.259245
185.2	0.255469	0.259245
185.3	0.255859	0.259375
185.4	0.255859	0.259505
185.5	0.25599	0.259505
185.6	0.25612	0.259635
185.7	0.25651	0.259766
185.8	0.25651	0.260286
185.9	0.256641	0.260286
186	0.256901	0.260286
186.1	0.256901	0.260286
186.2	0.257161	0.260417
186.3	0.257161	0.260547
186.4	0.257292	0.260937
186.5	0.257422	0.261068
186.6	0.257682	0.261068
186.7	0.257943	0.261068
186.8	0.258203	0.261328
186.9	0.258594	0.261458
187	0.258724	0.261719
187.1	0.258854	0.261719
187.2	0.258854	0.261979
187.3	0.258854	0.26224
187.4	0.258854	0.26224
187.5	0.258984	0.2625
187.6	0.259115	0.26263
187.7	0.259375	0.26276
187.8	0.259505	0.263021
187.9	0.259505	0.263021
188	0.259635	0.263151
188.1	0.259635	0.263151
188.2	0.259766	0.263281
188.3	0.259896	0.263411
188.4	0.259896	0.263542
188.5	0.260026	0.263932
188.6	0.260156	0.263932
188.7	0.260417	0.263932
188.8	0.260677	0.263932
188.9	0.260677	0.264062
189	0.260807	0.264193
189.1	0.261068	0.264193
189.2	0.261068	0.264193
189.3	0.261068	0.264323
189.4	0.261068	0.264453
189.5	0.261198	0.264583
189.6	0.261328	0.264583
189.7	0.261458	0.264714
189.8	0.261458	0.264714
189.9	0.261589	0.264714
190	0.262109	0.265104
190.1	0.262109	0.265234
190.2	0.262109	0.265234
190.3	0.2625	0.265365
190.4	0.26263	0.265495
190.5	0.26263	0.265495
190.6	0.26263	0.265625
190.7	0.26263	0.265625
190.8	0.26263	0.265755
190.9	0.26276	0.265885
191	0.26276	0.266146
191.1	0.262891	0.266146
191.2	0.262891	0.266406
191.3	0.263021	0.266536
191.4	0.263151	0.266536
191.5	0.263281	0.266536
191.6	0.263281	0.266667
191.7	0.263281	0.266667
191.8	0.263281	0.267057
191.9	0.263411	0.267057
192	0.263542	0.267188
192.1	0.263542	0.267318
192.2	0.263672	0.267318
192.3	0.263802	0.267578
192.4	0.263802	0.267578
192.5	0.263802	0.267839
192.6	0.263802	0.267839
192.7	0.263932	0.268099
192.8	0.264193	0.268359
192.9	0.264323	0.26849
193	0.264323	0.26849
193.1	0.264844	0.26875
193.2	0.265104	0.26875
193.3	0.265104	0.26888
193.4	0.265234	0.26901
193.5	0.265365	0.26901
193.6	0.265625	0.269271
193.7	0.265755	0.269271
193.8	0.265755	0.269271
193.9	0.265755	0.269271
194	0.265885	0.269531
194.1	0.266276	0.269531
194.2	0.266406	0.269661
194.3	0.266536	0.269661
194.4	0.266667	0.269922
194.5	0.266797	0.270313
194.6	0.266927	0.270573
194.7	0.266927	0.270833
194.8	0.267057	0.270964
194.9	0.267057	0.271224
195	0.267188	0.271224
195.1	0.267448	0.271484
195.2	0.267839	0.271484
195.3	0.267839	0.271484
195.4	0.267969	0.271484
195.5	0.267969	0.271615
195.6	0.268099	0.271615
195.7	0.26862	0.271875
195.8	0.26862	0.272005
195.9	0.26875	0.272135
196	0.26875	0.272135
196.1	0.26875	0.272135
196.2	0.26875	0.272135
196.3	0.26875	0.272266
196.4	0.26888	0.272396
196.5	0.26888	0.272656
196.6	0.269141	0.272656
196.7	0.269271	0.272656
196.8	0.269271	0.272656
196.9	0.269401	0.272786
197	0.269922	0.272786
197.1	0.269922	0.272786
197.2	0.270313	0.272917
197.3	0.270313	0.272917
197.4	0.270443	0.272917
197.5	0.270573	0.273177
197.6	0.270573	0.273177
197.7	0.270703	0.273438
197.8	0.270833	0.273698
197.9	0.270964	0.273828
198	0.271224	0.274089
198.1	0.271484	0.274479
198.2	0.271484	0.274479
198.3	0.271615	0.274479
198.4	0.271875	0.274609
198.5	0.271875	0.274609
198.6	0.272135	0.274609
198.7	0.272135	0.27487
198.8	0.272135	0.275
198.9	0.272266	0.275
199	0.272266	0.27526
199.1	0.272266	0.27526
199.2	0.272266	0.27526
199.3	0.272396	0.27526
199.4	0.272526	0.275521
199.5	0.272786	0.275651
199.6	0.273047	0.275911
199.7	0.273307	0.275911
199.8	0.273307	0.276042
199.9	0.273438	0.276172
[truncated: 8,001 more rows]

## Sheet: (e) Band structure Si
kpoint	DFT (eV)	N2AMD (eV)	kpoint	kpoint symbol
0	-3.93703	-3.92311	0	Γ
0.000878	-3.92618	-3.91522	0.013169	Z
0.001756	-3.87289	-3.8621
0.002634	-3.90373	-3.89118
0.003512	-3.91339	-3.89952
0.00439	-3.90529	-3.89473
0.005268	-3.94632	-3.93576
0.006146	-3.96353	-3.95523
0.007024	-4.0018	-3.99054
0.007901	-4.04223	-4.03096
0.008779	-4.09668	-4.08263
0.009657	-4.11872	-4.10742
0.010535	-4.11106	-4.10173
0.011413	-4.1323	-4.12034
0.012291	-4.1398	-4.12725
0.013169	-4.10605	-4.09354
	--	--
0	-3.73788	-3.72381
0.000878	-3.7795	-3.76727
0.001756	-3.84106	-3.82866
0.002634	-3.82057	-3.80994
0.003512	-3.86299	-3.85243
0.00439	-3.90027	-3.88643
0.005268	-3.93484	-3.92106
0.006146	-3.96	-3.94875
0.007024	-3.98992	-3.98018
0.007901	-4.02245	-4.01272
0.008779	-4.08329	-4.06994
0.009657	-4.11871	-4.10742
0.010535	-4.11105	-4.10172
0.011413	-4.1323	-4.12034
0.012291	-4.1398	-4.12725
0.013169	-4.10604	-4.09352
	--	--
0	-3.73788	-3.72381
0.000878	-3.77949	-3.76726
0.001756	-3.84104	-3.82864
0.002634	-3.82056	-3.80993
0.003512	-3.86298	-3.85242
0.00439	-3.90026	-3.88643
0.005268	-3.93482	-3.92105
0.006146	-3.95999	-3.94874
0.007024	-3.98991	-3.98018
0.007901	-4.02244	-4.01272
0.008779	-4.08123	-4.06994
0.009657	-4.10388	-4.09082
0.010535	-4.10964	-4.10157
0.011413	-4.09497	-4.08607
0.012291	-4.07759	-4.06868
0.013169	-4.10602	-4.09346
	--	--
0	-3.73147	-3.72357
0.000878	-3.73638	-3.72312
0.001756	-3.77476	-3.7642
0.002634	-3.81945	-3.80889
0.003512	-3.84608	-3.83631
0.00439	-3.88405	-3.87428
0.005268	-3.92069	-3.91093
0.006146	-3.956	-3.94637
0.007024	-3.98583	-3.97137
0.007901	-4.01614	-4.0014
0.008779	-4.08122	-4.06844
0.009657	-4.10388	-4.09082
0.010535	-4.10962	-4.10155
0.011413	-4.09497	-4.08606
0.012291	-4.07758	-4.06868
0.013169	-4.10595	-4.09341
	--	--
0	-3.73146	-3.72357
0.000878	-3.73637	-3.72312
0.001756	-3.77476	-3.76419
0.002634	-3.81945	-3.80889
0.003512	-3.84608	-3.83631
0.00439	-3.88404	-3.87427
0.005268	-3.92068	-3.91093
0.006146	-3.95599	-3.94636
0.007024	-3.98578	-3.97136
0.007901	-4.01613	-4.00139
0.008779	-4.05356	-4.04384
0.009657	-4.08322	-4.07351
0.010535	-4.09527	-4.08334
0.011413	-4.07098	-4.06305
0.012291	-4.07047	-4.05799
0.013169	-4.05892	-4.05001
	--	--
0	-3.71922	-3.70715
0.000878	-3.73102	-3.7223
0.001756	-3.76637	-3.75657
0.002634	-3.80685	-3.79706
0.003512	-3.82701	-3.8158
0.00439	-3.87253	-3.8613
0.005268	-3.91689	-3.90564
0.006146	-3.95563	-3.94624
0.007024	-3.95554	-3.94724
0.007901	-4.00124	-3.98758
0.008779	-4.05355	-4.04383
0.009657	-4.08322	-4.07351
0.010535	-4.09527	-4.08334
0.011413	-4.07097	-4.06303
0.012291	-4.07046	-4.05799
0.013169	-4.0589	-4.05001
	--	--
0	-3.71922	-3.70715
0.000878	-3.73102	-3.7223
0.001756	-3.76637	-3.75657
0.002634	-3.80684	-3.79706
0.003512	-3.82701	-3.81579
0.00439	-3.87253	-3.86129
0.005268	-3.91688	-3.90564
0.006146	-3.95561	-3.94624
0.007024	-3.95554	-3.94724
0.007901	-4.00103	-3.98758
0.008779	-4.01652	-4.00463
0.009657	-4.05665	-4.04474
0.010535	-4.07472	-4.06169
0.011413	-4.0435	-4.03052
0.012291	-4.0389	-4.03001
0.013169	-4.05889	-4.04998
	--	--
0	-3.71922	-3.70715
0.000878	-3.72898	-3.71842
0.001756	-3.73279	-3.72178
0.002634	-3.78041	-3.7692
0.003512	-3.79252	-3.77898
0.00439	-3.86316	-3.8495
0.005268	-3.88438	-3.87058
0.006146	-3.90806	-3.89367
0.007024	-3.93529	-3.9206
0.007901	-4.00103	-3.98643
0.008779	-4.01652	-4.00463
0.009657	-4.05664	-4.04474
0.010535	-4.07471	-4.06169
0.011413	-4.0435	-4.03052
0.012291	-4.0389	-4.03001
0.013169	-4.0588	-4.0499
	--	--
0	-3.71921	-3.70714
0.000878	-3.72898	-3.71841
0.001756	-3.73278	-3.72177
0.002634	-3.7804	-3.76919
0.003512	-3.79251	-3.77897
0.00439	-3.86315	-3.84949
0.005268	-3.88438	-3.87058
0.006146	-3.90802	-3.89366
0.007024	-3.93528	-3.92059
0.007901	-3.97495	-3.96308
0.008779	-3.97549	-3.96208
0.009657	-3.9711	-3.9622
0.010535	-3.99501	-3.9861
0.011413	-4.03321	-4.02076
0.012291	-4.03338	-4.02559
0.013169	-3.99696	-3.98931
	--	--
0	-3.68843	-3.68229
0.000878	-3.7247	-3.71489
0.001756	-3.73187	-3.72159
0.002634	-3.73347	-3.72452
0.003512	-3.76925	-3.75879
0.00439	-3.8005	-3.79156
0.005268	-3.84246	-3.83068
0.006146	-3.88784	-3.87602
0.007024	-3.93204	-3.9202
0.007901	-3.97495	-3.96308
0.008779	-3.97548	-3.96208
0.009657	-3.97109	-3.96219
0.010535	-3.995	-3.9861
0.011413	-4.0332	-4.02076
0.012291	-4.03336	-4.02557
0.013169	-3.99695	-3.9893
	--	--
0	-3.68843	-3.68229
0.000878	-3.72469	-3.71488
0.001756	-3.73187	-3.72158
0.002634	-3.73347	-3.72451
0.003512	-3.76924	-3.75878
0.00439	-3.8005	-3.79155
0.005268	-3.84246	-3.83067
0.006146	-3.88783	-3.87602
0.007024	-3.93203	-3.92019
0.007901	-3.94647	-3.93817
0.008779	-3.94589	-3.93698
0.009657	-3.95394	-3.94156
0.010535	-3.99433	-3.98191
0.011413	-4.01761	-4.0087
0.012291	-4.01034	-3.9974
0.013169	-3.99693	-3.98927
	--	--
0	-3.68217	-3.67204
0.000878	-3.69004	-3.68389
0.001756	-3.72968	-3.71781
0.002634	-3.72743	-3.71953
0.003512	-3.76761	-3.75867
0.00439	-3.79599	-3.78423
0.005268	-3.83214	-3.82321
0.006146	-3.86583	-3.85358
0.007024	-3.91963	-3.90486
0.007901	-3.94646	-3.93817
0.008779	-3.94589	-3.93698
0.009657	-3.95393	-3.94156
0.010535	-3.99432	-3.98191
0.011413	-4.0176	-4.0087
0.012291	-4.01034	-3.9974
0.013169	-3.99691	-3.98925
	--	--
0	-3.68216	-3.67204
0.000878	-3.69003	-3.68388
0.001756	-3.72967	-3.7178
0.002634	-3.72742	-3.71953
0.003512	-3.76761	-3.75865
0.00439	-3.79598	-3.78423
0.005268	-3.83213	-3.82321
0.006146	-3.86583	-3.85357
0.007024	-3.91072	-3.90162
0.007901	-3.91939	-3.91047
0.008779	-3.93632	-3.92803
0.009657	-3.9477	-3.93434
0.010535	-3.91779	-3.90449
0.011413	-3.92807	-3.92072
0.012291	-3.9618	-3.95429
0.013169	-3.97535	-3.96246
	--	--
0	-3.68216	-3.67204
0.000878	-3.68424	-3.67305
0.001756	-3.69812	-3.68914
0.002634	-3.7244	-3.71036
0.003512	-3.74851	-3.73678
0.00439	-3.75508	-3.74085
0.005268	-3.83108	-3.81676
0.006146	-3.8625	-3.85208
0.007024	-3.91071	-3.90161
0.007901	-3.91939	-3.91047
0.008779	-3.93631	-3.92803
0.009657	-3.9477	-3.93434
0.010535	-3.91778	-3.90449
0.011413	-3.92806	-3.9207
0.012291	-3.96178	-3.95428
0.013169	-3.97534	-3.96244
	--	--
0	-3.68216	-3.67204
0.000878	-3.68423	-3.67305
0.001756	-3.69811	-3.68914
0.002634	-3.72439	-3.71036
0.003512	-3.74851	-3.73678
0.00439	-3.75503	-3.74084
0.005268	-3.83103	-3.81675
0.006146	-3.8625	-3.85207
0.007024	-3.89159	-3.88267
0.007901	-3.86898	-3.85773
0.008779	-3.91212	-3.89979
0.009657	-3.92509	-3.91681
0.010535	-3.91277	-3.90448
0.011413	-3.90021	-3.89111
0.012291	-3.93858	-3.92574
0.013169	-3.97532	-3.96242
	--	--
0	-3.68187	-3.6716
0.000878	-3.66156	-3.65257
0.001756	-3.69483	-3.68865
0.002634	-3.72311	-3.7097
0.003512	-3.72428	-3.71639
0.00439	-3.72772	-3.72134
0.005268	-3.77563	-3.76106
0.006146	-3.85506	-3.84042
0.007024	-3.89159	-3.88267
0.007901	-3.86898	-3.85772
0.008779	-3.91212	-3.89978
0.009657	-3.92508	-3.9168
0.010535	-3.91277	-3.90447
0.011413	-3.90021	-3.8911
0.012291	-3.93858	-3.92573
0.013169	-3.97523	-3.96233
	--	--
0	-3.68187	-3.6716
0.000878	-3.66156	-3.65257
0.001756	-3.69482	-3.68864
0.002634	-3.7231	-3.70969
0.003512	-3.72427	-3.71638
0.00439	-3.7277	-3.72133
0.005268	-3.77562	-3.76105
0.006146	-3.85504	-3.84041
0.007024	-3.84472	-3.83101
0.007901	-3.86669	-3.85669
0.008779	-3.83688	-3.82993
0.009657	-3.86546	-3.85838
0.010535	-3.89591	-3.88869
0.011413	-3.89938	-3.88741
0.012291	-3.88488	-3.87661
0.013169	-3.86931	-3.86106
	--	--
0	-3.68186	-3.6716
0.000878	-3.66032	-3.64843
0.001756	-3.65513	-3.64187
0.002634	-3.70276	-3.69654
0.003512	-3.714	-3.70747
0.00439	-3.72023	-3.71235
0.005268	-3.75843	-3.74379
0.006146	-3.83861	-3.8239
0.007024	-3.84471	-3.83101
0.007901	-3.86667	-3.85668
0.008779	-3.83686	-3.82992
0.009657	-3.86544	-3.85837
0.010535	-3.8959	-3.88868
0.011413	-3.89936	-3.88741
0.012291	-3.88487	-3.87661
0.013169	-3.8693	-3.86103
	--	--
0	-3.68186	-3.67159
0.000878	-3.6603	-3.64841
0.001756	-3.65512	-3.64186
0.002634	-3.70275	-3.69653
0.003512	-3.714	-3.70746
0.00439	-3.72023	-3.71234
0.005268	-3.7445	-3.73803
0.006146	-3.77913	-3.76692
0.007024	-3.82463	-3.81237
0.007901	-3.82115	-3.8075
0.008779	-3.8236	-3.8148
0.009657	-3.81903	-3.80634
0.010535	-3.86033	-3.84757
0.011413	-3.88586	-3.87261
0.012291	-3.85261	-3.84436
0.013169	-3.86927	-3.86098
	--	--
0	-3.63484	-3.62368
0.000878	-3.63794	-3.6281
0.001756	-3.65091	-3.63924
0.002634	-3.70012	-3.68842
0.003512	-3.71376	-3.7
0.00439	-3.71902	-3.70873
0.005268	-3.74449	-3.73802
0.006146	-3.77913	-3.76692
0.007024	-3.82462	-3.81236
0.007901	-3.82115	-3.8075
0.008779	-3.82358	-3.81478
0.009657	-3.81903	-3.80634
0.010535	-3.86032	-3.84757
0.011413	-3.88585	-3.8726
0.012291	-3.8526	-3.84436
0.013169	-3.86919	-3.86093
	--	--
0	-3.63484	-3.62368
0.000878	-3.63793	-3.6281
0.001756	-3.65091	-3.63924
0.002634	-3.70012	-3.68841
0.003512	-3.71375	-3.69999
0.00439	-3.71901	-3.70872
0.005268	-3.73263	-3.72046
0.006146	-3.76396	-3.75739
0.007024	-3.78596	-3.77927
0.007901	-3.81032	-3.80351
0.008779	-3.79526	-3.78167
0.009657	-3.79593	-3.7877
0.010535	-3.81593	-3.8077
0.011413	-3.83482	-3.82658
0.012291	-3.85204	-3.83884
0.013169	-3.81648	-3.80333
	--	--
0	-3.63484	-3.62367
0.000878	-3.63439	-3.62382
0.001756	-3.60296	-3.59125
0.002634	-3.60707	-3.59308
0.003512	-3.6803	-3.66619
0.00439	-3.70077	-3.68681
0.005268	-3.73263	-3.72045
0.006146	-3.76395	-3.75738
0.007024	-3.78595	-3.77926
0.007901	-3.81031	-3.80349
0.008779	-3.79526	-3.78167
0.009657	-3.79592	-3.7877
0.010535	-3.81592	-3.8077
0.011413	-3.83481	-3.82658
0.012291	-3.85203	-3.83884
0.013169	-3.81646	-3.80332
	--	--
0	-3.63483	-3.62367
0.000878	-3.63438	-3.62382
0.001756	-3.60294	-3.59124
0.002634	-3.60703	-3.59307
0.003512	-3.68026	-3.66617
0.00439	-3.70077	-3.6868
0.005268	-3.71528	-3.7074
0.006146	-3.70942	-3.70155
0.007024	-3.72925	-3.72105
0.007901	-3.75259	-3.74438
0.008779	-3.77646	-3.7666
0.009657	-3.78154	-3.77289
0.010535	-3.74058	-3.73209
0.011413	-3.74052	-3.72751
0.012291	-3.77924	-3.76616
0.013169	-3.8164	-3.80328
	--	--
0	-3.62382	-3.61482
0.000878	-3.60099	-3.58935
0.001756	-3.59296	-3.58311
0.002634	-3.59577	-3.58758
0.003512	-3.63699	-3.6249
0.00439	-3.69728	-3.6828
0.005268	-3.71527	-3.7074
0.006146	-3.70942	-3.70155
0.007024	-3.72924	-3.72104
0.007901	-3.75259	-3.74438
0.008779	-3.77645	-3.7666
0.009657	-3.78151	-3.77287
0.010535	-3.74056	-3.73208
0.011413	-3.74051	-3.7275
0.012291	-3.77924	-3.76616
0.013169	-3.81636	-3.80322
	--	--
0	-3.62382	-3.61482
0.000878	-3.60099	-3.58935
0.001756	-3.59296	-3.58311
0.002634	-3.59577	-3.58757
0.003512	-3.63698	-3.6249
0.00439	-3.69727	-3.68279
0.005268	-3.68478	-3.67101
0.006146	-3.70478	-3.69659
0.007024	-3.70267	-3.69481
0.007901	-3.73271	-3.72012
0.008779	-3.77481	-3.76382
0.009657	-3.76718	-3.75364
0.010535	-3.73703	-3.72356
0.011413	-3.70495	-3.69251
0.012291	-3.67109	-3.65775
0.013169	-3.6356	-3.62235
	--	--
0	-3.62382	-3.61482
0.000878	-3.58883	-3.57592
0.001756	-3.58573	-3.57516
0.002634	-3.58807	-3.57602
0.003512	-3.6247	-3.61651
0.00439	-3.68521	-3.67308
0.005268	-3.68478	-3.67101
0.006146	-3.70478	-3.69658
0.007024	-3.70266	-3.6948
0.007901	-3.7327	-3.72011
0.008779	-3.77481	-3.76381
0.009657	-3.76717	-3.75364
0.010535	-3.73702	-3.72355
0.011413	-3.70494	-3.69249
0.012291	-3.67108	-3.65775
0.013169	-3.63559	-3.62234
	--	--
0	-3.62382	-3.61482
0.000878	-3.58882	-3.57592
0.001756	-3.58573	-3.57516
0.002634	-3.58806	-3.57602
0.003512	-3.6247	-3.6165
0.00439	-3.6852	-3.67308
0.005268	-3.67921	-3.67086
0.006146	-3.66615	-3.65227
0.007024	-3.6879	-3.67537
0.007901	-3.69501	-3.68715
0.008779	-3.68643	-3.67859
0.009657	-3.67695	-3.66913
0.010535	-3.70042	-3.68747
0.011413	-3.70084	-3.69155
0.012291	-3.66241	-3.65423
0.013169	-3.63558	-3.62231
	--	--
0	-3.55045	-3.53884
0.000878	-3.58494	-3.57574
0.001756	-3.56574	-3.55754
0.002634	-3.5473	-3.53713
0.003512	-3.62034	-3.60596
0.00439	-3.67937	-3.6648
0.005268	-3.6792	-3.67085
0.006146	-3.66615	-3.65227
0.007024	-3.68789	-3.67536
0.007901	-3.695	-3.68714
0.008779	-3.68643	-3.67859
0.009657	-3.67695	-3.66912
0.010535	-3.70041	-3.68746
0.011413	-3.70082	-3.69154
0.012291	-3.66239	-3.65422
0.013169	-3.63548	-3.62223
	--	--
0	-3.55045	-3.53884
0.000878	-3.58493	-3.57573
0.001756	-3.56573	-3.55753
0.002634	-3.54729	-3.53712
0.003512	-3.62033	-3.60595
0.00439	-3.65251	-3.64432
0.005268	-3.66995	-3.65984
0.006146	-3.64215	-3.62968
0.007024	-3.64499	-3.63118
0.007901	-3.62143	-3.60768
0.008779	-3.6166	-3.60379
0.009657	-3.65907	-3.64618
0.010535	-3.66656	-3.65875
0.011413	-3.65526	-3.64746
0.012291	-3.64304	-3.63526
0.013169	-3.62993	-3.62216
	--	--
0	-3.55045	-3.53884
0.000878	-3.58469	-3.57355
0.001756	-3.54493	-3.53589
0.002634	-3.54698	-3.53579
0.003512	-3.60178	-3.58732
0.00439	-3.65251	-3.64431
0.005268	-3.66994	-3.65983
0.006146	-3.64215	-3.62968
0.007024	-3.64498	-3.63117
0.007901	-3.62143	-3.60768
0.008779	-3.6166	-3.60378
0.009657	-3.65906	-3.64618
0.010535	-3.66656	-3.65875
0.011413	-3.65525	-3.64746
0.012291	-3.64304	-3.63525
0.013169	-3.62993	-3.62216
	--	--
0	-3.55045	-3.53884
0.000878	-3.58469	-3.57354
0.001756	-3.54492	-3.53589
0.002634	-3.54698	-3.53579
0.003512	-3.50054	-3.49021
0.00439	-3.54835	-3.53599
0.005268	-3.59559	-3.58318
0.006146	-3.62214	-3.61221
0.007024	-3.5757	-3.56595
0.007901	-3.57316	-3.56041
0.008779	-3.59563	-3.58194
0.009657	-3.56814	-3.56043
0.010535	-3.58497	-3.57725
0.011413	-3.60087	-3.59314
0.012291	-3.61585	-3.6081
0.013169	-3.6299	-3.62212
	--	--
0	-3.52453	-3.51163
0.000878	-3.53459	-3.52639
0.001756	-3.53856	-3.52657
0.002634	-3.54523	-3.53099
0.003512	-3.50054	-3.49021
0.00439	-3.54834	-3.53598
0.005268	-3.59559	-3.58317
0.006146	-3.62213	-3.61219
0.007024	-3.57569	-3.56593
0.007901	-3.57315	-3.5604
0.008779	-3.59562	-3.58194
0.009657	-3.56813	-3.56043
0.010535	-3.58496	-3.57725
0.011413	-3.60087	-3.59313
0.012291	-3.61585	-3.60809
0.013169	-3.62981	-3.62205
	--	--
0	-3.52453	-3.51163
0.000878	-3.53458	-3.52639
0.001756	-3.53856	-3.52657
0.002634	-3.54522	-3.53098
0.003512	-3.50009	-3.48823
0.00439	-3.48504	-3.47101
0.005268	-3.46997	-3.46235
0.006146	-3.49148	-3.48384
0.007024	-3.52888	-3.51619
0.007901	-3.53168	-3.52401
0.008779	-3.55037	-3.54269
0.009657	-3.56771	-3.5541
0.010535	-3.53784	-3.52431
0.011413	-3.56026	-3.5485
0.012291	-3.59859	-3.5854
0.013169	-3.62544	-3.61741
	--	--
0	-3.52453	-3.51163
0.000878	-3.52043	-3.50628
0.001756	-3.53578	-3.52276
0.002634	-3.53626	-3.52569
0.003512	-3.50008	-3.48823
0.00439	-3.48503	-3.47101
0.005268	-3.46997	-3.46234
0.006146	-3.49147	-3.48384
0.007024	-3.52887	-3.51619
0.007901	-3.53168	-3.524
0.008779	-3.55037	-3.54268
0.009657	-3.5677	-3.55409
0.010535	-3.53784	-3.5243
0.011413	-3.56025	-3.54848
0.012291	-3.59859	-3.5854
0.013169	-3.62543	-3.61741
	--	--
0	-3.52452	-3.51162
0.000878	-3.52043	-3.50628
0.001756	-3.53573	-3.52275
0.002634	-3.53626	-3.52569
0.003512	-3.49817	-3.4841
0.00439	-3.45233	-3.44244
0.005268	-3.46921	-3.45523
0.006146	-3.48388	-3.47127
0.007024	-3.51205	-3.50439
0.007901	-3.53073	-3.52115
0.008779	-3.48735	-3.47796
0.009657	-3.49429	-3.48686
0.010535	-3.52428	-3.51671
0.011413	-3.55622	-3.54714
0.012291	-3.58997	-3.5821
0.013169	-3.6254	-3.61737
	--	--
0	-3.52193	-3.50778
0.000878	-3.49941	-3.48784
0.001756	-3.53389	-3.52195
0.002634	-3.52615	-3.51182
0.003512	-3.49817	-3.4841
0.00439	-3.45232	-3.44243
0.005268	-3.4692	-3.45522
0.006146	-3.48388	-3.47127
0.007024	-3.51205	-3.50439
0.007901	-3.53071	-3.52114
0.008779	-3.48734	-3.47795
0.009657	-3.49426	-3.48685
0.010535	-3.52426	-3.51669
0.011413	-3.5562	-3.54713
0.012291	-3.58995	-3.58209
0.013169	-3.62537	-3.61736
	--	--
0	-3.52193	-3.50778
0.000878	-3.49941	-3.48783
0.001756	-3.53388	-3.52194
0.002634	-3.5085	-3.49479
0.003512	-3.49355	-3.48225
0.00439	-3.44752	-3.43992
0.005268	-3.43833	-3.42579
0.006146	-3.45078	-3.43687
0.007024	-3.42993	-3.41608
0.007901	-3.44071	-3.43356
0.008779	-3.46639	-3.4591
0.009657	-3.48014	-3.46718
0.010535	-3.52072	-3.50768
0.011413	-3.50618	-3.49272
0.012291	-3.47288	-3.45951
0.013169	-3.43814	-3.42485
	--	--
0	-3.50236	-3.49415
0.000878	-3.4886	-3.47666
0.001756	-3.51594	-3.50181
0.002634	-3.5085	-3.49478
0.003512	-3.49353	-3.48224
0.00439	-3.44752	-3.43991
0.005268	-3.43832	-3.42578
0.006146	-3.45078	-3.43687
0.007024	-3.42993	-3.41608
0.007901	-3.44069	-3.43354
0.008779	-3.46637	-3.45908
0.009657	-3.48014	-3.46718
0.010535	-3.52072	-3.50768
0.011413	-3.50617	-3.49272
0.012291	-3.47288	-3.45951
0.013169	-3.43814	-3.42484
	--	--
0	-3.50235	-3.49415
0.000878	-3.4886	-3.47665
0.001756	-3.51594	-3.50181
0.002634	-3.50384	-3.4944
0.003512	-3.48608	-3.47551
0.00439	-3.44193	-3.43086
0.005268	-3.43273	-3.42515
0.006146	-3.42766	-3.4201
0.007024	-3.42182	-3.41427
0.007901	-3.41519	-3.40765
0.008779	-3.43867	-3.42579
0.009657	-3.44572	-3.43651
0.010535	-3.40597	-3.39695
0.011413	-3.38089	-3.37341
0.012291	-3.40207	-3.38886
0.013169	-3.4381	-3.4248
	--	--
0	-3.50235	-3.49415
0.000878	-3.46903	-3.46082
0.001756	-3.47251	-3.45844
0.002634	-3.50383	-3.49439
0.003512	-3.48607	-3.47551
0.00439	-3.44191	-3.43084
0.005268	-3.43272	-3.42515
0.006146	-3.42766	-3.42009
0.007024	-3.42181	-3.41426
0.007901	-3.41519	-3.40765
0.008779	-3.43867	-3.42579
0.009657	-3.44571	-3.4365
0.010535	-3.40596	-3.39693
0.011413	-3.38088	-3.3734
0.012291	-3.40207	-3.38886
0.013169	-3.43806	-3.42474
	--	--
0	-3.50235	-3.49415
0.000878	-3.46903	-3.46082
0.001756	-3.4725	-3.45843
0.002634	-3.48251	-3.4714
0.003512	-3.4617	-3.45263
0.00439	-3.43701	-3.42943
0.005268	-3.40378	-3.39387
0.006146	-3.39654	-3.38961
0.007024	-3.41739	-3.41036
0.007901	-3.40678	-3.39301
0.008779	-3.40779	-3.40026
0.009657	-3.3996	-3.39209
0.010535	-3.39063	-3.38314
0.011413	-3.36828	-3.35943
0.012291	-3.37036	-3.36289
0.013169	-3.35906	-3.35162
	--	--
0	-3.44675	-3.43915
0.000878	-3.46691	-3.45327
0.001756	-3.45309	-3.43896
0.002634	-3.4825	-3.47139
0.003512	-3.4617	-3.45262
0.00439	-3.43701	-3.42943
0.005268	-3.40378	-3.39387
0.006146	-3.39652	-3.3896
0.007024	-3.41737	-3.41034
0.007901	-3.40678	-3.393
0.008779	-3.40778	-3.40026
0.009657	-3.39959	-3.39208
0.010535	-3.39063	-3.38313
0.011413	-3.36827	-3.35941
0.012291	-3.37035	-3.36289
0.013169	-3.35905	-3.3516
	--	--
0	-3.44675	-3.43914
0.000878	-3.46686	-3.45326
0.001756	-3.44798	-3.43759
0.002634	-3.45229	-3.44005
0.003512	-3.44051	-3.43293
0.00439	-3.43525	-3.42468
0.005268	-3.3927	-3.38185
0.006146	-3.35452	-3.3446
0.007024	-3.35369	-3.34097
0.007901	-3.39647	-3.38367
0.008779	-3.3815	-3.3678
0.009657	-3.35425	-3.34064
0.010535	-3.32675	-3.31371
0.011413	-3.36489	-3.35177
0.012291	-3.34695	-3.33953
0.013169	-3.35903	-3.35155
	--	--
0	-3.4383	-3.4264
0.000878	-3.46258	-3.4499
0.001756	-3.44798	-3.43759
0.002634	-3.45229	-3.44005
0.003512	-3.44051	-3.43292
0.00439	-3.43525	-3.42468
0.005268	-3.39269	-3.38185
0.006146	-3.35452	-3.3446
0.007024	-3.35369	-3.34097
0.007901	-3.39647	-3.38367
0.008779	-3.38149	-3.3678
0.009657	-3.35425	-3.34064
0.010535	-3.32674	-3.31371
0.011413	-3.36489	-3.35177
0.012291	-3.34694	-3.33952
0.013169	-3.35895	-3.35149
	--	--
0	-3.4383	-3.4264
0.000878	-3.46257	-3.44989
0.001756	-3.44519	-3.43643
0.002634	-3.44325	-3.43565
0.003512	-3.43068	-3.41958
0.00439	-3.41856	-3.40947
0.005268	-3.38389	-3.37332
0.006146	-3.34615	-3.33555
0.007024	-3.30464	-3.2947
0.007901	-3.27473	-3.26742
0.008779	-3.29074	-3.28341
0.009657	-3.30596	-3.29861
0.010535	-3.32522	-3.31303
0.011413	-3.33407	-3.32667
0.012291	-3.33279	-3.32411
0.013169	-3.29968	-3.29116
	--	--
0	-3.4383	-3.4264
0.000878	-3.44636	-3.43876
0.001756	-3.44519	-3.43643
0.002634	-3.44324	-3.43565
0.003512	-3.43067	-3.41958
0.00439	-3.41856	-3.40946
0.005268	-3.38388	-3.37332
0.006146	-3.34613	-3.33554
0.007024	-3.30463	-3.2947
0.007901	-3.27472	-3.26742
0.008779	-3.29073	-3.2834
0.009657	-3.30596	-3.29861
0.010535	-3.32522	-3.31303
0.011413	-3.33407	-3.32667
0.012291	-3.33278	-3.32409
0.013169	-3.29967	-3.29115
	--	--
0	-3.4383	-3.4264
0.000878	-3.44636	-3.43876
0.001756	-3.43463	-3.42641
0.002634	-3.39979	-3.39221
0.003512	-3.42413	-3.41653
0.00439	-3.39236	-3.37989
0.005268	-3.37826	-3.37144
0.006146	-3.33208	-3.32152
0.007024	-3.3026	-3.29224
0.007901	-3.26235	-3.25226
0.008779	-3.24829	-3.23543
0.009657	-3.28782	-3.27488
0.010535	-3.32041	-3.3117
0.011413	-3.29459	-3.28115
0.012291	-3.26904	-3.26068
0.013169	-3.29966	-3.29112
	--	--
0	-3.40109	-3.38768
0.000878	-3.4029	-3.38907
0.001756	-3.43463	-3.42641
0.002634	-3.39979	-3.39221
0.003512	-3.42413	-3.41653
0.00439	-3.39236	-3.37989
0.005268	-3.37825	-3.37143
0.006146	-3.33208	-3.32151
0.007024	-3.30258	-3.29223
0.007901	-3.26234	-3.25224
0.008779	-3.24828	-3.23543
0.009657	-3.28781	-3.27487
0.010535	-3.32041	-3.31169
0.011413	-3.29458	-3.28115
0.012291	-3.26903	-3.26067
0.013169	-3.29963	-3.29111
	--	--
0	-3.40108	-3.38768
0.000878	-3.40289	-3.38906
0.001756	-3.40375	-3.39157
0.002634	-3.39918	-3.39095
0.003512	-3.36269	-3.35444
0.00439	-3.37849	-3.36742
0.005268	-3.37447	-3.36536
0.006146	-3.32949	-3.32035
0.007024	-3.28367	-3.2745
0.007901	-3.25421	-3.24426
0.008779	-3.22573	-3.21589
0.009657	-3.19311	-3.18516
0.010535	-3.21571	-3.20764
0.011413	-3.24102	-3.23282
0.012291	-3.26253	-3.24918
0.013169	-3.22925	-3.21601
	--	--
0	-3.40102	-3.38768
0.000878	-3.38779	-3.37594
0.001756	-3.40375	-3.39156
0.002634	-3.39918	-3.39095
0.003512	-3.36269	-3.35444
0.00439	-3.37849	-3.36741
0.005268	-3.37447	-3.36536
0.006146	-3.32949	-3.32035
0.007024	-3.28366	-3.27449
0.007901	-3.25421	-3.24426
0.008779	-3.22571	-3.21588
0.009657	-3.1931	-3.18515
0.010535	-3.2157	-3.20762
0.011413	-3.24101	-3.23281
0.012291	-3.26252	-3.24918
0.013169	-3.22925	-3.21599
	--	--
0	-3.40102	-3.38767
0.000878	-3.38778	-3.37594
0.001756	-3.40343	-3.39099
0.002634	-3.39627	-3.38476
0.003512	-3.34979	-3.34312
0.00439	-3.36266	-3.35591
0.005268	-3.32606	-3.315
0.006146	-3.31049	-3.29786
0.007024	-3.27993	-3.26937
0.007901	-3.23707	-3.22787
0.008779	-3.20335	-3.19337
0.009657	-3.19299	-3.18341
0.010535	-3.16429	-3.15496
0.011413	-3.1597	-3.14665
0.012291	-3.19489	-3.18174
0.013169	-3.22922	-3.21596
	--	--
0	-3.33732	-3.32379
0.000878	-3.38342	-3.36954
0.001756	-3.40341	-3.39098
0.002634	-3.39626	-3.38476
0.003512	-3.34977	-3.3431
0.00439	-3.36264	-3.3559
0.005268	-3.32606	-3.315
0.006146	-3.31049	-3.29785
0.007024	-3.27993	-3.26937
0.007901	-3.23706	-3.22787
0.008779	-3.20334	-3.19337
0.009657	-3.19297	-3.1834
0.010535	-3.16427	-3.15495
0.011413	-3.1597	-3.14664
0.012291	-3.19488	-3.18173
0.013169	-3.22913	-3.21586
	--	--
0	-3.33732	-3.32379
0.000878	-3.35505	-3.34293
0.001756	-3.37451	-3.36694
0.002634	-3.34757	-3.33541
0.003512	-3.34613	-3.33372
0.00439	-3.32518	-3.31691
0.005268	-3.28668	-3.27839
0.006146	-3.27352	-3.26247
0.007024	-3.25793	-3.25065
0.007901	-3.22756	-3.217
0.008779	-3.18977	-3.18054
0.009657	-3.15213	-3.14215
0.010535	-3.12385	-3.1109
0.011413	-3.13967	-3.13057
0.012291	-3.11901	-3.11013
0.013169	-3.10209	-3.0934
	--	--
0	-3.33731	-3.32379
0.000878	-3.35505	-3.34293
0.001756	-3.37451	-3.36693
0.002634	-3.34756	-3.33541
0.003512	-3.34612	-3.33372
0.00439	-3.32517	-3.31691
0.005268	-3.28667	-3.27839
0.006146	-3.27351	-3.26247
0.007024	-3.25793	-3.25064
0.007901	-3.22755	-3.21699
0.008779	-3.18977	-3.18054
0.009657	-3.15213	-3.14214
0.010535	-3.12385	-3.1109
0.011413	-3.13965	-3.13056
0.012291	-3.119	-3.11012
0.013169	-3.10208	-3.09339
	--	--
0	-3.33731	-3.32378
0.000878	-3.34829	-3.34073
0.001756	-3.3372	-3.32593
0.002634	-3.33973	-3.33311
0.003512	-3.34441	-3.33293
0.00439	-3.29251	-3.28108
0.005268	-3.26705	-3.25449
0.006146	-3.24721	-3.23891
0.007024	-3.22097	-3.20995
0.007901	-3.20832	-3.19556
0.008779	-3.17507	-3.16536
0.009657	-3.14184	-3.13258
0.010535	-3.1092	-3.10192
0.011413	-3.10058	-3.09331
0.012291	-3.09127	-3.08402
0.013169	-3.10207	-3.09336
	--	--
0	-3.32671	-3.32017
0.000878	-3.34829	-3.34072
0.001756	-3.3372	-3.32592
0.002634	-3.33971	-3.3331
0.003512	-3.3444	-3.33293
0.00439	-3.29251	-3.28107
0.005268	-3.26705	-3.25449
0.006146	-3.24721	-3.23891
0.007024	-3.22096	-3.20994
0.007901	-3.20832	-3.19556
0.008779	-3.17507	-3.16534
0.009657	-3.14184	-3.13258
0.010535	-3.1092	-3.10191
0.011413	-3.10057	-3.09331
0.012291	-3.09127	-3.08402
0.013169	-3.10199	-3.0933
	--	--
0	-3.3267	-3.32017
0.000878	-3.33904	-3.32595
0.001756	-3.33251	-3.32539
0.002634	-3.29978	-3.28745
0.003512	-3.2956	-3.28376
0.00439	-3.25776	-3.24374
0.005268	-3.24236	-3.22933
0.006146	-3.24035	-3.23309
0.007024	-3.20682	-3.19849
0.007901	-3.18201	-3.16828
0.008779	-3.1732	-3.16451
0.009657	-3.13175	-3.1182
0.010535	-3.10418	-3.09072
0.011413	-3.09206	-3.08391
0.012291	-3.08846	-3.07992
0.013169	-3.08131	-3.07409
	--	--
0	-3.32112	-3.31357
0.000878	-3.33898	-3.32593
0.001756	-3.33249	-3.32539
0.002634	-3.29977	-3.28745
0.003512	-3.29558	-3.28375
0.00439	-3.25776	-3.24374
0.005268	-3.24236	-3.22933
0.006146	-3.24035	-3.23309
0.007024	-3.20682	-3.19849
0.007901	-3.18201	-3.16828
0.008779	-3.17319	-3.16451
0.009657	-3.13174	-3.1182
0.010535	-3.10417	-3.09071
0.011413	-3.08608	-3.07793
0.012291	-3.08845	-3.07992
0.013169	-3.0813	-3.07408
	--	--
0	-3.32112	-3.31357
0.000878	-3.32817	-3.32161
0.001756	-3.28794	-3.2738
0.002634	-3.28668	-3.27492
0.003512	-3.27057	-3.2565
0.00439	-3.24813	-3.23666
0.005268	-3.24074	-3.22839
0.006146	-3.22449	-3.2106
0.007024	-3.20432	-3.19051
0.007901	-3.16856	-3.15755
0.008779	-3.15776	-3.14412
0.009657	-3.12259	-3.11203
0.010535	-3.10069	-3.0907
0.011413	-3.08608	-3.07792
0.012291	-3.08653	-3.07836
0.013169	-3.08129	-3.07407
	--	--
0	-3.32111	-3.31356
0.000878	-3.32815	-3.3216
0.001756	-3.28794	-3.2738
0.002634	-3.28667	-3.27492
0.003512	-3.27057	-3.2565
0.00439	-3.24812	-3.23665
0.005268	-3.24073	-3.22839
0.006146	-3.22449	-3.2106
0.007024	-3.20432	-3.1905
0.007901	-3.16855	-3.15755
0.008779	-3.15776	-3.14412
0.009657	-3.12259	-3.11203
0.010535	-3.10068	-3.0907
0.011413	-3.07776	-3.06935
0.012291	-3.08088	-3.07268
0.013169	-3.08127	-3.07403
	--	--
0	-3.32111	-3.31356
0.000878	-3.29301	-3.28547
0.001756	-3.2817	-3.26897
0.002634	-3.28066	-3.26655
0.003512	-3.23636	-3.22465
0.00439	-3.22354	-3.21106
0.005268	-3.22198	-3.21475
0.006146	-3.1892	-3.17784
0.007024	-3.16812	-3.15545
0.007901	-3.16554	-3.15718
0.008779	-3.12439	-3.11707
0.009657	-3.11713	-3.10984
0.010535	-3.09746	-3.08934
0.011413	-3.07775	-3.06935
0.012291	-3.08087	-3.07268
0.013169	-3.08102	-3.07279
	--	--
0	-3.31818	-3.30463
0.000878	-3.29301	-3.28546
0.001756	-3.28164	-3.26896
0.002634	-3.28066	-3.26655
0.003512	-3.23635	-3.22465
0.00439	-3.22353	-3.21105
0.005268	-3.22198	-3.21475
0.006146	-3.1892	-3.17784
0.007024	-3.16812	-3.15545
0.007901	-3.16554	-3.15718
0.008779	-3.12438	-3.11707
0.009657	-3.11713	-3.10983
0.010535	-3.09337	-3.08408
0.011413	-3.07524	-3.06216
0.012291	-3.07559	-3.06731
0.013169	-3.08096	-3.07272
	--	--
0	-3.31817	-3.30463
0.000878	-3.29234	-3.27818
0.001756	-3.26396	-3.25643
0.002634	-3.23399	-3.22646
0.003512	-3.20308	-3.19555
0.00439	-3.20284	-3.19563
0.005268	-3.20579	-3.1947
0.006146	-3.16907	-3.15839
0.007024	-3.14112	-3.13343
0.007901	-3.15591	-3.14816
0.008779	-3.12341	-3.11503
0.009657	-3.10264	-3.09455
0.010535	-3.09337	-3.08408
0.011413	-3.07524	-3.06211
0.012291	-3.07081	-3.06341
0.013169	-3.07576	-3.06751
	--	--
0	-3.30634	-3.29428
0.000878	-3.29234	-3.27818
0.001756	-3.26396	-3.25643
0.002634	-3.23399	-3.22645
0.003512	-3.20308	-3.19555
0.00439	-3.20283	-3.19562
0.005268	-3.20578	-3.19469
0.006146	-3.16906	-3.15838
0.007024	-3.14111	-3.13343
0.007901	-3.1559	-3.14815
0.008779	-3.12341	-3.11502
0.009657	-3.09617	-3.08807
0.010535	-3.09121	-3.08309
0.011413	-3.07054	-3.0621
0.012291	-3.0708	-3.06341
0.013169	-3.07576	-3.0675
	--	--
0	-3.30634	-3.29428
0.000878	-3.27687	-3.26373
0.001756	-3.25348	-3.24122
0.002634	-3.23004	-3.21775
0.003512	-3.18502	-3.17572
0.00439	-3.1864	-3.17475
0.005268	-3.1465	-3.13913
0.006146	-3.142	-3.13465
0.007024	-3.13825	-3.12948
0.007901	-3.13095	-3.12362
0.008779	-3.11642	-3.10544
0.009657	-3.09616	-3.08807
0.010535	-3.09121	-3.08309
0.011413	-3.07038	-3.06189
0.012291	-3.07061	-3.0625
0.013169	-3.07575	-3.0675
	--	--
0	-3.30634	-3.29428
0.000878	-3.27686	-3.26372
0.001756	-3.25347	-3.24122
0.002634	-3.22997	-3.21774
0.003512	-3.18494	-3.17572
0.00439	-3.1864	-3.17474
0.005268	-3.1465	-3.13913
0.006146	-3.142	-3.13465
0.007024	-3.13824	-3.12948
0.007901	-3.13095	-3.12362
0.008779	-3.11642	-3.10543
0.009657	-3.08756	-3.0747
0.010535	-3.07447	-3.06624
0.011413	-3.07022	-3.06189
0.012291	-3.0706	-3.06249
0.013169	-3.07569	-3.06743
	--	--
0	-3.30634	-3.29428
0.000878	-3.2586	-3.24578
0.001756	-3.22281	-3.21016
0.002634	-3.17634	-3.16427
0.003512	-3.1829	-3.17322
0.00439	-3.17126	-3.16373
0.005268	-3.13854	-3.13101
0.006146	-3.12865	-3.12104
0.007024	-3.13808	-3.12798
0.007901	-3.11329	-3.10404
0.008779	-3.10754	-3.09947
0.009657	-3.08755	-3.0747
0.010535	-3.0743	-3.06623
0.011413	-3.06632	-3.05793
0.012291	-3.06643	-3.05811
0.013169	-3.06283	-3.05445
	--	--
0	-3.29381	-3.27964
0.000878	-3.25778	-3.24578
0.001756	-3.2228	-3.21015
0.002634	-3.17632	-3.16426
0.003512	-3.1829	-3.17321
0.00439	-3.17126	-3.16373
0.005268	-3.13854	-3.131
0.006146	-3.12864	-3.12102
0.007024	-3.13808	-3.12797
0.007901	-3.11328	-3.10341
0.008779	-3.10087	-3.0928
0.009657	-3.08049	-3.07207
0.010535	-3.07025	-3.06121
0.011413	-3.06632	-3.05792
0.012291	-3.06627	-3.05811
0.013169	-3.06277	-3.05445
	--	--
0	-3.29381	-3.27964
0.000878	-3.25777	-3.24548
0.001756	-3.20951	-3.19758
0.002634	-3.16219	-3.15503
0.003512	-3.18011	-3.16771
0.00439	-3.1503	-3.14293
0.005268	-3.13697	-3.12537
0.006146	-3.12786	-3.11528
0.007024	-3.13682	-3.12675
0.007901	-3.1121	-3.1034
0.008779	-3.10087	-3.09279
0.009657	-3.08049	-3.07207
0.010535	-3.07025	-3.06121
0.011413	-3.0619	-3.05314
0.012291	-3.05974	-3.05127
0.013169	-3.06267	-3.05443
	--	--
0	-3.16169	-3.15156
0.000878	-3.20739	-3.19521
0.001756	-3.20951	-3.19757
0.002634	-3.16219	-3.15503
0.003512	-3.1801	-3.16771
0.00439	-3.1503	-3.14293
0.005268	-3.13697	-3.12537
0.006146	-3.12786	-3.11528
0.007024	-3.13682	-3.12675
0.007901	-3.10527	-3.09721
0.008779	-3.09384	-3.08432
0.009657	-3.0793	-3.07036
0.010535	-3.06951	-3.05994
0.011413	-3.06189	-3.05314
0.012291	-3.05959	-3.05127
0.013169	-3.06267	-3.05437
	--	--
0	-3.16169	-3.15155
0.000878	-3.20738	-3.1952
0.001756	-3.20604	-3.19346
0.002634	-3.16172	-3.14984
0.003512	-3.15341	-3.14603
0.00439	-3.14733	-3.13607
0.005268	-3.1233	-3.11527
0.006146	-3.12001	-3.11197
0.007024	-3.11626	-3.10822
0.007901	-3.10527	-3.09721
0.008779	-3.09384	-3.08431
0.009657	-3.0793	-3.07035
0.010535	-3.0695	-3.05994
0.011413	-3.05925	-3.05207
0.012291	-3.05755	-3.04895
0.013169	-3.05526	-3.04679
	--	--
0	-3.16169	-3.14958
0.000878	-3.15861	-3.15121
0.001756	-3.15757	-3.15017
0.002634	-3.16172	-3.14983
0.003512	-3.15341	-3.14603
0.00439	-3.14724	-3.13607
0.005268	-3.11834	-3.11076
0.006146	-3.11294	-3.10491
0.007024	-3.10931	-3.10126
0.007901	-3.08752	-3.07818
0.008779	-3.08254	-3.07437
0.009657	-3.07855	-3.07008
0.010535	-3.06892	-3.0597
0.011413	-3.05925	-3.05207
0.012291	-3.05754	-3.04895
0.013169	-3.05525	-3.04679
	--	--
0	-3.16168	-3.14958
0.000878	-3.1586	-3.15121
0.001756	-3.15756	-3.15017
0.002634	-3.16172	-3.14978
0.003512	-3.1383	-3.12686
0.00439	-3.12612	-3.1181
0.005268	-3.11833	-3.11076
0.006146	-3.11294	-3.1049
0.007024	-3.1093	-3.10125
0.007901	-3.08752	-3.07817
0.008779	-3.08237	-3.07436
0.009657	-3.07839	-3.07007
0.010535	-3.06891	-3.0597
0.011413	-3.05753	-3.04895
0.012291	-3.05443	-3.04607
0.013169	-3.05524	-3.04677
	--	--
0	-3.15895	-3.14958
0.000878	-3.13237	-3.12437
0.001756	-3.14069	-3.13355
0.002634	-3.15583	-3.14845
0.003512	-3.13829	-3.12685
0.00439	-3.11889	-3.11087
0.005268	-3.11725	-3.10811
0.006146	-3.10491	-3.09737
0.007024	-3.08986	-3.08172
0.007901	-3.08633	-3.07623
0.008779	-3.06069	-3.05159
0.009657	-3.0647	-3.05506
0.010535	-3.06605	-3.05759
0.011413	-3.05738	-3.04895
0.012291	-3.05443	-3.04607
0.013169	-3.05517	-3.04669
	--	--
0	-3.15895	-3.14958
0.000878	-3.12499	-3.11699
0.001756	-3.14069	-3.13355
0.002634	-3.15583	-3.14845
0.003512	-3.12845	-3.12043
0.00439	-3.11889	-3.11086
0.005268	-3.11715	-3.10811
0.006146	-3.10491	-3.09736
0.007024	-3.08969	-3.08172
0.007901	-3.08616	-3.07622
0.008779	-3.06055	-3.05158
0.009657	-3.0647	-3.05506
0.010535	-3.06256	-3.05406
0.011413	-3.05475	-3.04648
0.012291	-3.04516	-3.03191
0.013169	-3.01416	-3.00103
	--	--
0	-3.13264	-3.12463
0.000878	-3.12498	-3.11698
0.001756	-3.13159	-3.12357
0.002634	-3.13696	-3.12465
0.003512	-3.12636	-3.11506
0.00439	-3.10999	-3.10246
0.005268	-3.11614	-3.10653
0.006146	-3.09445	-3.08495
0.007024	-3.07815	-3.06837
0.007901	-3.06727	-3.05785
0.008779	-3.06036	-3.05157
0.009657	-3.06328	-3.05392
0.010535	-3.06256	-3.05405
0.011413	-3.05474	-3.04647
0.012291	-3.04515	-3.03191
0.013169	-3.01416	-3.00102
	--	--
0	-3.12525	-3.11724
0.000878	-3.11841	-3.1113
0.001756	-3.12422	-3.11621
0.002634	-3.13696	-3.12465
0.003512	-3.12116	-3.11315
0.00439	-3.10998	-3.10245
0.005268	-3.11614	-3.10652
0.006146	-3.09434	-3.08495
0.007024	-3.07803	-3.06836
0.007901	-3.06713	-3.05784
0.008779	-3.05941	-3.05128
0.009657	-3.06327	-3.05374
0.010535	-3.05658	-3.04787
0.011413	-3.04912	-3.0391
0.012291	-2.99756	-2.98751
0.013169	-3.01415	-3.001
	--	--
0	-3.12524	-3.11724
0.000878	-3.11841	-3.1113
0.001756	-3.12422	-3.1162
0.002634	-3.13027	-3.12226
0.003512	-3.12115	-3.11314
0.00439	-3.10891	-3.0981
0.005268	-3.09593	-3.08782
0.006146	-3.09307	-3.08424
0.007024	-3.07041	-3.06286
0.007901	-3.0615	-3.05341
0.008779	-3.0594	-3.05127
0.009657	-3.06251	-3.05374
0.010535	-3.05643	-3.04786
0.011413	-3.04912	-3.0391
0.012291	-2.99755	-2.98751
0.013169	-3.01405	-3.0009
	--	--
0	-3.10417	-3.09608
0.000878	-3.11656	-3.10453
0.001756	-3.10323	-3.09514
0.002634	-3.12294	-3.11493
0.003512	-3.11456	-3.10275
0.00439	-3.1089	-3.09809
0.005268	-3.09576	-3.08781
0.006146	-3.0929	-3.08423
0.007024	-3.07041	-3.06285
0.007901	-3.0615	-3.05341
0.008779	-3.05886	-3.05051
0.009657	-3.05991	-3.05126
0.010535	-3.05585	-3.04764
0.011413	-3.04445	-3.03513
0.012291	-2.99518	-2.98582
0.013169	-2.94614	-2.9363
	--	--
0	-3.10399	-3.09608
0.000878	-3.11656	-3.10453
0.001756	-3.10306	-3.09514
0.002634	-3.12294	-3.11492
0.003512	-3.11456	-3.10275
0.00439	-3.09985	-3.0903
0.005268	-3.08774	-3.07737
0.006146	-3.08823	-3.07668
0.007024	-3.06455	-3.05557
0.007901	-3.06022	-3.05125
0.008779	-3.05886	-3.0505
0.009657	-3.0599	-3.05126
0.010535	-3.05584	-3.04763
0.011413	-3.04445	-3.03513
0.012291	-2.99518	-2.98582
0.013169	-2.94614	-2.93629
	--	--
0	-3.09536	-3.08826
0.000878	-3.10393	-3.09585
0.001756	-3.09508	-3.0876
0.002634	-3.10207	-3.09397
0.003512	-3.10343	-3.09593
0.00439	-3.0984	-3.09029
0.005268	-3.08774	-3.07736
0.006146	-3.08823	-3.07668
0.007024	-3.06454	-3.05556
0.007901	-3.06012	-3.05106
0.008779	-3.05866	-3.05004
0.009657	-3.05747	-3.0493
0.010535	-3.04722	-3.04006
0.011413	-3.01819	-3.00764
0.012291	-2.9824	-2.96937
0.013169	-2.94614	-2.93628
	--	--
0	-3.09536	-3.08826
0.000878	-3.10376	-3.09584
0.001756	-3.09507	-3.08759
0.002634	-3.10189	-3.09397
0.003512	-3.10342	-3.09591
0.00439	-3.09823	-3.08919
0.005268	-3.08761	-3.07525
0.006146	-3.07327	-3.06352
0.007024	-3.06364	-3.05518
0.007901	-3.06011	-3.05105
0.008779	-3.05865	-3.05004
0.009657	-3.05746	-3.0493
0.010535	-3.04722	-3.04006
0.011413	-3.01819	-3.00764
0.012291	-2.98239	-2.96937
0.013169	-2.94606	-2.93622
	--	--
0	-3.09535	-3.08826
0.000878	-3.09306	-3.0856
0.001756	-3.09429	-3.08207
0.002634	-3.0985	-3.09102
0.003512	-3.10045	-3.09235
0.00439	-3.06933	-3.06131
0.005268	-3.0876	-3.07525
0.006146	-3.07327	-3.06351
0.007024	-3.06363	-3.05518
0.007901	-3.05532	-3.04723
0.008779	-3.051	-3.03825
0.009657	-3.05741	-3.04852
0.010535	-3.03683	-3.02838
0.011413	-2.99249	-2.984
0.012291	-2.96656	-2.956
0.013169	-2.94568	-2.9361
	--	--
0	-3.09535	-3.08826
0.000878	-3.09305	-3.08559
0.001756	-3.09429	-3.08206
0.002634	-3.09849	-3.09101
0.003512	-3.10027	-3.09235
0.00439	-3.06932	-3.0613
0.005268	-3.08136	-3.07126
0.006146	-3.06954	-3.05991
0.007024	-3.06293	-3.05367
0.007901	-3.0553	-3.04722
0.008779	-3.051	-3.03824
0.009657	-3.05727	-3.04851
0.010535	-3.03683	-3.02837
0.011413	-2.99249	-2.98399
0.012291	-2.96655	-2.956
0.013169	-2.94568	-2.93609
	--	--
0	-3.0924	-3.08493
0.000878	-3.07333	-3.06534
0.001756	-3.07281	-3.06481
0.002634	-3.07196	-3.06396
0.003512	-3.07078	-3.06277
0.00439	-3.06823	-3.05648
0.005268	-3.06761	-3.05959
0.006146	-3.0657	-3.05765
0.007024	-3.05296	-3.04491
0.007901	-3.03504	-3.02748
0.008779	-3.03768	-3.02642
0.009657	-3.03451	-3.02738
0.010535	-3.01356	-3.00262
0.011413	-2.96316	-2.95224
0.012291	-2.94755	-2.93901
0.013169	-2.94568	-2.93607
	--	--
0	-3.09239	-3.08493
0.000878	-3.07332	-3.06533
0.001756	-3.0728	-3.0648
0.002634	-3.07195	-3.06395
0.003512	-3.07078	-3.06277
0.00439	-3.06823	-3.05648
0.005268	-3.06761	-3.05958
0.006146	-3.06569	-3.05764
0.007024	-3.05294	-3.0449
0.007901	-3.03504	-3.02747
0.008779	-3.03767	-3.02642
0.009657	-3.03451	-3.02738
0.010535	-3.01356	-3.00261
0.011413	-2.96315	-2.95223
0.012291	-2.94754	-2.93901
0.013169	-2.9456	-2.93599
	--	--
0	-3.0735	-3.06551
0.000878	-3.07152	-3.06446
0.001756	-3.07219	-3.06022
0.002634	-3.04896	-3.04102
0.003512	-3.04918	-3.04123
0.00439	-3.04959	-3.04162
0.005268	-3.05026	-3.04227
0.006146	-3.05133	-3.04332
0.007024	-3.04037	-3.02886
0.007901	-3.0144	-3.00175
0.008779	-3.02113	-3.01402
0.009657	-2.98873	-2.97751
0.010535	-2.94088	-2.92969
0.011413	-2.95015	-2.93724
0.012291	-2.91367	-2.90276
0.013169	-2.91552	-2.90497
	--	--
0	-3.0735	-3.06551
0.000878	-3.07152	-3.06445
0.001756	-3.07218	-3.06022
0.002634	-3.04894	-3.04101
0.003512	-3.04917	-3.04122
0.00439	-3.04957	-3.04161
0.005268	-3.05025	-3.04227
0.006146	-3.05132	-3.04331
0.007024	-3.04036	-3.02886
0.007901	-3.0144	-3.00175
0.008779	-3.02112	-3.01402
0.009657	-2.98873	-2.97751
0.010535	-2.94087	-2.92969
0.011413	-2.95015	-2.93723
0.012291	-2.91366	-2.90275
0.013169	-2.91552	-2.90497
	--	--
0	-3.05842	-3.0443
0.000878	-3.05701	-3.04289
0.001756	-3.05279	-3.04091
0.002634	-3.04581	-3.03176
0.003512	-3.03616	-3.02215
0.00439	-3.04795	-3.03556
0.005268	-3.02291	-3.01123
0.006146	-2.99236	-2.97857
0.007024	-2.99234	-2.98529
0.007901	-3.00707	-2.99999
0.008779	-2.99884	-2.99125
0.009657	-2.96181	-2.95421
0.010535	-2.92401	-2.91638
0.011413	-2.89429	-2.88314
0.012291	-2.89601	-2.88657
0.013169	-2.91551	-2.90495
	--	--
0	-3.05841	-3.04429
0.000878	-3.057	-3.04289
0.001756	-3.05279	-3.04089
0.002634	-3.04581	-3.03176
0.003512	-3.03616	-3.02215
0.00439	-3.04795	-3.03556
0.005268	-3.02291	-3.01122
0.006146	-2.99236	-2.97856
0.007024	-2.99234	-2.98528
0.007901	-3.00707	-2.99999
0.008779	-2.99883	-2.99125
0.009657	-2.96181	-2.95421
0.010535	-2.924	-2.91637
0.011413	-2.89429	-2.88313
0.012291	-2.896	-2.88657
0.013169	-2.91543	-2.90487
	--	--
0	-3.04878	-3.04085
0.000878	-3.05227	-3.04086
0.001756	-3.04885	-3.03986
0.002634	-3.02877	-3.01688
0.003512	-3.00871	-2.99641
0.00439	-3.02394	-3.00999
0.005268	-3.00929	-2.99541
0.006146	-2.97881	-2.96992
0.007024	-2.97797	-2.96542
0.007901	-2.99356	-2.98211
0.008779	-2.948	-2.9366
0.009657	-2.90563	-2.89256
0.010535	-2.91764	-2.90483
0.011413	-2.88544	-2.87778
0.012291	-2.89496	-2.88487
0.013169	-2.9021	-2.89352
	--	--
0	-3.04876	-3.04085
0.000878	-3.05227	-3.04085
0.001756	-3.04882	-3.03986
0.002634	-3.02876	-3.01688
0.003512	-3.0087	-2.9964
0.00439	-3.02394	-3.00999
0.005268	-3.00929	-2.99541
0.006146	-2.97881	-2.96991
0.007024	-2.97796	-2.96541
0.007901	-2.99356	-2.9821
0.008779	-2.948	-2.9366
0.009657	-2.90563	-2.89255
0.010535	-2.91763	-2.90483
0.011413	-2.88544	-2.87778
0.012291	-2.89495	-2.88487
0.013169	-2.9021	-2.89352
	--	--
0	-3.01114	-2.99908
0.000878	-3.04879	-3.04014
0.001756	-3.04691	-3.0387
0.002634	-3.02153	-3.0145
0.003512	-2.99538	-2.98836
0.00439	-2.96846	-2.96147
0.005268	-2.96088	-2.95389
0.006146	-2.97694	-2.9672
0.007024	-2.97334	-2.95963
0.007901	-2.9524	-2.93879
0.008779	-2.92976	-2.91625
0.009657	-2.90391	-2.89223
0.010535	-2.88024	-2.86694
0.011413	-2.8538	-2.84063
0.012291	-2.86517	-2.85461
0.013169	-2.9021	-2.89351
	--	--
0	-3.01113	-2.99907
0.000878	-3.04877	-3.04013
0.001756	-3.04691	-3.0387
0.002634	-3.02153	-3.01449
0.003512	-2.99537	-2.98836
0.00439	-2.96846	-2.96146
0.005268	-2.96088	-2.95388
0.006146	-2.97694	-2.96719
0.007024	-2.97334	-2.95963
0.007901	-2.9524	-2.93878
0.008779	-2.92976	-2.91624
0.009657	-2.90391	-2.89222
0.010535	-2.88023	-2.86694
0.011413	-2.8538	-2.84062
0.012291	-2.86517	-2.85461
0.013169	-2.90203	-2.89345
	--	--
0	-3.01113	-2.99907
0.000878	-2.97107	-2.9591
0.001756	-2.93271	-2.92059
0.002634	-2.97022	-2.95801
0.003512	-2.98651	-2.97469
0.00439	-2.94562	-2.93719
0.005268	-2.94079	-2.93381
0.006146	-2.94192	-2.92947
0.007024	-2.93615	-2.92458
0.007901	-2.89512	-2.88361
0.008779	-2.86851	-2.86131
0.009657	-2.88506	-2.87236
0.010535	-2.86149	-2.85017
0.011413	-2.84688	-2.83973
0.012291	-2.85616	-2.84753
0.013169	-2.86529	-2.85441
	--	--
0	-3.01113	-2.99907
0.000878	-2.97107	-2.95909
0.001756	-2.93271	-2.92059
0.002634	-2.97022	-2.95801
0.003512	-2.9865	-2.97469
0.00439	-2.94562	-2.93718
0.005268	-2.94079	-2.9338
0.006146	-2.94191	-2.92946
0.007024	-2.93614	-2.92458
0.007901	-2.89511	-2.88361
0.008779	-2.86846	-2.86131
0.009657	-2.88506	-2.87236
0.010535	-2.86148	-2.85017
0.011413	-2.84684	-2.83973
0.012291	-2.85616	-2.84753
0.013169	-2.86529	-2.8544
	--	--
0	-2.89996	-2.8927
0.000878	-2.89965	-2.89238
0.001756	-2.93231	-2.92042
0.002634	-2.90874	-2.90183
0.003512	-2.92677	-2.91984
0.00439	-2.94416	-2.93389
0.005268	-2.90648	-2.89466
0.006146	-2.91237	-2.9054
0.007024	-2.88319	-2.87624
0.007901	-2.87447	-2.86727
0.008779	-2.85595	-2.8445
0.009657	-2.86191	-2.85474
0.010535	-2.85471	-2.84754
0.011413	-2.84634	-2.83688
0.012291	-2.84918	-2.83849
0.013169	-2.86528	-2.85438
	--	--
0	-2.89992	-2.8927
0.000878	-2.8996	-2.89238
0.001756	-2.93231	-2.92042
0.002634	-2.90873	-2.90182
0.003512	-2.92677	-2.91983
0.00439	-2.94415	-2.93388
0.005268	-2.90647	-2.89466
0.006146	-2.91236	-2.90539
0.007024	-2.88319	-2.87623
0.007901	-2.87443	-2.86726
0.008779	-2.85595	-2.8445
0.009657	-2.86187	-2.85473
0.010535	-2.85466	-2.84754
0.011413	-2.84634	-2.83688
0.012291	-2.84918	-2.83849
0.013169	-2.86518	-2.85428
	--	--
0	-2.86153	-2.84959
0.000878	-2.8964	-2.88437
0.001756	-2.8987	-2.89144
0.002634	-2.89713	-2.88987
0.003512	-2.89492	-2.88767
0.00439	-2.89209	-2.88484
0.005268	-2.90633	-2.89413
0.006146	-2.88453	-2.8773
0.007024	-2.87982	-2.8726
0.007901	-2.85329	-2.84634
0.008779	-2.85267	-2.84009
0.009657	-2.81887	-2.80748
0.010535	-2.79853	-2.79148
0.011413	-2.84421	-2.8341
0.012291	-2.84618	-2.83806
0.013169	-2.82939	-2.82229
	--	--
0	-2.86153	-2.84959
0.000878	-2.8964	-2.88437
0.001756	-2.89866	-2.89144
0.002634	-2.89708	-2.88986
0.003512	-2.89488	-2.88766
0.00439	-2.89204	-2.88484
0.005268	-2.90633	-2.89412
0.006146	-2.88449	-2.8773
0.007024	-2.87977	-2.87259
0.007901	-2.85329	-2.84634
0.008779	-2.85267	-2.84009
0.009657	-2.81886	-2.80747
0.010535	-2.79849	-2.79148
0.011413	-2.8442	-2.8341
0.012291	-2.84617	-2.83805
0.013169	-2.82938	-2.82228
	--	--
0	-2.86152	-2.84959
0.000878	-2.8707	-2.86385
0.001756	-2.89004	-2.88316
0.002634	-2.89508	-2.88327
0.003512	-2.85961	-2.84787
0.00439	-2.87187	-2.85963
0.005268	-2.88863	-2.88139
0.006146	-2.86887	-2.85726
0.007024	-2.83345	-2.82192
0.007901	-2.8207	-2.80823
0.008779	-2.82266	-2.81571
0.009657	-2.79132	-2.78437
0.010535	-2.79681	-2.78731
0.011413	-2.82094	-2.80967
0.012291	-2.83843	-2.8313
0.013169	-2.82936	-2.82227
	--	--
0	-2.86152	-2.84958
0.000878	-2.87069	-2.86385
0.001756	-2.89004	-2.88316
0.002634	-2.89508	-2.88326
0.003512	-2.8596	-2.84787
0.00439	-2.87187	-2.85962
0.005268	-2.88858	-2.88138
0.006146	-2.86886	-2.85726
0.007024	-2.83345	-2.82192
0.007901	-2.8207	-2.80822
0.008779	-2.82266	-2.81571
0.009657	-2.79131	-2.78437
0.010535	-2.79681	-2.78731
0.011413	-2.82094	-2.80967
0.012291	-2.83839	-2.8313
0.013169	-2.82928	-2.8222
	--	--
0	-2.85072	-2.8439
0.000878	-2.8301	-2.82331
0.001756	-2.81673	-2.80283
0.002634	-2.81026	-2.7964
0.003512	-2.83834	-2.82619
0.00439	-2.82613	-2.81448
0.005268	-2.79489	-2.78332
0.006146	-2.76614	-2.75462
0.007024	-2.78938	-2.77702
0.007901	-2.80033	-2.78886
0.008779	-2.77494	-2.76794
0.009657	-2.78703	-2.78002
0.010535	-2.79403	-2.78391
0.011413	-2.81576	-2.8052
0.012291	-2.82656	-2.8135
0.013169	-2.80627	-2.79855
	--	--
0	-2.85072	-2.8439
0.000878	-2.83009	-2.82331
0.001756	-2.81673	-2.80283
0.002634	-2.81026	-2.7964
0.003512	-2.83834	-2.82619
0.00439	-2.82613	-2.81447
0.005268	-2.79489	-2.78331
0.006146	-2.76614	-2.75462
0.007024	-2.78938	-2.77701
0.007901	-2.80032	-2.78885
0.008779	-2.7749	-2.76794
0.009657	-2.78699	-2.78001
0.010535	-2.79402	-2.78391
0.011413	-2.81575	-2.8052
0.012291	-2.82656	-2.8135
0.013169	-2.80626	-2.79855
	--	--
0	-2.85072	-2.8439
0.000878	-2.82833	-2.81648
0.001756	-2.80884	-2.80209
0.002634	-2.80613	-2.79408
0.003512	-2.80133	-2.78752
0.00439	-2.79006	-2.77632
0.005268	-2.7766	-2.76294
0.006146	-2.76113	-2.74756
0.007024	-2.74897	-2.74203
0.007901	-2.76225	-2.75528
0.008779	-2.76973	-2.75832
0.009657	-2.74756	-2.73802
0.010535	-2.78411	-2.77277
0.011413	-2.8099	-2.80235
0.012291	-2.8197	-2.81261
0.013169	-2.80626	-2.79854
	--	--
0	-2.85071	-2.8439
0.000878	-2.82832	-2.81648
0.001756	-2.80884	-2.80208
0.002634	-2.80612	-2.79407
0.003512	-2.80133	-2.78752
0.00439	-2.79006	-2.77632
0.005268	-2.7766	-2.76294
0.006146	-2.76113	-2.74756
0.007024	-2.74893	-2.74202
0.007901	-2.76221	-2.75528
0.008779	-2.76972	-2.75831
0.009657	-2.74756	-2.73801
0.010535	-2.78411	-2.77277
0.011413	-2.8099	-2.80235
0.012291	-2.81966	-2.81261
0.013169	-2.80623	-2.79849
	--	--
0	-2.82196	-2.80803
0.000878	-2.82065	-2.80673
0.001756	-2.79705	-2.78528
0.002634	-2.78696	-2.78024
0.003512	-2.76446	-2.75777
0.00439	-2.74134	-2.73468
0.005268	-2.7297	-2.71756
0.006146	-2.75897	-2.74671
0.007024	-2.74384	-2.73038
0.007901	-2.72495	-2.7116
0.008779	-2.70468	-2.69145
0.009657	-2.74459	-2.73446
0.010535	-2.76743	-2.75687
0.011413	-2.80942	-2.80123
0.012291	-2.81814	-2.80726
0.013169	-2.80577	-2.79468
	--	--
0	-2.82196	-2.80803
0.000878	-2.82065	-2.80672
0.001756	-2.79704	-2.78528
0.002634	-2.78695	-2.78023
0.003512	-2.76445	-2.75776
0.00439	-2.74134	-2.73467
0.005268	-2.7297	-2.71756
0.006146	-2.75896	-2.74671
0.007024	-2.74384	-2.73038
0.007901	-2.72495	-2.71159
0.008779	-2.70467	-2.69144
0.009657	-2.74458	-2.73445
0.010535	-2.76742	-2.75687
0.011413	-2.80937	-2.80123
0.012291	-2.81813	-2.80726
0.013169	-2.80577	-2.79468
	--	--
0	-2.71983	-2.70807
0.000878	-2.74662	-2.73476
0.001756	-2.77546	-2.76351
0.002634	-2.76793	-2.75625
0.003512	-2.74122	-2.72962
0.00439	-2.71716	-2.70564
0.005268	-2.72065	-2.71377
0.006146	-2.7351	-2.72819
0.007024	-2.7401	-2.72865
0.007901	-2.71699	-2.7056
0.008779	-2.69875	-2.68917
0.009657	-2.74188	-2.73052
0.010535	-2.76342	-2.75469
0.011413	-2.77249	-2.76162
0.012291	-2.7825	-2.77127
0.013169	-2.80576	-2.79467
	--	--
0	-2.71983	-2.70807
0.000878	-2.74661	-2.73476
0.001756	-2.77546	-2.76351
0.002634	-2.76792	-2.75625
0.003512	-2.74122	-2.72962
0.00439	-2.71716	-2.70564
0.005268	-2.72061	-2.71376
0.006146	-2.73506	-2.72818
0.007024	-2.74009	-2.72864
0.007901	-2.71698	-2.70559
0.008779	-2.69875	-2.68917
0.009657	-2.74187	-2.73052
0.010535	-2.76341	-2.75469
0.011413	-2.77248	-2.76161
0.012291	-2.7825	-2.77127
0.013169	-2.80571	-2.7946
	--	--
0	-2.71983	-2.70807
0.000878	-2.71219	-2.70504
0.001756	-2.7113	-2.70415
0.002634	-2.70982	-2.70268
0.003512	-2.70775	-2.70061
0.00439	-2.70563	-2.69876
0.005268	-2.71763	-2.71099
0.006146	-2.698	-2.69088
0.007024	-2.69357	-2.68646
0.007901	-2.68856	-2.68145
0.008779	-2.69702	-2.68591
0.009657	-2.72037	-2.70981
0.010535	-2.75928	-2.75233
0.011413	-2.7519	-2.7406
0.012291	-2.77064	-2.75794
0.013169	-2.79879	-2.78585
	--	--
0	-2.71983	-2.70807
0.000878	-2.71218	-2.70504
0.001756	-2.71129	-2.70415
0.002634	-2.70981	-2.70267
0.003512	-2.70775	-2.70061
0.00439	-2.70558	-2.69876
0.005268	-2.71762	-2.71099
0.006146	-2.69799	-2.69087
0.007024	-2.69356	-2.68645
0.007901	-2.68855	-2.68145
0.008779	-2.69702	-2.6859
0.009657	-2.72037	-2.7098
0.010535	-2.75927	-2.75233
0.011413	-2.7519	-2.7406
0.012291	-2.77063	-2.75794
0.013169	-2.79879	-2.78585
	--	--
0	-2.71248	-2.70533
0.000878	-2.69536	-2.68369
0.001756	-2.67345	-2.66186
0.002634	-2.67386	-2.66706
0.003512	-2.69002	-2.6832
0.00439	-2.70509	-2.69795
0.005268	-2.70184	-2.69471
0.006146	-2.69331	-2.68671
0.007024	-2.66842	-2.66184
0.007901	-2.6518	-2.64095
0.008779	-2.69606	-2.68569
0.009657	-2.71683	-2.70805
0.010535	-2.7285	-2.71765
0.011413	-2.74243	-2.72973
0.012291	-2.7657	-2.75781
0.013169	-2.79878	-2.78584
	--	--
0	-2.71248	-2.70533
0.000878	-2.69536	-2.68368
0.001756	-2.67345	-2.66186
0.002634	-2.67381	-2.66705
0.003512	-2.68998	-2.68319
0.00439	-2.70509	-2.69795
0.005268	-2.70184	-2.6947
0.006146	-2.69331	-2.6867
0.007024	-2.66841	-2.66184
0.007901	-2.6518	-2.64095
0.008779	-2.69606	-2.68568
0.009657	-2.71682	-2.70804
0.010535	-2.7285	-2.71764
0.011413	-2.74243	-2.72973
0.012291	-2.7657	-2.75781
0.013169	-2.79873	-2.78577
	--	--
0	-2.64264	-2.63553
0.000878	-2.64235	-2.63524
0.001756	-2.65713	-2.65037
0.002634	-2.65434	-2.64283
0.003512	-2.67567	-2.66374
0.00439	-2.70186	-2.68982
0.005268	-2.69599	-2.68453
0.006146	-2.6779	-2.66651
0.007024	-2.66312	-2.65178
0.007901	-2.65056	-2.64051
0.008779	-2.68295	-2.67586
0.009657	-2.68679	-2.67555
0.010535	-2.717	-2.70568
0.011413	-2.72655	-2.71961
0.012291	-2.76419	-2.75312
0.013169	-2.74642	-2.73523
	--	--
0	-2.62203	-2.61533
0.000878	-2.63985	-2.63312
0.001756	-2.65709	-2.65036
0.002634	-2.65433	-2.64283
0.003512	-2.67567	-2.66374
0.00439	-2.70185	-2.68981
0.005268	-2.69598	-2.68453
0.006146	-2.6779	-2.66651
0.007024	-2.66311	-2.65178
0.007901	-2.65056	-2.64051
0.008779	-2.68295	-2.67586
0.009657	-2.68678	-2.67555
0.010535	-2.71699	-2.70568
0.011413	-2.72655	-2.7196
0.012291	-2.76419	-2.75312
0.013169	-2.74641	-2.73523
	--	--
0	-2.62203	-2.61533
0.000878	-2.63981	-2.63311
0.001756	-2.64149	-2.63437
0.002634	-2.65142	-2.63958
0.003512	-2.63824	-2.63091
0.00439	-2.63541	-2.62832
0.005268	-2.63224	-2.62514
0.006146	-2.62848	-2.6214
0.007024	-2.62415	-2.61707
0.007901	-2.64865	-2.63847
0.008779	-2.67478	-2.66421
0.009657	-2.6864	-2.67433
0.010535	-2.7144	-2.70181
0.011413	-2.72475	-2.71681
0.012291	-2.72245	-2.7112
0.013169	-2.7464	-2.7352
	--	--
0	-2.62199	-2.61533
0.000878	-2.61637	-2.60771
0.001756	-2.62934	-2.61761
0.002634	-2.65141	-2.63958
0.003512	-2.63823	-2.62681
0.00439	-2.62537	-2.614
0.005268	-2.61642	-2.60923
0.006146	-2.61624	-2.60899
0.007024	-2.6156	-2.60828
0.007901	-2.64864	-2.63847
[truncated: 8,761 more rows]

## Sheet: (f) Population Si
Time (ns)	DFT Population	N2AMD Population
0.1	0	0
0.2	0	0
0.3	0	0
0.4	0	0
0.5	0	0
0.6	0	0
0.7	0	0
0.8	0	0
0.9	0.0100327	0.00709915
1	0.0100327	0.00709915
1.1	0.0100327	0.00709915
1.2	0.0100327	0.00709915
1.3	0.0100327	0.00709915
1.4	0.0100327	0.00709915
1.5	0.0100327	0.00709915
1.6	0.0179138	0.0145035
1.7	0.0179138	0.0145035
1.8	0.0179138	0.0145035
1.9	0.0179138	0.0145035
2	0.0179138	0.0145035
2.1	0.0179138	0.0145035
2.2	0.0179138	0.0145035
2.3	0.0189667	0.0172424
2.4	0.0264435	0.0206299
2.5	0.0264435	0.0206299
2.6	0.0264435	0.0206299
2.7	0.0264435	0.0206299
2.8	0.0264435	0.0206299
2.9	0.0264435	0.0206299
3	0.0264435	0.0206299
3.1	0.0355225	0.0280304
3.2	0.0355225	0.0280304
3.3	0.0355225	0.0280304
3.4	0.0355225	0.0280304
3.5	0.0355225	0.0280304
3.6	0.0355225	0.0280304
3.7	0.0355225	0.0280304
3.8	0.0428772	0.0345764
3.9	0.0428772	0.0345764
4	0.0428772	0.0345764
4.1	0.0428772	0.0345764
4.2	0.0428772	0.0345764
4.3	0.0428772	0.0345764
4.4	0.0428772	0.0345764
4.5	0.0430908	0.0350952
4.6	0.0505371	0.0421143
4.7	0.0505371	0.0421143
4.8	0.0505371	0.0421143
4.9	0.0505371	0.0421143
5	0.0505371	0.0421143
5.1	0.0505371	0.0421143
5.2	0.0505371	0.0421143
5.3	0.0594177	0.0495911
5.4	0.0594177	0.0495911
5.5	0.0594177	0.0495911
5.6	0.0594177	0.0495911
5.7	0.0594177	0.0495911
5.8	0.0594177	0.0495911
5.9	0.0594177	0.0495911
6	0.0675659	0.0559387
6.1	0.0675659	0.0559387
6.2	0.0675659	0.0559387
6.3	0.0675659	0.0559387
6.4	0.0675659	0.0559387
6.5	0.0675659	0.0559387
6.6	0.0675659	0.0559387
6.7	0.0675659	0.0559387
6.8	0.0756226	0.0639038
6.9	0.0756226	0.0639038
7	0.0756226	0.0639038
7.1	0.0756226	0.0639038
7.2	0.0756226	0.0639038
7.3	0.0756226	0.0639038
7.4	0.0756226	0.0639038
7.5	0.0828247	0.071106
7.6	0.0828247	0.071106
7.7	0.0828247	0.071106
7.8	0.0828247	0.071106
7.9	0.0828247	0.071106
8	0.0828247	0.071106
8.1	0.0828247	0.071106
8.2	0.0879517	0.0761108
8.3	0.0895386	0.0769043
8.4	0.0895386	0.0769043
8.5	0.0895386	0.0769043
8.6	0.0895386	0.0769043
8.7	0.0895386	0.0769043
8.8	0.0895386	0.0769043
8.9	0.0895386	0.0770874
9	0.095459	0.0822144
9.1	0.095459	0.0822144
9.2	0.095459	0.0822144
9.3	0.095459	0.0822144
9.4	0.095459	0.0822144
9.5	0.095459	0.0822144
9.6	0.095459	0.0822144
9.7	0.100891	0.0877075
9.8	0.100891	0.0877075
9.9	0.100891	0.0877075
10	0.100891	0.0877075
10.1	0.100891	0.0877075
10.2	0.100891	0.0877075
10.3	0.100891	0.0877075
10.4	0.106018	0.0949707
10.5	0.107971	0.0949707
10.6	0.107971	0.0949707
10.7	0.107971	0.0949707
10.8	0.107971	0.0949707
10.9	0.107971	0.0949707
11	0.107971	0.0949707
11.1	0.107971	0.0949707
11.2	0.11554	0.101379
11.3	0.11554	0.101379
11.4	0.11554	0.101379
11.5	0.11554	0.101379
11.6	0.11554	0.101379
11.7	0.11554	0.101379
11.8	0.11554	0.101379
11.9	0.123474	0.107971
12	0.123474	0.107971
12.1	0.123474	0.107971
12.2	0.123474	0.107971
12.3	0.123474	0.107971
12.4	0.123474	0.107971
12.5	0.123474	0.107971
12.6	0.127319	0.113586
12.7	0.130615	0.113586
12.8	0.130615	0.113586
12.9	0.130615	0.113586
13	0.130615	0.113586
13.1	0.130615	0.113586
13.2	0.130615	0.113586
13.3	0.130615	0.113586
13.4	0.137329	0.118958
13.5	0.137329	0.118958
13.6	0.137329	0.118958
13.7	0.137329	0.118958
13.8	0.137329	0.118958
13.9	0.137329	0.118958
14	0.137329	0.118958
14.1	0.143433	0.125244
14.2	0.143433	0.125244
14.3	0.143433	0.125244
14.4	0.143433	0.125244
14.5	0.143433	0.125244
14.6	0.143433	0.125244
14.7	0.143433	0.125244
14.8	0.144165	0.129761
14.9	0.150024	0.130859
15	0.150024	0.130859
15.1	0.150024	0.130859
15.2	0.150024	0.130859
15.3	0.150024	0.130859
15.4	0.150024	0.130859
15.5	0.150024	0.130859
15.6	0.156616	0.137207
15.7	0.156616	0.137207
15.8	0.156616	0.137207
15.9	0.156616	0.137207
16	0.156616	0.137207
16.1	0.156616	0.137207
16.2	0.156616	0.137207
16.3	0.163818	0.143677
16.4	0.163818	0.143677
16.5	0.163818	0.143677
16.6	0.163818	0.143677
16.7	0.163818	0.143677
16.8	0.163818	0.143677
16.9	0.163818	0.143677
17	0.16394	0.150146
17.1	0.171509	0.150269
17.2	0.171509	0.150269
17.3	0.171509	0.150269
17.4	0.171509	0.150269
17.5	0.171509	0.150269
17.6	0.171509	0.150269
17.7	0.171509	0.150269
17.8	0.179199	0.157715
17.9	0.179199	0.157715
18	0.179199	0.157715
18.1	0.179199	0.157715
18.2	0.179199	0.157715
18.3	0.179199	0.157715
18.4	0.179199	0.157715
18.5	0.187622	0.164185
18.6	0.187622	0.164185
18.7	0.187622	0.164185
18.8	0.187622	0.164185
18.9	0.187622	0.164185
19	0.187622	0.164185
19.1	0.187622	0.164185
19.2	0.187622	0.168457
19.3	0.193726	0.170776
19.4	0.193726	0.170776
19.5	0.193726	0.170776
19.6	0.193726	0.170776
19.7	0.193726	0.170776
19.8	0.193726	0.170776
19.9	0.193726	0.170776
20	0.199341	0.175659
20.1	0.199341	0.175659
20.2	0.199341	0.175659
20.3	0.199341	0.175659
20.4	0.199341	0.175659
20.5	0.199341	0.175659
20.6	0.199341	0.175659
20.7	0.204712	0.18103
20.8	0.205688	0.18103
20.9	0.205688	0.18103
21	0.205688	0.18103
21.1	0.205688	0.18103
21.2	0.205688	0.18103
21.3	0.205688	0.18103
21.4	0.205688	0.18396
21.5	0.210815	0.184937
21.6	0.210815	0.184937
21.7	0.210815	0.184937
21.8	0.210815	0.184937
21.9	0.210815	0.184937
22	0.210815	0.184937
22.1	0.210815	0.184937
22.2	0.216675	0.190063
22.3	0.216675	0.190063
22.4	0.216675	0.190063
22.5	0.216675	0.190063
22.6	0.216675	0.190063
22.7	0.216675	0.190063
22.8	0.216675	0.190063
22.9	0.22168	0.195801
23	0.222168	0.195801
23.1	0.222168	0.195801
23.2	0.222168	0.195801
23.3	0.222168	0.195801
23.4	0.222168	0.195801
23.5	0.222168	0.195801
23.6	0.222168	0.197876
23.7	0.228149	0.200684
23.8	0.228149	0.200684
23.9	0.228149	0.200684
24	0.228149	0.200684
24.1	0.228149	0.200684
24.2	0.228149	0.200684
24.3	0.228149	0.200684
24.4	0.235229	0.206909
24.5	0.235229	0.206909
24.6	0.235229	0.206909
24.7	0.235229	0.206909
24.8	0.235229	0.206909
24.9	0.235229	0.206909
25	0.235229	0.206909
25.1	0.236938	0.212891
25.2	0.241333	0.212891
25.3	0.241333	0.212891
25.4	0.241333	0.212891
25.5	0.241333	0.212891
25.6	0.241333	0.212891
25.7	0.241333	0.212891
25.8	0.241333	0.214355
25.9	0.246948	0.218872
26	0.246948	0.218872
26.1	0.246948	0.218872
26.2	0.246948	0.218872
26.3	0.246948	0.218872
26.4	0.246948	0.218872
26.5	0.246948	0.218872
26.6	0.252441	0.224121
26.7	0.252441	0.224121
26.8	0.252441	0.224121
26.9	0.252441	0.224121
27	0.252441	0.224121
27.1	0.252441	0.224121
27.2	0.252441	0.224121
27.3	0.253662	0.229614
27.4	0.258057	0.229614
27.5	0.258057	0.229614
27.6	0.258057	0.229614
27.7	0.258057	0.229614
27.8	0.258057	0.229614
27.9	0.258057	0.229614
28	0.258057	0.230347
28.1	0.263916	0.234375
28.2	0.263916	0.234375
28.3	0.263916	0.234375
28.4	0.263916	0.234375
28.5	0.263916	0.234375
28.6	0.263916	0.234375
28.7	0.263916	0.234375
28.8	0.270996	0.23938
28.9	0.270996	0.23938
29	0.270996	0.23938
29.1	0.270996	0.23938
29.2	0.270996	0.23938
29.3	0.270996	0.23938
29.4	0.270996	0.23938
29.5	0.27124	0.244751
29.6	0.277588	0.244751
29.7	0.277588	0.244751
29.8	0.277588	0.244751
29.9	0.277588	0.244751
30	0.277588	0.244751
30.1	0.277588	0.244751
30.2	0.277588	0.244995
30.3	0.284424	0.250244
30.4	0.284424	0.250244
30.5	0.284424	0.250244
30.6	0.284424	0.250244
30.7	0.284424	0.250244
30.8	0.284424	0.250244
30.9	0.284424	0.250244
31	0.290771	0.255615
31.1	0.290771	0.255615
31.2	0.290771	0.255615
31.3	0.290771	0.255615
31.4	0.290771	0.255615
31.5	0.290771	0.255615
31.6	0.290771	0.255615
31.7	0.290771	0.260254
31.8	0.295166	0.260254
31.9	0.295166	0.260254
32	0.295166	0.260254
32.1	0.295166	0.260254
32.2	0.295166	0.260254
32.3	0.295166	0.260254
32.4	0.295166	0.260498
32.5	0.301025	0.266113
32.6	0.301025	0.266113
32.7	0.301025	0.266113
32.8	0.301025	0.266113
32.9	0.301025	0.266113
33	0.301025	0.266113
33.1	0.301025	0.266113
33.2	0.304932	0.27124
33.3	0.305176	0.27124
33.4	0.305176	0.27124
33.5	0.305176	0.27124
33.6	0.305176	0.27124
33.7	0.305176	0.27124
33.8	0.305176	0.27124
33.9	0.305176	0.276123
34	0.309082	0.276123
34.1	0.309082	0.276123
34.2	0.309082	0.276123
34.3	0.309082	0.276123
34.4	0.309082	0.276123
34.5	0.309082	0.276123
34.6	0.309082	0.276123
34.7	0.313477	0.28125
34.8	0.313477	0.28125
34.9	0.313477	0.28125
35	0.313477	0.28125
35.1	0.313477	0.28125
35.2	0.313477	0.28125
35.3	0.313477	0.28125
35.4	0.317627	0.287109
35.5	0.318115	0.287109
35.6	0.318115	0.287109
35.7	0.318115	0.287109
35.8	0.318115	0.287109
35.9	0.318115	0.287109
36	0.318115	0.287109
36.1	0.318115	0.291992
36.2	0.322021	0.291992
36.3	0.322021	0.291992
36.4	0.322021	0.291992
36.5	0.322021	0.291992
36.6	0.322021	0.291992
36.7	0.322021	0.291992
36.8	0.322021	0.291992
36.9	0.325928	0.296143
37	0.325928	0.296143
37.1	0.325928	0.296143
37.2	0.325928	0.296143
37.3	0.325928	0.296143
37.4	0.325928	0.296143
37.5	0.325928	0.296143
37.6	0.329102	0.300537
37.7	0.329834	0.300537
37.8	0.329834	0.300537
37.9	0.329834	0.300537
38	0.329834	0.300537
38.1	0.329834	0.300537
38.2	0.329834	0.300537
38.3	0.329834	0.304932
38.4	0.334229	0.305664
38.5	0.334229	0.305664
38.6	0.334229	0.305664
38.7	0.334229	0.305664
38.8	0.334229	0.305664
38.9	0.334229	0.305664
39	0.334229	0.305664
39.1	0.338135	0.311279
39.2	0.338135	0.311279
39.3	0.338135	0.311279
39.4	0.338135	0.311279
39.5	0.338135	0.311279
39.6	0.338135	0.311279
39.7	0.338135	0.311279
39.8	0.342041	0.317139
39.9	0.342773	0.317139
40	0.342773	0.317139
40.1	0.342773	0.317139
40.2	0.342773	0.317139
40.3	0.342773	0.317139
40.4	0.342773	0.317139
40.5	0.342773	0.320557
40.6	0.347412	0.321045
40.7	0.347412	0.321045
40.8	0.347412	0.321045
40.9	0.347412	0.321045
41	0.347412	0.321045
41.1	0.347412	0.321045
41.2	0.347412	0.321045
41.3	0.351562	0.32666
41.4	0.351562	0.32666
41.5	0.351562	0.32666
41.6	0.351562	0.32666
41.7	0.351562	0.32666
41.8	0.351562	0.32666
41.9	0.351562	0.32666
42	0.353516	0.330322
42.1	0.355713	0.330322
42.2	0.355713	0.330322
42.3	0.355713	0.330322
42.4	0.355713	0.330322
42.5	0.355713	0.330322
42.6	0.355713	0.330322
42.7	0.355713	0.333984
42.8	0.361084	0.333984
42.9	0.361084	0.333984
43	0.361084	0.333984
43.1	0.361084	0.333984
43.2	0.361084	0.333984
43.3	0.361084	0.333984
43.4	0.361084	0.333984
43.5	0.367188	0.338623
43.6	0.367188	0.338623
43.7	0.367188	0.338623
43.8	0.367188	0.338623
43.9	0.367188	0.338623
44	0.367188	0.338623
44.1	0.367188	0.338623
44.2	0.368164	0.342773
44.3	0.37207	0.342773
44.4	0.37207	0.342773
44.5	0.37207	0.342773
44.6	0.37207	0.342773
44.7	0.37207	0.342773
44.8	0.37207	0.342773
44.9	0.37207	0.345703
45	0.376709	0.346436
45.1	0.376709	0.346436
45.2	0.376709	0.346436
45.3	0.376709	0.346436
45.4	0.376709	0.346436
45.5	0.376709	0.346436
45.6	0.376709	0.346436
45.7	0.380859	0.35083
45.8	0.380859	0.35083
45.9	0.380859	0.35083
46	0.380859	0.35083
46.1	0.380859	0.35083
46.2	0.380859	0.35083
46.3	0.380859	0.35083
46.4	0.381836	0.355713
46.5	0.385742	0.355713
46.6	0.385742	0.355713
46.7	0.385742	0.355713
46.8	0.385742	0.355713
46.9	0.385742	0.355713
47	0.385742	0.355713
47.1	0.385742	0.358154
47.2	0.391357	0.359619
47.3	0.391357	0.359619
47.4	0.391357	0.359619
47.5	0.391357	0.359619
47.6	0.391357	0.359619
47.7	0.391357	0.359619
47.8	0.391357	0.359619
47.9	0.397217	0.363525
48	0.397217	0.363525
48.1	0.397217	0.363525
48.2	0.397217	0.363525
48.3	0.397217	0.363525
48.4	0.397217	0.363525
48.5	0.397217	0.363525
48.6	0.397705	0.36792
48.7	0.401611	0.36792
48.8	0.401611	0.36792
48.9	0.401611	0.36792
49	0.401611	0.36792
49.1	0.401611	0.36792
49.2	0.401611	0.36792
49.3	0.401611	0.371094
49.4	0.407959	0.371826
49.5	0.407959	0.371826
49.6	0.407959	0.371826
49.7	0.407959	0.371826
49.8	0.407959	0.371826
49.9	0.407959	0.371826
50	0.407959	0.371826
50.1	0.412109	0.374756
50.2	0.412109	0.374756
50.3	0.412109	0.374756
50.4	0.412109	0.374756
50.5	0.412109	0.374756
50.6	0.412109	0.374756
50.7	0.412109	0.374756
50.8	0.412109	0.380127
50.9	0.416748	0.380127
51	0.416748	0.380127
51.1	0.416748	0.380127
51.2	0.416748	0.380127
51.3	0.416748	0.380127
51.4	0.416748	0.380127
51.5	0.416748	0.381592
51.6	0.420166	0.383789
51.7	0.420166	0.383789
51.8	0.420166	0.383789
51.9	0.420166	0.383789
52	0.420166	0.383789
52.1	0.420166	0.383789
52.2	0.420166	0.383789
52.3	0.423584	0.387939
52.4	0.423828	0.387939
52.5	0.423828	0.387939
52.6	0.423828	0.387939
52.7	0.423828	0.387939
52.8	0.423828	0.387939
52.9	0.423828	0.387939
53	0.423828	0.391357
53.1	0.428711	0.391357
53.2	0.428711	0.391357
53.3	0.428711	0.391357
53.4	0.428711	0.391357
53.5	0.428711	0.391357
53.6	0.428711	0.391357
53.7	0.428711	0.392822
53.8	0.434814	0.395508
53.9	0.434814	0.395508
54	0.434814	0.395508
54.1	0.434814	0.395508
54.2	0.434814	0.395508
54.3	0.434814	0.395508
54.4	0.434814	0.395508
54.5	0.436768	0.399658
54.6	0.439453	0.399658
54.7	0.439453	0.399658
54.8	0.439453	0.399658
54.9	0.439453	0.399658
55	0.439453	0.399658
55.1	0.439453	0.399658
55.2	0.439453	0.404541
55.3	0.445557	0.404541
55.4	0.445557	0.404541
55.5	0.445557	0.404541
55.6	0.445557	0.404541
55.7	0.445557	0.404541
55.8	0.445557	0.404541
55.9	0.445557	0.405029
56	0.450195	0.408936
56.1	0.450195	0.408936
56.2	0.450195	0.408936
56.3	0.450195	0.408936
56.4	0.450195	0.408936
56.5	0.450195	0.408936
56.6	0.450195	0.408936
56.7	0.453369	0.413818
56.8	0.455078	0.413818
56.9	0.455078	0.413818
57	0.455078	0.413818
57.1	0.455078	0.413818
57.2	0.455078	0.413818
57.3	0.455078	0.413818
57.4	0.455078	0.417725
57.5	0.45874	0.417725
57.6	0.45874	0.417725
57.7	0.45874	0.417725
57.8	0.45874	0.417725
57.9	0.45874	0.417725
58	0.45874	0.417725
58.1	0.45874	0.417725
58.2	0.464111	0.421143
58.3	0.464111	0.421143
58.4	0.464111	0.421143
58.5	0.464111	0.421143
58.6	0.464111	0.421143
58.7	0.464111	0.421143
58.8	0.464111	0.421143
58.9	0.4646	0.424805
59	0.468018	0.424805
59.1	0.468018	0.424805
59.2	0.468018	0.424805
59.3	0.468018	0.424805
59.4	0.468018	0.424805
59.5	0.468018	0.424805
59.6	0.468018	0.427734
59.7	0.472412	0.427734
59.8	0.472412	0.427734
59.9	0.472412	0.427734
60	0.472412	0.427734
60.1	0.472412	0.427734
60.2	0.472412	0.427734
60.3	0.472412	0.427734
60.4	0.47583	0.431641
60.5	0.47583	0.431641
60.6	0.47583	0.431641
60.7	0.47583	0.431641
60.8	0.47583	0.431641
60.9	0.47583	0.431641
61	0.47583	0.431641
61.1	0.47583	0.435547
61.2	0.480225	0.435547
61.3	0.480225	0.435547
61.4	0.480225	0.435547
61.5	0.480225	0.435547
61.6	0.480225	0.435547
61.7	0.480225	0.435547
61.8	0.480225	0.439453
61.9	0.486328	0.439453
62	0.486328	0.439453
62.1	0.486328	0.439453
62.2	0.486328	0.439453
62.3	0.486328	0.439453
62.4	0.486328	0.439453
62.5	0.486328	0.439453
62.6	0.489502	0.443115
62.7	0.490479	0.443115
62.8	0.490479	0.443115
62.9	0.490479	0.443115
63	0.490479	0.443115
63.1	0.490479	0.443115
63.2	0.490479	0.443115
63.3	0.490479	0.447021
63.4	0.494141	0.447021
63.5	0.494141	0.447021
63.6	0.494141	0.447021
63.7	0.494141	0.447021
63.8	0.494141	0.447021
63.9	0.494141	0.447021
64	0.494141	0.450928
64.1	0.497314	0.450928
64.2	0.497314	0.450928
64.3	0.497314	0.450928
64.4	0.497314	0.450928
64.5	0.497314	0.450928
64.6	0.497314	0.450928
64.7	0.497314	0.450928
64.8	0.500488	0.453857
64.9	0.501465	0.453857
65	0.501465	0.453857
65.1	0.501465	0.453857
65.2	0.501465	0.453857
65.3	0.501465	0.453857
65.4	0.501465	0.453857
65.5	0.501465	0.457764
65.6	0.505371	0.457764
65.7	0.505371	0.457764
65.8	0.505371	0.457764
65.9	0.505371	0.457764
66	0.505371	0.457764
66.1	0.505371	0.457764
66.2	0.505371	0.460938
66.3	0.508301	0.460938
66.4	0.508301	0.460938
66.5	0.508301	0.460938
66.6	0.508301	0.460938
66.7	0.508301	0.460938
66.8	0.508301	0.460938
66.9	0.508301	0.460938
67	0.511719	0.463867
67.1	0.512695	0.463867
67.2	0.512695	0.463867
67.3	0.512695	0.463867
67.4	0.512695	0.463867
67.5	0.512695	0.463867
67.6	0.512695	0.463867
67.7	0.512695	0.468506
67.8	0.518066	0.468506
67.9	0.518066	0.468506
68	0.518066	0.468506
68.1	0.518066	0.468506
68.2	0.518066	0.468506
68.3	0.518066	0.468506
68.4	0.518066	0.470703
68.5	0.520508	0.471436
68.6	0.520508	0.471436
68.7	0.520508	0.471436
68.8	0.520508	0.471436
68.9	0.520508	0.471436
69	0.520508	0.471436
69.1	0.520508	0.471436
69.2	0.521973	0.474609
69.3	0.523926	0.474609
69.4	0.523926	0.474609
69.5	0.523926	0.474609
69.6	0.523926	0.474609
69.7	0.523926	0.474609
69.8	0.523926	0.474609
69.9	0.523926	0.478271
70	0.527344	0.478271
70.1	0.527344	0.478271
70.2	0.527344	0.478271
70.3	0.527344	0.478271
70.4	0.527344	0.478271
70.5	0.527344	0.478271
70.6	0.527832	0.480713
70.7	0.530762	0.480713
70.8	0.530762	0.480713
70.9	0.530762	0.480713
71	0.530762	0.480713
71.1	0.530762	0.480713
71.2	0.530762	0.480713
71.3	0.530762	0.480713
71.4	0.532715	0.484619
71.5	0.53418	0.484619
71.6	0.53418	0.484619
71.7	0.53418	0.484619
71.8	0.53418	0.484619
71.9	0.53418	0.484619
72	0.53418	0.484619
72.1	0.535156	0.487305
72.2	0.538574	0.487305
72.3	0.538574	0.487305
72.4	0.538574	0.487305
72.5	0.538574	0.487305
72.6	0.538574	0.487305
72.7	0.538574	0.487305
72.8	0.538574	0.489258
72.9	0.541504	0.490479
73	0.541504	0.490479
73.1	0.541504	0.490479
73.2	0.541504	0.490479
73.3	0.541504	0.490479
73.4	0.541504	0.490479
73.5	0.541504	0.490479
73.6	0.543457	0.494873
73.7	0.544922	0.494873
73.8	0.544922	0.494873
73.9	0.544922	0.494873
74	0.544922	0.494873
74.1	0.54541	0.494873
74.2	0.54541	0.494873
74.3	0.54541	0.498047
74.4	0.547852	0.498047
74.5	0.547852	0.498047
74.6	0.547852	0.498047
74.7	0.547852	0.498047
74.8	0.547852	0.498047
74.9	0.547852	0.498047
75	0.54834	0.500488
75.1	0.55127	0.501465
75.2	0.55127	0.501465
75.3	0.55127	0.501465
75.4	0.55127	0.501465
75.5	0.55127	0.501465
75.6	0.55127	0.501465
75.7	0.55127	0.501465
75.8	0.552246	0.505371
75.9	0.554199	0.505371
76	0.554199	0.505371
76.1	0.554199	0.505371
76.2	0.554199	0.505371
76.3	0.554199	0.505371
76.4	0.554199	0.505371
76.5	0.554199	0.508301
76.6	0.557617	0.508301
76.7	0.557617	0.508301
76.8	0.557617	0.508301
76.9	0.557617	0.508301
77	0.557617	0.508301
77.1	0.557617	0.508301
77.2	0.557617	0.508789
77.3	0.558105	0.512207
77.4	0.558105	0.512207
77.5	0.558105	0.512207
77.6	0.558105	0.512207
77.7	0.558105	0.512207
77.8	0.558105	0.512207
77.9	0.558105	0.512207
78	0.559082	0.51416
78.1	0.562012	0.51416
78.2	0.562012	0.51416
78.3	0.562012	0.51416
78.4	0.562012	0.51416
78.5	0.562012	0.51416
78.6	0.562012	0.51416
78.7	0.562012	0.517578
78.8	0.564941	0.517578
78.9	0.564941	0.517578
79	0.564941	0.517578
79.1	0.564941	0.517578
79.2	0.564941	0.518066
79.3	0.564941	0.518066
79.4	0.564941	0.519043
79.5	0.569336	0.520996
79.6	0.569336	0.520996
79.7	0.569336	0.520996
79.8	0.569336	0.520996
79.9	0.569336	0.520996
80	0.569336	0.520996
80.1	0.569824	0.520996
80.2	0.570312	0.523926
80.3	0.57373	0.523926
80.4	0.57373	0.523926
80.5	0.57373	0.523926
80.6	0.57373	0.523926
80.7	0.57373	0.523926
80.8	0.57373	0.523926
80.9	0.57373	0.526855
81	0.57666	0.526855
81.1	0.57666	0.526855
81.2	0.57666	0.526855
81.3	0.57666	0.526855
81.4	0.57666	0.526855
81.5	0.57666	0.526855
81.6	0.57666	0.526855
81.7	0.580078	0.530762
81.8	0.580566	0.530762
81.9	0.580566	0.530762
82	0.580566	0.530762
82.1	0.580566	0.530762
82.2	0.580566	0.530762
82.3	0.580566	0.530762
82.4	0.580566	0.53418
82.5	0.583496	0.53418
82.6	0.583496	0.53418
82.7	0.583496	0.53418
82.8	0.583496	0.53418
82.9	0.583496	0.53418
83	0.583496	0.53418
83.1	0.583496	0.536621
83.2	0.586426	0.536621
83.3	0.586426	0.536621
83.4	0.586426	0.536621
83.5	0.586426	0.537598
83.6	0.586426	0.537598
83.7	0.586426	0.537598
83.8	0.586426	0.538574
83.9	0.589355	0.540527
84	0.589844	0.540527
84.1	0.589844	0.540527
84.2	0.589844	0.540527
84.3	0.589844	0.540527
84.4	0.589844	0.540527
84.5	0.589844	0.540527
84.6	0.589844	0.544434
84.7	0.592773	0.544434
84.8	0.592773	0.544434
84.9	0.592773	0.54541
85	0.592773	0.545898
85.1	0.592773	0.545898
85.2	0.592773	0.545898
85.3	0.592773	0.547363
85.4	0.595215	0.547363
85.5	0.595215	0.547363
85.6	0.595215	0.547852
85.7	0.595215	0.54834
85.8	0.595215	0.54834
85.9	0.595215	0.54834
86	0.595215	0.54834
86.1	0.597168	0.55127
86.2	0.599121	0.55127
86.3	0.599121	0.55127
86.4	0.599121	0.55127
86.5	0.599121	0.55127
86.6	0.599121	0.55127
86.7	0.599121	0.55127
86.8	0.599121	0.554199
86.9	0.601074	0.554199
87	0.601074	0.554199
87.1	0.601074	0.554688
87.2	0.601074	0.555664
87.3	0.601074	0.555664
87.4	0.601074	0.555664
87.5	0.601074	0.558594
87.6	0.60498	0.558594
87.7	0.60498	0.558594
87.8	0.60498	0.558594
87.9	0.60498	0.558594
88	0.60498	0.559082
88.1	0.60498	0.559082
88.2	0.60498	0.559082
88.3	0.605957	0.5625
88.4	0.60791	0.5625
88.5	0.60791	0.5625
88.6	0.60791	0.5625
88.7	0.60791	0.5625
88.8	0.60791	0.5625
88.9	0.60791	0.5625
89	0.60791	0.565918
89.1	0.609863	0.565918
89.2	0.609863	0.565918
89.3	0.609863	0.565918
89.4	0.609863	0.565918
89.5	0.609863	0.566895
89.6	0.609863	0.566895
89.7	0.609863	0.569336
89.8	0.612793	0.569336
89.9	0.612793	0.569336
90	0.612793	0.569336
90.1	0.612793	0.569336
90.2	0.612793	0.569336
90.3	0.612793	0.569336
90.4	0.612793	0.569824
90.5	0.61377	0.571777
90.6	0.614746	0.571777
90.7	0.614746	0.571777
90.8	0.614746	0.571777
90.9	0.614746	0.572266
91	0.614746	0.572266
91.1	0.614746	0.572266
91.2	0.614746	0.575195
91.3	0.619141	0.575195
91.4	0.619141	0.575195
91.5	0.619141	0.575195
91.6	0.619141	0.575195
91.7	0.619141	0.575195
91.8	0.619141	0.575195
91.9	0.619141	0.577637
92	0.621582	0.577637
92.1	0.621582	0.577637
92.2	0.621582	0.577637
92.3	0.621582	0.577637
92.4	0.621582	0.577637
92.5	0.621582	0.577637
92.6	0.621582	0.577637
92.7	0.62207	0.580566
92.8	0.625488	0.580566
92.9	0.625488	0.580566
93	0.625488	0.580566
93.1	0.625488	0.580566
93.2	0.625488	0.580566
93.3	0.625488	0.580566
93.4	0.625488	0.583008
93.5	0.62793	0.583008
93.6	0.62793	0.583008
93.7	0.62793	0.583008
93.8	0.62793	0.583008
93.9	0.62793	0.583008
94	0.62793	0.583008
94.1	0.62793	0.586426
94.2	0.629883	0.586426
94.3	0.629883	0.586426
94.4	0.629883	0.586426
94.5	0.629883	0.586426
94.6	0.629883	0.586426
94.7	0.629883	0.586426
94.8	0.629883	0.586426
94.9	0.629883	0.589844
95	0.632324	0.589844
95.1	0.632324	0.589844
95.2	0.632324	0.589844
95.3	0.632324	0.589844
95.4	0.632324	0.589844
95.5	0.632324	0.589844
95.6	0.632324	0.591309
95.7	0.635742	0.591309
95.8	0.635742	0.591309
95.9	0.635742	0.591309
96	0.635742	0.591309
96.1	0.635742	0.591309
96.2	0.635742	0.591309
96.3	0.635742	0.59375
96.4	0.638184	0.594727
96.5	0.638184	0.594727
96.6	0.638184	0.594727
96.7	0.638184	0.594727
96.8	0.638184	0.594727
96.9	0.638184	0.594727
97	0.638184	0.594727
97.1	0.638184	0.597656
97.2	0.641113	0.597656
97.3	0.641113	0.597656
97.4	0.641113	0.597656
97.5	0.641113	0.597656
97.6	0.641113	0.597656
97.7	0.641113	0.597656
97.8	0.641113	0.600586
97.9	0.644043	0.600586
98	0.644043	0.600586
98.1	0.644043	0.600586
98.2	0.644043	0.600586
98.3	0.644043	0.600586
98.4	0.644043	0.600586
98.5	0.644043	0.603027
98.6	0.645508	0.603027
98.7	0.646973	0.603027
98.8	0.646973	0.603027
98.9	0.646973	0.603027
99	0.646973	0.603027
99.1	0.646973	0.603027
99.2	0.646973	0.603027
99.3	0.646973	0.605957
99.4	0.649902	0.605957
99.5	0.649902	0.605957
99.6	0.649902	0.605957
99.7	0.649902	0.605957
99.8	0.649902	0.605957
99.9	0.649902	0.605957
100	0.649902	0.609863
100.1	0.652832	0.609863
100.2	0.652832	0.609863
100.3	0.652832	0.609863
100.4	0.652832	0.609863
100.5	0.652832	0.609863
100.6	0.652832	0.609863
100.7	0.652832	0.61084
100.8	0.654297	0.612305
100.9	0.655273	0.612305
101	0.655273	0.612305
101.1	0.655273	0.612305
101.2	0.655273	0.612305
101.3	0.655273	0.612305
101.4	0.655273	0.612305
101.5	0.655273	0.615723
101.6	0.657715	0.615723
101.7	0.657715	0.615723
101.8	0.657715	0.615723
101.9	0.657715	0.615723
102	0.657715	0.615723
102.1	0.657715	0.615723
102.2	0.657715	0.617676
102.3	0.662598	0.617676
102.4	0.662598	0.617676
102.5	0.662598	0.617676
102.6	0.662598	0.617676
102.7	0.662598	0.617676
102.8	0.662598	0.617676
102.9	0.662598	0.618652
103	0.663574	0.619629
103.1	0.665039	0.619629
103.2	0.665039	0.619629
103.3	0.665039	0.619629
103.4	0.665039	0.619629
103.5	0.665039	0.619629
103.6	0.665039	0.619629
103.7	0.665039	0.621582
103.8	0.668457	0.621582
103.9	0.668457	0.621582
104	0.668457	0.621582
104.1	0.668457	0.621582
104.2	0.668457	0.621582
104.3	0.668457	0.621582
104.4	0.668457	0.623535
104.5	0.669922	0.623535
104.6	0.669922	0.623535
104.7	0.669922	0.623535
104.8	0.669922	0.623535
104.9	0.669922	0.623535
105	0.669922	0.623535
105.1	0.669922	0.624512
105.2	0.669922	0.625488
105.3	0.673828	0.625488
105.4	0.673828	0.625488
105.5	0.673828	0.625488
105.6	0.673828	0.625488
105.7	0.673828	0.625488
105.8	0.673828	0.625488
105.9	0.673828	0.62793
106	0.675781	0.62793
106.1	0.675781	0.62793
106.2	0.675781	0.62793
106.3	0.675781	0.62793
106.4	0.675781	0.628418
106.5	0.675781	0.628418
106.6	0.675781	0.632324
106.7	0.677734	0.632324
106.8	0.677734	0.632324
106.9	0.677734	0.632324
107	0.677734	0.632324
107.1	0.677734	0.632324
107.2	0.677734	0.632324
107.3	0.677734	0.633301
107.4	0.678223	0.635254
107.5	0.679688	0.635254
107.6	0.679688	0.635254
107.7	0.679688	0.635254
107.8	0.679688	0.635254
107.9	0.679688	0.635254
108	0.679688	0.635254
108.1	0.679688	0.637695
108.2	0.683105	0.637695
108.3	0.683105	0.637695
108.4	0.683105	0.637695
108.5	0.683105	0.637695
108.6	0.683105	0.637695
108.7	0.683105	0.637695
108.8	0.683105	0.63916
108.9	0.685059	0.63916
109	0.685059	0.63916
109.1	0.685059	0.63916
109.2	0.685059	0.63916
109.3	0.685059	0.63916
109.4	0.685059	0.63916
109.5	0.685059	0.640137
109.6	0.685547	0.64209
109.7	0.6875	0.64209
109.8	0.6875	0.64209
109.9	0.6875	0.64209
110	0.6875	0.64209
110.1	0.6875	0.64209
110.2	0.6875	0.64209
110.3	0.6875	0.644531
110.4	0.690918	0.644531
110.5	0.690918	0.644531
110.6	0.690918	0.644531
110.7	0.690918	0.644531
110.8	0.690918	0.644531
110.9	0.690918	0.644531
111	0.690918	0.645996
111.1	0.691895	0.645996
111.2	0.692871	0.645996
111.3	0.692871	0.645996
111.4	0.692871	0.645996
111.5	0.692871	0.645996
111.6	0.692871	0.645996
111.7	0.692871	0.646484
111.8	0.692871	0.648438
111.9	0.693848	0.648438
112	0.693848	0.648438
112.1	0.693848	0.648438
112.2	0.693848	0.648438
112.3	0.693848	0.648438
112.4	0.693848	0.648438
112.5	0.693848	0.651367
112.6	0.695312	0.651367
112.7	0.695312	0.651367
112.8	0.695312	0.651367
112.9	0.695312	0.651367
113	0.695312	0.651367
113.1	0.695312	0.651367
113.2	0.695312	0.652832
113.3	0.697754	0.65332
113.4	0.697754	0.65332
113.5	0.697754	0.65332
113.6	0.697754	0.65332
113.7	0.697754	0.65332
113.8	0.697754	0.65332
113.9	0.697754	0.65332
114	0.69873	0.65625
114.1	0.699707	0.65625
114.2	0.699707	0.65625
114.3	0.699707	0.65625
114.4	0.699707	0.65625
114.5	0.699707	0.65625
114.6	0.699707	0.65625
114.7	0.699707	0.657715
114.8	0.702637	0.657715
114.9	0.702637	0.657715
115	0.702637	0.657715
115.1	0.702637	0.657715
115.2	0.702637	0.657715
115.3	0.702637	0.657715
115.4	0.702637	0.660645
115.5	0.703125	0.660645
115.6	0.70459	0.660645
115.7	0.70459	0.660645
115.8	0.70459	0.660645
115.9	0.70459	0.660645
116	0.70459	0.661133
116.1	0.70459	0.661133
116.2	0.70459	0.663574
116.3	0.707031	0.663574
116.4	0.707031	0.663574
116.5	0.707031	0.663574
116.6	0.707031	0.663574
116.7	0.707031	0.663574
116.8	0.707031	0.663574
116.9	0.707031	0.665527
117	0.708496	0.665527
117.1	0.708496	0.665527
117.2	0.708496	0.665527
117.3	0.708496	0.665527
117.4	0.708496	0.665527
117.5	0.708496	0.665527
117.6	0.708496	0.66748
117.7	0.708984	0.667969
117.8	0.709473	0.667969
117.9	0.709473	0.667969
118	0.709473	0.667969
118.1	0.709473	0.667969
118.2	0.709473	0.667969
118.3	0.709473	0.667969
118.4	0.710938	0.669922
118.5	0.712402	0.669922
118.6	0.712402	0.669922
118.7	0.712402	0.669922
118.8	0.712402	0.669922
118.9	0.712402	0.669922
119	0.712402	0.669922
119.1	0.712891	0.671387
119.2	0.714355	0.671387
119.3	0.714355	0.671387
119.4	0.714355	0.671387
119.5	0.714355	0.671387
119.6	0.714355	0.671387
119.7	0.714355	0.671387
119.8	0.714844	0.673828
119.9	0.716309	0.674316
120	0.716797	0.674316
120.1	0.716797	0.674316
120.2	0.716797	0.674316
120.3	0.716797	0.674316
120.4	0.716797	0.674316
120.5	0.716797	0.674316
120.6	0.717285	0.675781
120.7	0.719238	0.675781
120.8	0.719238	0.675781
120.9	0.719238	0.675781
121	0.719238	0.675781
121.1	0.719238	0.675781
121.2	0.719238	0.675781
121.3	0.719238	0.677734
121.4	0.721191	0.677734
121.5	0.721191	0.677734
121.6	0.721191	0.677734
121.7	0.721191	0.677734
121.8	0.721191	0.677734
121.9	0.721191	0.677734
122	0.721191	0.678223
122.1	0.722168	0.679199
122.2	0.724121	0.679199
122.3	0.724121	0.679199
122.4	0.724121	0.679199
122.5	0.724121	0.679199
122.6	0.724121	0.679199
122.7	0.724121	0.679199
122.8	0.724121	0.680176
122.9	0.726562	0.680176
123	0.726562	0.680176
123.1	0.726562	0.680176
123.2	0.726562	0.680176
123.3	0.726562	0.681152
123.4	0.726562	0.681152
123.5	0.726562	0.682129
123.6	0.727051	0.682129
123.7	0.728027	0.682129
123.8	0.728027	0.682129
123.9	0.728027	0.682129
124	0.728027	0.682129
124.1	0.728027	0.682129
124.2	0.728027	0.683594
124.3	0.728027	0.685059
124.4	0.730469	0.685059
124.5	0.730469	0.685059
124.6	0.730469	0.685059
124.7	0.730469	0.685059
124.8	0.730469	0.685059
124.9	0.730469	0.685059
125	0.730469	0.6875
125.1	0.732422	0.6875
125.2	0.732422	0.6875
125.3	0.732422	0.6875
125.4	0.732422	0.6875
125.5	0.732422	0.6875
125.6	0.732422	0.6875
125.7	0.732422	0.689453
125.8	0.733887	0.689453
125.9	0.733887	0.689453
126	0.733887	0.689453
126.1	0.733887	0.689453
126.2	0.733887	0.689453
126.3	0.733887	0.689453
126.4	0.733887	0.690918
126.5	0.734375	0.691406
126.6	0.736328	0.691406
126.7	0.736328	0.691406
126.8	0.736328	0.691406
126.9	0.736328	0.691406
127	0.736328	0.691406
127.1	0.736328	0.691406
127.2	0.736328	0.692871
127.3	0.739746	0.692871
127.4	0.739746	0.692871
127.5	0.739746	0.692871
127.6	0.739746	0.692871
127.7	0.739746	0.693359
127.8	0.739746	0.693359
127.9	0.739746	0.695801
128	0.740723	0.695801
128.1	0.742188	0.695801
128.2	0.742188	0.695801
128.3	0.742188	0.695801
128.4	0.742188	0.696777
128.5	0.742188	0.696777
128.6	0.742188	0.697754
128.7	0.742188	0.69873
128.8	0.743652	0.69873
128.9	0.743652	0.69873
129	0.743652	0.69873
129.1	0.743652	0.69873
129.2	0.743652	0.69873
129.3	0.743652	0.69873
129.4	0.743652	0.700684
129.5	0.746094	0.700684
129.6	0.746094	0.700684
129.7	0.746094	0.700684
129.8	0.746094	0.700684
129.9	0.746094	0.700684
130	0.746094	0.700684
130.1	0.746094	0.702637
130.2	0.746582	0.702637
130.3	0.747559	0.702637
130.4	0.747559	0.702637
130.5	0.747559	0.703125
130.6	0.747559	0.703125
130.7	0.747559	0.703125
130.8	0.747559	0.703613
130.9	0.747559	0.705566
131	0.749512	0.705566
131.1	0.749512	0.705566
131.2	0.749512	0.706543
131.3	0.749512	0.706543
131.4	0.749512	0.706543
131.5	0.749512	0.706543
131.6	0.749512	0.708984
131.7	0.750488	0.708984
131.8	0.750488	0.708984
131.9	0.750488	0.708984
132	0.750488	0.709473
132.1	0.750488	0.709473
132.2	0.750488	0.709473
132.3	0.750488	0.711426
132.4	0.751465	0.711426
132.5	0.751953	0.711426
132.6	0.751953	0.711426
132.7	0.751953	0.711426
132.8	0.751953	0.711426
132.9	0.751953	0.711426
133	0.751953	0.711426
133.1	0.751953	0.713379
133.2	0.755371	0.713379
133.3	0.755371	0.713379
133.4	0.755371	0.713379
133.5	0.755371	0.713379
133.6	0.755371	0.713379
133.7	0.755371	0.713379
133.8	0.755371	0.714844
133.9	0.756348	0.714844
134	0.756348	0.714844
134.1	0.756348	0.714844
134.2	0.756348	0.715332
134.3	0.756348	0.715332
134.4	0.756348	0.715332
134.5	0.756348	0.717285
134.6	0.757812	0.717285
134.7	0.759277	0.717285
134.8	0.759277	0.717285
134.9	0.759277	0.717285
135	0.759277	0.717285
135.1	0.759277	0.717285
135.2	0.759277	0.717285
135.3	0.759277	0.719238
135.4	0.763184	0.719238
135.5	0.763184	0.719238
135.6	0.763184	0.719238
135.7	0.763184	0.719238
135.8	0.763184	0.719238
135.9	0.763184	0.719238
136	0.763184	0.721191
136.1	0.76416	0.721191
136.2	0.76416	0.721191
136.3	0.76416	0.721191
136.4	0.76416	0.721191
136.5	0.76416	0.721191
136.6	0.76416	0.721191
136.7	0.76416	0.724121
136.8	0.76416	0.724121
136.9	0.765625	0.724121
137	0.765625	0.724121
137.1	0.765625	0.724121
137.2	0.765625	0.724121
137.3	0.765625	0.724121
137.4	0.765625	0.724121
137.5	0.765625	0.725098
137.6	0.767578	0.725098
137.7	0.767578	0.725098
137.8	0.767578	0.725098
137.9	0.767578	0.725098
138	0.767578	0.725098
138.1	0.767578	0.725098
138.2	0.767578	0.726562
138.3	0.768066	0.726562
138.4	0.769531	0.726562
138.5	0.769531	0.726562
138.6	0.769531	0.726562
138.7	0.769531	0.726562
138.8	0.769531	0.726562
138.9	0.769531	0.729004
139	0.769531	0.729004
139.1	0.771484	0.729004
139.2	0.771484	0.729004
139.3	0.771484	0.729004
139.4	0.771484	0.729004
139.5	0.771484	0.729004
139.6	0.771484	0.729004
139.7	0.771484	0.730469
139.8	0.772949	0.730469
139.9	0.772949	0.730469
140	0.772949	0.730469
140.1	0.772949	0.730469
140.2	0.772949	0.730469
140.3	0.772949	0.730469
140.4	0.772949	0.731934
140.5	0.773926	0.731934
140.6	0.774902	0.731934
140.7	0.774902	0.731934
140.8	0.774902	0.731934
140.9	0.774902	0.731934
141	0.774902	0.731934
141.1	0.774902	0.73291
141.2	0.774902	0.733887
141.3	0.776855	0.733887
141.4	0.776855	0.733887
141.5	0.776855	0.733887
141.6	0.776855	0.734375
141.7	0.776855	0.734375
141.8	0.776855	0.734375
141.9	0.776855	0.73584
142	0.778809	0.73584
142.1	0.778809	0.73584
142.2	0.778809	0.73584
142.3	0.778809	0.73584
142.4	0.778809	0.73584
142.5	0.778809	0.73584
142.6	0.778809	0.736816
142.7	0.779297	0.736816
142.8	0.779785	0.736816
142.9	0.779785	0.736816
143	0.779785	0.736816
143.1	0.779785	0.736816
143.2	0.779785	0.736816
143.3	0.779785	0.738281
143.4	0.779785	0.738281
143.5	0.781738	0.738281
143.6	0.781738	0.738281
143.7	0.781738	0.738281
143.8	0.781738	0.73877
143.9	0.781738	0.73877
144	0.781738	0.73877
144.1	0.781738	0.740723
144.2	0.783203	0.740723
144.3	0.783203	0.740723
144.4	0.783203	0.740723
144.5	0.783203	0.740723
144.6	0.783203	0.740723
144.7	0.783203	0.740723
144.8	0.783203	0.743652
144.9	0.784668	0.743652
145	0.785645	0.743652
145.1	0.785645	0.743652
145.2	0.785645	0.743652
145.3	0.785645	0.743652
145.4	0.785645	0.743652
145.5	0.785645	0.744629
145.6	0.785645	0.745605
145.7	0.787598	0.745605
145.8	0.787598	0.745605
145.9	0.787598	0.745605
146	0.787598	0.745605
146.1	0.787598	0.745605
146.2	0.787598	0.745605
146.3	0.787598	0.747559
146.4	0.789062	0.747559
146.5	0.789062	0.747559
146.6	0.789062	0.747559
146.7	0.789062	0.747559
146.8	0.789062	0.747559
146.9	0.789062	0.747559
147	0.789062	0.748535
147.1	0.789062	0.748535
147.2	0.791504	0.748535
147.3	0.791504	0.748535
147.4	0.791504	0.748535
147.5	0.791504	0.748535
147.6	0.791504	0.748535
147.7	0.791504	0.749512
147.8	0.791504	0.749512
147.9	0.79248	0.749512
148	0.79248	0.749512
148.1	0.79248	0.749512
148.2	0.79248	0.749512
148.3	0.79248	0.749512
148.4	0.79248	0.749512
148.5	0.79248	0.75
148.6	0.794922	0.75
148.7	0.794922	0.75
148.8	0.794922	0.75
148.9	0.794922	0.75
149	0.794922	0.75
149.1	0.794922	0.75
149.2	0.794922	0.751953
149.3	0.794922	0.751953
149.4	0.796387	0.751953
149.5	0.796387	0.751953
149.6	0.796387	0.751953
149.7	0.796387	0.751953
149.8	0.796387	0.751953
149.9	0.796387	0.752441
150	0.796387	0.753906
150.1	0.798828	0.753906
150.2	0.798828	0.753906
150.3	0.798828	0.753906
150.4	0.798828	0.753906
150.5	0.798828	0.753906
150.6	0.798828	0.753906
150.7	0.798828	0.755859
150.8	0.80127	0.755859
150.9	0.802246	0.755859
151	0.802246	0.755859
151.1	0.802246	0.755859
151.2	0.802246	0.755859
151.3	0.802246	0.755859
151.4	0.802246	0.757812
151.5	0.802246	0.757812
151.6	0.804688	0.757812
151.7	0.804688	0.757812
151.8	0.804688	0.757812
151.9	0.804688	0.757812
152	0.804688	0.757812
152.1	0.804688	0.758301
152.2	0.804688	0.759766
152.3	0.806641	0.759766
152.4	0.806641	0.759766
152.5	0.806641	0.759766
152.6	0.806641	0.759766
152.7	0.806641	0.759766
152.8	0.806641	0.759766
152.9	0.806641	0.76123
153	0.809082	0.76123
153.1	0.809082	0.76123
153.2	0.809082	0.76123
153.3	0.809082	0.76123
153.4	0.809082	0.76123
153.5	0.809082	0.76123
153.6	0.809082	0.762207
153.7	0.809082	0.762207
153.8	0.809082	0.762207
153.9	0.809082	0.762207
154	0.809082	0.762207
154.1	0.809082	0.762207
154.2	0.809082	0.762207
154.3	0.809082	0.762207
154.4	0.809082	0.763184
154.5	0.810547	0.763184
154.6	0.810547	0.763184
154.7	0.810547	0.763184
154.8	0.810547	0.763184
154.9	0.810547	0.763184
155	0.810547	0.763184
155.1	0.810547	0.765625
155.2	0.812012	0.765625
155.3	0.812012	0.765625
155.4	0.812012	0.765625
155.5	0.812012	0.765625
155.6	0.812012	0.765625
155.7	0.812012	0.765625
155.8	0.812012	0.766113
155.9	0.812012	0.766113
156	0.8125	0.766113
156.1	0.8125	0.766113
156.2	0.8125	0.766113
156.3	0.8125	0.766113
156.4	0.8125	0.766113
156.5	0.8125	0.766113
156.6	0.8125	0.76709
156.7	0.813965	0.76709
156.8	0.813965	0.76709
156.9	0.813965	0.76709
157	0.813965	0.76709
157.1	0.813965	0.76709
157.2	0.813965	0.76709
157.3	0.814941	0.768066
157.4	0.816406	0.768066
157.5	0.816406	0.768066
157.6	0.816406	0.768066
157.7	0.816406	0.768066
157.8	0.816406	0.768066
157.9	0.816406	0.768066
158	0.816406	0.769531
158.1	0.816406	0.769531
158.2	0.816895	0.769531
158.3	0.816895	0.769531
158.4	0.816895	0.769531
158.5	0.816895	0.769531
158.6	0.816895	0.769531
158.7	0.816895	0.769531
158.8	0.818359	0.771484
158.9	0.818359	0.771484
159	0.818359	0.771484
159.1	0.818359	0.771484
159.2	0.818359	0.771484
159.3	0.818359	0.771484
159.4	0.818359	0.771484
159.5	0.819824	0.772949
159.6	0.820312	0.772949
159.7	0.820312	0.772949
159.8	0.820312	0.772949
159.9	0.820312	0.772949
160	0.820312	0.772949
160.1	0.820312	0.772949
160.2	0.820312	0.773926
160.3	0.820312	0.773926
160.4	0.822266	0.773926
160.5	0.822266	0.773926
160.6	0.822266	0.773926
160.7	0.822266	0.773926
160.8	0.822266	0.773926
160.9	0.822266	0.773926
161	0.822266	0.775879
161.1	0.822754	0.775879
161.2	0.822754	0.775879
161.3	0.822754	0.775879
161.4	0.822754	0.775879
161.5	0.822754	0.775879
161.6	0.822754	0.775879
161.7	0.822754	0.778809
161.8	0.82373	0.778809
161.9	0.824219	0.778809
162	0.824219	0.778809
162.1	0.824219	0.778809
162.2	0.824219	0.778809
162.3	0.824219	0.778809
162.4	0.824219	0.78125
162.5	0.824219	0.78125
162.6	0.825684	0.78125
162.7	0.825684	0.78125
162.8	0.825684	0.78125
162.9	0.825684	0.78125
163	0.825684	0.78125
163.1	0.825684	0.78125
163.2	0.825684	0.781738
163.3	0.82666	0.781738
163.4	0.827637	0.781738
163.5	0.827637	0.781738
163.6	0.827637	0.781738
163.7	0.827637	0.781738
163.8	0.827637	0.781738
163.9	0.827637	0.783203
164	0.827637	0.783203
164.1	0.828613	0.783203
164.2	0.828613	0.783203
164.3	0.828613	0.783203
164.4	0.828613	0.783203
164.5	0.828613	0.783203
164.6	0.828613	0.783691
164.7	0.828613	0.784668
164.8	0.830566	0.784668
164.9	0.830566	0.784668
165	0.830566	0.784668
165.1	0.830566	0.784668
165.2	0.830566	0.784668
165.3	0.830566	0.784668
165.4	0.830566	0.784668
165.5	0.832031	0.784668
165.6	0.832031	0.784668
165.7	0.832031	0.784668
165.8	0.832031	0.784668
165.9	0.832031	0.784668
166	0.832031	0.784668
166.1	0.832031	0.786621
166.2	0.832031	0.786621
166.3	0.833496	0.786621
166.4	0.833496	0.786621
166.5	0.833496	0.787109
166.6	0.833496	0.787109
166.7	0.833496	0.787109
166.8	0.833496	0.787109
166.9	0.833496	0.787598
167	0.835449	0.787598
167.1	0.835449	0.787598
167.2	0.835449	0.787598
167.3	0.835449	0.787598
167.4	0.835449	0.787598
167.5	0.835449	0.787598
167.6	0.835449	0.789062
167.7	0.835449	0.789062
167.8	0.835449	0.789062
167.9	0.835449	0.789062
168	0.835449	0.789062
168.1	0.835449	0.789551
168.2	0.835449	0.789551
168.3	0.835449	0.791016
168.4	0.835449	0.791016
168.5	0.836426	0.791016
168.6	0.836426	0.791016
168.7	0.836426	0.791016
168.8	0.836426	0.791016
168.9	0.836426	0.791016
169	0.836426	0.79248
169.1	0.836426	0.792969
169.2	0.839355	0.792969
169.3	0.839355	0.792969
169.4	0.839355	0.792969
169.5	0.839355	0.792969
169.6	0.839355	0.792969
169.7	0.839355	0.792969
169.8	0.839355	0.793457
169.9	0.840332	0.793457
170	0.840332	0.793457
170.1	0.840332	0.793457
170.2	0.840332	0.793457
170.3	0.840332	0.793457
170.4	0.840332	0.793457
170.5	0.840332	0.794922
170.6	0.840332	0.794922
170.7	0.841797	0.794922
170.8	0.841797	0.794922
170.9	0.841797	0.794922
171	0.841797	0.794922
171.1	0.841797	0.794922
171.2	0.841797	0.79541
171.3	0.841797	0.796875
171.4	0.843262	0.796875
171.5	0.843262	0.796875
171.6	0.843262	0.796875
171.7	0.843262	0.796875
171.8	0.843262	0.796875
171.9	0.843262	0.796875
172	0.843262	0.79834
172.1	0.843262	0.79834
172.2	0.845215	0.79834
172.3	0.845215	0.79834
172.4	0.845215	0.79834
172.5	0.845215	0.79834
172.6	0.845215	0.79834
172.7	0.845215	0.799316
172.8	0.845215	0.799316
172.9	0.845215	0.799316
173	0.845215	0.799316
173.1	0.845215	0.799316
173.2	0.845215	0.799316
173.3	0.845215	0.799316
173.4	0.845215	0.800293
173.5	0.845215	0.800781
173.6	0.846191	0.800781
173.7	0.846191	0.800781
173.8	0.846191	0.800781
173.9	0.846191	0.800781
174	0.846191	0.800781
174.1	0.846191	0.800781
174.2	0.846191	0.802734
174.3	0.847656	0.802734
174.4	0.848145	0.802734
174.5	0.848145	0.802734
174.6	0.848145	0.802734
174.7	0.848145	0.802734
174.8	0.848145	0.802734
174.9	0.848145	0.804199
175	0.848145	0.804199
175.1	0.849609	0.804199
175.2	0.849609	0.804199
175.3	0.849609	0.804199
175.4	0.849609	0.804199
175.5	0.849609	0.804199
175.6	0.849609	0.805176
175.7	0.849609	0.807129
175.8	0.851562	0.807129
175.9	0.851562	0.807129
176	0.851562	0.807129
176.1	0.851562	0.808105
176.2	0.851562	0.808105
176.3	0.851562	0.808105
176.4	0.851562	0.809082
176.5	0.851562	0.809082
176.6	0.853027	0.809082
176.7	0.853027	0.809082
176.8	0.853027	0.809082
176.9	0.853027	0.809082
177	0.853027	0.809082
177.1	0.853027	0.810547
177.2	0.853027	0.810547
177.3	0.854004	0.810547
177.4	0.854004	0.810547
177.5	0.854004	0.810547
177.6	0.854004	0.810547
177.7	0.854004	0.810547
177.8	0.854004	0.812012
177.9	0.854004	0.812012
178	0.85498	0.812012
178.1	0.85498	0.812012
178.2	0.85498	0.812012
178.3	0.85498	0.812012
178.4	0.85498	0.812012
178.5	0.85498	0.812012
178.6	0.85498	0.8125
178.7	0.85498	0.8125
178.8	0.85498	0.8125
178.9	0.85498	0.8125
179	0.85498	0.8125
179.1	0.85498	0.8125
179.2	0.85498	0.8125
179.3	0.85498	0.813965
179.4	0.85498	0.813965
179.5	0.855957	0.813965
179.6	0.855957	0.813965
179.7	0.855957	0.813965
179.8	0.855957	0.813965
179.9	0.855957	0.813965
180	0.855957	0.813965
180.1	0.855957	0.814941
180.2	0.857422	0.814941
180.3	0.857422	0.814941
180.4	0.857422	0.814941
180.5	0.857422	0.814941
180.6	0.857422	0.814941
180.7	0.857422	0.814941
180.8	0.857422	0.816895
180.9	0.857422	0.816895
181	0.857422	0.816895
181.1	0.857422	0.816895
181.2	0.857422	0.816895
181.3	0.857422	0.816895
181.4	0.857422	0.816895
181.5	0.857422	0.817871
181.6	0.857422	0.817871
181.7	0.859375	0.817871
181.8	0.859375	0.817871
181.9	0.859375	0.817871
182	0.859375	0.817871
182.1	0.859375	0.817871
182.2	0.859375	0.817871
182.3	0.859375	0.818848
182.4	0.861328	0.818848
182.5	0.861328	0.818848
182.6	0.861328	0.818848
182.7	0.861328	0.818848
182.8	0.861328	0.818848
182.9	0.861328	0.818848
183	0.861328	0.821777
183.1	0.861328	0.821777
183.2	0.862793	0.821777
183.3	0.862793	0.821777
183.4	0.862793	0.821777
183.5	0.862793	0.821777
183.6	0.862793	0.821777
183.7	0.862793	0.822754
183.8	0.862793	0.822754
183.9	0.862793	0.822754
184	0.862793	0.822754
184.1	0.862793	0.822754
184.2	0.862793	0.822754
184.3	0.862793	0.822754
184.4	0.862793	0.822754
184.5	0.86377	0.824707
184.6	0.86377	0.824707
184.7	0.86377	0.824707
184.8	0.86377	0.824707
184.9	0.86377	0.824707
185	0.86377	0.824707
185.1	0.86377	0.824707
185.2	0.86377	0.826172
185.3	0.86377	0.826172
185.4	0.865234	0.826172
185.5	0.865234	0.826172
185.6	0.865234	0.826172
185.7	0.865234	0.826172
185.8	0.865234	0.826172
185.9	0.865234	0.827637
186	0.865234	0.827637
186.1	0.865723	0.827637
186.2	0.865723	0.827637
186.3	0.865723	0.827637
186.4	0.865723	0.827637
186.5	0.865723	0.827637
186.6	0.865723	0.827637
186.7	0.865723	0.828613
186.8	0.866699	0.828613
186.9	0.866699	0.828613
187	0.866699	0.828613
187.1	0.866699	0.828613
187.2	0.866699	0.828613
187.3	0.866699	0.828613
187.4	0.866699	0.830566
187.5	0.866699	0.830566
187.6	0.868652	0.830566
187.7	0.868652	0.830566
187.8	0.868652	0.830566
187.9	0.868652	0.830566
188	0.868652	0.830566
188.1	0.868652	0.830566
188.2	0.868652	0.830566
188.3	0.869629	0.830566
188.4	0.869629	0.830566
188.5	0.869629	0.830566
188.6	0.869629	0.830566
188.7	0.869629	0.830566
188.8	0.869629	0.830566
188.9	0.869629	0.831543
189	0.869629	0.831543
189.1	0.869629	0.831543
189.2	0.869629	0.831543
189.3	0.869629	0.831543
189.4	0.869629	0.831543
189.5	0.869629	0.831543
189.6	0.869629	0.832031
189.7	0.869629	0.832031
189.8	0.871094	0.832031
189.9	0.871094	0.832031
190	0.871094	0.832031
190.1	0.871094	0.832031
190.2	0.871094	0.832031
190.3	0.871094	0.833496
190.4	0.871094	0.833984
190.5	0.872559	0.833984
190.6	0.872559	0.833984
190.7	0.872559	0.833984
190.8	0.872559	0.833984
190.9	0.872559	0.833984
191	0.872559	0.833984
191.1	0.872559	0.834473
191.2	0.873535	0.834473
191.3	0.873535	0.834473
191.4	0.873535	0.834473
191.5	0.873535	0.834473
191.6	0.873535	0.834473
191.7	0.873535	0.834473
191.8	0.873535	0.835449
191.9	0.873535	0.835449
192	0.874512	0.835449
192.1	0.874512	0.835449
192.2	0.874512	0.835449
192.3	0.874512	0.835449
192.4	0.874512	0.835449
192.5	0.874512	0.835938
192.6	0.874512	0.836426
192.7	0.875	0.836426
192.8	0.875	0.836426
192.9	0.875	0.836426
193	0.875	0.836426
193.1	0.875	0.836426
193.2	0.875	0.836426
193.3	0.875	0.836426
193.4	0.875488	0.836426
193.5	0.876465	0.836426
193.6	0.876465	0.836426
193.7	0.876465	0.836426
193.8	0.876465	0.836426
193.9	0.876465	0.836426
194	0.876465	0.837891
194.1	0.876465	0.837891
194.2	0.876465	0.837891
194.3	0.876465	0.837891
194.4	0.876465	0.837891
194.5	0.876465	0.837891
194.6	0.876465	0.837891
194.7	0.876465	0.838379
194.8	0.876465	0.838379
194.9	0.878418	0.838379
195	0.878418	0.838379
195.1	0.878418	0.838379
195.2	0.878418	0.838379
195.3	0.878418	0.838379
195.4	0.878418	0.838379
195.5	0.878418	0.840332
195.6	0.878418	0.840332
195.7	0.878418	0.840332
195.8	0.878418	0.840332
195.9	0.878418	0.840332
196	0.878418	0.840332
196.1	0.878418	0.840332
196.2	0.878418	0.841797
196.3	0.878418	0.841797
196.4	0.879395	0.841797
196.5	0.879395	0.841797
196.6	0.879395	0.841797
196.7	0.879395	0.841797
196.8	0.879395	0.841797
196.9	0.879395	0.841797
197	0.879395	0.843262
197.1	0.879395	0.843262
197.2	0.879395	0.843262
197.3	0.879395	0.843262
197.4	0.879395	0.843262
197.5	0.879395	0.843262
197.6	0.879395	0.843262
197.7	0.879395	0.844238
197.8	0.880371	0.844238
197.9	0.880859	0.844238
198	0.880859	0.844238
198.1	0.880859	0.844238
198.2	0.880859	0.844238
198.3	0.880859	0.844238
198.4	0.880859	0.846191
198.5	0.880859	0.846191
198.6	0.881348	0.846191
198.7	0.881348	0.846191
198.8	0.881348	0.846191
198.9	0.881348	0.846191
199	0.881348	0.846191
199.1	0.881348	0.847656
199.2	0.881348	0.847656
199.3	0.882324	0.847656
199.4	0.882324	0.847656
199.5	0.882324	0.847656
199.6	0.882324	0.847656
199.7	0.882324	0.847656
199.8	0.882324	0.847656
199.9	0.882324	0.848145
[truncated: 1 more rows]
