# Supplementary material for: Advancing nonadiabatic molecular dynamics simulations in solids with E(3) equivariant deep neural hamiltonians
Source: Nat Commun. 2025 Feb 27;16:2033. doi: 10.1038/s41467-025-57328-1 (PMC11868637; doi:10.1038/s41467-025-57328-1)
Supplement: Supplementary file 4 — Source Data [file 41467_2025_57328_MOESM4_ESM.zip › Fig5_data.xlsx]

## Sheet: (b) Population TiO2
Time (ns)	Population
	PBE	Scissor	HSE
0.1	0	0	0
0.2	0.0021	0.0007	0
0.3	0.0042	0.0014	0.0005
0.4	0.0062	0.0024	0.00125
0.5	0.0082	0.0028	0.0015
0.6	0.0099	0.0029	0.002
0.7	0.012	0.0037	0.002
0.8	0.0131	0.0044	0.002
0.9	0.0153	0.0048	0.0025
1	0.0175	0.0056	0.00275
1.1	0.0206	0.0065	0.00275
1.2	0.0223	0.0072	0.00275
1.3	0.0246	0.0077	0.00275
1.4	0.0267	0.0077	0.003
1.5	0.0285	0.0087	0.00325
1.6	0.0309	0.0093	0.0035
1.7	0.0327	0.0102	0.004
1.8	0.0349	0.0106	0.0045
1.9	0.0377	0.0114	0.0055
2	0.0395	0.0119	0.00575
2.1	0.0419	0.0126	0.00575
2.2	0.0439	0.0129	0.00575
2.3	0.0451	0.0139	0.006
2.4	0.0471	0.0146	0.006
2.5	0.0492	0.0156	0.006
2.6	0.0511	0.0161	0.006
2.7	0.0532	0.0164	0.00625
2.8	0.0551	0.0176	0.00625
2.9	0.0567	0.0181	0.00625
3	0.0592	0.0186	0.00625
3.1	0.0617	0.0196	0.00625
3.2	0.0633	0.0203	0.00675
3.3	0.0656	0.0207	0.00675
3.4	0.0671	0.0212	0.00675
3.5	0.0691	0.0217	0.007
3.6	0.0709	0.0225	0.00725
3.7	0.0727	0.0232	0.008
3.8	0.0741	0.0236	0.0085
3.9	0.0762	0.024	0.0085
4	0.0783	0.0247	0.0085
4.1	0.0804	0.0252	0.00875
4.2	0.0826	0.026	0.00925
4.3	0.0848	0.0269	0.00925
4.4	0.0872	0.0281	0.0095
4.5	0.0889	0.0287	0.0095
4.6	0.091	0.0292	0.0095
4.7	0.0926	0.0299	0.0095
4.8	0.0936	0.0306	0.00975
4.9	0.0949	0.031	0.00975
5	0.0964	0.0317	0.00975
5.1	0.0989	0.0321	0.00975
5.2	0.1008	0.0331	0.00975
5.3	0.1036	0.034	0.00975
5.4	0.1055	0.0353	0.00975
5.5	0.1079	0.036	0.01
5.6	0.1095	0.0365	0.01
5.7	0.1112	0.0367	0.01025
5.8	0.113	0.0372	0.0105
5.9	0.1157	0.0377	0.01075
6	0.1167	0.0385	0.011
6.1	0.1187	0.0388	0.011
6.2	0.1211	0.0392	0.0115
6.3	0.1227	0.0396	0.01175
6.4	0.1251	0.04	0.01225
6.5	0.1271	0.0402	0.01275
6.6	0.1286	0.0409	0.013
6.7	0.1306	0.0415	0.013
6.8	0.1324	0.0417	0.01325
6.9	0.1342	0.0426	0.01325
7	0.1361	0.0433	0.01325
7.1	0.1382	0.0439	0.01325
7.2	0.1402	0.0446	0.01325
7.3	0.1426	0.045	0.01325
7.4	0.1444	0.0455	0.01325
7.5	0.1464	0.0461	0.01325
7.6	0.1487	0.0475	0.01375
7.7	0.1501	0.0484	0.014
7.8	0.1519	0.0494	0.014
7.9	0.1532	0.0501	0.015
8	0.1551	0.0508	0.01525
8.1	0.1564	0.0515	0.01525
8.2	0.1586	0.0522	0.0155
8.3	0.1597	0.0533	0.01575
8.4	0.1617	0.0538	0.016
8.5	0.1634	0.0545	0.016
8.6	0.1659	0.0554	0.0165
8.7	0.1681	0.0557	0.01675
8.8	0.1696	0.0564	0.017
8.9	0.1713	0.0566	0.01725
9	0.1726	0.0568	0.0175
9.1	0.1747	0.0572	0.0175
9.2	0.176	0.0577	0.01775
9.3	0.1779	0.058	0.01825
9.4	0.1798	0.0584	0.0185
9.5	0.1814	0.0586	0.0185
9.6	0.1832	0.0589	0.019
9.7	0.1845	0.0598	0.01925
9.8	0.1869	0.0604	0.02025
9.9	0.1888	0.0609	0.0205
10	0.1903	0.0614	0.02075
10.1	0.1921	0.0623	0.021
10.2	0.1936	0.0626	0.021
10.3	0.1955	0.0629	0.021
10.4	0.198	0.0632	0.0215
10.5	0.2006	0.0639	0.02175
10.6	0.2021	0.0649	0.022
10.7	0.2035	0.0655	0.022
10.8	0.2049	0.0659	0.02225
10.9	0.2066	0.0665	0.0225
11	0.2076	0.0672	0.02325
11.1	0.2091	0.0679	0.02325
11.2	0.2107	0.0689	0.02325
11.3	0.2121	0.0694	0.0235
11.4	0.2143	0.0703	0.02375
11.5	0.2154	0.0709	0.02375
11.6	0.2169	0.0717	0.024
11.7	0.2174	0.0721	0.024
11.8	0.2193	0.0728	0.0245
11.9	0.2209	0.0737	0.02475
12	0.2221	0.0743	0.025
12.1	0.2242	0.0746	0.02525
12.2	0.2259	0.0752	0.0255
12.3	0.2274	0.0759	0.0255
12.4	0.2289	0.0767	0.0255
12.5	0.2314	0.0774	0.0255
12.6	0.2332	0.078	0.0255
12.7	0.2343	0.0786	0.0255
12.8	0.236	0.0794	0.0255
12.9	0.2379	0.0801	0.02575
13	0.2395	0.0806	0.02575
13.1	0.2418	0.081	0.02625
13.2	0.2427	0.0817	0.02675
13.3	0.2446	0.0823	0.027
13.4	0.246	0.083	0.027
13.5	0.2475	0.0835	0.02775
13.6	0.2497	0.084	0.028
13.7	0.2522	0.085	0.028
13.8	0.2537	0.0854	0.028
13.9	0.2551	0.0856	0.028
14	0.2565	0.0863	0.02825
14.1	0.2578	0.0868	0.02825
14.2	0.2602	0.0869	0.0285
14.3	0.2617	0.0874	0.02875
14.4	0.2636	0.0876	0.029
14.5	0.2654	0.0882	0.029
14.6	0.2674	0.0886	0.02925
14.7	0.2689	0.0894	0.0295
14.8	0.2699	0.0901	0.02975
14.9	0.2714	0.0907	0.03
15	0.2735	0.091	0.03025
15.1	0.2749	0.0915	0.03025
15.2	0.2762	0.0922	0.03025
15.3	0.2784	0.0931	0.03025
15.4	0.2807	0.0936	0.03025
15.5	0.2824	0.0941	0.03025
15.6	0.2835	0.0946	0.03025
15.7	0.2857	0.0949	0.0305
15.8	0.2876	0.0953	0.03075
15.9	0.2891	0.0958	0.031
16	0.2898	0.0965	0.031
16.1	0.2909	0.0971	0.03125
16.2	0.2927	0.0977	0.0315
16.3	0.2943	0.0982	0.03175
16.4	0.2966	0.0988	0.03275
16.5	0.2985	0.0995	0.03275
16.6	0.2998	0.0999	0.033
16.7	0.3016	0.1001	0.03375
16.8	0.3036	0.1006	0.034
16.9	0.305	0.1009	0.03425
17	0.3067	0.1014	0.03525
17.1	0.3083	0.1022	0.03525
17.2	0.3105	0.1027	0.03525
17.3	0.3117	0.1033	0.036
17.4	0.3137	0.1035	0.036
17.5	0.3156	0.1043	0.036
17.6	0.3169	0.1049	0.03675
17.7	0.3185	0.1058	0.03675
17.8	0.3208	0.1065	0.0375
17.9	0.3225	0.1079	0.0375
18	0.324	0.1085	0.03775
18.1	0.3254	0.1091	0.0385
18.2	0.3269	0.1098	0.0385
18.3	0.3285	0.1105	0.0385
18.4	0.3307	0.1113	0.0385
18.5	0.3325	0.1119	0.03875
18.6	0.3337	0.1125	0.03875
18.7	0.3361	0.1129	0.03925
18.8	0.3376	0.1138	0.0395
18.9	0.3391	0.1146	0.0395
19	0.3399	0.1152	0.0395
19.1	0.3419	0.1159	0.03975
19.2	0.3436	0.1163	0.03975
19.3	0.3446	0.1166	0.03975
19.4	0.346	0.1169	0.041
19.5	0.3473	0.1175	0.04125
19.6	0.3486	0.1184	0.04125
19.7	0.3504	0.1187	0.04125
19.8	0.3517	0.1192	0.0415
19.9	0.3534	0.1198	0.0415
20	0.355	0.1206	0.0415
20.1	0.3563	0.1216	0.0415
20.2	0.3566	0.1222	0.04175
20.3	0.358	0.1226	0.042
20.4	0.3594	0.1228	0.042
20.5	0.3612	0.1238	0.04225
20.6	0.3628	0.1242	0.04225
20.7	0.3642	0.1252	0.04225
20.8	0.3661	0.1255	0.0425
20.9	0.3671	0.126	0.04275
21	0.368	0.1265	0.04325
21.1	0.3696	0.1271	0.0435
21.2	0.3708	0.1276	0.0435
21.3	0.3726	0.1281	0.04375
21.4	0.3741	0.1286	0.04375
21.5	0.3752	0.1292	0.044
21.6	0.3766	0.1298	0.04425
21.7	0.3779	0.1307	0.04425
21.8	0.3792	0.1313	0.04425
21.9	0.381	0.1321	0.04425
22	0.3824	0.1326	0.0445
22.1	0.3835	0.133	0.04475
22.2	0.3848	0.1334	0.045
22.3	0.3858	0.134	0.045
22.4	0.3874	0.1348	0.045
22.5	0.3895	0.135	0.045
22.6	0.3913	0.1351	0.045
22.7	0.3928	0.1357	0.045
22.8	0.3945	0.1365	0.045
22.9	0.396	0.1369	0.04525
23	0.3978	0.1374	0.04525
23.1	0.3986	0.1382	0.04525
23.2	0.4001	0.1388	0.04525
23.3	0.4017	0.1396	0.0455
23.4	0.4022	0.1407	0.0455
23.5	0.4043	0.1412	0.0455
23.6	0.4061	0.1418	0.0455
23.7	0.4074	0.1424	0.0455
23.8	0.4098	0.1431	0.04625
23.9	0.4117	0.1438	0.0465
24	0.413	0.1442	0.0465
24.1	0.4144	0.145	0.04675
24.2	0.4157	0.1456	0.047
24.3	0.4172	0.1462	0.047
24.4	0.4186	0.1472	0.047
24.5	0.4193	0.1479	0.04725
24.6	0.4208	0.1483	0.04775
24.7	0.4222	0.1488	0.04775
24.8	0.4235	0.1496	0.04825
24.9	0.4249	0.1501	0.0495
25	0.4258	0.1511	0.04975
25.1	0.4262	0.1517	0.04975
25.2	0.4277	0.1522	0.04975
25.3	0.4286	0.1529	0.05
25.4	0.4301	0.1533	0.05
25.5	0.4306	0.1538	0.05
25.6	0.4318	0.1545	0.0505
25.7	0.4335	0.1553	0.0505
25.8	0.4344	0.1559	0.0505
25.9	0.4351	0.1568	0.051
26	0.4365	0.1574	0.051
26.1	0.4375	0.1578	0.051
26.2	0.4388	0.1584	0.05125
26.3	0.4403	0.1587	0.0515
26.4	0.4416	0.1589	0.0515
26.5	0.4433	0.1592	0.052
26.6	0.4442	0.1597	0.052
26.7	0.445	0.1601	0.052
26.8	0.4463	0.1607	0.05225
26.9	0.4473	0.1614	0.05275
27	0.4489	0.1619	0.05275
27.1	0.4498	0.1622	0.053
27.2	0.4512	0.1625	0.053
27.3	0.4527	0.163	0.053
27.4	0.4538	0.1639	0.053
27.5	0.4548	0.165	0.0535
27.6	0.4562	0.1656	0.0535
27.7	0.4579	0.1662	0.0535
27.8	0.4589	0.1664	0.0535
27.9	0.4595	0.1668	0.05375
28	0.4607	0.1672	0.054
28.1	0.4613	0.1679	0.054
28.2	0.4632	0.1686	0.054
28.3	0.4642	0.1692	0.054
28.4	0.4654	0.1698	0.05425
28.5	0.4664	0.1702	0.0545
28.6	0.4678	0.1706	0.055
28.7	0.4691	0.1713	0.055
28.8	0.47	0.1716	0.05525
28.9	0.4711	0.1722	0.05525
29	0.4721	0.173	0.05525
29.1	0.4739	0.1734	0.05525
29.2	0.475	0.1734	0.05575
29.3	0.4764	0.1737	0.056
29.4	0.4772	0.1739	0.056
29.5	0.4784	0.1747	0.056
29.6	0.4791	0.1756	0.05625
29.7	0.48	0.1762	0.0565
29.8	0.4805	0.1764	0.0565
29.9	0.4816	0.1769	0.05675
30	0.4829	0.1773	0.057
30.1	0.4841	0.1779	0.05775
30.2	0.4856	0.1783	0.058
30.3	0.4861	0.1794	0.05825
30.4	0.4878	0.1798	0.05875
30.5	0.4888	0.1804	0.05875
30.6	0.4896	0.1808	0.05875
30.7	0.4904	0.1815	0.05875
30.8	0.4912	0.1821	0.05875
30.9	0.4922	0.1828	0.05875
31	0.4929	0.1832	0.059
31.1	0.4941	0.184	0.059
31.2	0.4949	0.1852	0.059
31.3	0.4956	0.1856	0.0595
31.4	0.497	0.1859	0.05975
31.5	0.4977	0.1865	0.05975
31.6	0.4986	0.1868	0.06
31.7	0.5001	0.1873	0.0605
31.8	0.5017	0.1879	0.0605
31.9	0.5031	0.1884	0.0605
32	0.5046	0.1889	0.06075
32.1	0.5061	0.1894	0.061
32.2	0.5071	0.1901	0.061
32.3	0.5079	0.1909	0.061
32.4	0.5091	0.1916	0.0615
32.5	0.51	0.1918	0.0615
32.6	0.5109	0.1922	0.06175
32.7	0.5119	0.1925	0.062
32.8	0.5131	0.1932	0.06225
32.9	0.5139	0.1938	0.06275
33	0.5151	0.1946	0.063
33.1	0.5162	0.1948	0.06325
33.2	0.5177	0.1954	0.06325
33.3	0.5183	0.196	0.0635
33.4	0.5197	0.1964	0.06375
33.5	0.5207	0.1971	0.06375
33.6	0.5218	0.1976	0.064
33.7	0.5228	0.1984	0.064
33.8	0.5238	0.1993	0.064
33.9	0.5246	0.1996	0.064
34	0.5254	0.1999	0.06425
34.1	0.5267	0.2005	0.06425
34.2	0.5277	0.2011	0.0645
34.3	0.5288	0.2017	0.0655
34.4	0.5298	0.2022	0.06575
34.5	0.5306	0.2023	0.066
34.6	0.5318	0.2026	0.06625
34.7	0.5324	0.2029	0.0665
34.8	0.5336	0.2032	0.067
34.9	0.5351	0.2034	0.067
35	0.536	0.2036	0.06725
35.1	0.5374	0.2043	0.0675
35.2	0.5389	0.2047	0.0675
35.3	0.5396	0.2048	0.0675
35.4	0.5404	0.205	0.06775
35.5	0.5412	0.2053	0.0685
35.6	0.5427	0.2058	0.0695
35.7	0.5439	0.2066	0.0695
35.8	0.5448	0.207	0.0695
35.9	0.5462	0.2076	0.0695
36	0.5476	0.208	0.07
36.1	0.5487	0.2083	0.07
36.2	0.5499	0.2085	0.0705
36.3	0.5507	0.209	0.0705
36.4	0.5521	0.2093	0.071
36.5	0.5528	0.2097	0.07125
36.6	0.5537	0.21	0.0715
36.7	0.5546	0.2104	0.072
36.8	0.5558	0.2107	0.07225
36.9	0.5567	0.2111	0.0725
37	0.5573	0.2116	0.073
37.1	0.5584	0.2125	0.07325
37.2	0.5595	0.2129	0.07325
37.3	0.5607	0.2141	0.07325
37.4	0.5617	0.215	0.07375
37.5	0.5628	0.2158	0.07375
37.6	0.5638	0.2162	0.07375
37.7	0.5641	0.2164	0.074
37.8	0.565	0.2169	0.07425
37.9	0.5663	0.2175	0.07425
38	0.5669	0.2179	0.07425
38.1	0.5677	0.2181	0.07425
38.2	0.5686	0.2187	0.0745
38.3	0.5697	0.2193	0.0745
38.4	0.5709	0.2197	0.07475
38.5	0.5718	0.2203	0.075
38.6	0.5728	0.221	0.07525
38.7	0.5736	0.2211	0.07575
38.8	0.575	0.2217	0.076
38.9	0.5755	0.2222	0.076
39	0.576	0.2228	0.07725
39.1	0.5772	0.2233	0.07725
39.2	0.5778	0.2243	0.078
39.3	0.5791	0.2246	0.07825
39.4	0.5798	0.225	0.07875
39.5	0.5802	0.2255	0.07925
39.6	0.581	0.2263	0.0795
39.7	0.5816	0.2269	0.07975
39.8	0.5827	0.2275	0.08
39.9	0.5833	0.2285	0.08025
40	0.5845	0.229	0.0805
40.1	0.5859	0.2298	0.081
40.2	0.5868	0.2304	0.081
40.3	0.588	0.232	0.081
40.4	0.5888	0.2324	0.081
40.5	0.5895	0.233	0.08125
40.6	0.5898	0.2336	0.08125
40.7	0.5907	0.234	0.08125
40.8	0.5918	0.2343	0.08125
40.9	0.5927	0.2349	0.08125
41	0.5937	0.2356	0.0815
41.1	0.5946	0.2361	0.0815
41.2	0.5948	0.2366	0.08175
41.3	0.5957	0.2372	0.08225
41.4	0.5967	0.2381	0.0825
41.5	0.5972	0.2387	0.0825
41.6	0.5982	0.2394	0.08275
41.7	0.5988	0.2397	0.08275
41.8	0.5995	0.2402	0.08275
41.9	0.6002	0.2406	0.08275
42	0.6008	0.2412	0.08275
42.1	0.6016	0.2414	0.08275
42.2	0.6022	0.2418	0.08325
42.3	0.6028	0.2422	0.08325
42.4	0.6032	0.2428	0.08325
42.5	0.6044	0.2433	0.08325
42.6	0.6055	0.2437	0.084
42.7	0.6062	0.2442	0.08425
42.8	0.6069	0.2443	0.0845
42.9	0.6077	0.2448	0.0845
43	0.6082	0.2451	0.0845
43.1	0.609	0.2458	0.0845
43.2	0.61	0.2463	0.08475
43.3	0.6107	0.2468	0.085
43.4	0.6118	0.2473	0.085
43.5	0.6127	0.2474	0.085
43.6	0.6134	0.2481	0.0855
43.7	0.6141	0.2487	0.08575
43.8	0.6149	0.2493	0.08575
43.9	0.6158	0.2498	0.086
44	0.6161	0.2502	0.08625
44.1	0.6171	0.2507	0.08625
44.2	0.6182	0.2511	0.08675
44.3	0.619	0.2515	0.087
44.4	0.6191	0.2516	0.08725
44.5	0.6197	0.2523	0.0875
44.6	0.6211	0.253	0.08775
44.7	0.6221	0.2534	0.08825
44.8	0.6226	0.2538	0.0885
44.9	0.6235	0.2539	0.08875
45	0.624	0.2545	0.089
45.1	0.6252	0.2546	0.089
45.2	0.6256	0.255	0.089
45.3	0.6263	0.2553	0.089
45.4	0.6273	0.2558	0.089
45.5	0.628	0.2562	0.089
45.6	0.6285	0.2572	0.08925
45.7	0.629	0.2574	0.0895
45.8	0.6302	0.2584	0.0895
45.9	0.6317	0.259	0.08975
46	0.6324	0.2597	0.08975
46.1	0.6332	0.26	0.08975
46.2	0.6342	0.2603	0.09025
46.3	0.6351	0.2608	0.0905
46.4	0.6367	0.2611	0.0905
46.5	0.6378	0.2617	0.0905
46.6	0.638	0.2623	0.09075
46.7	0.6386	0.2627	0.09075
46.8	0.6394	0.2632	0.09075
46.9	0.6399	0.2635	0.091
47	0.6408	0.2641	0.091
47.1	0.6412	0.2644	0.091
47.2	0.6419	0.2649	0.091
47.3	0.6432	0.2653	0.091
47.4	0.6439	0.2657	0.09125
47.5	0.6447	0.2661	0.09125
47.6	0.6458	0.2663	0.09175
47.7	0.6464	0.2666	0.09225
47.8	0.6474	0.2671	0.09225
47.9	0.6484	0.2677	0.09225
48	0.6489	0.268	0.0925
48.1	0.6499	0.2685	0.0925
48.2	0.6509	0.2691	0.0925
48.3	0.6517	0.2697	0.0925
48.4	0.652	0.27	0.09325
48.5	0.6531	0.2707	0.0935
48.6	0.6542	0.271	0.0935
48.7	0.6552	0.2713	0.09375
48.8	0.6565	0.272	0.09375
48.9	0.6574	0.2727	0.09375
49	0.6583	0.273	0.094
49.1	0.6591	0.2737	0.09425
49.2	0.6596	0.274	0.09425
49.3	0.6602	0.2741	0.09425
49.4	0.6609	0.2749	0.0945
49.5	0.6618	0.2753	0.0945
49.6	0.6627	0.2754	0.09475
49.7	0.6636	0.2757	0.095
49.8	0.6644	0.2767	0.095
49.9	0.6648	0.277	0.095
50	0.6652	0.2774	0.095
50.1	0.6657	0.278	0.095
50.2	0.6667	0.2788	0.095
50.3	0.6668	0.2793	0.095
50.4	0.6673	0.2795	0.095
50.5	0.6676	0.2797	0.095
50.6	0.668	0.2802	0.095
50.7	0.6689	0.2807	0.0955
50.8	0.6694	0.2811	0.0955
50.9	0.6702	0.2815	0.096
51	0.6711	0.2819	0.09625
51.1	0.6716	0.2827	0.0965
51.2	0.6724	0.2836	0.0965
51.3	0.673	0.2839	0.0965
51.4	0.6737	0.2844	0.09675
51.5	0.6745	0.285	0.0975
51.6	0.6753	0.2854	0.0975
51.7	0.6759	0.286	0.098
51.8	0.6764	0.2863	0.098
51.9	0.677	0.2865	0.0985
52	0.6777	0.2869	0.099
52.1	0.6781	0.2874	0.099
52.2	0.6792	0.2877	0.09925
52.3	0.6799	0.2885	0.0995
52.4	0.6805	0.2886	0.09975
52.5	0.6814	0.289	0.09975
52.6	0.6822	0.2898	0.09975
52.7	0.6829	0.2904	0.1
52.8	0.6841	0.2909	0.1
52.9	0.685	0.2913	0.10075
53	0.6856	0.292	0.10075
53.1	0.6864	0.2927	0.101
53.2	0.6868	0.2933	0.10125
53.3	0.6877	0.2935	0.10125
53.4	0.6886	0.2939	0.10125
53.5	0.6893	0.2944	0.1015
53.6	0.6899	0.2946	0.10175
53.7	0.6909	0.2954	0.10225
53.8	0.6916	0.2958	0.1025
53.9	0.692	0.296	0.10275
54	0.6928	0.2967	0.10275
54.1	0.6936	0.297	0.103
54.2	0.6941	0.2973	0.10325
54.3	0.6946	0.2982	0.10375
54.4	0.6951	0.2984	0.10375
54.5	0.6958	0.2988	0.10375
54.6	0.6968	0.2993	0.10375
54.7	0.6979	0.2998	0.10375
54.8	0.6983	0.2999	0.104
54.9	0.6985	0.3004	0.105
55	0.6993	0.3006	0.1055
55.1	0.6999	0.3011	0.1065
55.2	0.7009	0.3019	0.107
55.3	0.7013	0.3024	0.10775
55.4	0.7016	0.3028	0.108
55.5	0.7022	0.3034	0.1085
55.6	0.7029	0.3038	0.1085
55.7	0.7042	0.3039	0.1085
55.8	0.7045	0.3048	0.1085
55.9	0.7047	0.3053	0.10875
56	0.7052	0.306	0.109
56.1	0.7056	0.3065	0.10925
56.2	0.7062	0.3066	0.1095
56.3	0.7069	0.3071	0.1095
56.4	0.7073	0.3072	0.1095
56.5	0.7078	0.3076	0.1095
56.6	0.7082	0.3078	0.1095
56.7	0.7088	0.3086	0.11
56.8	0.7096	0.3088	0.11
56.9	0.7105	0.3092	0.11025
57	0.7107	0.3096	0.11025
57.1	0.7116	0.3098	0.11025
57.2	0.7126	0.3104	0.1105
57.3	0.7136	0.3112	0.11075
57.4	0.7144	0.3115	0.111
57.5	0.7148	0.3123	0.1115
57.6	0.7155	0.3123	0.1115
57.7	0.7165	0.313	0.1115
57.8	0.7168	0.3136	0.1115
57.9	0.7176	0.3138	0.11175
58	0.718	0.3142	0.11175
58.1	0.7186	0.3145	0.112
58.2	0.7191	0.315	0.11225
58.3	0.7194	0.3153	0.1125
58.4	0.7199	0.3162	0.11325
58.5	0.7206	0.3167	0.11325
58.6	0.7209	0.3171	0.11325
58.7	0.7211	0.3174	0.1135
58.8	0.7215	0.3181	0.11425
58.9	0.722	0.3185	0.11475
59	0.7226	0.3188	0.115
59.1	0.723	0.3197	0.11525
59.2	0.7236	0.32	0.11525
59.3	0.7239	0.3205	0.11525
59.4	0.7244	0.3208	0.11525
59.5	0.725	0.3217	0.1155
59.6	0.7253	0.3224	0.1155
59.7	0.7258	0.3227	0.1155
59.8	0.7261	0.3231	0.11625
59.9	0.7264	0.3235	0.117
60	0.7272	0.3238	0.117
60.1	0.7279	0.324	0.1175
60.2	0.7283	0.3242	0.1175
60.3	0.7289	0.3245	0.1175
60.4	0.7298	0.3254	0.1175
60.5	0.7303	0.326	0.1175
60.6	0.7313	0.3268	0.1175
60.7	0.7318	0.3274	0.11775
60.8	0.7331	0.3278	0.11825
60.9	0.7339	0.328	0.1185
61	0.7347	0.3286	0.1185
61.1	0.7348	0.3287	0.11875
61.2	0.7357	0.3294	0.11875
61.3	0.7362	0.3296	0.11925
61.4	0.737	0.33	0.11925
61.5	0.7373	0.3302	0.11925
61.6	0.7376	0.3306	0.1195
61.7	0.7381	0.3311	0.1195
61.8	0.7388	0.3315	0.1195
61.9	0.7396	0.3316	0.1195
62	0.7406	0.3319	0.1195
62.1	0.7412	0.3323	0.1195
62.2	0.7418	0.3325	0.1195
62.3	0.7422	0.3332	0.1195
62.4	0.7425	0.3341	0.12
62.5	0.7428	0.3344	0.12
62.6	0.7433	0.3349	0.12
62.7	0.7442	0.3354	0.12075
62.8	0.7451	0.336	0.121
62.9	0.7454	0.3361	0.121
63	0.7457	0.3362	0.121
63.1	0.7459	0.3364	0.121
63.2	0.7463	0.3369	0.121
63.3	0.747	0.3375	0.121
63.4	0.7475	0.338	0.121
63.5	0.7479	0.3386	0.1215
63.6	0.7487	0.339	0.12175
63.7	0.7492	0.3392	0.12175
63.8	0.7504	0.3397	0.12225
63.9	0.7513	0.3403	0.1225
64	0.7513	0.3409	0.12275
64.1	0.7519	0.3413	0.123
64.2	0.7525	0.3416	0.124
64.3	0.7532	0.3421	0.1245
64.4	0.7539	0.3425	0.12475
64.5	0.7542	0.3427	0.125
64.6	0.755	0.3431	0.125
64.7	0.7553	0.3436	0.12525
64.8	0.7556	0.3442	0.1255
64.9	0.756	0.3446	0.12575
65	0.7569	0.3448	0.12575
65.1	0.7573	0.3455	0.1265
65.2	0.7576	0.3458	0.1265
65.3	0.758	0.3462	0.12675
65.4	0.7585	0.3467	0.127
65.5	0.7592	0.3469	0.127
65.6	0.7599	0.3474	0.12725
65.7	0.7602	0.3479	0.1275
65.8	0.7608	0.3484	0.1275
65.9	0.761	0.3488	0.12775
66	0.7617	0.3492	0.128
66.1	0.7627	0.3496	0.12825
66.2	0.7631	0.35	0.1285
66.3	0.7639	0.3501	0.12875
66.4	0.7642	0.3503	0.129
66.5	0.7648	0.351	0.1295
66.6	0.7654	0.3514	0.1295
66.7	0.766	0.3521	0.12975
66.8	0.7661	0.3528	0.12975
66.9	0.7665	0.3537	0.13025
67	0.7667	0.354	0.1305
67.1	0.7671	0.3543	0.13075
67.2	0.7677	0.3547	0.13075
67.3	0.7683	0.3552	0.13075
67.4	0.7688	0.356	0.13075
67.5	0.7693	0.3565	0.13075
67.6	0.7701	0.357	0.13075
67.7	0.7704	0.3571	0.131
67.8	0.7709	0.3574	0.13125
67.9	0.7714	0.3576	0.1315
68	0.7723	0.3582	0.132
68.1	0.7725	0.3583	0.1325
68.2	0.7734	0.3586	0.133
68.3	0.7738	0.3589	0.13325
68.4	0.7742	0.3591	0.1335
68.5	0.7747	0.3595	0.1335
68.6	0.775	0.3599	0.1335
68.7	0.7756	0.3605	0.134
68.8	0.7762	0.3605	0.13425
68.9	0.7768	0.361	0.1345
69	0.777	0.3615	0.1345
69.1	0.7773	0.3622	0.135
69.2	0.7779	0.3626	0.1355
69.3	0.7784	0.3631	0.136
69.4	0.7787	0.3635	0.13625
69.5	0.7792	0.3639	0.1365
69.6	0.7795	0.3643	0.1365
69.7	0.7802	0.3646	0.137
69.8	0.7805	0.365	0.13725
69.9	0.7811	0.3654	0.1375
70	0.7819	0.3657	0.13775
70.1	0.7825	0.3661	0.13825
70.2	0.7826	0.3662	0.13825
70.3	0.7829	0.367	0.13925
70.4	0.7831	0.3672	0.1395
70.5	0.7835	0.3682	0.1395
70.6	0.7839	0.3688	0.1395
70.7	0.7844	0.3697	0.13975
70.8	0.7849	0.3702	0.13975
70.9	0.7854	0.3705	0.13975
71	0.786	0.3711	0.13975
71.1	0.7863	0.372	0.14025
71.2	0.7867	0.3723	0.14025
71.3	0.7872	0.3731	0.1405
71.4	0.7875	0.3737	0.14075
71.5	0.7888	0.3741	0.14075
71.6	0.789	0.3744	0.14075
71.7	0.7895	0.3749	0.14075
71.8	0.79	0.3752	0.14075
71.9	0.7914	0.3754	0.14075
72	0.7915	0.3757	0.14075
72.1	0.7924	0.3758	0.14075
72.2	0.7926	0.3764	0.141
72.3	0.7931	0.3771	0.14125
72.4	0.7937	0.3775	0.1415
72.5	0.7943	0.3779	0.14175
72.6	0.7951	0.3781	0.14175
72.7	0.7956	0.3784	0.14175
72.8	0.7959	0.3789	0.14175
72.9	0.7962	0.3794	0.142
73	0.7963	0.3797	0.143
73.1	0.7971	0.3804	0.14325
73.2	0.7974	0.3805	0.1435
73.3	0.7979	0.3808	0.14425
73.4	0.7983	0.3815	0.14425
73.5	0.7988	0.3817	0.14425
73.6	0.7993	0.3823	0.14425
73.7	0.7999	0.3828	0.1445
73.8	0.8003	0.3834	0.14475
73.9	0.801	0.3839	0.14475
74	0.8014	0.3841	0.14575
74.1	0.8016	0.3844	0.14625
74.2	0.8022	0.3847	0.14625
74.3	0.8029	0.3851	0.1465
74.4	0.8036	0.3856	0.14675
74.5	0.8039	0.3859	0.14675
74.6	0.8042	0.3866	0.147
74.7	0.8047	0.3869	0.1475
74.8	0.8053	0.3874	0.148
74.9	0.8058	0.3877	0.14825
75	0.8061	0.3881	0.14825
75.1	0.8065	0.3886	0.14825
75.2	0.8068	0.3888	0.14825
75.3	0.8076	0.3891	0.1485
75.4	0.8081	0.3895	0.1485
75.5	0.8086	0.3899	0.1485
75.6	0.8087	0.3902	0.14875
75.7	0.8092	0.3907	0.14875
75.8	0.8097	0.3913	0.14875
75.9	0.8098	0.3917	0.14875
76	0.8105	0.3919	0.149
76.1	0.8109	0.3923	0.149
76.2	0.8114	0.3929	0.14925
76.3	0.8121	0.3935	0.14925
76.4	0.8127	0.3937	0.14925
76.5	0.8135	0.3939	0.14925
76.6	0.814	0.3944	0.14925
76.7	0.8145	0.3949	0.14925
76.8	0.8146	0.3958	0.14975
76.9	0.815	0.3962	0.15
77	0.8154	0.3969	0.1505
77.1	0.8158	0.3974	0.1505
77.2	0.8161	0.398	0.15075
77.3	0.8165	0.3983	0.15075
77.4	0.8171	0.3984	0.151
77.5	0.8176	0.3984	0.151
77.6	0.8181	0.3989	0.151
77.7	0.8194	0.3992	0.151
77.8	0.82	0.3997	0.15175
77.9	0.8207	0.4003	0.15175
78	0.8209	0.4008	0.152
78.1	0.821	0.4012	0.1525
78.2	0.8216	0.4017	0.1525
78.3	0.8219	0.4023	0.1525
78.4	0.822	0.4025	0.15275
78.5	0.8221	0.4031	0.15275
78.6	0.8226	0.4036	0.153
78.7	0.8229	0.4043	0.153
78.8	0.8236	0.4048	0.153
78.9	0.8243	0.4053	0.153
79	0.8243	0.4057	0.153
79.1	0.8245	0.4064	0.153
79.2	0.8248	0.4065	0.153
79.3	0.8255	0.4067	0.1535
79.4	0.826	0.4073	0.1535
79.5	0.8262	0.4075	0.154
79.6	0.8263	0.4079	0.154
79.7	0.8272	0.4082	0.15425
79.8	0.8277	0.4085	0.15475
79.9	0.828	0.4089	0.15475
80	0.8282	0.4093	0.155
80.1	0.8285	0.4095	0.15525
80.2	0.8292	0.4097	0.1555
80.3	0.8297	0.4103	0.1555
80.4	0.8302	0.4107	0.1555
80.5	0.8304	0.411	0.15575
80.6	0.8304	0.411	0.15625
80.7	0.8308	0.4115	0.15625
80.8	0.8311	0.412	0.157
80.9	0.8316	0.412	0.15725
81	0.8321	0.4125	0.15725
81.1	0.8326	0.4131	0.15775
81.2	0.8332	0.4141	0.158
81.3	0.8334	0.4149	0.158
81.4	0.834	0.4153	0.15875
81.5	0.8342	0.4158	0.15875
81.6	0.8347	0.4162	0.159
81.7	0.8352	0.4165	0.159
81.8	0.8353	0.4173	0.1595
81.9	0.8358	0.4174	0.1595
82	0.836	0.418	0.1595
82.1	0.8366	0.4182	0.16025
82.2	0.8367	0.419	0.16075
82.3	0.8369	0.4194	0.16075
82.4	0.8371	0.4198	0.16075
82.5	0.8371	0.4201	0.16075
82.6	0.8372	0.4201	0.16125
82.7	0.8377	0.4205	0.16125
82.8	0.8379	0.421	0.16125
82.9	0.8385	0.4213	0.1615
83	0.8387	0.4218	0.16225
83.1	0.8388	0.4224	0.16225
83.2	0.8389	0.4231	0.1625
83.3	0.839	0.4233	0.16275
83.4	0.8393	0.424	0.163
83.5	0.8393	0.4243	0.16325
83.6	0.8396	0.4246	0.16325
83.7	0.8399	0.425	0.1635
83.8	0.8403	0.4256	0.1635
83.9	0.8407	0.4267	0.1635
84	0.8408	0.4274	0.1635
84.1	0.8415	0.4277	0.16375
84.2	0.8419	0.4284	0.16375
84.3	0.8423	0.4286	0.16375
84.4	0.8426	0.4291	0.16375
84.5	0.8429	0.4291	0.16375
84.6	0.8436	0.4293	0.16375
84.7	0.8441	0.4297	0.164
84.8	0.8446	0.43	0.16425
84.9	0.8451	0.4302	0.16425
85	0.8453	0.4305	0.1645
85.1	0.8457	0.4308	0.16475
85.2	0.8462	0.4314	0.16525
85.3	0.8464	0.4316	0.16525
85.4	0.8466	0.4322	0.16525
85.5	0.8468	0.4329	0.1655
85.6	0.8472	0.4334	0.1655
85.7	0.8474	0.4337	0.1655
85.8	0.8478	0.4341	0.1655
85.9	0.848	0.4344	0.16575
86	0.8486	0.435	0.16575
86.1	0.8488	0.4352	0.16675
86.2	0.8492	0.4353	0.1675
86.3	0.8494	0.4355	0.16775
86.4	0.8499	0.4357	0.168
86.5	0.8499	0.4361	0.168
86.6	0.85	0.4366	0.16825
86.7	0.8502	0.4369	0.16825
86.8	0.8504	0.4372	0.169
86.9	0.8508	0.4377	0.169
87	0.8515	0.438	0.169
87.1	0.8518	0.4383	0.16925
87.2	0.8521	0.4383	0.16925
87.3	0.8523	0.4384	0.16925
87.4	0.8525	0.4387	0.1695
87.5	0.8527	0.4391	0.17
87.6	0.8529	0.4392	0.1705
87.7	0.8533	0.4394	0.1705
87.8	0.8538	0.4397	0.1705
87.9	0.8542	0.4399	0.1705
88	0.8549	0.4402	0.171
88.1	0.855	0.4403	0.171
88.2	0.8554	0.4406	0.17125
88.3	0.8559	0.4409	0.17175
88.4	0.8563	0.4414	0.17175
88.5	0.8566	0.4416	0.17175
88.6	0.8567	0.442	0.172
88.7	0.857	0.4427	0.172
88.8	0.8574	0.4429	0.17225
88.9	0.8577	0.4431	0.1725
89	0.8581	0.4436	0.1735
89.1	0.8584	0.4438	0.17375
89.2	0.8585	0.4442	0.174
89.3	0.8591	0.4448	0.17425
89.4	0.8591	0.4454	0.17425
89.5	0.8593	0.4456	0.17425
89.6	0.8595	0.4458	0.17475
89.7	0.8596	0.4461	0.17525
89.8	0.8598	0.4465	0.1755
89.9	0.8603	0.4469	0.1755
90	0.8605	0.4474	0.1755
90.1	0.8606	0.4475	0.17575
90.2	0.8608	0.4479	0.176
90.3	0.8613	0.4484	0.1765
90.4	0.8613	0.4487	0.17675
90.5	0.8613	0.4492	0.17675
90.6	0.8616	0.4496	0.17675
90.7	0.862	0.45	0.17675
90.8	0.8625	0.4502	0.177
90.9	0.8626	0.4503	0.177
91	0.8631	0.4504	0.177
91.1	0.8633	0.4508	0.177
91.2	0.8637	0.4517	0.17775
91.3	0.8638	0.4518	0.178
91.4	0.864	0.4523	0.178
91.5	0.8643	0.4527	0.17825
91.6	0.8645	0.4531	0.17825
91.7	0.8648	0.4534	0.17825
91.8	0.8652	0.4536	0.1785
91.9	0.866	0.4541	0.17875
92	0.8663	0.4549	0.17875
92.1	0.8665	0.4553	0.179
92.2	0.8666	0.4558	0.1795
92.3	0.867	0.456	0.1795
92.4	0.8674	0.4565	0.17975
92.5	0.8676	0.4567	0.17975
92.6	0.8676	0.4568	0.17975
92.7	0.8681	0.4569	0.18
92.8	0.8684	0.4572	0.18025
92.9	0.8686	0.4575	0.1805
93	0.8693	0.4576	0.18125
93.1	0.8694	0.4578	0.1815
93.2	0.8695	0.4585	0.1815
93.3	0.8696	0.4588	0.18175
93.4	0.8701	0.4593	0.182
93.5	0.8704	0.4597	0.182
93.6	0.8707	0.4602	0.18225
93.7	0.871	0.461	0.18275
93.8	0.8712	0.4613	0.183
93.9	0.8714	0.4614	0.1835
94	0.872	0.4615	0.18375
94.1	0.872	0.4619	0.18425
94.2	0.8726	0.4622	0.1845
94.3	0.873	0.4625	0.1845
94.4	0.8734	0.4627	0.18475
94.5	0.8735	0.4629	0.185
94.6	0.8738	0.4631	0.185
94.7	0.8739	0.4633	0.185
94.8	0.874	0.4637	0.18575
94.9	0.8741	0.4639	0.186
95	0.8743	0.4645	0.186
95.1	0.8748	0.4651	0.1865
95.2	0.8751	0.4658	0.18675
95.3	0.8755	0.4661	0.18675
95.4	0.8756	0.4663	0.187
95.5	0.8758	0.4665	0.18725
95.6	0.8762	0.4667	0.18725
95.7	0.8765	0.4672	0.18725
95.8	0.8768	0.4677	0.1875
95.9	0.8768	0.4681	0.18775
96	0.8773	0.4682	0.188
96.1	0.8775	0.4686	0.1885
96.2	0.8778	0.4689	0.18925
96.3	0.8781	0.4693	0.18925
96.4	0.8784	0.4697	0.18925
96.5	0.8788	0.4699	0.18925
96.6	0.8794	0.4701	0.18925
96.7	0.8795	0.4704	0.18925
96.8	0.8796	0.4709	0.18925
96.9	0.8797	0.4712	0.18925
97	0.8798	0.4716	0.1895
97.1	0.8801	0.4719	0.18975
97.2	0.8801	0.472	0.18975
97.3	0.8803	0.4722	0.19
97.4	0.8805	0.4725	0.1905
97.5	0.8805	0.4728	0.1905
97.6	0.8806	0.473	0.1905
97.7	0.881	0.4737	0.19075
97.8	0.8812	0.4739	0.19075
97.9	0.8815	0.474	0.19075
98	0.8817	0.4745	0.191
98.1	0.882	0.4748	0.191
98.2	0.8824	0.4754	0.1915
98.3	0.8829	0.4759	0.1915
98.4	0.883	0.4763	0.19175
98.5	0.8833	0.4768	0.19175
98.6	0.8834	0.4772	0.192
98.7	0.8837	0.4773	0.192
98.8	0.8837	0.4776	0.192
98.9	0.8838	0.4779	0.192
99	0.8841	0.4782	0.19225
99.1	0.8848	0.4785	0.19225
99.2	0.8852	0.4788	0.19225
99.3	0.8852	0.479	0.19225
99.4	0.8852	0.4793	0.19225
99.5	0.8854	0.4795	0.19225
99.6	0.8857	0.4795	0.19225
99.7	0.8861	0.4799	0.19225
99.8	0.8865	0.4805	0.19275
99.9	0.8868	0.4809	0.19275
100	0.887	0.4813	0.193
100.1	0.8872	0.4817	0.19325
100.2	0.8874	0.4819	0.19325
100.3	0.8876	0.4822	0.19375
100.4	0.8878	0.4825	0.194
100.5	0.888	0.4825	0.194
100.6	0.8882	0.4827	0.194
100.7	0.8885	0.4828	0.194
100.8	0.8886	0.483	0.1945
100.9	0.8889	0.4834	0.1945
101	0.8893	0.484	0.19475
101.1	0.8896	0.4841	0.195
101.2	0.8897	0.4842	0.19575
101.3	0.8901	0.4846	0.19575
101.4	0.8907	0.4848	0.196
101.5	0.891	0.4851	0.19625
101.6	0.8913	0.4851	0.19625
101.7	0.8918	0.4854	0.19625
101.8	0.892	0.4857	0.1965
101.9	0.8923	0.4859	0.1965
102	0.8924	0.4862	0.19675
102.1	0.8926	0.4865	0.197
102.2	0.8931	0.4867	0.19725
102.3	0.8933	0.4873	0.19725
102.4	0.8934	0.4875	0.1975
102.5	0.8935	0.488	0.1975
102.6	0.8938	0.4882	0.19775
102.7	0.8943	0.4887	0.198
102.8	0.8945	0.4889	0.198
102.9	0.895	0.4892	0.198
103	0.8953	0.4894	0.198
103.1	0.8954	0.4897	0.198
103.2	0.8955	0.4903	0.19825
103.3	0.8956	0.4906	0.1985
103.4	0.8957	0.4909	0.19875
103.5	0.8958	0.4911	0.19875
103.6	0.8962	0.4913	0.19875
103.7	0.8964	0.4916	0.199
103.8	0.8965	0.4921	0.199
103.9	0.8968	0.4924	0.19925
104	0.897	0.4925	0.19925
104.1	0.8973	0.4929	0.19925
104.2	0.8975	0.4934	0.19925
104.3	0.8978	0.4936	0.19925
104.4	0.8979	0.4939	0.19925
104.5	0.8982	0.4941	0.1995
104.6	0.8984	0.4945	0.1995
104.7	0.8986	0.4947	0.19975
104.8	0.8989	0.4952	0.2
104.9	0.8991	0.4955	0.2
105	0.8994	0.4962	0.20025
105.1	0.8997	0.4965	0.20075
105.2	0.9	0.4967	0.201
105.3	0.9003	0.4969	0.20125
105.4	0.9004	0.4971	0.2015
105.5	0.9007	0.4976	0.2015
105.6	0.9009	0.4981	0.2015
105.7	0.901	0.4985	0.2015
105.8	0.9013	0.4988	0.2015
105.9	0.9013	0.4993	0.2015
106	0.9019	0.4996	0.2015
106.1	0.9021	0.4997	0.2015
106.2	0.9024	0.5002	0.20175
106.3	0.9028	0.5006	0.202
106.4	0.9029	0.501	0.20225
106.5	0.9031	0.5013	0.20225
106.6	0.9032	0.5024	0.2025
106.7	0.9034	0.5027	0.2025
106.8	0.9035	0.503	0.2025
106.9	0.9035	0.5036	0.2025
107	0.9037	0.5044	0.20325
107.1	0.9039	0.5049	0.2035
107.2	0.904	0.5051	0.20375
107.3	0.9042	0.5051	0.20425
107.4	0.9042	0.5057	0.205
107.5	0.9044	0.506	0.2055
107.6	0.9046	0.5062	0.2055
107.7	0.9047	0.5064	0.2055
107.8	0.9052	0.5067	0.206
107.9	0.9058	0.507	0.2065
108	0.9061	0.5074	0.2065
108.1	0.9062	0.5076	0.2065
108.2	0.9064	0.5077	0.2065
108.3	0.9066	0.5081	0.2065
108.4	0.9068	0.5084	0.2065
108.5	0.9073	0.5086	0.2065
108.6	0.9074	0.5093	0.20675
108.7	0.9076	0.5096	0.20675
108.8	0.9077	0.5098	0.207
108.9	0.908	0.5103	0.207
109	0.9082	0.5106	0.20725
109.1	0.9084	0.5109	0.2075
109.2	0.9087	0.511	0.2075
109.3	0.9089	0.5112	0.2075
109.4	0.9091	0.5115	0.20775
109.5	0.9092	0.5116	0.20775
109.6	0.9093	0.5119	0.208
109.7	0.9095	0.5123	0.208
109.8	0.9097	0.5125	0.208
109.9	0.91	0.5127	0.20825
110	0.9104	0.5128	0.2085
110.1	0.9105	0.5132	0.20875
110.2	0.9109	0.5137	0.20925
110.3	0.9113	0.5141	0.20925
110.4	0.9116	0.5147	0.20925
110.5	0.9118	0.5147	0.2095
110.6	0.912	0.5148	0.21
110.7	0.9123	0.5151	0.21025
110.8	0.9125	0.5156	0.2105
110.9	0.9127	0.5156	0.21075
111	0.9127	0.5157	0.21075
111.1	0.9129	0.5159	0.21125
111.2	0.913	0.5163	0.21125
111.3	0.913	0.5165	0.21125
111.4	0.9135	0.517	0.2115
111.5	0.9135	0.5175	0.21175
111.6	0.9136	0.5175	0.212
111.7	0.9137	0.5178	0.212
111.8	0.9137	0.5182	0.212
111.9	0.914	0.5186	0.2125
112	0.9141	0.5189	0.2125
112.1	0.9143	0.5192	0.21325
112.2	0.9145	0.5196	0.2135
112.3	0.9146	0.5197	0.21425
112.4	0.9149	0.5202	0.21425
112.5	0.915	0.5206	0.2145
112.6	0.9152	0.5208	0.21475
112.7	0.9152	0.5208	0.21475
112.8	0.9152	0.5208	0.215
112.9	0.9155	0.521	0.21525
113	0.9157	0.5216	0.2155
113.1	0.9159	0.5218	0.216
113.2	0.9161	0.522	0.216
113.3	0.9163	0.5228	0.21625
113.4	0.9164	0.5231	0.21625
113.5	0.9169	0.5233	0.21675
113.6	0.9171	0.5236	0.217
113.7	0.9172	0.5241	0.21725
113.8	0.9175	0.5241	0.21775
113.9	0.9177	0.5243	0.21825
114	0.9179	0.5245	0.2185
114.1	0.9182	0.5248	0.2185
114.2	0.9182	0.5255	0.2185
114.3	0.9184	0.5259	0.2185
114.4	0.919	0.5262	0.219
114.5	0.9191	0.5269	0.219
114.6	0.9193	0.5274	0.219
114.7	0.9197	0.5277	0.219
114.8	0.9198	0.5281	0.219
114.9	0.9201	0.5284	0.219
115	0.9203	0.5288	0.219
115.1	0.9207	0.5291	0.219
115.2	0.921	0.5294	0.219
115.3	0.9213	0.5296	0.21925
115.4	0.9213	0.5296	0.2195
115.5	0.9213	0.5298	0.2195
115.6	0.9214	0.5301	0.21975
115.7	0.9215	0.5302	0.21975
115.8	0.9217	0.5303	0.22
115.9	0.9219	0.5309	0.22
116	0.9221	0.5311	0.22
116.1	0.9224	0.5315	0.22
116.2	0.9227	0.5318	0.22
116.3	0.9228	0.532	0.22
116.4	0.9232	0.5324	0.22
116.5	0.9235	0.5326	0.22
116.6	0.9236	0.533	0.22025
116.7	0.9238	0.5336	0.22025
116.8	0.9238	0.534	0.22025
116.9	0.924	0.5345	0.2205
117	0.9241	0.5348	0.22075
117.1	0.9244	0.5354	0.22075
117.2	0.9247	0.5361	0.221
117.3	0.9248	0.5363	0.22125
117.4	0.9248	0.5364	0.22125
117.5	0.9249	0.5369	0.22175
117.6	0.9252	0.5369	0.22175
117.7	0.9256	0.5369	0.22175
117.8	0.9258	0.537	0.222
117.9	0.9259	0.5372	0.22225
118	0.9261	0.5375	0.22225
118.1	0.9263	0.5375	0.22225
118.2	0.9265	0.5379	0.2225
118.3	0.9267	0.5379	0.22275
118.4	0.9269	0.5381	0.22275
118.5	0.9271	0.5381	0.223
118.6	0.9272	0.5391	0.22325
118.7	0.9275	0.5394	0.2235
118.8	0.9276	0.5395	0.22375
118.9	0.9278	0.54	0.224
119	0.9279	0.5404	0.22425
119.1	0.9282	0.5407	0.22475
119.2	0.9285	0.5408	0.22475
119.3	0.9286	0.5411	0.22525
119.4	0.9287	0.5415	0.22525
119.5	0.9287	0.5417	0.2255
119.6	0.9287	0.5422	0.226
119.7	0.9288	0.5424	0.226
119.8	0.9288	0.5426	0.2265
119.9	0.9289	0.5428	0.2265
120	0.9289	0.5431	0.2265
120.1	0.929	0.5433	0.2265
120.2	0.9292	0.5437	0.227
120.3	0.9293	0.544	0.22725
120.4	0.9297	0.5443	0.22725
120.5	0.9299	0.5451	0.2275
120.6	0.9301	0.5452	0.2275
120.7	0.9301	0.5452	0.22775
120.8	0.9302	0.5455	0.22825
120.9	0.9303	0.546	0.22875
121	0.9305	0.5462	0.229
121.1	0.9305	0.5467	0.229
121.2	0.9305	0.5469	0.2295
121.3	0.9308	0.5471	0.22975
121.4	0.931	0.5475	0.23
121.5	0.931	0.5477	0.23
121.6	0.9311	0.5479	0.23
121.7	0.9311	0.5481	0.23
121.8	0.9311	0.5484	0.23
121.9	0.9311	0.5488	0.23
122	0.9314	0.5492	0.23025
122.1	0.9315	0.5492	0.2305
122.2	0.9318	0.5495	0.23075
122.3	0.9318	0.5495	0.23075
122.4	0.9319	0.5498	0.231
122.5	0.9319	0.5498	0.23125
122.6	0.9319	0.5502	0.23125
122.7	0.9319	0.5504	0.23125
122.8	0.9322	0.5505	0.23125
122.9	0.9326	0.5509	0.23125
123	0.9329	0.5513	0.232
123.1	0.933	0.5517	0.2325
123.2	0.9331	0.5523	0.233
123.3	0.9331	0.5524	0.233
123.4	0.9333	0.5531	0.23325
123.5	0.9333	0.5535	0.23325
123.6	0.9333	0.554	0.2335
123.7	0.9336	0.5546	0.23375
123.8	0.9337	0.5547	0.23425
123.9	0.9337	0.5547	0.2345
124	0.934	0.5549	0.2345
124.1	0.9341	0.5553	0.2345
124.2	0.9348	0.5556	0.2345
124.3	0.935	0.5559	0.23475
124.4	0.9351	0.5566	0.23525
124.5	0.9356	0.5571	0.23525
124.6	0.9357	0.5572	0.2355
124.7	0.9361	0.5576	0.2355
124.8	0.9366	0.5579	0.23575
124.9	0.9371	0.5582	0.236
125	0.9372	0.5585	0.23625
125.1	0.9374	0.5589	0.23625
125.2	0.9377	0.5592	0.23625
125.3	0.9378	0.5594	0.23625
125.4	0.9379	0.5596	0.23675
125.5	0.9382	0.5597	0.237
125.6	0.9384	0.5598	0.23725
125.7	0.9386	0.56	0.23725
125.8	0.9387	0.5605	0.23725
125.9	0.9388	0.5606	0.23725
126	0.9389	0.5606	0.23725
126.1	0.939	0.5611	0.23725
126.2	0.9391	0.5614	0.23775
126.3	0.9392	0.5616	0.238
126.4	0.9393	0.5619	0.23825
126.5	0.9394	0.5623	0.23825
126.6	0.9397	0.5625	0.2385
126.7	0.9398	0.5628	0.23875
126.8	0.9398	0.5633	0.239
126.9	0.9399	0.5637	0.23925
127	0.94	0.5639	0.2395
127.1	0.94	0.564	0.24
127.2	0.9404	0.5642	0.2405
127.3	0.9404	0.5645	0.2405
127.4	0.9404	0.5648	0.2405
127.5	0.9405	0.565	0.24075
127.6	0.9407	0.5656	0.241
127.7	0.9409	0.5661	0.24125
127.8	0.941	0.5666	0.24125
127.9	0.9411	0.5667	0.2415
128	0.9415	0.5669	0.24175
128.1	0.9415	0.5671	0.24175
128.2	0.9416	0.5672	0.242
128.3	0.9419	0.5677	0.242
128.4	0.9419	0.5681	0.242
128.5	0.9419	0.5686	0.242
128.6	0.942	0.5691	0.242
128.7	0.942	0.5695	0.242
128.8	0.9422	0.5701	0.24225
128.9	0.9422	0.5709	0.24225
129	0.9422	0.5711	0.24225
129.1	0.9423	0.5714	0.24225
129.2	0.9425	0.5717	0.2425
129.3	0.9425	0.572	0.2425
129.4	0.9425	0.5722	0.2425
129.5	0.9427	0.5723	0.2425
129.6	0.9427	0.5724	0.2425
129.7	0.9427	0.5726	0.24275
129.8	0.9429	0.5729	0.24275
129.9	0.9431	0.5732	0.24275
130	0.9434	0.5734	0.24275
130.1	0.9439	0.5736	0.243
130.2	0.9441	0.5738	0.243
130.3	0.9443	0.5739	0.243
130.4	0.9446	0.5741	0.243
130.5	0.9447	0.5743	0.24325
130.6	0.9448	0.5748	0.2435
130.7	0.9448	0.575	0.244
130.8	0.9449	0.5751	0.2445
130.9	0.9449	0.5756	0.24475
131	0.9451	0.5758	0.24525
131.1	0.9452	0.5765	0.24525
131.2	0.9457	0.5773	0.2455
131.3	0.9458	0.5777	0.2455
131.4	0.9459	0.5782	0.24575
131.5	0.946	0.5783	0.24575
131.6	0.9463	0.5786	0.24575
131.7	0.9464	0.5794	0.246
131.8	0.9465	0.5798	0.24625
131.9	0.9467	0.5801	0.24675
132	0.9467	0.5806	0.247
132.1	0.9468	0.5807	0.24725
132.2	0.9469	0.5811	0.24775
132.3	0.9469	0.5816	0.24775
132.4	0.9473	0.5819	0.24825
132.5	0.9474	0.582	0.2485
132.6	0.9474	0.5821	0.24875
132.7	0.9474	0.5829	0.24875
132.8	0.9475	0.5831	0.24875
132.9	0.9476	0.5833	0.24925
133	0.9477	0.5834	0.25
133.1	0.9477	0.5839	0.25025
133.2	0.9477	0.5841	0.25025
133.3	0.9479	0.5843	0.25025
133.4	0.9479	0.5844	0.2505
133.5	0.9479	0.5846	0.25075
133.6	0.9479	0.5849	0.251
133.7	0.948	0.5854	0.251
133.8	0.9482	0.5858	0.251
133.9	0.9483	0.5861	0.251
134	0.9484	0.5865	0.25125
134.1	0.9484	0.5868	0.25125
134.2	0.9484	0.5871	0.25175
134.3	0.9484	0.5871	0.252
134.4	0.9484	0.5875	0.252
134.5	0.9489	0.5875	0.252
134.6	0.949	0.5876	0.25225
134.7	0.9491	0.5876	0.25275
134.8	0.9491	0.5877	0.25275
134.9	0.9492	0.5884	0.25275
135	0.9493	0.5888	0.25275
135.1	0.9495	0.5889	0.25275
135.2	0.9497	0.5889	0.25325
135.3	0.9498	0.5894	0.25325
135.4	0.9501	0.5898	0.2535
135.5	0.9502	0.5899	0.2535
135.6	0.9502	0.5905	0.2535
135.7	0.9502	0.5909	0.25375
135.8	0.9502	0.591	0.254
135.9	0.9502	0.5915	0.254
136	0.9503	0.5918	0.2545
136.1	0.9504	0.5922	0.25475
136.2	0.9507	0.5925	0.25475
136.3	0.951	0.5928	0.255
136.4	0.9511	0.5933	0.25525
136.5	0.9511	0.5934	0.25525
136.6	0.9513	0.5938	0.2555
136.7	0.9515	0.5942	0.2555
136.8	0.9516	0.5944	0.2555
136.9	0.9517	0.5948	0.2555
137	0.9519	0.5952	0.25575
137.1	0.952	0.5955	0.25575
137.2	0.9521	0.5955	0.25625
137.3	0.9524	0.5956	0.2565
137.4	0.9527	0.5957	0.2565
137.5	0.953	0.5958	0.25675
137.6	0.9531	0.5962	0.257
137.7	0.9531	0.5964	0.257
137.8	0.9532	0.5964	0.257
137.9	0.9532	0.5965	0.257
138	0.9532	0.5969	0.2575
138.1	0.9536	0.5972	0.258
138.2	0.9536	0.5974	0.25825
138.3	0.9537	0.5979	0.25825
138.4	0.9537	0.5983	0.25825
138.5	0.9539	0.5985	0.25825
138.6	0.954	0.5985	0.25825
138.7	0.9541	0.5987	0.25825
138.8	0.9542	0.5991	0.25825
138.9	0.9543	0.5992	0.25825
139	0.9543	0.5994	0.25875
139.1	0.9545	0.5995	0.25925
139.2	0.9545	0.5998	0.25925
139.3	0.9545	0.6001	0.25925
139.4	0.9547	0.6004	0.25925
139.5	0.9549	0.6004	0.25925
139.6	0.955	0.6004	0.25925
139.7	0.9551	0.6008	0.2595
139.8	0.9552	0.6008	0.2595
139.9	0.9553	0.601	0.2595
140	0.9553	0.6014	0.2595
140.1	0.9555	0.6016	0.2595
140.2	0.9556	0.6024	0.25975
140.3	0.9557	0.6028	0.26
140.4	0.9557	0.6029	0.26
140.5	0.9557	0.603	0.26
140.6	0.9557	0.6033	0.261
140.7	0.9558	0.6037	0.261
140.8	0.956	0.6037	0.2615
140.9	0.9561	0.6039	0.26225
141	0.9563	0.6045	0.26225
141.1	0.9564	0.6048	0.2625
141.2	0.9564	0.6049	0.2625
141.3	0.9564	0.6053	0.26325
141.4	0.9565	0.6058	0.26325
141.5	0.9565	0.606	0.2635
141.6	0.9566	0.6062	0.2635
141.7	0.9567	0.6067	0.26375
141.8	0.9569	0.6069	0.26425
141.9	0.9569	0.6072	0.2645
142	0.9569	0.6075	0.2645
142.1	0.957	0.6077	0.2645
142.2	0.9571	0.6079	0.2645
142.3	0.9572	0.608	0.2645
142.4	0.9574	0.6083	0.2645
142.5	0.9574	0.6085	0.2645
142.6	0.9575	0.609	0.265
142.7	0.9578	0.6094	0.265
142.8	0.9579	0.6097	0.265
142.9	0.958	0.6097	0.265
143	0.958	0.6101	0.26525
143.1	0.9582	0.6102	0.26525
143.2	0.9583	0.6108	0.26575
143.3	0.9583	0.6112	0.26575
143.4	0.9584	0.6115	0.26575
143.5	0.9586	0.6118	0.26575
143.6	0.9587	0.6118	0.26575
143.7	0.9588	0.6121	0.26575
143.8	0.959	0.6122	0.26625
143.9	0.959	0.6124	0.2665
144	0.959	0.6126	0.2665
144.1	0.959	0.6129	0.2665
144.2	0.9591	0.6131	0.2665
144.3	0.9592	0.6133	0.2665
144.4	0.9594	0.6133	0.267
144.5	0.9594	0.6134	0.26775
144.6	0.9594	0.6135	0.26775
144.7	0.9596	0.6136	0.268
144.8	0.9596	0.6137	0.26825
144.9	0.9598	0.6139	0.26825
145	0.9599	0.6141	0.26825
145.1	0.9601	0.6141	0.2685
145.2	0.9601	0.6142	0.26875
145.3	0.9601	0.6146	0.26875
145.4	0.9603	0.6148	0.26875
145.5	0.9603	0.6149	0.269
145.6	0.9603	0.6151	0.2695
145.7	0.9604	0.6156	0.26975
145.8	0.9605	0.6159	0.26975
145.9	0.9605	0.616	0.27
146	0.9606	0.6161	0.27025
146.1	0.9607	0.6163	0.27025
146.2	0.9608	0.6166	0.2705
146.3	0.961	0.6168	0.271
146.4	0.961	0.6171	0.271
146.5	0.9611	0.6179	0.2715
146.6	0.9612	0.6183	0.27175
146.7	0.9614	0.6186	0.272
146.8	0.9614	0.6192	0.2725
146.9	0.9615	0.6193	0.2725
147	0.9617	0.6195	0.2725
147.1	0.9618	0.6201	0.27325
147.2	0.962	0.6203	0.2735
147.3	0.962	0.6205	0.2735
147.4	0.9621	0.6211	0.27375
147.5	0.9622	0.6212	0.27425
147.6	0.9624	0.6212	0.2745
147.7	0.9624	0.6213	0.2745
147.8	0.9624	0.6216	0.2745
147.9	0.9624	0.6216	0.2745
148	0.9626	0.6221	0.2745
148.1	0.9628	0.6223	0.275
148.2	0.9629	0.6227	0.275
148.3	0.963	0.623	0.27525
148.4	0.963	0.6232	0.2755
148.5	0.9632	0.6233	0.27575
148.6	0.9633	0.6235	0.27575
148.7	0.9633	0.6237	0.27625
148.8	0.9634	0.624	0.27675
148.9	0.9634	0.6241	0.27675
149	0.9634	0.6244	0.277
149.1	0.9636	0.6245	0.27725
149.2	0.9637	0.625	0.27775
149.3	0.9638	0.6252	0.27775
149.4	0.9639	0.6257	0.27825
149.5	0.9639	0.626	0.27825
149.6	0.9639	0.6266	0.27825
149.7	0.9639	0.6268	0.27825
149.8	0.9639	0.6271	0.2785
149.9	0.964	0.6276	0.27875
150	0.964	0.6278	0.27875
150.1	0.9644	0.6283	0.27875
150.2	0.9645	0.6285	0.279
150.3	0.9647	0.6286	0.279
150.4	0.9647	0.6287	0.27925
150.5	0.9647	0.629	0.27925
150.6	0.9647	0.6292	0.27925
150.7	0.9648	0.6296	0.27925
150.8	0.9648	0.6299	0.27925
150.9	0.9648	0.6304	0.2795
151	0.9649	0.6304	0.28
151.1	0.9649	0.6306	0.28025
151.2	0.9651	0.6308	0.2805
151.3	0.9651	0.631	0.2805
151.4	0.9651	0.6311	0.2805
151.5	0.9652	0.6313	0.28075
151.6	0.9652	0.6318	0.28075
151.7	0.9652	0.6321	0.28075
151.8	0.9653	0.6322	0.28125
151.9	0.9653	0.6326	0.28125
152	0.9653	0.6332	0.28125
152.1	0.9653	0.6333	0.282
152.2	0.9654	0.6338	0.282
152.3	0.9656	0.6339	0.282
152.4	0.9656	0.6341	0.28225
152.5	0.9657	0.6345	0.28225
152.6	0.9657	0.635	0.2825
152.7	0.9657	0.6351	0.2825
152.8	0.9658	0.6353	0.2825
152.9	0.9661	0.6357	0.2825
153	0.9661	0.6359	0.28275
153.1	0.9661	0.6365	0.28275
153.2	0.9661	0.6367	0.283
153.3	0.9661	0.6371	0.283
153.4	0.9663	0.6376	0.28325
153.5	0.9664	0.6376	0.2835
153.6	0.9665	0.6378	0.28375
153.7	0.9667	0.6382	0.28375
153.8	0.9667	0.6384	0.284
153.9	0.9668	0.6386	0.284
154	0.9669	0.6386	0.284
154.1	0.967	0.6389	0.284
154.2	0.967	0.6393	0.28425
154.3	0.9671	0.6394	0.28425
154.4	0.9671	0.6394	0.28425
154.5	0.9672	0.6397	0.2845
154.6	0.9673	0.64	0.2845
154.7	0.9673	0.6402	0.2845
154.8	0.9673	0.6403	0.28475
154.9	0.9673	0.6403	0.28475
155	0.9675	0.6404	0.28475
155.1	0.9675	0.6406	0.285
155.2	0.9676	0.6408	0.285
155.3	0.9678	0.6409	0.2855
155.4	0.9679	0.6412	0.2855
155.5	0.968	0.6412	0.2855
155.6	0.968	0.6413	0.28575
155.7	0.9682	0.6414	0.28575
155.8	0.9683	0.6415	0.286
155.9	0.9684	0.6415	0.286
156	0.9686	0.6417	0.286
156.1	0.9686	0.6418	0.286
156.2	0.9686	0.6419	0.28625
156.3	0.9686	0.6419	0.28725
156.4	0.9686	0.6422	0.2875
156.5	0.9688	0.6428	0.2875
156.6	0.9689	0.6432	0.288
156.7	0.9691	0.6432	0.288
156.8	0.9691	0.6435	0.288
156.9	0.9692	0.644	0.28825
157	0.9694	0.6441	0.28875
157.1	0.9695	0.6445	0.289
157.2	0.9695	0.6446	0.289
157.3	0.9696	0.6451	0.2895
157.4	0.9696	0.6452	0.2895
157.5	0.9697	0.6455	0.28975
157.6	0.9698	0.6459	0.29
157.7	0.9698	0.6462	0.29
157.8	0.9699	0.6463	0.29
157.9	0.9699	0.6466	0.29025
158	0.9699	0.6466	0.29025
158.1	0.9699	0.6466	0.29025
158.2	0.9699	0.6467	0.2905
158.3	0.97	0.647	0.2905
158.4	0.9701	0.647	0.29075
158.5	0.9702	0.647	0.29075
158.6	0.9702	0.6473	0.291
158.7	0.9703	0.6474	0.291
158.8	0.9704	0.6477	0.291
158.9	0.9705	0.6478	0.29125
159	0.9705	0.6479	0.29125
159.1	0.9705	0.6481	0.29125
159.2	0.9705	0.6482	0.29125
159.3	0.9707	0.6487	0.2915
159.4	0.9707	0.6493	0.29175
159.5	0.9708	0.6496	0.292
159.6	0.9708	0.6499	0.292
159.7	0.9708	0.6501	0.292
159.8	0.9711	0.6504	0.292
159.9	0.9711	0.6507	0.29225
160	0.9712	0.651	0.2925
160.1	0.9714	0.6513	0.29275
160.2	0.9714	0.6515	0.293
160.3	0.9714	0.6517	0.293
160.4	0.9716	0.6519	0.293
160.5	0.9717	0.652	0.29325
160.6	0.9717	0.6526	0.2935
160.7	0.9717	0.653	0.2935
160.8	0.9718	0.6533	0.29375
160.9	0.9718	0.6537	0.294
161	0.9719	0.6537	0.29425
161.1	0.972	0.6538	0.29475
161.2	0.972	0.6541	0.29475
161.3	0.972	0.6544	0.29475
161.4	0.9724	0.6548	0.29475
161.5	0.9725	0.6548	0.29475
161.6	0.9726	0.655	0.29475
161.7	0.9726	0.6552	0.29475
161.8	0.9727	0.6553	0.29475
161.9	0.9727	0.6554	0.29525
162	0.9728	0.6557	0.2955
162.1	0.973	0.656	0.29575
162.2	0.9731	0.6562	0.296
162.3	0.9731	0.6566	0.296
162.4	0.9731	0.6568	0.2965
162.5	0.9733	0.657	0.297
162.6	0.9733	0.6573	0.29725
162.7	0.9733	0.6574	0.29725
162.8	0.9733	0.6574	0.2975
162.9	0.9733	0.6575	0.29775
163	0.9733	0.6579	0.29775
163.1	0.9733	0.6579	0.298
163.2	0.9733	0.6579	0.298
163.3	0.9735	0.6581	0.29825
163.4	0.9736	0.6583	0.29825
163.5	0.9736	0.6583	0.29825
163.6	0.9737	0.6585	0.29825
163.7	0.9738	0.6587	0.29875
163.8	0.9738	0.6589	0.29875
163.9	0.9738	0.6589	0.299
164	0.9738	0.6591	0.299
164.1	0.9738	0.6592	0.299
164.2	0.9738	0.6596	0.299
164.3	0.9738	0.6596	0.299
164.4	0.9739	0.6598	0.299
164.5	0.974	0.6602	0.2995
164.6	0.974	0.6604	0.3
164.7	0.9741	0.6606	0.30025
164.8	0.9742	0.6611	0.30025
164.9	0.9744	0.6612	0.30025
165	0.9744	0.6616	0.30025
165.1	0.9745	0.6616	0.3005
165.2	0.9745	0.6616	0.30075
165.3	0.9746	0.662	0.30125
165.4	0.9747	0.6622	0.3015
165.5	0.9747	0.6626	0.3015
165.6	0.9748	0.6628	0.3015
165.7	0.975	0.6628	0.3015
165.8	0.975	0.6629	0.302
165.9	0.9751	0.663	0.302
166	0.9751	0.6632	0.30225
166.1	0.9751	0.6635	0.30225
166.2	0.9751	0.6638	0.3025
166.3	0.9753	0.6642	0.3025
166.4	0.9753	0.6644	0.3025
166.5	0.9755	0.6645	0.30275
166.6	0.9755	0.6649	0.30275
166.7	0.9755	0.6649	0.30275
166.8	0.9756	0.6653	0.303
166.9	0.9759	0.6654	0.30325
167	0.9759	0.6656	0.30325
167.1	0.9759	0.6657	0.30325
167.2	0.976	0.6658	0.30325
167.3	0.976	0.666	0.3035
167.4	0.9762	0.6662	0.30375
167.5	0.9762	0.6664	0.304
167.6	0.9764	0.6666	0.304
167.7	0.9764	0.6668	0.304
167.8	0.9764	0.667	0.304
167.9	0.9764	0.6672	0.304
168	0.9764	0.6675	0.304
168.1	0.9764	0.6676	0.30425
168.2	0.9764	0.6678	0.30425
168.3	0.9764	0.6679	0.30425
168.4	0.9765	0.6681	0.3045
168.5	0.9765	0.6685	0.3045
168.6	0.9765	0.6686	0.30475
168.7	0.9765	0.6689	0.30475
168.8	0.9766	0.6689	0.30475
168.9	0.9766	0.6689	0.305
169	0.9766	0.6691	0.30575
169.1	0.9767	0.6696	0.30575
169.2	0.9767	0.6698	0.30575
169.3	0.9768	0.6699	0.30575
169.4	0.9768	0.67	0.30575
169.5	0.9768	0.67	0.30625
169.6	0.9768	0.67	0.3065
169.7	0.9768	0.6701	0.3065
169.8	0.9768	0.6704	0.3065
169.9	0.9769	0.6706	0.3065
170	0.9771	0.6707	0.30675
170.1	0.9771	0.671	0.307
170.2	0.9772	0.6711	0.30725
170.3	0.9772	0.6713	0.30775
170.4	0.9772	0.6717	0.30775
170.5	0.9773	0.6718	0.30825
170.6	0.9774	0.6721	0.3085
170.7	0.9774	0.6723	0.3085
170.8	0.9775	0.6723	0.3085
170.9	0.9775	0.6725	0.30875
171	0.9776	0.6726	0.30875
171.1	0.9776	0.6726	0.309
171.2	0.9778	0.6728	0.30925
171.3	0.9779	0.6729	0.30925
171.4	0.978	0.6732	0.30925
171.5	0.978	0.6736	0.30925
171.6	0.9781	0.6739	0.30925
171.7	0.9781	0.6743	0.30925
171.8	0.9783	0.6747	0.30925
171.9	0.9783	0.6748	0.3095
172	0.9784	0.6749	0.30975
172.1	0.9785	0.675	0.31
172.2	0.9785	0.675	0.31
172.3	0.9786	0.6752	0.31025
172.4	0.9788	0.6755	0.31025
172.5	0.9788	0.6757	0.31025
172.6	0.9788	0.6763	0.3105
172.7	0.9789	0.6764	0.31075
172.8	0.9789	0.6768	0.31075
172.9	0.979	0.6769	0.31125
173	0.979	0.677	0.3115
173.1	0.979	0.6772	0.3115
173.2	0.9791	0.6773	0.31175
173.3	0.9791	0.6775	0.3125
173.4	0.9791	0.6777	0.31275
173.5	0.9792	0.6778	0.31275
173.6	0.9793	0.6779	0.31325
173.7	0.9793	0.6781	0.31325
173.8	0.9793	0.6781	0.31325
173.9	0.9793	0.6783	0.31325
174	0.9793	0.6786	0.3135
174.1	0.9793	0.679	0.3135
174.2	0.9794	0.6794	0.31375
174.3	0.9794	0.6794	0.31425
174.4	0.9795	0.6796	0.3145
174.5	0.9795	0.6799	0.3145
174.6	0.9795	0.6803	0.31475
174.7	0.9796	0.6805	0.315
174.8	0.9797	0.6808	0.315
174.9	0.9797	0.6811	0.315
175	0.9798	0.6813	0.31525
175.1	0.9798	0.6814	0.31575
175.2	0.9799	0.6817	0.31575
175.3	0.9801	0.682	0.3165
175.4	0.9802	0.6822	0.31675
175.5	0.9802	0.6824	0.317
175.6	0.9803	0.6827	0.317
175.7	0.9803	0.6829	0.317
175.8	0.9804	0.6832	0.317
175.9	0.9804	0.6834	0.3175
176	0.9804	0.6837	0.3175
176.1	0.9804	0.6838	0.3175
176.2	0.9804	0.6838	0.3175
176.3	0.9805	0.6838	0.31775
176.4	0.9805	0.684	0.31775
176.5	0.9805	0.6844	0.31825
176.6	0.9805	0.6846	0.31875
176.7	0.9806	0.6847	0.319
176.8	0.9806	0.6849	0.319
176.9	0.9806	0.6851	0.319
177	0.9806	0.6852	0.31925
177.1	0.9806	0.6854	0.31925
177.2	0.9806	0.6855	0.3195
177.3	0.9806	0.6856	0.3195
177.4	0.9806	0.6859	0.31975
177.5	0.9806	0.6859	0.3205
177.6	0.9807	0.6861	0.32075
177.7	0.9807	0.6863	0.321
177.8	0.9807	0.6865	0.321
177.9	0.9807	0.6865	0.321
178	0.9809	0.6865	0.32125
178.1	0.9809	0.6868	0.3215
178.2	0.9809	0.6873	0.3215
178.3	0.9809	0.6874	0.322
178.4	0.981	0.6878	0.322
178.5	0.981	0.6882	0.322
178.6	0.981	0.6885	0.322
178.7	0.9811	0.6886	0.32225
178.8	0.9811	0.6886	0.32275
178.9	0.9811	0.6887	0.32275
179	0.9811	0.6891	0.323
179.1	0.9811	0.6894	0.323
179.2	0.9811	0.6895	0.323
179.3	0.9811	0.6898	0.3235
179.4	0.9811	0.6901	0.3235
179.5	0.9811	0.6902	0.3235
179.6	0.9812	0.6906	0.3235
179.7	0.9812	0.6913	0.3235
179.8	0.9814	0.6916	0.32375
179.9	0.9814	0.6917	0.324
180	0.9815	0.6917	0.32425
180.1	0.9815	0.6919	0.32425
180.2	0.9817	0.6922	0.32425
180.3	0.9819	0.6926	0.32425
180.4	0.982	0.6927	0.32475
180.5	0.9821	0.6928	0.325
180.6	0.9821	0.6928	0.32525
180.7	0.9823	0.6929	0.32575
180.8	0.9825	0.6931	0.326
180.9	0.9825	0.6934	0.3265
181	0.9825	0.6936	0.3265
181.1	0.9825	0.6937	0.32675
181.2	0.9825	0.6938	0.32675
181.3	0.9825	0.6941	0.32725
181.4	0.9825	0.6945	0.32725
181.5	0.9825	0.6946	0.32725
181.6	0.9826	0.6949	0.32725
181.7	0.9827	0.6952	0.32725
181.8	0.9827	0.6954	0.32725
181.9	0.9827	0.6955	0.32775
182	0.9829	0.6959	0.32775
182.1	0.9829	0.6961	0.32775
182.2	0.9829	0.6962	0.328
182.3	0.9829	0.6964	0.3285
182.4	0.983	0.6966	0.32875
182.5	0.983	0.6967	0.329
182.6	0.983	0.6968	0.329
182.7	0.983	0.697	0.32925
182.8	0.983	0.6971	0.32925
182.9	0.983	0.6973	0.32975
183	0.983	0.6974	0.32975
183.1	0.9831	0.6974	0.33025
183.2	0.9831	0.6976	0.33025
183.3	0.9831	0.6978	0.33025
183.4	0.9831	0.6979	0.33025
183.5	0.9832	0.6981	0.33025
183.6	0.9832	0.6982	0.33025
183.7	0.9832	0.6984	0.33025
183.8	0.9832	0.6989	0.33025
183.9	0.9833	0.699	0.33025
184	0.9833	0.6992	0.33025
184.1	0.9834	0.6994	0.33025
184.2	0.9834	0.6994	0.3305
184.3	0.9834	0.6998	0.33075
184.4	0.9835	0.7	0.331
184.5	0.9835	0.7001	0.331
184.6	0.9835	0.7004	0.331
184.7	0.9835	0.7005	0.331
184.8	0.9836	0.7005	0.331
184.9	0.9837	0.7005	0.331
185	0.9838	0.7005	0.331
185.1	0.9838	0.7006	0.331
185.2	0.9838	0.7009	0.33125
185.3	0.9839	0.7009	0.33125
185.4	0.9839	0.701	0.33125
185.5	0.9839	0.7012	0.332
185.6	0.9839	0.7013	0.3325
185.7	0.9839	0.7016	0.333
185.8	0.9839	0.7016	0.333
185.9	0.9839	0.7021	0.33325
186	0.984	0.7024	0.3335
186.1	0.9842	0.7024	0.33375
186.2	0.9842	0.7024	0.334
186.3	0.9843	0.7026	0.334
186.4	0.9843	0.7028	0.334
186.5	0.9843	0.7031	0.334
186.6	0.9844	0.7032	0.3345
186.7	0.9845	0.7038	0.3345
186.8	0.9847	0.704	0.3345
186.9	0.9847	0.7044	0.3345
187	0.9847	0.7045	0.3345
187.1	0.9847	0.7047	0.3345
187.2	0.9848	0.7048	0.33525
187.3	0.9848	0.7049	0.3355
187.4	0.9848	0.7052	0.3355
187.5	0.9848	0.7053	0.3355
187.6	0.9849	0.7054	0.33625
187.7	0.9851	0.7059	0.3365
187.8	0.9852	0.706	0.3365
187.9	0.9852	0.7062	0.33675
188	0.9852	0.7067	0.33675
188.1	0.9852	0.7068	0.337
188.2	0.9852	0.707	0.337
188.3	0.9853	0.707	0.33725
188.4	0.9853	0.7072	0.33775
188.5	0.9853	0.7072	0.33775
188.6	0.9855	0.7072	0.3385
188.7	0.9857	0.7073	0.3385
188.8	0.9857	0.7073	0.33875
188.9	0.9857	0.7074	0.339
189	0.9857	0.7076	0.33925
189.1	0.9858	0.708	0.3395
189.2	0.9858	0.7083	0.3395
189.3	0.9859	0.7084	0.3395
189.4	0.9859	0.7087	0.33975
189.5	0.9859	0.7088	0.33975
189.6	0.9859	0.7088	0.33975
189.7	0.9859	0.7089	0.33975
189.8	0.9859	0.7091	0.33975
189.9	0.9859	0.7093	0.33975
190	0.9859	0.7093	0.33975
190.1	0.9859	0.7098	0.34
190.2	0.986	0.7099	0.3405
190.3	0.9861	0.71	0.34075
190.4	0.9861	0.7101	0.34075
190.5	0.9862	0.7103	0.341
190.6	0.9862	0.7103	0.34125
190.7	0.9862	0.7106	0.3415
190.8	0.9862	0.7106	0.3415
190.9	0.9862	0.7108	0.34175
191	0.9862	0.7108	0.34175
191.1	0.9862	0.7109	0.34175
191.2	0.9862	0.7109	0.342
191.3	0.9863	0.7112	0.342
191.4	0.9863	0.7113	0.342
191.5	0.9864	0.7116	0.34225
191.6	0.9865	0.7117	0.34225
191.7	0.9866	0.7118	0.3425
191.8	0.9866	0.7123	0.34275
191.9	0.9868	0.7124	0.34275
192	0.9868	0.7125	0.34275
192.1	0.9868	0.7125	0.34275
192.2	0.9868	0.7127	0.34275
192.3	0.987	0.7128	0.34275
192.4	0.9871	0.713	0.34325
192.5	0.9871	0.7132	0.3435
192.6	0.9871	0.7133	0.344
192.7	0.9871	0.7138	0.344
192.8	0.9871	0.714	0.344
192.9	0.9871	0.7145	0.34425
193	0.9871	0.7148	0.34425
193.1	0.9871	0.715	0.34475
193.2	0.9871	0.7154	0.34475
193.3	0.9871	0.7155	0.34475
193.4	0.9871	0.7156	0.345
193.5	0.9871	0.7158	0.34525
193.6	0.9871	0.716	0.3455
193.7	0.9871	0.716	0.3455
193.8	0.9871	0.7161	0.3455
193.9	0.9871	0.7163	0.3455
194	0.9871	0.7166	0.34575
194.1	0.9872	0.7169	0.34625
194.2	0.9873	0.7169	0.34625
194.3	0.9873	0.717	0.34625
194.4	0.9873	0.7172	0.3465
194.5	0.9873	0.7174	0.34675
194.6	0.9873	0.7175	0.347
194.7	0.9876	0.7179	0.34725
194.8	0.9876	0.7179	0.34725
194.9	0.9877	0.7183	0.3475
195	0.9877	0.7185	0.34775
195.1	0.9877	0.7187	0.34825
195.2	0.9878	0.7189	0.3485
195.3	0.9878	0.719	0.349
195.4	0.9878	0.7191	0.349
195.5	0.9878	0.7192	0.349
195.6	0.9878	0.7193	0.349
195.7	0.9878	0.7193	0.349
195.8	0.9879	0.7194	0.349
195.9	0.9879	0.7195	0.34925
196	0.9879	0.7195	0.34925
196.1	0.9879	0.7196	0.3495
196.2	0.9879	0.7197	0.34975
196.3	0.9879	0.7199	0.34975
196.4	0.9879	0.7201	0.35025
196.5	0.988	0.7201	0.3505
196.6	0.988	0.7203	0.35075
196.7	0.988	0.7205	0.35075
196.8	0.988	0.7206	0.35075
196.9	0.988	0.721	0.351
197	0.988	0.7211	0.351
197.1	0.9881	0.7212	0.35125
197.2	0.9882	0.7213	0.35125
197.3	0.9882	0.7216	0.35125
197.4	0.9882	0.7218	0.35125
197.5	0.9882	0.722	0.352
197.6	0.9882	0.7222	0.35225
197.7	0.9882	0.7224	0.35275
197.8	0.9882	0.7227	0.353
197.9	0.9882	0.7229	0.353
198	0.9882	0.7229	0.353
198.1	0.9882	0.723	0.35375
198.2	0.9882	0.7233	0.35375
198.3	0.9883	0.7234	0.35375
198.4	0.9884	0.7235	0.354
198.5	0.9885	0.7235	0.354
198.6	0.9885	0.7238	0.3545
198.7	0.9885	0.7238	0.35475
198.8	0.9885	0.7239	0.35475
198.9	0.9885	0.7241	0.35475
199	0.9885	0.7242	0.35475
199.1	0.9885	0.7242	0.355
199.2	0.9886	0.7242	0.355
199.3	0.9886	0.7243	0.355
199.4	0.9886	0.7245	0.355
199.5	0.9886	0.7248	0.35575
199.6	0.9887	0.7251	0.356
199.7	0.9887	0.7252	0.35625
199.8	0.9887	0.7254	0.35625
[truncated: 8,002 more rows]

## Sheet: (c) Population GaAs
Time (ns)	Population
	PBE	Scissor	HSE
0.1	0	0	0
0.2	0.116602	0.0209635	0.00533854
0.3	0.216341	0.0425781	0.009375
0.4	0.307227	0.0638021	0.014388
0.5	0.381836	0.0828776	0.0196615
0.6	0.453711	0.102669	0.0244141
0.7	0.514583	0.121484	0.0301432
0.8	0.566667	0.137435	0.0348307
0.9	0.616406	0.155208	0.0396484
1	0.657878	0.172331	0.0440104
1.1	0.696419	0.189062	0.0488932
1.2	0.730794	0.206315	0.0540365
1.3	0.760938	0.222331	0.059375
1.4	0.786654	0.239714	0.0638672
1.5	0.811198	0.253776	0.0682292
1.6	0.830859	0.268164	0.0722005
1.7	0.850846	0.282031	0.0763672
1.8	0.866471	0.297591	0.08125
1.9	0.880859	0.31224	0.0866536
2	0.893359	0.32487	0.0908203
2.1	0.904232	0.338802	0.0964844
2.2	0.915299	0.352539	0.102279
2.3	0.925456	0.366016	0.107747
2.4	0.934049	0.378581	0.111654
2.5	0.942253	0.390755	0.116081
2.6	0.948958	0.403451	0.119987
2.7	0.954362	0.416602	0.124935
2.8	0.95918	0.428776	0.128841
2.9	0.963737	0.439518	0.132747
3	0.967969	0.451888	0.13763
3.1	0.97168	0.46276	0.142383
3.2	0.97474	0.471745	0.14707
3.3	0.977604	0.481836	0.150911
3.4	0.979883	0.492122	0.154883
3.5	0.982357	0.500065	0.15944
3.6	0.984245	0.507682	0.163607
3.7	0.986458	0.517773	0.168555
3.8	0.988021	0.525781	0.173112
3.9	0.989909	0.535417	0.177604
4	0.990951	0.545573	0.182422
4.1	0.991992	0.555013	0.186393
4.2	0.992904	0.565365	0.190495
4.3	0.993685	0.573828	0.194727
4.4	0.994792	0.583138	0.198828
4.5	0.995508	0.589844	0.203776
4.6	0.996029	0.598893	0.207292
4.7	0.996224	0.607357	0.211003
4.8	0.99681	0.615625	0.215365
4.9	0.997201	0.622591	0.219401
5	0.997461	0.63099	0.222721
5.1	0.997786	0.639193	0.227474
5.2	0.997982	0.646875	0.231315
5.3	0.998112	0.653646	0.236133
5.4	0.998112	0.661003	0.240755
5.5	0.998307	0.667188	0.245312
5.6	0.998763	0.674219	0.248698
5.7	0.998893	0.680469	0.252018
5.8	0.999089	0.686328	0.255599
5.9	0.999089	0.692578	0.258789
6	0.999089	0.698438	0.263086
6.1	0.999154	0.703516	0.267383
6.2	0.999219	0.709049	0.271354
6.3	0.999414	0.714974	0.274609
6.4	0.999414	0.721419	0.279492
6.5	0.999544	0.727669	0.283008
6.6	0.999544	0.734375	0.286914
6.7	0.999609	0.739323	0.291992
6.8	0.999609	0.744661	0.297005
6.9	0.999674	0.749935	0.300326
7	0.999674	0.754883	0.303971
7.1	0.999805	0.760482	0.307031
7.2	0.99987	0.765625	0.309961
7.3	0.99987	0.771615	0.313151
7.4	0.99987	0.775716	0.317383
7.5	0.99987	0.78099	0.321549
7.6	0.99987	0.786263	0.325195
7.7	0.999935	0.790495	0.329297
7.8	0.999935	0.794141	0.332031
7.9	1	0.798568	0.335221
8	1	0.802344	0.337956
8.1	1	0.806641	0.341016
8.2	1	0.810482	0.345117
8.3	1	0.814063	0.349023
8.4	1	0.817187	0.352474
8.5	1	0.820573	0.355924
8.6	1	0.82474	0.359049
8.7	1	0.828646	0.362695
8.8	1	0.83151	0.365625
8.9	1	0.835221	0.36862
9	1	0.839323	0.371484
9.1	1	0.841732	0.374219
9.2	1	0.844596	0.377604
9.3	1	0.848372	0.379948
9.4	1	0.851497	0.383138
9.5	1	0.854362	0.386198
9.6	1	0.85599	0.389128
9.7	1	0.858398	0.391862
9.8	1	0.861263	0.394661
9.9	1	0.863997	0.397917
10	1	0.866667	0.401302
10.1	1	0.869661	0.404427
10.2	1	0.871875	0.406966
10.3	1	0.874479	0.410091
10.4	1	0.876563	0.413151
10.5	1	0.879297	0.416341
10.6	1	0.881641	0.419141
10.7	1	0.88418	0.42194
10.8	1	0.886719	0.424674
10.9	1	0.889128	0.427083
11	1	0.891471	0.429622
11.1	1	0.893945	0.432552
11.2	1	0.895898	0.435026
11.3	1	0.898177	0.43776
11.4	1	0.900195	0.440169
11.5	1	0.902734	0.442969
11.6	1	0.904036	0.445768
11.7	1	0.90599	0.448437
11.8	1	0.907487	0.450911
11.9	1	0.909245	0.454036
12	1	0.911133	0.456706
12.1	1	0.91263	0.45918
12.2	1	0.914193	0.461979
12.3	1	0.916341	0.465039
12.4	1	0.917578	0.468359
12.5	1	0.918815	0.471029
12.6	1	0.920247	0.473047
12.7	1	0.92207	0.475326
12.8	1	0.923242	0.479036
12.9	1	0.924414	0.481445
13	1	0.926172	0.48431
13.1	1	0.927214	0.4875
13.2	1	0.928581	0.490625
13.3	1	0.930469	0.493229
13.4	1	0.932031	0.495443
13.5	1	0.933203	0.498437
13.6	1	0.934831	0.501367
13.7	1	0.936263	0.503581
13.8	1	0.937109	0.50625
13.9	1	0.938151	0.508984
14	1	0.938802	0.511849
14.1	1	0.940234	0.514583
14.2	1	0.941732	0.517773
14.3	1	0.942904	0.520247
14.4	1	0.944141	0.522982
14.5	1	0.944987	0.525195
14.6	1	0.946484	0.527409
14.7	1	0.947656	0.530143
14.8	1	0.948893	0.533529
14.9	1	0.949805	0.536133
15	1	0.95026	0.538607
15.1	1	0.951107	0.54082
15.2	1	0.952018	0.54362
15.3	1	0.95306	0.546289
15.4	1	0.953451	0.548698
15.5	1	0.954167	0.550716
15.6	1	0.954948	0.553125
15.7	1	0.955534	0.554883
15.8	1	0.956315	0.556771
15.9	1	0.956771	0.558594
16	1	0.957552	0.560807
16.1	1	0.958333	0.562826
16.2	1	0.95931	0.564844
16.3	1	0.960482	0.567773
16.4	1	0.961003	0.570378
16.5	1	0.961393	0.572982
16.6	1	0.961914	0.574479
16.7	1	0.9625	0.576432
16.8	1	0.963216	0.578776
16.9	1	0.963867	0.580729
17	1	0.964779	0.582943
17.1	1	0.96556	0.584766
17.2	1	0.966081	0.586654
17.3	1	0.966667	0.589518
17.4	1	0.967187	0.592187
17.5	1	0.967969	0.594271
17.6	1	0.968359	0.596159
17.7	1	0.968685	0.599023
17.8	1	0.969076	0.600456
17.9	1	0.969857	0.602344
18	1	0.970378	0.604557
18.1	1	0.970964	0.606771
18.2	1	0.971094	0.60931
18.3	1	0.971745	0.610938
18.4	1	0.972331	0.612565
18.5	1	0.973047	0.61543
18.6	1	0.973633	0.617188
18.7	1	0.974479	0.618945
18.8	1	0.975065	0.620443
18.9	1	0.97526	0.621745
19	1	0.975651	0.623958
19.1	1	0.976237	0.625781
19.2	1	0.976888	0.627799
19.3	1	0.977214	0.629687
19.4	1	0.977799	0.631576
19.5	1	0.978451	0.633594
19.6	1	0.978776	0.635807
19.7	1	0.979492	0.63763
19.8	1	0.980013	0.639193
19.9	1	0.980143	0.641536
20	1	0.980794	0.643424
20.1	1	0.981185	0.644857
20.2	1	0.981445	0.645964
20.3	1	0.981836	0.647917
20.4	1	0.982031	0.650456
20.5	1	0.982487	0.652734
20.6	1	0.982617	0.654883
20.7	1	0.983008	0.656771
20.8	1	0.983398	0.658724
20.9	1	0.984049	0.659896
21	1	0.984245	0.661003
21.1	1	0.984635	0.66276
21.2	1	0.985026	0.663802
21.3	1	0.985286	0.665495
21.4	1	0.985742	0.667643
21.5	1	0.986003	0.669271
21.6	1	0.986523	0.670768
21.7	1	0.986719	0.672982
21.8	1	0.986914	0.675326
21.9	1	0.987044	0.677018
22	1	0.987435	0.67819
22.1	1	0.98776	0.680599
22.2	1	0.988216	0.682552
22.3	1	0.988411	0.68431
22.4	1	0.989062	0.685937
22.5	1	0.989453	0.687565
22.6	1	0.989518	0.689063
22.7	1	0.989583	0.69056
22.8	1	0.989648	0.691732
22.9	1	0.989779	0.693034
23	1	0.990039	0.695052
23.1	1	0.990365	0.696354
23.2	1	0.990625	0.697786
23.3	1	0.99082	0.698828
23.4	1	0.990885	0.700716
23.5	1	0.991016	0.702344
23.6	1	0.991341	0.704362
23.7	1	0.991406	0.70599
23.8	1	0.991406	0.707422
23.9	1	0.991667	0.708919
24	1	0.991992	0.710026
24.1	1	0.992318	0.711068
24.2	1	0.992448	0.712695
24.3	1	0.992643	0.714453
24.4	1	0.992708	0.71543
24.5	1	0.993034	0.717057
24.6	1	0.993099	0.718685
24.7	1	0.993229	0.720117
24.8	1	0.99349	0.721484
24.9	1	0.993685	0.723177
25	1	0.99375	0.724089
25.1	1	0.993815	0.725586
25.2	1	0.99388	0.726562
25.3	1	0.993945	0.728255
25.4	1	0.99401	0.729753
25.5	1	0.99401	0.731055
25.6	1	0.994141	0.732943
25.7	1	0.994466	0.734635
25.8	1	0.994531	0.736003
25.9	1	0.994727	0.737305
26	1	0.994857	0.738932
26.1	1	0.994922	0.741211
26.2	1	0.994922	0.742969
26.3	1	0.995052	0.744401
26.4	1	0.995247	0.745443
26.5	1	0.995378	0.746745
26.6	1	0.995508	0.748437
26.7	1	0.995573	0.749935
26.8	1	0.995703	0.751302
26.9	1	0.995833	0.752799
27	1	0.995898	0.753841
27.1	1	0.995964	0.754948
27.2	1	0.996029	0.756055
27.3	1	0.996029	0.756966
27.4	1	0.996159	0.758203
27.5	1	0.996159	0.759961
27.6	1	0.996224	0.761263
27.7	1	0.996224	0.76276
27.8	1	0.996354	0.764062
27.9	1	0.996419	0.765365
28	1	0.996549	0.766602
28.1	1	0.996549	0.767708
28.2	1	0.996745	0.768945
28.3	1	0.996875	0.769922
28.4	1	0.996875	0.770898
28.5	1	0.997135	0.77181
28.6	1	0.997135	0.773112
28.7	1	0.997201	0.774219
28.8	1	0.997201	0.77487
28.9	1	0.997331	0.775521
29	1	0.997461	0.776432
29.1	1	0.997461	0.777865
29.2	1	0.997461	0.779167
29.3	1	0.997526	0.780404
29.4	1	0.997526	0.78112
29.5	1	0.997591	0.782096
29.6	1	0.997591	0.782747
29.7	1	0.997591	0.783594
29.8	1	0.997591	0.784701
29.9	1	0.997721	0.785286
30	1	0.997721	0.786263
30.1	1	0.997721	0.7875
30.2	1	0.997786	0.788672
30.3	1	0.997852	0.789258
30.4	1	0.997852	0.790234
30.5	1	0.997852	0.791146
30.6	1	0.997852	0.792122
30.7	1	0.997852	0.792708
30.8	1	0.997852	0.793685
30.9	1	0.997982	0.795052
31	1	0.997982	0.796745
31.1	1	0.997982	0.798633
31.2	1	0.998047	0.799544
31.3	1	0.998112	0.800586
31.4	1	0.998112	0.801693
31.5	1	0.998112	0.802474
31.6	1	0.998112	0.803516
31.7	1	0.998177	0.804427
31.8	1	0.998242	0.805404
31.9	1	0.998242	0.806315
32	1	0.998242	0.807161
32.1	1	0.998242	0.807943
32.2	1	0.998372	0.808789
32.3	1	0.998372	0.810026
32.4	1	0.998372	0.811133
32.5	1	0.998372	0.812174
32.6	1	0.998437	0.813086
32.7	1	0.998503	0.814128
32.8	1	0.998568	0.815039
32.9	1	0.998568	0.816992
33	1	0.998633	0.817839
33.1	1	0.998633	0.818359
33.2	1	0.998633	0.819531
33.3	1	0.998633	0.820443
33.4	1	0.998633	0.821354
33.5	1	0.998698	0.82168
33.6	1	0.998698	0.822786
33.7	1	0.998763	0.823372
33.8	1	0.998763	0.824414
33.9	1	0.998763	0.825391
34	1	0.998763	0.826302
34.1	1	0.998828	0.827148
34.2	1	0.998893	0.827799
34.3	1	0.998893	0.828971
34.4	1	0.998893	0.829688
34.5	1	0.998893	0.830534
34.6	1	0.998893	0.83112
34.7	1	0.998893	0.832031
34.8	1	0.998958	0.833008
34.9	1	0.998958	0.833659
35	1	0.998958	0.835091
35.1	1	0.999023	0.835872
35.2	1	0.999023	0.836784
35.3	1	0.999089	0.83724
35.4	1	0.999089	0.837956
35.5	1	0.999089	0.839063
35.6	1	0.999089	0.839648
35.7	1	0.999089	0.84056
35.8	1	0.999089	0.841276
35.9	1	0.999154	0.842187
36	1	0.999154	0.842969
36.1	1	0.999154	0.84362
36.2	1	0.999154	0.844661
36.3	1	0.999154	0.845117
36.4	1	0.999219	0.846094
36.5	1	0.999284	0.84707
36.6	1	0.999414	0.847982
36.7	1	0.999414	0.848698
36.8	1	0.999414	0.84987
36.9	1	0.999414	0.850521
37	1	0.999414	0.851888
37.1	1	0.999479	0.852734
37.2	1	0.999479	0.853646
37.3	1	0.999479	0.854362
37.4	1	0.999479	0.854883
37.5	1	0.999479	0.855469
37.6	1	0.999479	0.855924
37.7	1	0.999479	0.856771
37.8	1	0.999479	0.857227
37.9	1	0.999479	0.857682
38	1	0.999479	0.858529
38.1	1	0.999544	0.858724
38.2	1	0.999544	0.859049
38.3	1	0.999544	0.859896
38.4	1	0.999544	0.860872
38.5	1	0.999544	0.861589
38.6	1	0.999544	0.862109
38.7	1	0.999544	0.862826
38.8	1	0.999544	0.864128
38.9	1	0.999544	0.864844
39	1	0.999544	0.865625
39.1	1	0.999544	0.866406
39.2	1	0.999544	0.867057
39.3	1	0.999544	0.867839
39.4	1	0.999544	0.868555
39.5	1	0.999544	0.869401
39.6	1	0.999544	0.869792
39.7	1	0.999544	0.870443
39.8	1	0.999544	0.870768
39.9	1	0.999544	0.871094
40	1	0.999544	0.871549
40.1	1	0.999544	0.872461
40.2	1	0.999544	0.872982
40.3	1	0.999544	0.873893
40.4	1	0.999544	0.874544
40.5	1	0.999544	0.875651
40.6	1	0.999544	0.876302
40.7	1	0.999544	0.876953
40.8	1	0.999544	0.877474
40.9	1	0.999544	0.878125
41	1	0.999544	0.878581
41.1	1	0.999609	0.879036
41.2	1	0.999609	0.879557
41.3	1	0.999609	0.880339
41.4	1	0.999609	0.880534
41.5	1	0.999609	0.881055
41.6	1	0.999609	0.881576
41.7	1	0.999609	0.881966
41.8	1	0.999609	0.882031
41.9	1	0.999609	0.882292
42	1	0.999609	0.882943
42.1	1	0.999609	0.883268
42.2	1	0.999609	0.883724
42.3	1	0.999609	0.88431
42.4	1	0.999609	0.885026
42.5	1	0.999674	0.885677
42.6	1	0.999674	0.886198
42.7	1	0.999674	0.886914
42.8	1	0.999674	0.88737
42.9	1	0.999674	0.887891
43	1	0.999674	0.888477
43.1	1	0.999674	0.889323
43.2	1	0.999674	0.890169
43.3	1	0.999674	0.890495
43.4	1	0.99974	0.891081
43.5	1	0.99974	0.891602
43.6	1	0.99974	0.891862
43.7	1	0.99974	0.892643
43.8	1	0.99974	0.893294
43.9	1	0.99974	0.894141
44	1	0.99974	0.894531
44.1	1	0.99974	0.894857
44.2	1	0.999805	0.895117
44.3	1	0.999805	0.895768
44.4	1	0.999805	0.896615
44.5	1	0.999805	0.897135
44.6	1	0.999805	0.897917
44.7	1	0.999805	0.898307
44.8	1	0.999805	0.898828
44.9	1	0.999805	0.899479
45	1	0.999805	0.899935
45.1	1	0.999805	0.900391
45.2	1	0.999805	0.900846
45.3	1	0.999805	0.901237
45.4	1	0.999805	0.902018
45.5	1	0.999805	0.902474
45.6	1	0.999805	0.902995
45.7	1	0.999805	0.903385
45.8	1	0.999805	0.903776
45.9	1	0.999805	0.904362
46	1	0.999805	0.904753
46.1	1	0.999805	0.905078
46.2	1	0.999805	0.905469
46.3	1	0.999805	0.905859
46.4	1	0.999805	0.906445
46.5	1	0.999805	0.906641
46.6	1	0.999805	0.907031
46.7	1	0.999805	0.907682
46.8	1	0.999805	0.908203
46.9	1	0.999805	0.908789
47	1	0.999805	0.909049
47.1	1	0.999805	0.909375
47.2	1	0.999805	0.909831
47.3	1	0.999805	0.910286
47.4	1	0.999805	0.911068
47.5	1	0.999805	0.912044
47.6	1	0.999805	0.9125
47.7	1	0.99987	0.912956
47.8	1	0.99987	0.913542
47.9	1	0.99987	0.913997
48	1	0.99987	0.914453
48.1	1	0.99987	0.915039
48.2	1	0.99987	0.915625
48.3	1	0.999935	0.915885
48.4	1	0.999935	0.916667
48.5	1	0.999935	0.917057
48.6	1	0.999935	0.917383
48.7	1	0.999935	0.917708
48.8	1	0.999935	0.918034
48.9	1	0.999935	0.91849
49	1	0.999935	0.918945
49.1	1	0.999935	0.919401
49.2	1	0.999935	0.919857
49.3	1	0.999935	0.920247
49.4	1	0.999935	0.920573
49.5	1	0.999935	0.921029
49.6	1	0.999935	0.921615
49.7	1	0.999935	0.92207
49.8	1	0.999935	0.922526
49.9	1	0.999935	0.923177
50	1	0.999935	0.923763
50.1	1	0.999935	0.924089
50.2	1	0.999935	0.924674
50.3	1	0.999935	0.924935
50.4	1	0.999935	0.925195
50.5	1	0.999935	0.925586
50.6	1	0.999935	0.925911
50.7	1	0.999935	0.926367
50.8	1	0.999935	0.927083
50.9	1	0.999935	0.927539
51	1	0.999935	0.927799
51.1	1	0.999935	0.92819
51.2	1	0.999935	0.928711
51.3	1	0.999935	0.929036
51.4	1	0.999935	0.929492
51.5	1	0.999935	0.929622
51.6	1	0.999935	0.929818
51.7	1	0.999935	0.930013
51.8	1	0.999935	0.930404
51.9	1	0.999935	0.930729
52	1	0.999935	0.93099
52.1	1	0.999935	0.93125
52.2	1	0.999935	0.931576
52.3	1	0.999935	0.932031
52.4	1	0.999935	0.932227
52.5	1	0.999935	0.932617
52.6	1	0.999935	0.933333
52.7	1	0.999935	0.933789
52.8	1	0.999935	0.934049
52.9	1	1	0.934375
53	1	1	0.934701
53.1	1	1	0.935091
53.2	1	1	0.935286
53.3	1	1	0.935677
53.4	1	1	0.936068
53.5	1	1	0.936589
53.6	1	1	0.936979
53.7	1	1	0.9375
53.8	1	1	0.937956
53.9	1	1	0.938151
54	1	1	0.938542
54.1	1	1	0.938737
54.2	1	1	0.938802
54.3	1	1	0.939193
54.4	1	1	0.939583
54.5	1	1	0.939779
54.6	1	1	0.940169
54.7	1	1	0.940299
54.8	1	1	0.940885
54.9	1	1	0.941211
55	1	1	0.941341
55.1	1	1	0.941471
55.2	1	1	0.941797
55.3	1	1	0.942122
55.4	1	1	0.942383
55.5	1	1	0.942839
55.6	1	1	0.942839
55.7	1	1	0.942969
55.8	1	1	0.943099
55.9	1	1	0.943424
56	1	1	0.94362
56.1	1	1	0.94362
56.2	1	1	0.944076
56.3	1	1	0.944336
56.4	1	1	0.944466
56.5	1	1	0.944792
56.6	1	1	0.944792
56.7	1	1	0.945443
56.8	1	1	0.945573
56.9	1	1	0.945964
57	1	1	0.946354
57.1	1	1	0.946875
57.2	1	1	0.947135
57.3	1	1	0.947396
57.4	1	1	0.947656
57.5	1	1	0.947721
57.6	1	1	0.947786
57.7	1	1	0.947982
57.8	1	1	0.948372
57.9	1	1	0.948438
58	1	1	0.948698
58.1	1	1	0.948893
58.2	1	1	0.949089
58.3	1	1	0.949219
58.4	1	1	0.949609
58.5	1	1	0.949935
58.6	1	1	0.950391
58.7	1	1	0.950781
58.8	1	1	0.950911
58.9	1	1	0.951172
59	1	1	0.951432
59.1	1	1	0.951693
59.2	1	1	0.951823
59.3	1	1	0.951953
59.4	1	1	0.952214
59.5	1	1	0.952279
59.6	1	1	0.952409
59.7	1	1	0.952734
59.8	1	1	0.95319
59.9	1	1	0.953516
60	1	1	0.953711
60.1	1	1	0.954102
60.2	1	1	0.954297
60.3	1	1	0.954622
60.4	1	1	0.954818
60.5	1	1	0.955013
60.6	1	1	0.955273
60.7	1	1	0.955339
60.8	1	1	0.955534
60.9	1	1	0.955729
61	1	1	0.95612
61.1	1	1	0.956185
61.2	1	1	0.95651
61.3	1	1	0.956706
61.4	1	1	0.956771
61.5	1	1	0.956966
61.6	1	1	0.957031
61.7	1	1	0.957096
61.8	1	1	0.957357
61.9	1	1	0.957487
62	1	1	0.957682
62.1	1	1	0.957878
62.2	1	1	0.958138
62.3	1	1	0.958333
62.4	1	1	0.958464
62.5	1	1	0.958594
62.6	1	1	0.958919
62.7	1	1	0.95918
62.8	1	1	0.95931
62.9	1	1	0.95944
63	1	1	0.95957
63.1	1	1	0.959701
63.2	1	1	0.959961
63.3	1	1	0.960417
63.4	1	1	0.960547
63.5	1	1	0.960742
63.6	1	1	0.961003
63.7	1	1	0.961133
63.8	1	1	0.961198
63.9	1	1	0.961328
64	1	1	0.961393
64.1	1	1	0.961458
64.2	1	1	0.961914
64.3	1	1	0.962174
64.4	1	1	0.962305
64.5	1	1	0.962435
64.6	1	1	0.962565
64.7	1	1	0.96276
64.8	1	1	0.963086
64.9	1	1	0.963346
65	1	1	0.963542
65.1	1	1	0.963737
65.2	1	1	0.963867
65.3	1	1	0.963932
65.4	1	1	0.964193
65.5	1	1	0.964258
65.6	1	1	0.964323
65.7	1	1	0.964714
65.8	1	1	0.964844
65.9	1	1	0.965039
66	1	1	0.965299
66.1	1	1	0.965365
66.2	1	1	0.96543
66.3	1	1	0.965625
66.4	1	1	0.965625
66.5	1	1	0.96582
66.6	1	1	0.966081
66.7	1	1	0.966211
66.8	1	1	0.966276
66.9	1	1	0.966536
67	1	1	0.966732
67.1	1	1	0.966732
67.2	1	1	0.966797
67.3	1	1	0.966862
67.4	1	1	0.966927
67.5	1	1	0.967057
67.6	1	1	0.967187
67.7	1	1	0.967383
67.8	1	1	0.967383
67.9	1	1	0.967578
68	1	1	0.967708
68.1	1	1	0.967904
68.2	1	1	0.968294
68.3	1	1	0.96849
68.4	1	1	0.968555
68.5	1	1	0.968815
68.6	1	1	0.96888
68.7	1	1	0.969141
68.8	1	1	0.969401
68.9	1	1	0.969596
69	1	1	0.969857
69.1	1	1	0.969922
69.2	1	1	0.970052
69.3	1	1	0.970378
69.4	1	1	0.970508
69.5	1	1	0.970573
69.6	1	1	0.970638
69.7	1	1	0.970768
69.8	1	1	0.970768
69.9	1	1	0.970768
70	1	1	0.970833
70.1	1	1	0.971094
70.2	1	1	0.971419
70.3	1	1	0.971484
70.4	1	1	0.971745
70.5	1	1	0.97181
70.6	1	1	0.97207
70.7	1	1	0.972266
70.8	1	1	0.972526
70.9	1	1	0.972721
71	1	1	0.972786
71.1	1	1	0.972982
71.2	1	1	0.973112
71.3	1	1	0.973307
71.4	1	1	0.973372
71.5	1	1	0.973568
71.6	1	1	0.973763
71.7	1	1	0.973958
71.8	1	1	0.974023
71.9	1	1	0.974284
72	1	1	0.974414
72.1	1	1	0.97474
72.2	1	1	0.974805
72.3	1	1	0.974935
72.4	1	1	0.974935
72.5	1	1	0.975065
72.6	1	1	0.975065
72.7	1	1	0.975065
72.8	1	1	0.97526
72.9	1	1	0.975586
73	1	1	0.975586
73.1	1	1	0.975651
73.2	1	1	0.975651
73.3	1	1	0.975651
73.4	1	1	0.975846
73.5	1	1	0.976042
73.6	1	1	0.976107
73.7	1	1	0.976237
73.8	1	1	0.976432
73.9	1	1	0.976497
74	1	1	0.976562
74.1	1	1	0.976758
74.2	1	1	0.976888
74.3	1	1	0.977018
74.4	1	1	0.977018
74.5	1	1	0.977148
74.6	1	1	0.977279
74.7	1	1	0.977344
74.8	1	1	0.977474
74.9	1	1	0.977669
75	1	1	0.977734
75.1	1	1	0.977799
75.2	1	1	0.977865
75.3	1	1	0.97819
75.4	1	1	0.978255
75.5	1	1	0.978516
75.6	1	1	0.978516
75.7	1	1	0.978776
75.8	1	1	0.978776
75.9	1	1	0.978841
76	1	1	0.978906
76.1	1	1	0.978971
76.2	1	1	0.979036
76.3	1	1	0.979102
76.4	1	1	0.979232
76.5	1	1	0.979427
76.6	1	1	0.979557
76.7	1	1	0.979688
76.8	1	1	0.979883
76.9	1	1	0.980078
77	1	1	0.980143
77.1	1	1	0.980404
77.2	1	1	0.980534
77.3	1	1	0.980534
77.4	1	1	0.980599
77.5	1	1	0.980729
77.6	1	1	0.980794
77.7	1	1	0.980924
77.8	1	1	0.981055
77.9	1	1	0.981185
78	1	1	0.981315
78.1	1	1	0.981445
78.2	1	1	0.981641
78.3	1	1	0.981641
78.4	1	1	0.981706
78.5	1	1	0.981836
78.6	1	1	0.982031
78.7	1	1	0.982161
78.8	1	1	0.982292
78.9	1	1	0.982487
79	1	1	0.982552
79.1	1	1	0.982552
79.2	1	1	0.982747
79.3	1	1	0.982812
79.4	1	1	0.982878
79.5	1	1	0.982878
79.6	1	1	0.982878
79.7	1	1	0.982878
79.8	1	1	0.982943
79.9	1	1	0.983008
80	1	1	0.983138
80.1	1	1	0.983203
80.2	1	1	0.983464
80.3	1	1	0.983464
80.4	1	1	0.983594
80.5	1	1	0.983724
80.6	1	1	0.983854
80.7	1	1	0.983854
80.8	1	1	0.984049
80.9	1	1	0.984049
81	1	1	0.984115
81.1	1	1	0.98431
81.2	1	1	0.98431
81.3	1	1	0.984505
81.4	1	1	0.98457
81.5	1	1	0.98457
81.6	1	1	0.984635
81.7	1	1	0.984701
81.8	1	1	0.984701
81.9	1	1	0.984766
82	1	1	0.984766
82.1	1	1	0.985091
82.2	1	1	0.985156
82.3	1	1	0.985221
82.4	1	1	0.985221
82.5	1	1	0.985221
82.6	1	1	0.985417
82.7	1	1	0.985547
82.8	1	1	0.985742
82.9	1	1	0.985807
83	1	1	0.985872
83.1	1	1	0.985938
83.2	1	1	0.985938
83.3	1	1	0.986133
83.4	1	1	0.986198
83.5	1	1	0.986328
83.6	1	1	0.986393
83.7	1	1	0.986523
83.8	1	1	0.986654
83.9	1	1	0.986784
84	1	1	0.986784
84.1	1	1	0.986784
84.2	1	1	0.986849
84.3	1	1	0.986979
84.4	1	1	0.987044
84.5	1	1	0.987174
84.6	1	1	0.98724
84.7	1	1	0.987305
84.8	1	1	0.987435
84.9	1	1	0.98763
85	1	1	0.987695
85.1	1	1	0.987695
85.2	1	1	0.98776
85.3	1	1	0.987891
85.4	1	1	0.987956
85.5	1	1	0.987956
85.6	1	1	0.988151
85.7	1	1	0.988216
85.8	1	1	0.988346
85.9	1	1	0.988411
86	1	1	0.988477
86.1	1	1	0.988477
86.2	1	1	0.988542
86.3	1	1	0.988607
86.4	1	1	0.988607
86.5	1	1	0.988607
86.6	1	1	0.988607
86.7	1	1	0.988672
86.8	1	1	0.988802
86.9	1	1	0.988802
87	1	1	0.988867
87.1	1	1	0.988867
87.2	1	1	0.989062
87.3	1	1	0.989062
87.4	1	1	0.989062
87.5	1	1	0.989128
87.6	1	1	0.989128
87.7	1	1	0.989193
87.8	1	1	0.989193
87.9	1	1	0.989193
88	1	1	0.989258
88.1	1	1	0.989388
88.2	1	1	0.989648
88.3	1	1	0.989648
88.4	1	1	0.989648
88.5	1	1	0.989714
88.6	1	1	0.989714
88.7	1	1	0.989909
88.8	1	1	0.989909
88.9	1	1	0.989909
89	1	1	0.989974
89.1	1	1	0.990039
89.2	1	1	0.990039
89.3	1	1	0.990039
89.4	1	1	0.990039
89.5	1	1	0.990039
89.6	1	1	0.990039
89.7	1	1	0.990169
89.8	1	1	0.990234
89.9	1	1	0.990299
90	1	1	0.990365
90.1	1	1	0.990495
90.2	1	1	0.99056
90.3	1	1	0.990625
90.4	1	1	0.990625
90.5	1	1	0.990755
90.6	1	1	0.99082
90.7	1	1	0.990885
90.8	1	1	0.991016
90.9	1	1	0.991146
91	1	1	0.991146
91.1	1	1	0.991276
91.2	1	1	0.991276
91.3	1	1	0.991341
91.4	1	1	0.991406
91.5	1	1	0.991471
91.6	1	1	0.991536
91.7	1	1	0.991602
91.8	1	1	0.991602
91.9	1	1	0.991602
92	1	1	0.991602
92.1	1	1	0.991667
92.2	1	1	0.991732
92.3	1	1	0.991732
92.4	1	1	0.991797
92.5	1	1	0.991797
92.6	1	1	0.991797
92.7	1	1	0.991862
92.8	1	1	0.991862
92.9	1	1	0.991992
93	1	1	0.991992
93.1	1	1	0.991992
93.2	1	1	0.992122
93.3	1	1	0.992122
93.4	1	1	0.992188
93.5	1	1	0.992318
93.6	1	1	0.992318
93.7	1	1	0.992383
93.8	1	1	0.992448
93.9	1	1	0.992513
94	1	1	0.992578
94.1	1	1	0.992578
94.2	1	1	0.992578
94.3	1	1	0.992578
94.4	1	1	0.992578
94.5	1	1	0.992643
94.6	1	1	0.992708
94.7	1	1	0.992773
94.8	1	1	0.992773
94.9	1	1	0.992773
95	1	1	0.992839
95.1	1	1	0.992904
95.2	1	1	0.993034
95.3	1	1	0.993099
95.4	1	1	0.993099
95.5	1	1	0.993099
95.6	1	1	0.993099
95.7	1	1	0.993099
95.8	1	1	0.993229
95.9	1	1	0.993229
96	1	1	0.993229
96.1	1	1	0.993229
96.2	1	1	0.993359
96.3	1	1	0.993359
96.4	1	1	0.993359
96.5	1	1	0.993424
96.6	1	1	0.993424
96.7	1	1	0.993424
96.8	1	1	0.993424
96.9	1	1	0.993555
97	1	1	0.993555
97.1	1	1	0.99362
97.2	1	1	0.993685
97.3	1	1	0.993685
97.4	1	1	0.993685
97.5	1	1	0.993685
97.6	1	1	0.993815
97.7	1	1	0.99388
97.8	1	1	0.993945
97.9	1	1	0.993945
98	1	1	0.993945
98.1	1	1	0.993945
98.2	1	1	0.99401
98.3	1	1	0.994076
98.4	1	1	0.994141
98.5	1	1	0.994206
98.6	1	1	0.994206
98.7	1	1	0.994271
98.8	1	1	0.994271
98.9	1	1	0.994336
99	1	1	0.994336
99.1	1	1	0.994336
99.2	1	1	0.994336
99.3	1	1	0.994336
99.4	1	1	0.994401
99.5	1	1	0.994401
99.6	1	1	0.994531
99.7	1	1	0.994531
99.8	1	1	0.994596
99.9	1	1	0.994596
100	1	1	0.994596
