# Supplementary material for: Advancing nonadiabatic molecular dynamics simulations in solids with E(3) equivariant deep neural hamiltonians
Source: Nat Commun. 2025 Feb 27;16:2033. doi: 10.1038/s41467-025-57328-1 (PMC11868637; doi:10.1038/s41467-025-57328-1)
Supplement: Supplementary file 4 — Source Data [file 41467_2025_57328_MOESM4_ESM.zip › Fig6_data.xlsx]

## Sheet: (a) Population vs.supercell
Time (ns)	Population
	HSE 2*2*2	HSE3*3*4	HSE 4*4*6	HSE 6*6*8	HSE 8*8*13
0.1	0	0	0	0	0
0.2	0	0.00025	0	0	0
0.3	0.0005	0.00025	0	0	0
0.4	0.00125	0.00025	0	0	0
0.5	0.0015	0.00025	0	0	0
0.6	0.002	0.00025	0	0	0
0.7	0.002	0.0005	0	0	0
0.8	0.002	0.0005	0	0	0
0.9	0.0025	0.00075	0	0	0
1	0.00275	0.00075	0	0	0
1.1	0.00275	0.00075	0	0	0
1.2	0.00275	0.00075	0.00025	0	0
1.3	0.00275	0.00075	0.00025	0	0
1.4	0.003	0.00075	0.00025	0	0
1.5	0.00325	0.00075	0.00025	0	0
1.6	0.0035	0.00075	0.00025	0	0
1.7	0.004	0.00075	0.00025	0	0
1.8	0.0045	0.00075	0.00025	0	0
1.9	0.0055	0.00075	0.00025	0	0
2	0.00575	0.00075	0.00025	0	0
2.1	0.00575	0.001	0.00025	0	0
2.2	0.00575	0.001	0.00025	0	0
2.3	0.006	0.00125	0.00025	0	0
2.4	0.006	0.00125	0.00025	0	0
2.5	0.006	0.00125	0.00025	0	0
2.6	0.006	0.00125	0.00025	0	0
2.7	0.00625	0.00125	0.00025	0	0
2.8	0.00625	0.00125	0.00025	0	0
2.9	0.00625	0.00125	0.00025	0	0
3	0.00625	0.00125	0.00025	0	0
3.1	0.00625	0.00125	0.00025	0	0
3.2	0.00675	0.00125	0.00025	0	0
3.3	0.00675	0.00125	0.0005	0	0
3.4	0.00675	0.00175	0.0005	0	0
3.5	0.007	0.00175	0.0005	0	0
3.6	0.00725	0.002	0.0005	0	0
3.7	0.008	0.002	0.0005	0	0
3.8	0.0085	0.002	0.0005	0	0
3.9	0.0085	0.002	0.0005	0	0
4	0.0085	0.002	0.0005	0	0
4.1	0.00875	0.002	0.0005	0	0
4.2	0.00925	0.002	0.0005	0	0
4.3	0.00925	0.002	0.0005	0	0
4.4	0.0095	0.002	0.0005	0	0
4.5	0.0095	0.00225	0.0005	0	0
4.6	0.0095	0.00225	0.0005	0	0
4.7	0.0095	0.00225	0.0005	0	0
4.8	0.00975	0.00225	0.0005	0	0
4.9	0.00975	0.00225	0.0005	0	0
5	0.00975	0.00225	0.0005	0	0
5.1	0.00975	0.0025	0.0005	0	0
5.2	0.00975	0.0025	0.0005	0	0
5.3	0.00975	0.0025	0.0005	0	0
5.4	0.00975	0.0025	0.0005	0	0
5.5	0.01	0.0025	0.0005	0	0
5.6	0.01	0.0025	0.0005	0	0
5.7	0.01025	0.0025	0.0005	0	0
5.8	0.0105	0.0025	0.0005	0	0
5.9	0.01075	0.00275	0.0005	0	0
6	0.011	0.00275	0.0005	0	0
6.1	0.011	0.00275	0.0005	0	0
6.2	0.0115	0.00275	0.0005	0	0
6.3	0.01175	0.003	0.0005	0	0
6.4	0.01225	0.003	0.0005	0	0
6.5	0.01275	0.003	0.0005	0	0
6.6	0.013	0.003	0.0005	0	0
6.7	0.013	0.003	0.0005	0	0
6.8	0.01325	0.00325	0.0005	0	0
6.9	0.01325	0.00325	0.0005	0	0
7	0.01325	0.00325	0.0005	0	0
7.1	0.01325	0.00325	0.0005	0	0
7.2	0.01325	0.00325	0.0005	0	0
7.3	0.01325	0.0035	0.0005	0	0
7.4	0.01325	0.0035	0.0005	0	0
7.5	0.01325	0.0035	0.0005	0	0
7.6	0.01375	0.00375	0.0005	0	0
7.7	0.014	0.00375	0.0005	0	0
7.8	0.014	0.00375	0.0005	0	0
7.9	0.015	0.00375	0.0005	0	0
8	0.01525	0.00375	0.0005	0	0
8.1	0.01525	0.00375	0.0005	0	0
8.2	0.0155	0.00375	0.0005	0	0
8.3	0.01575	0.00375	0.0005	0	0
8.4	0.016	0.00375	0.0005	0	0
8.5	0.016	0.00375	0.0005	0	0
8.6	0.0165	0.00375	0.0005	0	0
8.7	0.01675	0.00375	0.0005	0	0
8.8	0.017	0.00375	0.0005	0	0
8.9	0.01725	0.004	0.0005	0	0
9	0.0175	0.004	0.0005	0	0
9.1	0.0175	0.004	0.0005	0	0
9.2	0.01775	0.004	0.0005	0	0
9.3	0.01825	0.004	0.0005	0	0
9.4	0.0185	0.00425	0.0005	0	0
9.5	0.0185	0.0045	0.0005	0	0
9.6	0.019	0.0045	0.0005	0	0
9.7	0.01925	0.0045	0.0005	0	0
9.8	0.02025	0.0045	0.0005	0	0
9.9	0.0205	0.0045	0.0005	0	0
10	0.02075	0.0045	0.0005	0	0
10.1	0.021	0.0045	0.0005	0	0
10.2	0.021	0.0045	0.0005	0	0
10.3	0.021	0.0045	0.0005	0	0
10.4	0.0215	0.0045	0.0005	0	0
10.5	0.02175	0.0045	0.0005	0	0
10.6	0.022	0.0045	0.0005	0	0
10.7	0.022	0.0045	0.0005	0	0
10.8	0.02225	0.0045	0.0005	0	0
10.9	0.0225	0.0045	0.0005	0	0
11	0.02325	0.00475	0.0005	0	0
11.1	0.02325	0.00475	0.0005	0	0
11.2	0.02325	0.00475	0.0005	0	0
11.3	0.0235	0.00475	0.0005	0	0
11.4	0.02375	0.005	0.0005	0	0
11.5	0.02375	0.005	0.0005	0	0
11.6	0.024	0.005	0.0005	0	0
11.7	0.024	0.005	0.0005	0	0
11.8	0.0245	0.005	0.0005	0	0
11.9	0.02475	0.005	0.0005	0	0
12	0.025	0.005	0.0005	0	0
12.1	0.02525	0.005	0.0005	0	0
12.2	0.0255	0.005	0.0005	0	0
12.3	0.0255	0.00525	0.00075	0	0
12.4	0.0255	0.00525	0.00075	0	0
12.5	0.0255	0.0055	0.00075	0	0
12.6	0.0255	0.0055	0.00075	0	0
12.7	0.0255	0.0055	0.00075	0	0
12.8	0.0255	0.0055	0.00075	0	0
12.9	0.02575	0.0055	0.00075	0	0
13	0.02575	0.0055	0.00075	0	0
13.1	0.02625	0.0055	0.00075	0	0
13.2	0.02675	0.0055	0.00075	0	0
13.3	0.027	0.00575	0.00075	0	0
13.4	0.027	0.00575	0.00075	0	0
13.5	0.02775	0.00575	0.00075	0	0
13.6	0.028	0.00575	0.00075	0	0
13.7	0.028	0.00575	0.00075	0	0
13.8	0.028	0.006	0.001	0	0
13.9	0.028	0.006	0.001	0	0
14	0.02825	0.006	0.001	0	0
14.1	0.02825	0.006	0.001	0	0
14.2	0.0285	0.006	0.001	0	0
14.3	0.02875	0.006	0.001	0	0
14.4	0.029	0.006	0.00125	0	0
14.5	0.029	0.00625	0.00125	0	0
14.6	0.02925	0.00625	0.00125	0	0
14.7	0.0295	0.00625	0.00125	0	0
14.8	0.02975	0.00625	0.0015	0	0
14.9	0.03	0.00625	0.0015	0	0
15	0.03025	0.00625	0.0015	0	0
15.1	0.03025	0.00625	0.0015	0	0
15.2	0.03025	0.00625	0.0015	0	0
15.3	0.03025	0.00625	0.0015	0	0
15.4	0.03025	0.00625	0.0015	0	0
15.5	0.03025	0.0065	0.0015	0	0
15.6	0.03025	0.0065	0.0015	0	0
15.7	0.0305	0.0065	0.0015	0	0
15.8	0.03075	0.0065	0.0015	0	0
15.9	0.031	0.0065	0.0015	0	0
16	0.031	0.0065	0.0015	0	0
16.1	0.03125	0.0065	0.0015	0	0
16.2	0.0315	0.0065	0.0015	0	0
16.3	0.03175	0.0065	0.0015	0	0
16.4	0.03275	0.0065	0.0015	0	0
16.5	0.03275	0.0065	0.00175	0	0
16.6	0.033	0.0065	0.00175	0	0
16.7	0.03375	0.0065	0.00175	0	0
16.8	0.034	0.00675	0.00175	0	0
16.9	0.03425	0.00675	0.00175	0	0
17	0.03525	0.007	0.00175	0	0
17.1	0.03525	0.007	0.00175	0	0
17.2	0.03525	0.007	0.00175	0	0
17.3	0.036	0.007	0.00175	0	0
17.4	0.036	0.007	0.00175	0	0
17.5	0.036	0.007	0.00175	0	0
17.6	0.03675	0.007	0.00175	0	0
17.7	0.03675	0.007	0.00175	0	0
17.8	0.0375	0.007	0.00175	0	0
17.9	0.0375	0.007	0.00175	0	0
18	0.03775	0.007	0.00175	0	0
18.1	0.0385	0.00725	0.00175	0	0
18.2	0.0385	0.00725	0.00175	0	0
18.3	0.0385	0.00725	0.00175	0	0
18.4	0.0385	0.00725	0.00175	0	0
18.5	0.03875	0.0075	0.00175	0	0
18.6	0.03875	0.00775	0.00175	0	0
18.7	0.03925	0.00775	0.002	0	0
18.8	0.0395	0.00775	0.002	0	0
18.9	0.0395	0.00775	0.002	0	0
19	0.0395	0.00775	0.002	0	0
19.1	0.03975	0.00775	0.002	0	0
19.2	0.03975	0.00775	0.002	0	0
19.3	0.03975	0.008	0.002	0	0
19.4	0.041	0.008	0.002	0	0
19.5	0.04125	0.008	0.002	0	0
19.6	0.04125	0.008	0.002	0	0
19.7	0.04125	0.008	0.002	0	0
19.8	0.0415	0.008	0.00225	0	0
19.9	0.0415	0.008	0.00225	0	0
20	0.0415	0.008	0.00225	0	0
20.1	0.0415	0.008	0.00225	0	0
20.2	0.04175	0.008	0.00225	0	0
20.3	0.042	0.00825	0.00225	0	0
20.4	0.042	0.00825	0.00225	0	0
20.5	0.04225	0.00825	0.00225	0	0
20.6	0.04225	0.00825	0.00225	0	0
20.7	0.04225	0.00825	0.00225	0	0
20.8	0.0425	0.00825	0.00225	0	0
20.9	0.04275	0.00825	0.00225	0	0
21	0.04325	0.00825	0.00225	0	0
21.1	0.0435	0.00825	0.00225	0	0
21.2	0.0435	0.00825	0.0025	0	0
21.3	0.04375	0.00825	0.0025	0	0
21.4	0.04375	0.00825	0.0025	0	0
21.5	0.044	0.00825	0.0025	0	0
21.6	0.04425	0.00825	0.0025	0	0
21.7	0.04425	0.00825	0.0025	0	0
21.8	0.04425	0.00825	0.0025	0	0
21.9	0.04425	0.00825	0.0025	0	0
22	0.0445	0.00825	0.0025	0	0
22.1	0.04475	0.00825	0.0025	0	0
22.2	0.045	0.00825	0.0025	0	0
22.3	0.045	0.00825	0.0025	0	0
22.4	0.045	0.00825	0.0025	0	0
22.5	0.045	0.00825	0.00275	0	0
22.6	0.045	0.00825	0.00275	0	0
22.7	0.045	0.00825	0.00275	0	0
22.8	0.045	0.00875	0.00275	0	0
22.9	0.04525	0.009	0.00275	0	0
23	0.04525	0.009	0.00275	0	0
23.1	0.04525	0.009	0.00275	0	0
23.2	0.04525	0.009	0.00275	0	0
23.3	0.0455	0.00925	0.00275	0	0
23.4	0.0455	0.00925	0.00275	0	0
23.5	0.0455	0.00925	0.00275	0	0
23.6	0.0455	0.00925	0.00275	0	0
23.7	0.0455	0.0095	0.00275	0	0
23.8	0.04625	0.0095	0.00275	0	0
23.9	0.0465	0.0095	0.00275	0	0
24	0.0465	0.0095	0.00275	0	0
24.1	0.04675	0.0095	0.00275	0	0
24.2	0.047	0.0095	0.00275	0	0
24.3	0.047	0.0095	0.00275	0	0
24.4	0.047	0.0095	0.00275	0	0
24.5	0.04725	0.00975	0.00275	0	0
24.6	0.04775	0.00975	0.00275	0	0
24.7	0.04775	0.01025	0.00275	0	0
24.8	0.04825	0.01025	0.00275	0	0
24.9	0.0495	0.01025	0.00275	0	0
25	0.04975	0.01025	0.00275	0	0
25.1	0.04975	0.01025	0.00275	0	0
25.2	0.04975	0.01025	0.00275	0	0
25.3	0.05	0.01025	0.00275	0	0
25.4	0.05	0.01025	0.003	0	0
25.5	0.05	0.01025	0.003	0	0
25.6	0.0505	0.01025	0.003	0	0
25.7	0.0505	0.0105	0.003	0	0
25.8	0.0505	0.01075	0.003	0	0
25.9	0.051	0.01075	0.003	0	0
26	0.051	0.011	0.003	0	0
26.1	0.051	0.011	0.003	0	0
26.2	0.05125	0.011	0.003	0	0
26.3	0.0515	0.011	0.003	0	0
26.4	0.0515	0.011	0.003	0	0
26.5	0.052	0.011	0.003	0	0
26.6	0.052	0.011	0.003	0	0
26.7	0.052	0.011	0.003	0	0
26.8	0.05225	0.011	0.003	0	0
26.9	0.05275	0.01125	0.003	0	0
27	0.05275	0.01125	0.003	0	0
27.1	0.053	0.01125	0.003	0	0
27.2	0.053	0.01125	0.003	0	0
27.3	0.053	0.01125	0.003	0	0
27.4	0.053	0.0115	0.003	0	0
27.5	0.0535	0.0115	0.003	0	0
27.6	0.0535	0.0115	0.003	0	0
27.7	0.0535	0.0115	0.003	0	0
27.8	0.0535	0.0115	0.003	0	0
27.9	0.05375	0.0115	0.003	0	0
28	0.054	0.0115	0.003	0	0
28.1	0.054	0.0115	0.003	0	0
28.2	0.054	0.0115	0.003	0	0
28.3	0.054	0.01175	0.003	0	0
28.4	0.05425	0.01175	0.003	0	0
28.5	0.0545	0.01175	0.003	0	0
28.6	0.055	0.01175	0.003	0	0
28.7	0.055	0.01175	0.003	0	0
28.8	0.05525	0.01175	0.003	0	0
28.9	0.05525	0.012	0.003	0	0
29	0.05525	0.012	0.003	0	0
29.1	0.05525	0.01225	0.003	0	0
29.2	0.05575	0.0125	0.003	0	0
29.3	0.056	0.0125	0.003	0	0
29.4	0.056	0.013	0.003	0	0
29.5	0.056	0.01325	0.003	0	0
29.6	0.05625	0.01325	0.003	0	0
29.7	0.0565	0.01325	0.003	0	0
29.8	0.0565	0.01325	0.003	0	0
29.9	0.05675	0.01325	0.003	0	0
30	0.057	0.01325	0.003	0	0
30.1	0.05775	0.01325	0.003	0	0
30.2	0.058	0.01325	0.003	0	0
30.3	0.05825	0.0135	0.003	0	0
30.4	0.05875	0.0135	0.003	0	0
30.5	0.05875	0.0135	0.003	0	0
30.6	0.05875	0.0135	0.003	0	0
30.7	0.05875	0.0135	0.003	0	0
30.8	0.05875	0.0135	0.003	0	0
30.9	0.05875	0.0135	0.003	0	0
31	0.059	0.0135	0.003	0	0
31.1	0.059	0.0135	0.003	0	0
31.2	0.059	0.0135	0.003	0	0
31.3	0.0595	0.0135	0.003	0	0
31.4	0.05975	0.0135	0.003	0	0
31.5	0.05975	0.0135	0.003	0	0
31.6	0.06	0.0135	0.003	0	0
31.7	0.0605	0.0135	0.003	0	0
31.8	0.0605	0.0135	0.003	0	0
31.9	0.0605	0.01375	0.003	0	0
32	0.06075	0.01375	0.003	0	0
32.1	0.061	0.01375	0.003	0	0
32.2	0.061	0.01375	0.003	0	0
32.3	0.061	0.01375	0.003	0	0
32.4	0.0615	0.01375	0.003	0	0
32.5	0.0615	0.01375	0.003	0	0
32.6	0.06175	0.01375	0.003	0	0
32.7	0.062	0.01375	0.003	0	0
32.8	0.06225	0.01375	0.003	0	0
32.9	0.06275	0.01375	0.003	0	0
33	0.063	0.01375	0.003	0	0
33.1	0.06325	0.01375	0.003	0	0
33.2	0.06325	0.01375	0.003	0	0
33.3	0.0635	0.014	0.003	0	0
33.4	0.06375	0.01425	0.003	0	0
33.5	0.06375	0.0145	0.003	0	0
33.6	0.064	0.01475	0.003	0	0
33.7	0.064	0.01475	0.003	0	0
33.8	0.064	0.01475	0.003	0	0
33.9	0.064	0.01475	0.003	0	0
34	0.06425	0.01475	0.003	0	0
34.1	0.06425	0.015	0.003	0	0
34.2	0.0645	0.015	0.003	0	0
34.3	0.0655	0.015	0.003	0	0
34.4	0.06575	0.015	0.003	0	0
34.5	0.066	0.015	0.003	0	0
34.6	0.06625	0.015	0.003	0	0
34.7	0.0665	0.015	0.003	0	0
34.8	0.067	0.015	0.003	0	0
34.9	0.067	0.015	0.003	0	0
35	0.06725	0.015	0.003	0	0
35.1	0.0675	0.015	0.003	0	0
35.2	0.0675	0.015	0.003	0	0
35.3	0.0675	0.015	0.003	0	0
35.4	0.06775	0.015	0.003	0	0
35.5	0.0685	0.01525	0.00325	0	0
35.6	0.0695	0.01525	0.00325	0	0
35.7	0.0695	0.0155	0.00325	0	0
35.8	0.0695	0.0155	0.00325	0	0
35.9	0.0695	0.0155	0.00325	0	0
36	0.07	0.0155	0.00325	0	0
36.1	0.07	0.0155	0.00325	0	0
36.2	0.0705	0.0155	0.00325	0	0
36.3	0.0705	0.0155	0.00325	0	0
36.4	0.071	0.0155	0.00325	0	0
36.5	0.07125	0.0155	0.00325	0	0
36.6	0.0715	0.0155	0.00325	0	0
36.7	0.072	0.0155	0.00325	0	0
36.8	0.07225	0.0155	0.00325	0	0
36.9	0.0725	0.0155	0.0035	0	0
37	0.073	0.0155	0.0035	0	0
37.1	0.07325	0.0155	0.0035	0	0
37.2	0.07325	0.0155	0.0035	0	0
37.3	0.07325	0.0155	0.0035	0	0
37.4	0.07375	0.0155	0.0035	0	0
37.5	0.07375	0.0155	0.0035	0	0
37.6	0.07375	0.0155	0.0035	0	0
37.7	0.074	0.0155	0.0035	0	0
37.8	0.07425	0.0155	0.0035	0	0
37.9	0.07425	0.0155	0.0035	0	0
38	0.07425	0.01575	0.0035	0	0
38.1	0.07425	0.01625	0.0035	0	0
38.2	0.0745	0.01625	0.0035	0	0
38.3	0.0745	0.01625	0.0035	0	0
38.4	0.07475	0.01625	0.0035	0	0
38.5	0.075	0.01625	0.0035	0	0
38.6	0.07525	0.01625	0.0035	0	0
38.7	0.07575	0.01625	0.0035	0	0
38.8	0.076	0.01625	0.0035	0	0
38.9	0.076	0.01625	0.0035	0	0
39	0.07725	0.01625	0.0035	0	0
39.1	0.07725	0.01625	0.0035	0	0
39.2	0.078	0.01625	0.0035	0	0
39.3	0.07825	0.01625	0.0035	0	0
39.4	0.07875	0.0165	0.0035	0	0
39.5	0.07925	0.0165	0.0035	0	0
39.6	0.0795	0.0165	0.0035	0	0
39.7	0.07975	0.0165	0.0035	0	0
39.8	0.08	0.01675	0.0035	0	0
39.9	0.08025	0.01675	0.0035	0	0
40	0.0805	0.01675	0.0035	0	0
40.1	0.081	0.01675	0.0035	0	0
40.2	0.081	0.01675	0.0035	0	0
40.3	0.081	0.01675	0.0035	0	0
40.4	0.081	0.01675	0.0035	0	0
40.5	0.08125	0.01675	0.0035	0	0
40.6	0.08125	0.01675	0.0035	0	0
40.7	0.08125	0.01675	0.0035	0	0
40.8	0.08125	0.01675	0.0035	0	0
40.9	0.08125	0.01675	0.0035	0	0
41	0.0815	0.01675	0.0035	0	0
41.1	0.0815	0.01675	0.0035	0	0
41.2	0.08175	0.01675	0.0035	0	0
41.3	0.08225	0.01675	0.0035	0	0
41.4	0.0825	0.01675	0.0035	0	0
41.5	0.0825	0.01675	0.0035	0	0
41.6	0.08275	0.01675	0.0035	0	0
41.7	0.08275	0.01675	0.0035	0	0
41.8	0.08275	0.01675	0.0035	0	0
41.9	0.08275	0.01675	0.0035	0	0
42	0.08275	0.01675	0.0035	0	0
42.1	0.08275	0.01675	0.00375	0	0
42.2	0.08325	0.01675	0.00375	0	0
42.3	0.08325	0.01675	0.00375	0	0
42.4	0.08325	0.01675	0.00375	0	0
42.5	0.08325	0.017	0.00375	0	0
42.6	0.084	0.017	0.00375	0	0
42.7	0.08425	0.017	0.00375	0	0
42.8	0.0845	0.017	0.004	0	0
42.9	0.0845	0.01725	0.004	0	0
43	0.0845	0.01725	0.004	0	0
43.1	0.0845	0.01725	0.004	0	0
43.2	0.08475	0.01725	0.004	0	0
43.3	0.085	0.01725	0.004	0	0
43.4	0.085	0.01725	0.004	0	0
43.5	0.085	0.01725	0.004	0	0
43.6	0.0855	0.01725	0.004	0	0
43.7	0.08575	0.01725	0.004	0	0
43.8	0.08575	0.01725	0.004	0	0
43.9	0.086	0.01725	0.004	0	0
44	0.08625	0.0175	0.004	0	0
44.1	0.08625	0.0175	0.004	0	0
44.2	0.08675	0.01775	0.004	0	0
44.3	0.087	0.01775	0.004	0	0
44.4	0.08725	0.01775	0.004	0	0
44.5	0.0875	0.018	0.004	0	0
44.6	0.08775	0.018	0.004	0	0
44.7	0.08825	0.018	0.004	0	0
44.8	0.0885	0.018	0.004	0	0
44.9	0.08875	0.018	0.004	0	0
45	0.089	0.018	0.004	0	0
45.1	0.089	0.018	0.004	0	0
45.2	0.089	0.018	0.004	0	0
45.3	0.089	0.01825	0.004	0	0
45.4	0.089	0.01825	0.00425	0	0
45.5	0.089	0.01825	0.00425	0	0
45.6	0.08925	0.01825	0.00425	0	0
45.7	0.0895	0.01825	0.00425	0	0
45.8	0.0895	0.01825	0.00425	0	0
45.9	0.08975	0.01825	0.00425	0	0
46	0.08975	0.01825	0.00425	0	0
46.1	0.08975	0.01825	0.00425	0	0
46.2	0.09025	0.0185	0.00425	0	0
46.3	0.0905	0.01875	0.00425	0	0
46.4	0.0905	0.01875	0.00425	0	0
46.5	0.0905	0.01875	0.00425	0	0
46.6	0.09075	0.01875	0.00425	0	0
46.7	0.09075	0.01875	0.00425	0	0
46.8	0.09075	0.01875	0.00425	0	0
46.9	0.091	0.01875	0.00425	0.00025	0
47	0.091	0.019	0.0045	0.00025	0
47.1	0.091	0.019	0.0045	0.00025	0
47.2	0.091	0.019	0.0045	0.00025	0
47.3	0.091	0.019	0.0045	0.00025	0
47.4	0.09125	0.019	0.0045	0.00025	0
47.5	0.09125	0.019	0.0045	0.00025	0
47.6	0.09175	0.019	0.0045	0.00025	0
47.7	0.09225	0.019	0.0045	0.00025	0
47.8	0.09225	0.019	0.00475	0.00025	0
47.9	0.09225	0.019	0.00475	0.00025	0
48	0.0925	0.01925	0.00475	0.00025	0
48.1	0.0925	0.01925	0.00475	0.00025	0
48.2	0.0925	0.0195	0.00475	0.00025	0
48.3	0.0925	0.0195	0.005	0.00025	0
48.4	0.09325	0.0195	0.005	0.00025	0
48.5	0.0935	0.0195	0.005	0.00025	0
48.6	0.0935	0.0195	0.005	0.00025	0
48.7	0.09375	0.0195	0.005	0.00025	0
48.8	0.09375	0.0195	0.005	0.00025	0
48.9	0.09375	0.0195	0.005	0.00025	0
49	0.094	0.0195	0.005	0.00025	0
49.1	0.09425	0.0195	0.005	0.00025	0
49.2	0.09425	0.0195	0.005	0.00025	0
49.3	0.09425	0.0195	0.005	0.00025	0
49.4	0.0945	0.0195	0.005	0.00025	0
49.5	0.0945	0.0195	0.005	0.00025	0
49.6	0.09475	0.0195	0.005	0.00025	0
49.7	0.095	0.0195	0.005	0.00025	0
49.8	0.095	0.0195	0.005	0.00025	0
49.9	0.095	0.0195	0.005	0.00025	0
50	0.095	0.0195	0.005	0.00025	0
50.1	0.095	0.0195	0.005	0.00025	0
50.2	0.095	0.0195	0.005	0.00025	0
50.3	0.095	0.01975	0.005	0.00025	0
50.4	0.095	0.01975	0.005	0.00025	0
50.5	0.095	0.01975	0.005	0.00025	0
50.6	0.095	0.01975	0.005	0.00025	0
50.7	0.0955	0.02	0.005	0.00025	0
50.8	0.0955	0.02025	0.005	0.00025	0
50.9	0.096	0.0205	0.005	0.00025	0
51	0.09625	0.0205	0.005	0.00025	0
51.1	0.0965	0.0205	0.005	0.00025	0
51.2	0.0965	0.0205	0.005	0.00025	0
51.3	0.0965	0.0205	0.005	0.00025	0
51.4	0.09675	0.02075	0.005	0.00025	0
51.5	0.0975	0.021	0.005	0.00025	0
51.6	0.0975	0.021	0.005	0.00025	0
51.7	0.098	0.021	0.005	0.00025	0
51.8	0.098	0.021	0.005	0.00025	0
51.9	0.0985	0.021	0.005	0.00025	0
52	0.099	0.021	0.005	0.00025	0
52.1	0.099	0.021	0.005	0.00025	0
52.2	0.09925	0.021	0.005	0.00025	0
52.3	0.0995	0.021	0.005	0.00025	0
52.4	0.09975	0.021	0.005	0.00025	0
52.5	0.09975	0.021	0.005	0.00025	0
52.6	0.09975	0.021	0.005	0.00025	0
52.7	0.1	0.021	0.005	0.00025	0
52.8	0.1	0.021	0.005	0.00025	0
52.9	0.10075	0.021	0.005	0.00025	0
53	0.10075	0.021	0.005	0.00025	0
53.1	0.101	0.021	0.005	0.00025	0
53.2	0.10125	0.021	0.005	0.00025	0
53.3	0.10125	0.021	0.005	0.00025	0
53.4	0.10125	0.021	0.005	0.00025	0
53.5	0.1015	0.021	0.005	0.00025	0
53.6	0.10175	0.021	0.005	0.00025	0
53.7	0.10225	0.021	0.005	0.00025	0
53.8	0.1025	0.021	0.005	0.00025	0
53.9	0.10275	0.021	0.005	0.00025	0
54	0.10275	0.021	0.005	0.00025	0
54.1	0.103	0.021	0.005	0.00025	0
54.2	0.10325	0.021	0.005	0.00025	0
54.3	0.10375	0.021	0.005	0.00025	0
54.4	0.10375	0.021	0.005	0.00025	0
54.5	0.10375	0.021	0.005	0.00025	0
54.6	0.10375	0.021	0.00525	0.00025	0
54.7	0.10375	0.021	0.00525	0.00025	0
54.8	0.104	0.021	0.00525	0.00025	0
54.9	0.105	0.021	0.00525	0.00025	0
55	0.1055	0.021	0.00525	0.00025	0
55.1	0.1065	0.021	0.00525	0.00025	0
55.2	0.107	0.021	0.00525	0.00025	0
55.3	0.10775	0.021	0.00525	0.00025	0
55.4	0.108	0.021	0.00525	0.00025	0
55.5	0.1085	0.02125	0.00525	0.00025	0
55.6	0.1085	0.02125	0.00525	0.00025	0
55.7	0.1085	0.0215	0.00525	0.00025	0
55.8	0.1085	0.0215	0.00525	0.00025	0
55.9	0.10875	0.0215	0.00525	0.00025	0
56	0.109	0.0215	0.00525	0.00025	0
56.1	0.10925	0.0215	0.00525	0.00025	0
56.2	0.1095	0.0215	0.00525	0.00025	0
56.3	0.1095	0.02175	0.00525	0.00025	0
56.4	0.1095	0.02175	0.00525	0.00025	0
56.5	0.1095	0.02175	0.00525	0.00025	0
56.6	0.1095	0.02175	0.00525	0.00025	0
56.7	0.11	0.02175	0.00525	0.00025	0
56.8	0.11	0.022	0.00525	0.00025	0
56.9	0.11025	0.022	0.00525	0.00025	0
57	0.11025	0.022	0.00525	0.00025	0
57.1	0.11025	0.022	0.00525	0.00025	0
57.2	0.1105	0.022	0.00525	0.00025	0
57.3	0.11075	0.022	0.00525	0.00025	0
57.4	0.111	0.022	0.00525	0.00025	0
57.5	0.1115	0.022	0.00525	0.00025	0
57.6	0.1115	0.022	0.00525	0.00025	0
57.7	0.1115	0.022	0.00525	0.00025	0
57.8	0.1115	0.022	0.00525	0.00025	0
57.9	0.11175	0.022	0.00525	0.00025	0
58	0.11175	0.022	0.00525	0.00025	0
58.1	0.112	0.022	0.00525	0.00025	0
58.2	0.11225	0.022	0.00525	0.00025	0
58.3	0.1125	0.02225	0.00525	0.00025	0
58.4	0.11325	0.0225	0.00525	0.00025	0
58.5	0.11325	0.02275	0.00525	0.00025	0
58.6	0.11325	0.02275	0.00525	0.00025	0
58.7	0.1135	0.02275	0.00525	0.00025	0
58.8	0.11425	0.02275	0.00525	0.00025	0
58.9	0.11475	0.02275	0.00525	0.00025	0
59	0.115	0.02275	0.00525	0.00025	0
59.1	0.11525	0.02275	0.00525	0.00025	0
59.2	0.11525	0.02275	0.00525	0.00025	0
59.3	0.11525	0.023	0.00525	0.00025	0
59.4	0.11525	0.02325	0.00525	0.00025	0
59.5	0.1155	0.02325	0.00525	0.00025	0
59.6	0.1155	0.02325	0.00525	0.00025	0
59.7	0.1155	0.02325	0.00525	0.00025	0
59.8	0.11625	0.02325	0.00525	0.00025	0
59.9	0.117	0.02325	0.00525	0.00025	0
60	0.117	0.02325	0.00525	0.00025	0
60.1	0.1175	0.02325	0.00525	0.00025	0
60.2	0.1175	0.0235	0.00525	0.00025	0
60.3	0.1175	0.0235	0.00525	0.00025	0
60.4	0.1175	0.0235	0.00525	0.00025	0
60.5	0.1175	0.0235	0.00525	0.00025	0
60.6	0.1175	0.0235	0.00525	0.00025	0
60.7	0.11775	0.0235	0.00525	0.00025	0
60.8	0.11825	0.0235	0.00525	0.00025	0
60.9	0.1185	0.0235	0.00525	0.00025	0
61	0.1185	0.024	0.00525	0.00025	0
61.1	0.11875	0.02425	0.00525	0.00025	0
61.2	0.11875	0.02425	0.00525	0.00025	0
61.3	0.11925	0.02425	0.00525	0.00025	0
61.4	0.11925	0.02425	0.00525	0.00025	0
61.5	0.11925	0.02425	0.00525	0.00025	0
61.6	0.1195	0.02425	0.00525	0.00025	0
61.7	0.1195	0.02425	0.00525	0.00025	0
61.8	0.1195	0.02425	0.00525	0.00025	0
61.9	0.1195	0.02425	0.00525	0.00025	0
62	0.1195	0.02425	0.00525	0.00025	0
62.1	0.1195	0.02425	0.00525	0.00025	0
62.2	0.1195	0.02425	0.00525	0.00025	0
62.3	0.1195	0.02425	0.00525	0.00025	0
62.4	0.12	0.02425	0.00525	0.00025	0
62.5	0.12	0.02475	0.0055	0.00025	0
62.6	0.12	0.02475	0.0055	0.00025	0
62.7	0.12075	0.02475	0.0055	0.00025	0
62.8	0.121	0.02475	0.0055	0.00025	0
62.9	0.121	0.02475	0.0055	0.00025	0
63	0.121	0.025	0.0055	0.00025	0
63.1	0.121	0.025	0.0055	0.00025	0
63.2	0.121	0.025	0.0055	0.00025	0
63.3	0.121	0.025	0.0055	0.00025	0
63.4	0.121	0.025	0.0055	0.00025	0
63.5	0.1215	0.025	0.0055	0.00025	0
63.6	0.12175	0.025	0.0055	0.00025	0
63.7	0.12175	0.0255	0.0055	0.00025	0
63.8	0.12225	0.0255	0.0055	0.00025	0
63.9	0.1225	0.0255	0.0055	0.00025	0
64	0.12275	0.02575	0.0055	0.00025	0
64.1	0.123	0.02575	0.0055	0.00025	0
64.2	0.124	0.02575	0.0055	0.00025	0
64.3	0.1245	0.02575	0.0055	0.00025	0
64.4	0.12475	0.02575	0.0055	0.00025	0
64.5	0.125	0.02575	0.0055	0.00025	0
64.6	0.125	0.026	0.0055	0.00025	0
64.7	0.12525	0.02625	0.0055	0.00025	0
64.8	0.1255	0.02625	0.0055	0.00025	0
64.9	0.12575	0.02625	0.0055	0.00025	0
65	0.12575	0.0265	0.0055	0.00025	0
65.1	0.1265	0.0265	0.0055	0.00025	0
65.2	0.1265	0.02675	0.0055	0.00025	0
65.3	0.12675	0.02675	0.00575	0.00025	0
65.4	0.127	0.02675	0.00575	0.00025	0
65.5	0.127	0.02675	0.00575	0.00025	0
65.6	0.12725	0.027	0.006	0.00025	0
65.7	0.1275	0.027	0.006	0.00025	0
65.8	0.1275	0.02725	0.006	0.00025	0
65.9	0.12775	0.02725	0.006	0.0005	0
66	0.128	0.02725	0.006	0.0005	0
66.1	0.12825	0.02725	0.006	0.0005	0
66.2	0.1285	0.0275	0.006	0.0005	0
66.3	0.12875	0.0275	0.006	0.0005	0
66.4	0.129	0.0275	0.006	0.0005	0
66.5	0.1295	0.0275	0.006	0.0005	0
66.6	0.1295	0.02775	0.006	0.0005	0
66.7	0.12975	0.02775	0.006	0.0005	0
66.8	0.12975	0.02775	0.006	0.0005	0
66.9	0.13025	0.02775	0.006	0.0005	0
67	0.1305	0.02775	0.006	0.0005	0
67.1	0.13075	0.02775	0.006	0.0005	0
67.2	0.13075	0.02775	0.006	0.0005	0
67.3	0.13075	0.02775	0.006	0.0005	0
67.4	0.13075	0.02775	0.006	0.0005	0
67.5	0.13075	0.02775	0.006	0.0005	0
67.6	0.13075	0.02775	0.006	0.0005	0
67.7	0.131	0.02775	0.006	0.0005	0
67.8	0.13125	0.02775	0.006	0.0005	0
67.9	0.1315	0.02775	0.006	0.0005	0
68	0.132	0.02775	0.006	0.0005	0
68.1	0.1325	0.02775	0.006	0.0005	0
68.2	0.133	0.02775	0.006	0.0005	0
68.3	0.13325	0.028	0.006	0.0005	0
68.4	0.1335	0.028	0.006	0.0005	0
68.5	0.1335	0.028	0.006	0.0005	0
68.6	0.1335	0.02825	0.006	0.0005	0
68.7	0.134	0.02825	0.006	0.0005	0
68.8	0.13425	0.02825	0.006	0.0005	0
68.9	0.1345	0.02825	0.006	0.0005	0
69	0.1345	0.02825	0.006	0.0005	0
69.1	0.135	0.0285	0.006	0.0005	0
69.2	0.1355	0.02875	0.006	0.0005	0
69.3	0.136	0.02875	0.006	0.0005	0
69.4	0.13625	0.02875	0.006	0.0005	0
69.5	0.1365	0.02875	0.006	0.0005	0
69.6	0.1365	0.029	0.006	0.0005	0
69.7	0.137	0.029	0.006	0.0005	0
69.8	0.13725	0.029	0.006	0.0005	0
69.9	0.1375	0.029	0.006	0.0005	0
70	0.13775	0.029	0.006	0.0005	0
70.1	0.13825	0.029	0.006	0.0005	0
70.2	0.13825	0.029	0.006	0.0005	0
70.3	0.13925	0.029	0.006	0.0005	0
70.4	0.1395	0.029	0.006	0.0005	0
70.5	0.1395	0.029	0.006	0.0005	0
70.6	0.1395	0.029	0.006	0.0005	0
70.7	0.13975	0.029	0.006	0.0005	0
70.8	0.13975	0.029	0.006	0.0005	0
70.9	0.13975	0.029	0.006	0.0005	0
71	0.13975	0.029	0.00625	0.0005	0
71.1	0.14025	0.029	0.00625	0.0005	0
71.2	0.14025	0.029	0.00625	0.0005	0
71.3	0.1405	0.029	0.00625	0.0005	0
71.4	0.14075	0.029	0.00625	0.0005	0
71.5	0.14075	0.029	0.00625	0.0005	0
71.6	0.14075	0.029	0.00625	0.0005	0
71.7	0.14075	0.02925	0.00625	0.0005	0
71.8	0.14075	0.02925	0.00625	0.0005	0
71.9	0.14075	0.02925	0.00625	0.0005	0
72	0.14075	0.02925	0.00625	0.0005	0
72.1	0.14075	0.02925	0.00625	0.0005	0
72.2	0.141	0.02925	0.00625	0.0005	0
72.3	0.14125	0.02925	0.00625	0.0005	0
72.4	0.1415	0.02925	0.00625	0.0005	0
72.5	0.14175	0.02925	0.00625	0.0005	0
72.6	0.14175	0.02925	0.00625	0.0005	0
72.7	0.14175	0.02925	0.00625	0.0005	0
72.8	0.14175	0.02925	0.00625	0.0005	0
72.9	0.142	0.02925	0.00625	0.0005	0
73	0.143	0.02925	0.00625	0.0005	0
73.1	0.14325	0.02925	0.00625	0.0005	0
73.2	0.1435	0.02925	0.0065	0.0005	0
73.3	0.14425	0.02925	0.0065	0.0005	0
73.4	0.14425	0.02925	0.0065	0.0005	0
73.5	0.14425	0.02925	0.0065	0.0005	0
73.6	0.14425	0.0295	0.0065	0.0005	0
73.7	0.1445	0.0295	0.0065	0.0005	0
73.8	0.14475	0.0295	0.0065	0.0005	0
73.9	0.14475	0.0295	0.0065	0.0005	0
74	0.14575	0.0295	0.0065	0.0005	0
74.1	0.14625	0.0295	0.0065	0.0005	0
74.2	0.14625	0.0295	0.0065	0.0005	0
74.3	0.1465	0.0295	0.0065	0.0005	0
74.4	0.14675	0.0295	0.0065	0.0005	0
74.5	0.14675	0.0295	0.0065	0.0005	0
74.6	0.147	0.0295	0.0065	0.0005	0
74.7	0.1475	0.0295	0.0065	0.0005	0
74.8	0.148	0.0295	0.00675	0.0005	0
74.9	0.14825	0.0295	0.00675	0.0005	0
75	0.14825	0.0295	0.00675	0.0005	0
75.1	0.14825	0.0295	0.00675	0.0005	0
75.2	0.14825	0.0295	0.00675	0.0005	0
75.3	0.1485	0.0295	0.00675	0.0005	0
75.4	0.1485	0.0295	0.00675	0.0005	0
75.5	0.1485	0.0295	0.007	0.0005	0
75.6	0.14875	0.02975	0.007	0.0005	0
75.7	0.14875	0.02975	0.007	0.0005	0
75.8	0.14875	0.02975	0.007	0.0005	0
75.9	0.14875	0.02975	0.007	0.0005	0
76	0.149	0.02975	0.007	0.0005	0
76.1	0.149	0.02975	0.007	0.0005	0
76.2	0.14925	0.02975	0.007	0.0005	0
76.3	0.14925	0.02975	0.007	0.0005	0
76.4	0.14925	0.02975	0.007	0.0005	0
76.5	0.14925	0.02975	0.007	0.0005	0
76.6	0.14925	0.02975	0.007	0.0005	0
76.7	0.14925	0.03	0.007	0.0005	0
76.8	0.14975	0.03	0.007	0.0005	0
76.9	0.15	0.03	0.007	0.0005	0
77	0.1505	0.03	0.007	0.0005	0
77.1	0.1505	0.03	0.007	0.0005	0
77.2	0.15075	0.03	0.007	0.0005	0
77.3	0.15075	0.03	0.007	0.0005	0
77.4	0.151	0.03	0.007	0.0005	0
77.5	0.151	0.03	0.007	0.0005	0
77.6	0.151	0.03	0.007	0.0005	0
77.7	0.151	0.03	0.007	0.0005	0
77.8	0.15175	0.03025	0.007	0.0005	0
77.9	0.15175	0.0305	0.007	0.0005	0
78	0.152	0.03075	0.007	0.0005	0
78.1	0.1525	0.03075	0.007	0.0005	0
78.2	0.1525	0.03075	0.007	0.0005	0
78.3	0.1525	0.03075	0.007	0.0005	0
78.4	0.15275	0.03075	0.007	0.0005	0
78.5	0.15275	0.03075	0.007	0.0005	0
78.6	0.153	0.03075	0.007	0.0005	0
78.7	0.153	0.03075	0.007	0.0005	0
78.8	0.153	0.03075	0.007	0.0005	0
78.9	0.153	0.03075	0.007	0.0005	0
79	0.153	0.03075	0.007	0.0005	0
79.1	0.153	0.03075	0.007	0.0005	0
79.2	0.153	0.031	0.007	0.0005	0
79.3	0.1535	0.031	0.007	0.0005	0
79.4	0.1535	0.03125	0.007	0.0005	0
79.5	0.154	0.03125	0.007	0.0005	0
79.6	0.154	0.03125	0.007	0.0005	0
79.7	0.15425	0.03125	0.007	0.0005	0
79.8	0.15475	0.03125	0.007	0.0005	0
79.9	0.15475	0.03125	0.007	0.0005	0
80	0.155	0.03125	0.007	0.0005	0
80.1	0.15525	0.03125	0.007	0.0005	0
80.2	0.1555	0.03125	0.007	0.0005	0
80.3	0.1555	0.03125	0.007	0.0005	0
80.4	0.1555	0.03125	0.007	0.0005	0
80.5	0.15575	0.03125	0.007	0.0005	0
80.6	0.15625	0.03125	0.007	0.0005	0
80.7	0.15625	0.03125	0.007	0.0005	0
80.8	0.157	0.03125	0.007	0.0005	0
80.9	0.15725	0.0315	0.007	0.0005	0
81	0.15725	0.03175	0.007	0.0005	0
81.1	0.15775	0.03175	0.007	0.0005	0
81.2	0.158	0.03175	0.007	0.0005	0
81.3	0.158	0.03175	0.007	0.0005	0
81.4	0.15875	0.03175	0.007	0.0005	0
81.5	0.15875	0.03175	0.007	0.0005	0
81.6	0.159	0.03175	0.007	0.0005	0
81.7	0.159	0.03175	0.007	0.0005	0
81.8	0.1595	0.03175	0.00725	0.0005	0
81.9	0.1595	0.03175	0.00725	0.0005	0
82	0.1595	0.03175	0.00725	0.0005	0
82.1	0.16025	0.032	0.00725	0.0005	0
82.2	0.16075	0.032	0.00725	0.0005	0
82.3	0.16075	0.03225	0.00725	0.0005	0
82.4	0.16075	0.03225	0.00725	0.0005	0
82.5	0.16075	0.03225	0.00725	0.0005	0
82.6	0.16125	0.03225	0.00725	0.0005	0
82.7	0.16125	0.03225	0.00725	0.0005	0
82.8	0.16125	0.0325	0.00725	0.0005	0
82.9	0.1615	0.0325	0.00725	0.0005	0
83	0.16225	0.0325	0.00725	0.0005	0
83.1	0.16225	0.0325	0.00725	0.0005	0
83.2	0.1625	0.0325	0.00725	0.0005	0
83.3	0.16275	0.033	0.00725	0.0005	0
83.4	0.163	0.03325	0.00725	0.0005	0
83.5	0.16325	0.03325	0.00725	0.0005	0
83.6	0.16325	0.03325	0.00725	0.0005	0
83.7	0.1635	0.03325	0.00725	0.0005	0
83.8	0.1635	0.03325	0.00725	0.0005	0
83.9	0.1635	0.03325	0.00725	0.0005	0
84	0.1635	0.0335	0.00725	0.0005	0
84.1	0.16375	0.0335	0.00725	0.0005	0
84.2	0.16375	0.0335	0.00725	0.0005	0
84.3	0.16375	0.0335	0.00725	0.0005	0
84.4	0.16375	0.0335	0.00725	0.0005	0
84.5	0.16375	0.0335	0.00725	0.0005	0
84.6	0.16375	0.0335	0.00725	0.0005	0
84.7	0.164	0.0335	0.00725	0.0005	0
84.8	0.16425	0.0335	0.00725	0.0005	0
84.9	0.16425	0.0335	0.00725	0.0005	0
85	0.1645	0.0335	0.00725	0.0005	0
85.1	0.16475	0.0335	0.00725	0.0005	0
85.2	0.16525	0.0335	0.00725	0.0005	0
85.3	0.16525	0.0335	0.00725	0.0005	0
85.4	0.16525	0.0335	0.0075	0.0005	0
85.5	0.1655	0.0335	0.0075	0.0005	0
85.6	0.1655	0.0335	0.0075	0.0005	0
85.7	0.1655	0.03375	0.0075	0.0005	0
85.8	0.1655	0.03375	0.0075	0.0005	0
85.9	0.16575	0.03375	0.0075	0.0005	0
86	0.16575	0.03375	0.0075	0.0005	0
86.1	0.16675	0.034	0.0075	0.0005	0
86.2	0.1675	0.034	0.0075	0.0005	0
86.3	0.16775	0.034	0.0075	0.0005	0
86.4	0.168	0.034	0.0075	0.0005	0
86.5	0.168	0.034	0.0075	0.0005	0
86.6	0.16825	0.034	0.0075	0.0005	0
86.7	0.16825	0.03425	0.0075	0.0005	0
86.8	0.169	0.0345	0.0075	0.0005	0
86.9	0.169	0.0345	0.0075	0.0005	0
87	0.169	0.0345	0.0075	0.0005	0
87.1	0.16925	0.0345	0.0075	0.0005	0
87.2	0.16925	0.0345	0.0075	0.0005	0
87.3	0.16925	0.0345	0.0075	0.0005	0
87.4	0.1695	0.0345	0.0075	0.0005	0
87.5	0.17	0.0345	0.0075	0.0005	0
87.6	0.1705	0.0345	0.0075	0.0005	0
87.7	0.1705	0.03475	0.0075	0.0005	0
87.8	0.1705	0.03475	0.00775	0.0005	0
87.9	0.1705	0.03475	0.00775	0.0005	0
88	0.171	0.03475	0.00775	0.0005	0
88.1	0.171	0.03475	0.00775	0.0005	0
88.2	0.17125	0.03475	0.00775	0.0005	0
88.3	0.17175	0.03475	0.00775	0.0005	0
88.4	0.17175	0.03475	0.00775	0.0005	0
88.5	0.17175	0.03475	0.008	0.0005	0
88.6	0.172	0.03475	0.008	0.0005	0
88.7	0.172	0.03475	0.008	0.0005	0
88.8	0.17225	0.03475	0.008	0.0005	0
88.9	0.1725	0.03475	0.008	0.0005	0
89	0.1735	0.03475	0.008	0.0005	0
89.1	0.17375	0.035	0.008	0.0005	0
89.2	0.174	0.035	0.008	0.0005	0
89.3	0.17425	0.035	0.008	0.0005	0
89.4	0.17425	0.035	0.008	0.0005	0
89.5	0.17425	0.03525	0.008	0.0005	0
89.6	0.17475	0.03525	0.008	0.0005	0
89.7	0.17525	0.03525	0.008	0.0005	0
89.8	0.1755	0.03525	0.008	0.0005	0
89.9	0.1755	0.03525	0.008	0.0005	0
90	0.1755	0.03525	0.008	0.0005	0
90.1	0.17575	0.03525	0.008	0.0005	0
90.2	0.176	0.03525	0.008	0.0005	0
90.3	0.1765	0.03525	0.008	0.0005	0
90.4	0.17675	0.03525	0.008	0.0005	0
90.5	0.17675	0.03525	0.008	0.0005	0
90.6	0.17675	0.0355	0.008	0.0005	0
90.7	0.17675	0.0355	0.008	0.0005	0
90.8	0.177	0.0355	0.008	0.0005	0
90.9	0.177	0.0355	0.008	0.0005	0
91	0.177	0.0355	0.008	0.0005	0
91.1	0.177	0.0355	0.008	0.0005	0
91.2	0.17775	0.03575	0.008	0.0005	0
91.3	0.178	0.03575	0.008	0.0005	0
91.4	0.178	0.03575	0.008	0.0005	0
91.5	0.17825	0.03575	0.008	0.0005	0
91.6	0.17825	0.036	0.008	0.0005	0
91.7	0.17825	0.036	0.008	0.0005	0
91.8	0.1785	0.036	0.008	0.0005	0
91.9	0.17875	0.03625	0.008	0.0005	0
92	0.17875	0.03625	0.008	0.0005	0
92.1	0.179	0.03625	0.008	0.0005	0
92.2	0.1795	0.03625	0.008	0.0005	0
92.3	0.1795	0.0365	0.008	0.0005	0
92.4	0.17975	0.0365	0.008	0.0005	0
92.5	0.17975	0.0365	0.008	0.0005	0
92.6	0.17975	0.0365	0.008	0.0005	0
92.7	0.18	0.0365	0.008	0.0005	0
92.8	0.18025	0.03675	0.008	0.0005	0
92.9	0.1805	0.03675	0.008	0.0005	0
93	0.18125	0.03675	0.008	0.0005	0
93.1	0.1815	0.03675	0.008	0.0005	0
93.2	0.1815	0.03675	0.008	0.0005	0
93.3	0.18175	0.03675	0.008	0.0005	0
93.4	0.182	0.03675	0.008	0.0005	0
93.5	0.182	0.03675	0.008	0.0005	0
93.6	0.18225	0.03675	0.008	0.0005	0
93.7	0.18275	0.03675	0.008	0.0005	0
93.8	0.183	0.03675	0.008	0.0005	0
93.9	0.1835	0.03675	0.008	0.0005	0
94	0.18375	0.03675	0.008	0.0005	0
94.1	0.18425	0.03675	0.008	0.0005	0
94.2	0.1845	0.03675	0.008	0.0005	0
94.3	0.1845	0.03675	0.008	0.0005	0
94.4	0.18475	0.03675	0.008	0.0005	0
94.5	0.185	0.03675	0.008	0.0005	0
94.6	0.185	0.03675	0.008	0.0005	0
94.7	0.185	0.03675	0.008	0.0005	0
94.8	0.18575	0.03675	0.008	0.0005	0
94.9	0.186	0.03675	0.008	0.0005	0
95	0.186	0.037	0.008	0.0005	0
95.1	0.1865	0.037	0.008	0.0005	0
95.2	0.18675	0.037	0.008	0.0005	0
95.3	0.18675	0.03725	0.008	0.0005	0
95.4	0.187	0.03725	0.008	0.0005	0
95.5	0.18725	0.03725	0.008	0.0005	0
95.6	0.18725	0.03725	0.008	0.0005	0
95.7	0.18725	0.03725	0.008	0.0005	0
95.8	0.1875	0.03725	0.008	0.0005	0
95.9	0.18775	0.0375	0.008	0.0005	0
96	0.188	0.0375	0.008	0.0005	0
96.1	0.1885	0.03775	0.008	0.0005	0
96.2	0.18925	0.03775	0.008	0.0005	0
96.3	0.18925	0.038	0.008	0.0005	0
96.4	0.18925	0.03825	0.008	0.0005	0
96.5	0.18925	0.03825	0.008	0.0005	0
96.6	0.18925	0.03825	0.008	0.0005	0
96.7	0.18925	0.03825	0.008	0.0005	0
96.8	0.18925	0.03825	0.008	0.0005	0
96.9	0.18925	0.03825	0.008	0.0005	0
97	0.1895	0.03825	0.008	0.0005	0
97.1	0.18975	0.03825	0.008	0.0005	0
97.2	0.18975	0.03825	0.008	0.0005	0
97.3	0.19	0.03825	0.008	0.0005	0
97.4	0.1905	0.03825	0.00825	0.0005	0
97.5	0.1905	0.03825	0.00825	0.0005	0
97.6	0.1905	0.0385	0.00825	0.0005	0
97.7	0.19075	0.0385	0.00825	0.0005	0
97.8	0.19075	0.0385	0.00825	0.0005	0
97.9	0.19075	0.0385	0.00825	0.0005	0
98	0.191	0.0385	0.00825	0.0005	0
98.1	0.191	0.0385	0.00825	0.0005	0
98.2	0.1915	0.03875	0.00825	0.0005	0
98.3	0.1915	0.03875	0.00825	0.0005	0
98.4	0.19175	0.039	0.00825	0.0005	0
98.5	0.19175	0.03925	0.00825	0.0005	0
98.6	0.192	0.03925	0.00825	0.0005	0
98.7	0.192	0.03925	0.00825	0.0005	0
98.8	0.192	0.03925	0.00825	0.0005	0
98.9	0.192	0.03925	0.00825	0.0005	0
99	0.19225	0.03925	0.00825	0.0005	0
99.1	0.19225	0.03925	0.00825	0.0005	0
99.2	0.19225	0.03925	0.00825	0.0005	0
99.3	0.19225	0.03925	0.00825	0.0005	0
99.4	0.19225	0.03925	0.00825	0.0005	0
99.5	0.19225	0.03925	0.00825	0.0005	0
99.6	0.19225	0.03925	0.00825	0.0005	0
99.7	0.19225	0.03925	0.00825	0.0005	0
99.8	0.19275	0.03925	0.00825	0.0005	0
99.9	0.19275	0.03925	0.00825	0.0005	0
100	0.193	0.03925	0.00825	0.0005	0
100.1	0.19325	0.03925	0.00825	0.0005	0
100.2	0.19325	0.03925	0.00825	0.0005	0
100.3	0.19375	0.03925	0.00825	0.0005	0
100.4	0.194	0.03925	0.00825	0.0005	0
100.5	0.194	0.03925	0.00825	0.0005	0
100.6	0.194	0.03925	0.00825	0.0005	0
100.7	0.194	0.03925	0.00825	0.0005	0
100.8	0.1945	0.03925	0.00825	0.0005	0
100.9	0.1945	0.03925	0.00825	0.0005	0
101	0.19475	0.03925	0.00825	0.0005	0
101.1	0.195	0.03925	0.00825	0.0005	0
101.2	0.19575	0.03925	0.00825	0.0005	0
101.3	0.19575	0.03925	0.00825	0.0005	0
101.4	0.196	0.0395	0.00825	0.0005	0
101.5	0.19625	0.03975	0.00825	0.0005	0
101.6	0.19625	0.03975	0.00825	0.0005	0
101.7	0.19625	0.03975	0.00825	0.0005	0
101.8	0.1965	0.04	0.00825	0.0005	0
101.9	0.1965	0.04	0.00825	0.0005	0
102	0.19675	0.04	0.00825	0.0005	0
102.1	0.197	0.04	0.00825	0.0005	0
102.2	0.19725	0.04	0.00825	0.0005	0
102.3	0.19725	0.04	0.00825	0.0005	0
102.4	0.1975	0.04	0.00825	0.0005	0
102.5	0.1975	0.04	0.00825	0.0005	0
102.6	0.19775	0.04	0.00825	0.0005	0
102.7	0.198	0.04	0.00825	0.0005	0
102.8	0.198	0.04025	0.00825	0.0005	0
102.9	0.198	0.04025	0.00825	0.0005	0
103	0.198	0.04025	0.00825	0.0005	0
103.1	0.198	0.04025	0.00825	0.0005	0
103.2	0.19825	0.04025	0.00825	0.0005	0
103.3	0.1985	0.04025	0.00825	0.0005	0
103.4	0.19875	0.0405	0.00825	0.0005	0
103.5	0.19875	0.0405	0.00825	0.0005	0
103.6	0.19875	0.0405	0.00825	0.0005	0
103.7	0.199	0.04075	0.00825	0.0005	0
103.8	0.199	0.04075	0.00825	0.0005	0
103.9	0.19925	0.04075	0.00825	0.0005	0
104	0.19925	0.04075	0.00825	0.0005	0
104.1	0.19925	0.04075	0.00825	0.0005	0
104.2	0.19925	0.04075	0.00825	0.0005	0
104.3	0.19925	0.041	0.00825	0.0005	0
104.4	0.19925	0.041	0.00825	0.0005	0
104.5	0.1995	0.041	0.00825	0.0005	0
104.6	0.1995	0.04125	0.00825	0.0005	0
104.7	0.19975	0.04125	0.0085	0.0005	0
104.8	0.2	0.04125	0.0085	0.0005	0
104.9	0.2	0.04125	0.0085	0.0005	0
105	0.20025	0.04125	0.0085	0.0005	0
105.1	0.20075	0.04125	0.0085	0.0005	0
105.2	0.201	0.04125	0.0085	0.0005	0
105.3	0.20125	0.04125	0.0085	0.0005	0
105.4	0.2015	0.04125	0.0085	0.0005	0
105.5	0.2015	0.04125	0.0085	0.0005	0
105.6	0.2015	0.04125	0.0085	0.0005	0
105.7	0.2015	0.04125	0.0085	0.0005	0
105.8	0.2015	0.04125	0.0085	0.0005	0
105.9	0.2015	0.04125	0.00875	0.0005	0
106	0.2015	0.04125	0.00875	0.0005	0
106.1	0.2015	0.04125	0.00875	0.0005	0
106.2	0.20175	0.04125	0.00875	0.0005	0
106.3	0.202	0.04125	0.00875	0.0005	0
106.4	0.20225	0.04125	0.00875	0.0005	0
106.5	0.20225	0.04125	0.00875	0.0005	0
106.6	0.2025	0.04125	0.00875	0.0005	0
106.7	0.2025	0.04125	0.00875	0.0005	0
106.8	0.2025	0.04125	0.00925	0.0005	0
106.9	0.2025	0.04125	0.00925	0.0005	0
107	0.20325	0.04125	0.00925	0.0005	0
107.1	0.2035	0.04125	0.00925	0.0005	0
107.2	0.20375	0.0415	0.00925	0.0005	0
107.3	0.20425	0.0415	0.00925	0.0005	0
107.4	0.205	0.0415	0.00925	0.0005	0
107.5	0.2055	0.0415	0.00925	0.0005	0
107.6	0.2055	0.0415	0.00925	0.0005	0
107.7	0.2055	0.0415	0.00925	0.0005	0
107.8	0.206	0.0415	0.00925	0.0005	0
107.9	0.2065	0.0415	0.00925	0.0005	0
108	0.2065	0.0415	0.00925	0.0005	0
108.1	0.2065	0.0415	0.00925	0.0005	0
108.2	0.2065	0.0415	0.00925	0.0005	0
108.3	0.2065	0.0415	0.00925	0.0005	0
108.4	0.2065	0.0415	0.00925	0.0005	0
108.5	0.2065	0.0415	0.00925	0.0005	0
108.6	0.20675	0.0415	0.00925	0.0005	0
108.7	0.20675	0.0415	0.00925	0.0005	0
108.8	0.207	0.0415	0.00925	0.0005	0
108.9	0.207	0.0415	0.00925	0.0005	0
109	0.20725	0.0415	0.00925	0.0005	0
109.1	0.2075	0.0415	0.00925	0.0005	0
109.2	0.2075	0.0415	0.00925	0.0005	0
109.3	0.2075	0.0415	0.00925	0.0005	0
109.4	0.20775	0.0415	0.00925	0.0005	0
109.5	0.20775	0.0415	0.00925	0.0005	0
109.6	0.208	0.0415	0.0095	0.0005	0
109.7	0.208	0.0415	0.0095	0.0005	0
109.8	0.208	0.0415	0.0095	0.0005	0
109.9	0.20825	0.0415	0.0095	0.0005	0
110	0.2085	0.0415	0.0095	0.0005	0
110.1	0.20875	0.0415	0.0095	0.0005	0
110.2	0.20925	0.0415	0.0095	0.0005	0
110.3	0.20925	0.0415	0.0095	0.0005	0
110.4	0.20925	0.0415	0.0095	0.0005	0
110.5	0.2095	0.0415	0.0095	0.0005	0
110.6	0.21	0.0415	0.0095	0.0005	0
110.7	0.21025	0.0415	0.0095	0.0005	0
110.8	0.2105	0.0415	0.0095	0.0005	0
110.9	0.21075	0.0415	0.0095	0.0005	0
111	0.21075	0.0415	0.0095	0.0005	0
111.1	0.21125	0.04175	0.0095	0.0005	0
111.2	0.21125	0.04175	0.0095	0.0005	0
111.3	0.21125	0.04175	0.0095	0.0005	0
111.4	0.2115	0.04175	0.0095	0.0005	0
111.5	0.21175	0.042	0.0095	0.0005	0
111.6	0.212	0.042	0.0095	0.0005	0
111.7	0.212	0.042	0.0095	0.0005	0
111.8	0.212	0.042	0.0095	0.0005	0
111.9	0.2125	0.042	0.0095	0.0005	0
112	0.2125	0.042	0.0095	0.0005	0
112.1	0.21325	0.042	0.0095	0.0005	0
112.2	0.2135	0.04225	0.0095	0.0005	0
112.3	0.21425	0.0425	0.0095	0.0005	0
112.4	0.21425	0.0425	0.0095	0.0005	0
112.5	0.2145	0.0425	0.0095	0.0005	0
112.6	0.21475	0.0425	0.00975	0.0005	0
112.7	0.21475	0.0425	0.00975	0.0005	0
112.8	0.215	0.0425	0.00975	0.0005	0
112.9	0.21525	0.0425	0.00975	0.0005	0
113	0.2155	0.0425	0.00975	0.0005	0
113.1	0.216	0.0425	0.00975	0.0005	0
113.2	0.216	0.0425	0.00975	0.0005	0
113.3	0.21625	0.04275	0.00975	0.0005	0
113.4	0.21625	0.04275	0.00975	0.0005	0
113.5	0.21675	0.04275	0.00975	0.0005	0
113.6	0.217	0.04325	0.00975	0.0005	0
113.7	0.21725	0.0435	0.00975	0.0005	0
113.8	0.21775	0.0435	0.00975	0.0005	0
113.9	0.21825	0.0435	0.00975	0.0005	0
114	0.2185	0.0435	0.00975	0.0005	0
114.1	0.2185	0.0435	0.00975	0.0005	0
114.2	0.2185	0.0435	0.00975	0.0005	0
114.3	0.2185	0.0435	0.00975	0.0005	0
114.4	0.219	0.0435	0.00975	0.0005	0
114.5	0.219	0.0435	0.00975	0.0005	0
114.6	0.219	0.0435	0.00975	0.0005	0
114.7	0.219	0.0435	0.00975	0.0005	0
114.8	0.219	0.0435	0.00975	0.0005	0
114.9	0.219	0.0435	0.00975	0.0005	0
115	0.219	0.04375	0.00975	0.0005	0
115.1	0.219	0.04375	0.00975	0.0005	0
115.2	0.219	0.04375	0.00975	0.0005	0
115.3	0.21925	0.04375	0.00975	0.0005	0
115.4	0.2195	0.04375	0.00975	0.0005	0
115.5	0.2195	0.04375	0.00975	0.0005	0
115.6	0.21975	0.04375	0.00975	0.0005	0
115.7	0.21975	0.04375	0.00975	0.0005	0
115.8	0.22	0.04375	0.00975	0.0005	0
115.9	0.22	0.044	0.00975	0.0005	0
116	0.22	0.044	0.00975	0.0005	0
116.1	0.22	0.044	0.00975	0.0005	0
116.2	0.22	0.044	0.00975	0.0005	0
116.3	0.22	0.04425	0.00975	0.0005	0
116.4	0.22	0.04425	0.00975	0.0005	0
116.5	0.22	0.04425	0.00975	0.0005	0
116.6	0.22025	0.0445	0.00975	0.0005	0
116.7	0.22025	0.0445	0.00975	0.0005	0
116.8	0.22025	0.0445	0.00975	0.0005	0
116.9	0.2205	0.04475	0.00975	0.0005	0
117	0.22075	0.04475	0.00975	0.0005	0
117.1	0.22075	0.04475	0.00975	0.0005	0
117.2	0.221	0.04475	0.00975	0.0005	0
117.3	0.22125	0.04475	0.01	0.0005	0
117.4	0.22125	0.04475	0.01	0.0005	0
117.5	0.22175	0.04475	0.01	0.0005	0
117.6	0.22175	0.04475	0.01	0.0005	0
117.7	0.22175	0.04475	0.01	0.0005	0
117.8	0.222	0.04475	0.01	0.0005	0
117.9	0.22225	0.04475	0.01	0.0005	0
118	0.22225	0.04475	0.01	0.0005	0
118.1	0.22225	0.04475	0.01	0.0005	0
118.2	0.2225	0.04475	0.01	0.0005	0
118.3	0.22275	0.04475	0.01	0.0005	0
118.4	0.22275	0.045	0.01	0.0005	0
118.5	0.223	0.045	0.01	0.0005	0
118.6	0.22325	0.04525	0.01	0.0005	0
118.7	0.2235	0.04525	0.01	0.0005	0
118.8	0.22375	0.04525	0.01	0.0005	0
118.9	0.224	0.04525	0.01	0.0005	0
119	0.22425	0.0455	0.01	0.0005	0
119.1	0.22475	0.0455	0.01	0.0005	0
119.2	0.22475	0.0455	0.01	0.0005	0
119.3	0.22525	0.0455	0.01025	0.0005	0
119.4	0.22525	0.0455	0.01025	0.0005	0
119.5	0.2255	0.0455	0.01025	0.0005	0
119.6	0.226	0.04575	0.01025	0.0005	0
119.7	0.226	0.04575	0.01025	0.0005	0
119.8	0.2265	0.04575	0.01025	0.0005	0
119.9	0.2265	0.04575	0.01025	0.0005	0
120	0.2265	0.04575	0.01025	0.0005	0
120.1	0.2265	0.04575	0.01025	0.0005	0
120.2	0.227	0.04575	0.01025	0.0005	0
120.3	0.22725	0.046	0.01025	0.0005	0
120.4	0.22725	0.0465	0.01025	0.0005	0
120.5	0.2275	0.0465	0.01025	0.0005	0
120.6	0.2275	0.04675	0.01025	0.0005	0
120.7	0.22775	0.04675	0.01025	0.0005	0
120.8	0.22825	0.04675	0.01025	0.0005	0
120.9	0.22875	0.047	0.01025	0.0005	0
121	0.229	0.047	0.01025	0.0005	0
121.1	0.229	0.047	0.01025	0.0005	0
121.2	0.2295	0.047	0.01025	0.0005	0
121.3	0.22975	0.047	0.01025	0.0005	0
121.4	0.23	0.047	0.01025	0.00075	0
121.5	0.23	0.047	0.01025	0.00075	0
121.6	0.23	0.047	0.0105	0.00075	0
121.7	0.23	0.047	0.01075	0.00075	0
121.8	0.23	0.047	0.01075	0.00075	0
121.9	0.23	0.047	0.01075	0.00075	0
122	0.23025	0.04725	0.01075	0.00075	0
122.1	0.2305	0.04725	0.01075	0.00075	0
122.2	0.23075	0.04725	0.01075	0.00075	0
122.3	0.23075	0.04725	0.01075	0.00075	0
122.4	0.231	0.04725	0.01075	0.00075	0
122.5	0.23125	0.04725	0.011	0.00075	0
122.6	0.23125	0.0475	0.011	0.00075	0
122.7	0.23125	0.0475	0.011	0.00075	0
122.8	0.23125	0.0475	0.011	0.00075	0
122.9	0.23125	0.0475	0.011	0.001	0
123	0.232	0.0475	0.011	0.001	0
123.1	0.2325	0.0475	0.011	0.001	0
123.2	0.233	0.04775	0.011	0.001	0
123.3	0.233	0.04825	0.011	0.001	0
123.4	0.23325	0.04825	0.011	0.001	0
123.5	0.23325	0.04825	0.011	0.001	0
123.6	0.2335	0.04825	0.011	0.001	0
123.7	0.23375	0.04825	0.011	0.001	0
123.8	0.23425	0.04825	0.011	0.001	0
123.9	0.2345	0.04825	0.01125	0.001	0
124	0.2345	0.04825	0.01125	0.001	0
124.1	0.2345	0.04825	0.01125	0.001	0
124.2	0.2345	0.04825	0.0115	0.001	0
124.3	0.23475	0.04825	0.0115	0.001	0
124.4	0.23525	0.04825	0.0115	0.001	0
124.5	0.23525	0.04825	0.0115	0.001	0
124.6	0.2355	0.04825	0.0115	0.001	0
124.7	0.2355	0.04825	0.0115	0.001	0
124.8	0.23575	0.04825	0.0115	0.001	0
124.9	0.236	0.04825	0.0115	0.001	0
125	0.23625	0.04825	0.0115	0.001	0
125.1	0.23625	0.04825	0.0115	0.001	0
125.2	0.23625	0.04825	0.0115	0.001	0
125.3	0.23625	0.04825	0.0115	0.001	0
125.4	0.23675	0.04825	0.01175	0.001	0
125.5	0.237	0.04825	0.01175	0.001	0
125.6	0.23725	0.04825	0.01175	0.001	0
125.7	0.23725	0.04825	0.01175	0.001	0
125.8	0.23725	0.04825	0.01175	0.001	0
125.9	0.23725	0.04825	0.01175	0.001	0
126	0.23725	0.0485	0.01175	0.001	0
126.1	0.23725	0.0485	0.01175	0.001	0
126.2	0.23775	0.0485	0.01175	0.001	0
126.3	0.238	0.0485	0.01175	0.001	0
126.4	0.23825	0.0485	0.01175	0.001	0
126.5	0.23825	0.0485	0.01175	0.001	0
126.6	0.2385	0.0485	0.01175	0.001	0
126.7	0.23875	0.0485	0.01175	0.001	0
126.8	0.239	0.0485	0.01175	0.001	0
126.9	0.23925	0.0485	0.01175	0.001	0
127	0.2395	0.0485	0.01175	0.001	0
127.1	0.24	0.0485	0.01175	0.001	0
127.2	0.2405	0.0485	0.01175	0.001	0
127.3	0.2405	0.0485	0.01175	0.001	0
127.4	0.2405	0.04875	0.01175	0.001	0
127.5	0.24075	0.049	0.01175	0.001	0
127.6	0.241	0.049	0.01175	0.001	0
127.7	0.24125	0.049	0.01175	0.001	0
127.8	0.24125	0.049	0.01175	0.001	0
127.9	0.2415	0.049	0.01175	0.001	0
128	0.24175	0.049	0.01175	0.001	0
128.1	0.24175	0.049	0.01175	0.001	0
128.2	0.242	0.049	0.01175	0.001	0
128.3	0.242	0.049	0.01175	0.001	0
128.4	0.242	0.049	0.01175	0.001	0
128.5	0.242	0.049	0.01175	0.001	0
128.6	0.242	0.04925	0.01175	0.001	0
128.7	0.242	0.04925	0.01175	0.001	0
128.8	0.24225	0.04925	0.01175	0.001	0
128.9	0.24225	0.0495	0.01175	0.001	0
129	0.24225	0.04975	0.01175	0.001	0
129.1	0.24225	0.04975	0.01175	0.001	0
129.2	0.2425	0.04975	0.01175	0.001	0
129.3	0.2425	0.04975	0.01175	0.001	0
129.4	0.2425	0.04975	0.01175	0.001	0
129.5	0.2425	0.04975	0.01175	0.001	0
129.6	0.2425	0.04975	0.01175	0.001	0
129.7	0.24275	0.05	0.01175	0.001	0
129.8	0.24275	0.05	0.012	0.001	0
129.9	0.24275	0.05	0.012	0.001	0
130	0.24275	0.05	0.012	0.001	0
130.1	0.243	0.05	0.01225	0.001	0
130.2	0.243	0.05	0.01225	0.001	0
130.3	0.243	0.05	0.01225	0.001	0
130.4	0.243	0.05	0.01225	0.001	0
130.5	0.24325	0.05	0.01225	0.001	0
130.6	0.2435	0.05	0.01225	0.001	0
130.7	0.244	0.05	0.01225	0.001	0
130.8	0.2445	0.05	0.01225	0.001	0
130.9	0.24475	0.05	0.01225	0.001	0
131	0.24525	0.05	0.01225	0.001	0
131.1	0.24525	0.05025	0.01225	0.001	0
131.2	0.2455	0.05025	0.01225	0.001	0
131.3	0.2455	0.05025	0.01225	0.001	0
131.4	0.24575	0.0505	0.01225	0.001	0
131.5	0.24575	0.0505	0.01225	0.001	0
131.6	0.24575	0.0505	0.01225	0.001	0
131.7	0.246	0.0505	0.01225	0.001	0
131.8	0.24625	0.0505	0.01225	0.001	0
131.9	0.24675	0.0505	0.01225	0.001	0
132	0.247	0.0505	0.01225	0.001	0
132.1	0.24725	0.0505	0.01225	0.001	0
132.2	0.24775	0.0505	0.01225	0.001	0
132.3	0.24775	0.0505	0.01225	0.001	0
132.4	0.24825	0.0505	0.01225	0.001	0
132.5	0.2485	0.0505	0.01225	0.001	0
132.6	0.24875	0.05075	0.01225	0.001	0
132.7	0.24875	0.051	0.01225	0.001	0
132.8	0.24875	0.05125	0.0125	0.001	0
132.9	0.24925	0.05125	0.0125	0.001	0
133	0.25	0.05125	0.0125	0.001	0
133.1	0.25025	0.05125	0.0125	0.001	0
133.2	0.25025	0.05125	0.0125	0.001	0
133.3	0.25025	0.05125	0.0125	0.001	0
133.4	0.2505	0.0515	0.0125	0.001	0
133.5	0.25075	0.0515	0.0125	0.001	0
133.6	0.251	0.05175	0.0125	0.001	0
133.7	0.251	0.05175	0.0125	0.001	0
133.8	0.251	0.05175	0.0125	0.001	0
133.9	0.251	0.05175	0.0125	0.001	0
134	0.25125	0.052	0.0125	0.001	0
134.1	0.25125	0.052	0.0125	0.001	0
134.2	0.25175	0.052	0.0125	0.001	0
134.3	0.252	0.052	0.0125	0.001	0
134.4	0.252	0.052	0.0125	0.001	0
134.5	0.252	0.052	0.0125	0.001	0
134.6	0.25225	0.052	0.0125	0.001	0
134.7	0.25275	0.052	0.0125	0.001	0
134.8	0.25275	0.052	0.0125	0.001	0
134.9	0.25275	0.052	0.0125	0.001	0
135	0.25275	0.052	0.0125	0.001	0
135.1	0.25275	0.05225	0.0125	0.001	0
135.2	0.25325	0.05225	0.01275	0.001	0
135.3	0.25325	0.05225	0.01275	0.001	0
135.4	0.2535	0.05225	0.01275	0.001	0
135.5	0.2535	0.05225	0.01275	0.001	0
135.6	0.2535	0.05275	0.01275	0.001	0
135.7	0.25375	0.053	0.01275	0.001	0
135.8	0.254	0.053	0.01275	0.001	0
135.9	0.254	0.053	0.01275	0.001	0
136	0.2545	0.053	0.01275	0.001	0
136.1	0.25475	0.053	0.01275	0.001	0
136.2	0.25475	0.053	0.01275	0.001	0
136.3	0.255	0.053	0.01275	0.001	0
136.4	0.25525	0.053	0.01275	0.001	0
136.5	0.25525	0.053	0.01275	0.001	0
136.6	0.2555	0.053	0.01275	0.001	0
136.7	0.2555	0.053	0.013	0.001	0
136.8	0.2555	0.053	0.013	0.001	0
136.9	0.2555	0.053	0.013	0.001	0
137	0.25575	0.053	0.013	0.001	0
137.1	0.25575	0.053	0.013	0.001	0
137.2	0.25625	0.053	0.01325	0.001	0
137.3	0.2565	0.053	0.01325	0.001	0
137.4	0.2565	0.053	0.01325	0.001	0
137.5	0.25675	0.053	0.01325	0.001	0
137.6	0.257	0.053	0.01325	0.001	0
137.7	0.257	0.053	0.01325	0.001	0
137.8	0.257	0.053	0.01325	0.001	0
137.9	0.257	0.053	0.01325	0.001	0
138	0.2575	0.05375	0.01325	0.001	0
138.1	0.258	0.05375	0.01325	0.001	0
138.2	0.25825	0.05375	0.01325	0.001	0
138.3	0.25825	0.05375	0.01325	0.001	0
138.4	0.25825	0.05375	0.01325	0.001	0
138.5	0.25825	0.054	0.01325	0.001	0
138.6	0.25825	0.054	0.01325	0.001	0
138.7	0.25825	0.05425	0.01325	0.001	0
138.8	0.25825	0.05425	0.01325	0.001	0
138.9	0.25825	0.05425	0.01325	0.001	0
139	0.25875	0.05425	0.01325	0.001	0
139.1	0.25925	0.05425	0.01325	0.001	0
139.2	0.25925	0.05425	0.01325	0.001	0
139.3	0.25925	0.05425	0.01325	0.001	0
139.4	0.25925	0.05425	0.01325	0.001	0
139.5	0.25925	0.05425	0.01325	0.001	0
139.6	0.25925	0.0545	0.01325	0.001	0
139.7	0.2595	0.0545	0.01325	0.001	0
139.8	0.2595	0.0545	0.01325	0.001	0
139.9	0.2595	0.0545	0.01325	0.001	0
140	0.2595	0.05475	0.01325	0.001	0
140.1	0.2595	0.05475	0.01325	0.001	0
140.2	0.25975	0.05475	0.01325	0.001	0
140.3	0.26	0.05475	0.01325	0.001	0
140.4	0.26	0.05475	0.01325	0.001	0
140.5	0.26	0.05475	0.01325	0.001	0
140.6	0.261	0.05475	0.01325	0.001	0
140.7	0.261	0.05475	0.01325	0.001	0
140.8	0.2615	0.05475	0.01325	0.001	0
140.9	0.26225	0.05475	0.01325	0.001	0
141	0.26225	0.055	0.01325	0.001	0
141.1	0.2625	0.055	0.01325	0.001	0
141.2	0.2625	0.055	0.01325	0.001	0
141.3	0.26325	0.05525	0.01325	0.001	0
141.4	0.26325	0.05525	0.01325	0.001	0
141.5	0.2635	0.05525	0.01325	0.001	0
141.6	0.2635	0.0555	0.01325	0.001	0
141.7	0.26375	0.05575	0.01325	0.001	0
141.8	0.26425	0.05575	0.01325	0.001	0
141.9	0.2645	0.05575	0.01325	0.001	0
142	0.2645	0.05575	0.01325	0.001	0
142.1	0.2645	0.05575	0.01325	0.001	0
142.2	0.2645	0.05575	0.01325	0.001	0
142.3	0.2645	0.05575	0.01325	0.001	0
142.4	0.2645	0.05575	0.01325	0.001	0
142.5	0.2645	0.05575	0.01325	0.001	0
142.6	0.265	0.05575	0.01325	0.001	0
142.7	0.265	0.056	0.01325	0.001	0
142.8	0.265	0.056	0.01325	0.001	0
142.9	0.265	0.056	0.01325	0.001	0
143	0.26525	0.056	0.01325	0.001	0
143.1	0.26525	0.056	0.01325	0.001	0
143.2	0.26575	0.056	0.01325	0.001	0
143.3	0.26575	0.056	0.01325	0.001	0
143.4	0.26575	0.056	0.01325	0.001	0
143.5	0.26575	0.056	0.01325	0.001	0
143.6	0.26575	0.056	0.01325	0.001	0
143.7	0.26575	0.056	0.01325	0.001	0
143.8	0.26625	0.056	0.01325	0.001	0
143.9	0.2665	0.05625	0.01325	0.001	0
144	0.2665	0.05625	0.01325	0.001	0
144.1	0.2665	0.0565	0.01325	0.001	0
144.2	0.2665	0.05675	0.01325	0.001	0
144.3	0.2665	0.05675	0.01325	0.001	0
144.4	0.267	0.05675	0.01325	0.001	0
144.5	0.26775	0.05675	0.01325	0.001	0
144.6	0.26775	0.05675	0.01325	0.001	0
144.7	0.268	0.05675	0.01325	0.001	0
144.8	0.26825	0.05675	0.01325	0.001	0
144.9	0.26825	0.05675	0.01325	0.001	0
145	0.26825	0.05675	0.01325	0.001	0
145.1	0.2685	0.05675	0.01325	0.001	0
145.2	0.26875	0.05675	0.01325	0.001	0
145.3	0.26875	0.057	0.01325	0.001	0
145.4	0.26875	0.05725	0.01325	0.001	0
145.5	0.269	0.05725	0.01325	0.001	0
145.6	0.2695	0.05725	0.01325	0.001	0
145.7	0.26975	0.05725	0.01325	0.001	0
145.8	0.26975	0.05725	0.01325	0.001	0
145.9	0.27	0.05725	0.01325	0.001	0
146	0.27025	0.0575	0.01325	0.001	0
146.1	0.27025	0.05775	0.0135	0.001	0
146.2	0.2705	0.05775	0.0135	0.001	0
146.3	0.271	0.05775	0.0135	0.001	0
146.4	0.271	0.05775	0.0135	0.001	0
146.5	0.2715	0.05775	0.0135	0.001	0
146.6	0.27175	0.05775	0.0135	0.001	0
146.7	0.272	0.058	0.0135	0.001	0
146.8	0.2725	0.05825	0.0135	0.001	0
146.9	0.2725	0.05825	0.0135	0.001	0
147	0.2725	0.05825	0.0135	0.001	0
147.1	0.27325	0.05825	0.0135	0.001	0
147.2	0.2735	0.05825	0.0135	0.001	0
147.3	0.2735	0.05825	0.0135	0.001	0
147.4	0.27375	0.05825	0.0135	0.001	0
147.5	0.27425	0.05825	0.01375	0.001	0
147.6	0.2745	0.0585	0.01375	0.001	0
147.7	0.2745	0.0585	0.01375	0.001	0
147.8	0.2745	0.0585	0.01375	0.001	0
147.9	0.2745	0.0585	0.01375	0.001	0
148	0.2745	0.0585	0.01375	0.001	0
148.1	0.275	0.05875	0.01375	0.001	0
148.2	0.275	0.059	0.01375	0.001	0
148.3	0.27525	0.05925	0.01375	0.001	0
148.4	0.2755	0.05925	0.01375	0.001	0
148.5	0.27575	0.05925	0.01375	0.001	0
148.6	0.27575	0.05925	0.01375	0.001	0
148.7	0.27625	0.05925	0.01375	0.001	0
148.8	0.27675	0.05925	0.01375	0.001	0
148.9	0.27675	0.05925	0.01375	0.001	0
149	0.277	0.05925	0.01375	0.001	0
149.1	0.27725	0.05925	0.01375	0.001	0
149.2	0.27775	0.05925	0.01375	0.001	0
149.3	0.27775	0.05925	0.01375	0.001	0
149.4	0.27825	0.05925	0.01375	0.001	0
149.5	0.27825	0.05925	0.01375	0.001	0
149.6	0.27825	0.05925	0.01375	0.001	0
149.7	0.27825	0.05925	0.01375	0.00125	0
149.8	0.2785	0.05925	0.01375	0.00125	0
149.9	0.27875	0.05975	0.01375	0.00125	0
150	0.27875	0.05975	0.01375	0.00125	0
150.1	0.27875	0.05975	0.01375	0.00125	0
150.2	0.279	0.05975	0.01375	0.00125	0
150.3	0.279	0.06	0.01375	0.00125	0
150.4	0.27925	0.06025	0.01375	0.00125	0
150.5	0.27925	0.06025	0.01375	0.00125	0
150.6	0.27925	0.06025	0.01375	0.00125	0
150.7	0.27925	0.0605	0.01375	0.00125	0
150.8	0.27925	0.06075	0.01375	0.00125	0
150.9	0.2795	0.06075	0.01375	0.00125	0
151	0.28	0.06075	0.01375	0.00125	0
151.1	0.28025	0.061	0.01375	0.00125	0
151.2	0.2805	0.061	0.01375	0.00125	0
151.3	0.2805	0.061	0.01375	0.00125	0
151.4	0.2805	0.061	0.01375	0.00125	0
151.5	0.28075	0.061	0.01375	0.00125	0
151.6	0.28075	0.061	0.01375	0.00125	0
151.7	0.28075	0.061	0.01375	0.00125	0
151.8	0.28125	0.061	0.01375	0.00125	0
151.9	0.28125	0.06125	0.01375	0.00125	0
152	0.28125	0.06125	0.01375	0.00125	0
152.1	0.282	0.06125	0.01375	0.00125	0
152.2	0.282	0.06125	0.01375	0.00125	0
152.3	0.282	0.06125	0.01375	0.00125	0
152.4	0.28225	0.06125	0.01375	0.00125	0
152.5	0.28225	0.0615	0.01375	0.00125	0
152.6	0.2825	0.0615	0.014	0.00125	0
152.7	0.2825	0.06175	0.014	0.00125	0
152.8	0.2825	0.062	0.014	0.00125	0
152.9	0.2825	0.062	0.014	0.00125	0
153	0.28275	0.062	0.014	0.00125	0
153.1	0.28275	0.062	0.014	0.00125	0
153.2	0.283	0.062	0.014	0.00125	0
153.3	0.283	0.062	0.014	0.00125	0
153.4	0.28325	0.062	0.014	0.00125	0
153.5	0.2835	0.062	0.014	0.00125	0
153.6	0.28375	0.062	0.014	0.00125	0
153.7	0.28375	0.06225	0.014	0.00125	0
153.8	0.284	0.06225	0.014	0.00125	0
153.9	0.284	0.06225	0.014	0.00125	0
154	0.284	0.06225	0.014	0.00125	0
154.1	0.284	0.06225	0.014	0.00125	0
154.2	0.28425	0.06225	0.014	0.00125	0
154.3	0.28425	0.06225	0.014	0.00125	0
154.4	0.28425	0.06225	0.014	0.00125	0
154.5	0.2845	0.06225	0.014	0.00125	0
154.6	0.2845	0.06225	0.014	0.00125	0
154.7	0.2845	0.06225	0.014	0.00125	0
154.8	0.28475	0.06225	0.014	0.00125	0
154.9	0.28475	0.06225	0.014	0.00125	0
155	0.28475	0.0625	0.014	0.0015	0
155.1	0.285	0.0625	0.014	0.0015	0
155.2	0.285	0.0625	0.014	0.0015	0
155.3	0.2855	0.0625	0.014	0.0015	0
155.4	0.2855	0.0625	0.014	0.0015	0
155.5	0.2855	0.0625	0.014	0.0015	0
155.6	0.28575	0.06275	0.014	0.0015	0
155.7	0.28575	0.06275	0.014	0.0015	0
155.8	0.286	0.06275	0.01425	0.0015	0
155.9	0.286	0.06275	0.01425	0.0015	0
156	0.286	0.063	0.0145	0.0015	0
156.1	0.286	0.063	0.0145	0.0015	0
156.2	0.28625	0.06325	0.0145	0.0015	0
156.3	0.28725	0.06325	0.0145	0.0015	0
156.4	0.2875	0.06325	0.0145	0.0015	0
156.5	0.2875	0.06325	0.0145	0.0015	0
156.6	0.288	0.06325	0.0145	0.0015	0
156.7	0.288	0.06325	0.0145	0.0015	0
156.8	0.288	0.06325	0.0145	0.0015	0
156.9	0.28825	0.06325	0.0145	0.0015	0
157	0.28875	0.06325	0.0145	0.0015	0
157.1	0.289	0.06325	0.01475	0.0015	0
157.2	0.289	0.0635	0.01475	0.0015	0
157.3	0.2895	0.0635	0.01475	0.0015	0
157.4	0.2895	0.0635	0.01475	0.0015	0
157.5	0.28975	0.0635	0.01475	0.0015	0
157.6	0.29	0.0635	0.01475	0.0015	0
157.7	0.29	0.0635	0.01475	0.0015	0
157.8	0.29	0.06375	0.01475	0.0015	0
157.9	0.29025	0.064	0.015	0.0015	0
158	0.29025	0.064	0.015	0.0015	0
158.1	0.29025	0.064	0.015	0.0015	0
158.2	0.2905	0.064	0.015	0.0015	0
158.3	0.2905	0.064	0.015	0.0015	0
158.4	0.29075	0.064	0.015	0.0015	0
158.5	0.29075	0.06425	0.015	0.0015	0
158.6	0.291	0.0645	0.015	0.0015	0
158.7	0.291	0.0645	0.015	0.0015	0
158.8	0.291	0.0645	0.015	0.0015	0
158.9	0.29125	0.0645	0.015	0.0015	0
159	0.29125	0.0645	0.015	0.0015	0
159.1	0.29125	0.0645	0.015	0.0015	0
159.2	0.29125	0.0645	0.015	0.0015	0
159.3	0.2915	0.0645	0.015	0.0015	0
159.4	0.29175	0.06475	0.015	0.0015	0
159.5	0.292	0.06475	0.015	0.0015	0
159.6	0.292	0.06475	0.015	0.0015	0
159.7	0.292	0.06475	0.015	0.0015	0
159.8	0.292	0.06475	0.015	0.0015	0
159.9	0.29225	0.06475	0.015	0.0015	0
160	0.2925	0.065	0.015	0.0015	0
160.1	0.29275	0.065	0.015	0.0015	0
160.2	0.293	0.065	0.015	0.0015	0
160.3	0.293	0.065	0.015	0.0015	0
160.4	0.293	0.06525	0.015	0.0015	0
160.5	0.29325	0.0655	0.015	0.0015	0
160.6	0.2935	0.0655	0.015	0.0015	0
160.7	0.2935	0.0655	0.015	0.0015	0
160.8	0.29375	0.0655	0.01525	0.0015	0
160.9	0.294	0.0655	0.01525	0.0015	0
161	0.29425	0.0655	0.01525	0.0015	0
161.1	0.29475	0.0655	0.01525	0.0015	0
161.2	0.29475	0.0655	0.01525	0.0015	0
161.3	0.29475	0.0655	0.01525	0.0015	0
161.4	0.29475	0.0655	0.01525	0.0015	0
161.5	0.29475	0.0655	0.0155	0.0015	0
161.6	0.29475	0.0655	0.0155	0.0015	0
161.7	0.29475	0.0655	0.01575	0.0015	0
161.8	0.29475	0.0655	0.01575	0.0015	0
161.9	0.29525	0.0655	0.01575	0.0015	0
162	0.2955	0.0655	0.01575	0.0015	0
162.1	0.29575	0.0655	0.01575	0.0015	0
162.2	0.296	0.06575	0.01575	0.0015	0
162.3	0.296	0.06575	0.01575	0.0015	0
162.4	0.2965	0.066	0.01575	0.0015	0
162.5	0.297	0.066	0.01575	0.0015	0
162.6	0.29725	0.066	0.01575	0.0015	0
162.7	0.29725	0.066	0.01575	0.0015	0
162.8	0.2975	0.066	0.01575	0.0015	0
162.9	0.29775	0.06625	0.01575	0.0015	0
163	0.29775	0.06625	0.01575	0.0015	0
163.1	0.298	0.06625	0.01575	0.0015	0
163.2	0.298	0.06625	0.01575	0.0015	0
163.3	0.29825	0.06625	0.01575	0.0015	0
163.4	0.29825	0.06625	0.01575	0.0015	0
163.5	0.29825	0.06625	0.01575	0.0015	0
163.6	0.29825	0.06625	0.01575	0.0015	0
163.7	0.29875	0.06625	0.01575	0.0015	0
163.8	0.29875	0.06625	0.01575	0.0015	0
163.9	0.299	0.06625	0.01575	0.0015	0
164	0.299	0.06625	0.01575	0.0015	0
164.1	0.299	0.06625	0.01575	0.0015	0
164.2	0.299	0.06625	0.01575	0.0015	0
164.3	0.299	0.0665	0.01575	0.0015	0
164.4	0.299	0.0665	0.01575	0.0015	0
164.5	0.2995	0.0665	0.01575	0.0015	0
164.6	0.3	0.06675	0.01575	0.0015	0
164.7	0.30025	0.06675	0.01575	0.0015	0
164.8	0.30025	0.06675	0.01575	0.0015	0
164.9	0.30025	0.06675	0.01575	0.0015	0
165	0.30025	0.06675	0.01575	0.0015	0
165.1	0.3005	0.06675	0.01575	0.0015	0
165.2	0.30075	0.06675	0.01575	0.0015	0
165.3	0.30125	0.06675	0.01575	0.0015	0
165.4	0.3015	0.06675	0.01575	0.0015	0
165.5	0.3015	0.06675	0.01575	0.0015	0
165.6	0.3015	0.06675	0.01575	0.0015	0
165.7	0.3015	0.067	0.01575	0.0015	0
165.8	0.302	0.06725	0.01575	0.0015	0
165.9	0.302	0.06725	0.01575	0.0015	0
166	0.30225	0.06725	0.01575	0.0015	0
166.1	0.30225	0.06725	0.01575	0.0015	0
166.2	0.3025	0.0675	0.01575	0.0015	0
166.3	0.3025	0.0675	0.016	0.0015	0
166.4	0.3025	0.0675	0.016	0.0015	0
166.5	0.30275	0.0675	0.016	0.0015	0
166.6	0.30275	0.0675	0.016	0.0015	0
166.7	0.30275	0.0675	0.01625	0.0015	0
166.8	0.303	0.0675	0.01625	0.0015	0
166.9	0.30325	0.0675	0.01625	0.0015	0
167	0.30325	0.0675	0.01625	0.0015	0
167.1	0.30325	0.0675	0.01625	0.0015	0
167.2	0.30325	0.0675	0.01625	0.0015	0
167.3	0.3035	0.0675	0.01625	0.0015	0
167.4	0.30375	0.0675	0.01625	0.0015	0
167.5	0.304	0.0675	0.01625	0.0015	0
167.6	0.304	0.0675	0.01625	0.0015	0
167.7	0.304	0.0675	0.01625	0.0015	0
167.8	0.304	0.0675	0.01625	0.0015	0
167.9	0.304	0.0675	0.01625	0.0015	0
168	0.304	0.0675	0.01625	0.0015	0
168.1	0.30425	0.0675	0.01625	0.0015	0
168.2	0.30425	0.0675	0.01625	0.0015	0
168.3	0.30425	0.0675	0.01625	0.0015	0
168.4	0.3045	0.06775	0.01625	0.0015	0
168.5	0.3045	0.06775	0.01625	0.0015	0
168.6	0.30475	0.06775	0.01625	0.0015	0
168.7	0.30475	0.06775	0.01625	0.0015	0
168.8	0.30475	0.06775	0.01625	0.0015	0
168.9	0.305	0.068	0.01625	0.0015	0
169	0.30575	0.068	0.01625	0.0015	0
169.1	0.30575	0.068	0.01625	0.0015	0
169.2	0.30575	0.068	0.01625	0.0015	0
169.3	0.30575	0.068	0.01625	0.0015	0
169.4	0.30575	0.068	0.01625	0.0015	0
169.5	0.30625	0.068	0.01625	0.0015	0
169.6	0.3065	0.068	0.01625	0.0015	0
169.7	0.3065	0.068	0.01625	0.0015	0
169.8	0.3065	0.068	0.01625	0.0015	0
169.9	0.3065	0.068	0.01625	0.0015	0
170	0.30675	0.068	0.01625	0.0015	0
170.1	0.307	0.068	0.01625	0.0015	0
170.2	0.30725	0.06825	0.01625	0.0015	0
170.3	0.30775	0.06825	0.01625	0.0015	0
170.4	0.30775	0.06825	0.01625	0.0015	0
170.5	0.30825	0.06825	0.01625	0.0015	0
170.6	0.3085	0.06825	0.01625	0.0015	0
170.7	0.3085	0.06825	0.0165	0.0015	0
170.8	0.3085	0.06825	0.0165	0.0015	0
170.9	0.30875	0.06825	0.0165	0.0015	0
171	0.30875	0.06825	0.0165	0.0015	0
171.1	0.309	0.06825	0.0165	0.0015	0
171.2	0.30925	0.06825	0.0165	0.0015	0
171.3	0.30925	0.06825	0.0165	0.0015	0
171.4	0.30925	0.06825	0.0165	0.0015	0
171.5	0.30925	0.0685	0.0165	0.0015	0
171.6	0.30925	0.0685	0.0165	0.0015	0
171.7	0.30925	0.06875	0.0165	0.0015	0
171.8	0.30925	0.06875	0.0165	0.0015	0
171.9	0.3095	0.069	0.01675	0.0015	0
172	0.30975	0.069	0.01675	0.0015	0
172.1	0.31	0.069	0.01675	0.0015	0
172.2	0.31	0.069	0.01675	0.0015	0
172.3	0.31025	0.069	0.01675	0.0015	0
172.4	0.31025	0.069	0.01675	0.0015	0
172.5	0.31025	0.069	0.01675	0.0015	0
172.6	0.3105	0.069	0.01675	0.0015	0.00025
172.7	0.31075	0.069	0.01675	0.0015	0.00025
172.8	0.31075	0.069	0.01675	0.0015	0.00025
172.9	0.31125	0.069	0.01675	0.0015	0.00025
173	0.3115	0.069	0.01675	0.0015	0.00025
173.1	0.3115	0.06925	0.01675	0.0015	0.00025
173.2	0.31175	0.06925	0.01675	0.0015	0.00025
173.3	0.3125	0.06925	0.01675	0.0015	0.00025
173.4	0.31275	0.06925	0.01675	0.0015	0.00025
173.5	0.31275	0.06925	0.01675	0.0015	0.00025
173.6	0.31325	0.06925	0.01675	0.0015	0.00025
173.7	0.31325	0.06925	0.01675	0.0015	0.00025
173.8	0.31325	0.06925	0.017	0.0015	0.00025
173.9	0.31325	0.06925	0.017	0.0015	0.00025
174	0.3135	0.06925	0.017	0.0015	0.00025
174.1	0.3135	0.06925	0.017	0.0015	0.00025
174.2	0.31375	0.0695	0.017	0.0015	0.00025
174.3	0.31425	0.0695	0.017	0.0015	0.00025
174.4	0.3145	0.06975	0.017	0.0015	0.00025
174.5	0.3145	0.06975	0.017	0.0015	0.00025
174.6	0.31475	0.07025	0.017	0.0015	0.00025
174.7	0.315	0.0705	0.017	0.0015	0.00025
174.8	0.315	0.07075	0.017	0.0015	0.00025
174.9	0.315	0.07075	0.017	0.0015	0.00025
175	0.31525	0.07075	0.017	0.0015	0.00025
175.1	0.31575	0.07125	0.017	0.0015	0.00025
175.2	0.31575	0.07125	0.017	0.0015	0.00025
175.3	0.3165	0.07125	0.017	0.0015	0.00025
175.4	0.31675	0.0715	0.017	0.0015	0.00025
175.5	0.317	0.07175	0.01725	0.0015	0.00025
175.6	0.317	0.07175	0.01725	0.0015	0.00025
175.7	0.317	0.072	0.01725	0.0015	0.00025
175.8	0.317	0.072	0.01725	0.0015	0.00025
175.9	0.3175	0.07225	0.01725	0.0015	0.00025
176	0.3175	0.07225	0.01725	0.0015	0.00025
176.1	0.3175	0.07225	0.01725	0.0015	0.00025
176.2	0.3175	0.0725	0.01725	0.0015	0.00025
176.3	0.31775	0.0725	0.01725	0.0015	0.00025
176.4	0.31775	0.0725	0.01725	0.0015	0.00025
176.5	0.31825	0.0725	0.01725	0.0015	0.00025
176.6	0.31875	0.07275	0.01725	0.0015	0.00025
176.7	0.319	0.07275	0.01725	0.0015	0.00025
176.8	0.319	0.07275	0.01725	0.0015	0.00025
176.9	0.319	0.07275	0.0175	0.0015	0.00025
177	0.31925	0.07275	0.0175	0.0015	0.00025
177.1	0.31925	0.07275	0.0175	0.0015	0.00025
177.2	0.3195	0.07275	0.0175	0.0015	0.00025
177.3	0.3195	0.073	0.0175	0.0015	0.00025
177.4	0.31975	0.073	0.0175	0.0015	0.00025
177.5	0.3205	0.073	0.0175	0.0015	0.00025
177.6	0.32075	0.073	0.0175	0.0015	0.00025
177.7	0.321	0.073	0.0175	0.0015	0.00025
177.8	0.321	0.073	0.0175	0.0015	0.00025
177.9	0.321	0.073	0.0175	0.0015	0.00025
178	0.32125	0.073	0.0175	0.0015	0.00025
178.1	0.3215	0.073	0.0175	0.0015	0.00025
178.2	0.3215	0.073	0.0175	0.0015	0.00025
178.3	0.322	0.073	0.0175	0.0015	0.00025
178.4	0.322	0.07325	0.0175	0.0015	0.00025
178.5	0.322	0.07325	0.0175	0.0015	0.00025
178.6	0.322	0.07325	0.0175	0.00175	0.00025
178.7	0.32225	0.0735	0.0175	0.00175	0.00025
178.8	0.32275	0.0735	0.0175	0.00175	0.00025
178.9	0.32275	0.0735	0.0175	0.00175	0.00025
179	0.323	0.0735	0.0175	0.00175	0.00025
179.1	0.323	0.07375	0.0175	0.00175	0.00025
179.2	0.323	0.07375	0.0175	0.00175	0.00025
179.3	0.3235	0.07375	0.0175	0.00175	0.00025
179.4	0.3235	0.07375	0.0175	0.00175	0.00025
179.5	0.3235	0.07375	0.0175	0.00175	0.00025
179.6	0.3235	0.07375	0.01775	0.00175	0.00025
179.7	0.3235	0.07375	0.01775	0.00175	0.00025
179.8	0.32375	0.07375	0.01775	0.00175	0.00025
179.9	0.324	0.07375	0.01775	0.00175	0.00025
180	0.32425	0.07375	0.01775	0.00175	0.00025
180.1	0.32425	0.07375	0.01775	0.00175	0.00025
180.2	0.32425	0.07375	0.01775	0.00175	0.00025
180.3	0.32425	0.07375	0.01775	0.00175	0.00025
180.4	0.32475	0.07375	0.01775	0.00175	0.00025
180.5	0.325	0.07375	0.01775	0.00175	0.00025
180.6	0.32525	0.07375	0.01775	0.00175	0.00025
180.7	0.32575	0.07375	0.01775	0.00175	0.00025
180.8	0.326	0.07375	0.01775	0.00175	0.00025
180.9	0.3265	0.074	0.01775	0.00175	0.00025
181	0.3265	0.07425	0.01775	0.00175	0.00025
181.1	0.32675	0.07425	0.01775	0.00175	0.00025
181.2	0.32675	0.07425	0.01775	0.00175	0.00025
181.3	0.32725	0.07425	0.01775	0.00175	0.00025
181.4	0.32725	0.07425	0.01775	0.00175	0.00025
181.5	0.32725	0.07425	0.01775	0.00175	0.00025
181.6	0.32725	0.07425	0.01775	0.00175	0.00025
181.7	0.32725	0.07425	0.01775	0.00175	0.00025
181.8	0.32725	0.07425	0.01775	0.00175	0.00025
181.9	0.32775	0.0745	0.01775	0.00175	0.00025
182	0.32775	0.0745	0.01775	0.00175	0.00025
182.1	0.32775	0.0745	0.01775	0.00175	0.00025
182.2	0.328	0.0745	0.01775	0.00175	0.00025
182.3	0.3285	0.0745	0.01775	0.00175	0.00025
182.4	0.32875	0.0745	0.01775	0.00175	0.00025
182.5	0.329	0.0745	0.01775	0.00175	0.00025
182.6	0.329	0.0745	0.01775	0.00175	0.00025
182.7	0.32925	0.0745	0.01775	0.00175	0.00025
182.8	0.32925	0.07475	0.01775	0.00175	0.00025
182.9	0.32975	0.07475	0.01775	0.00175	0.00025
183	0.32975	0.07475	0.01775	0.00175	0.00025
183.1	0.33025	0.07475	0.01775	0.00175	0.00025
183.2	0.33025	0.07475	0.018	0.00175	0.00025
183.3	0.33025	0.07475	0.018	0.00175	0.00025
183.4	0.33025	0.07475	0.018	0.00175	0.00025
183.5	0.33025	0.07475	0.018	0.00175	0.00025
183.6	0.33025	0.07475	0.018	0.00175	0.00025
183.7	0.33025	0.07475	0.018	0.00175	0.00025
183.8	0.33025	0.07475	0.018	0.00175	0.00025
183.9	0.33025	0.07475	0.01825	0.00175	0.00025
184	0.33025	0.07475	0.01825	0.00175	0.00025
184.1	0.33025	0.07475	0.01825	0.00175	0.00025
184.2	0.3305	0.07475	0.01825	0.00175	0.00025
184.3	0.33075	0.07475	0.0185	0.00175	0.00025
184.4	0.331	0.075	0.0185	0.00175	0.00025
184.5	0.331	0.07525	0.0185	0.00175	0.00025
184.6	0.331	0.07525	0.0185	0.00175	0.00025
184.7	0.331	0.07525	0.0185	0.00175	0.00025
184.8	0.331	0.07525	0.0185	0.00175	0.00025
184.9	0.331	0.07525	0.0185	0.00175	0.00025
185	0.331	0.07525	0.0185	0.00175	0.00025
185.1	0.331	0.0755	0.0185	0.00175	0.00025
185.2	0.33125	0.0755	0.0185	0.00175	0.00025
185.3	0.33125	0.0755	0.0185	0.00175	0.00025
185.4	0.33125	0.07575	0.0185	0.00175	0.00025
185.5	0.332	0.07575	0.0185	0.00175	0.00025
185.6	0.3325	0.07575	0.0185	0.00175	0.00025
185.7	0.333	0.07575	0.0185	0.00175	0.00025
185.8	0.333	0.07575	0.0185	0.00175	0.00025
185.9	0.33325	0.076	0.0185	0.00175	0.00025
186	0.3335	0.076	0.0185	0.00175	0.00025
186.1	0.33375	0.076	0.0185	0.00175	0.00025
186.2	0.334	0.076	0.0185	0.00175	0.00025
186.3	0.334	0.076	0.0185	0.00175	0.00025
186.4	0.334	0.076	0.0185	0.00175	0.00025
186.5	0.334	0.076	0.0185	0.00175	0.00025
186.6	0.3345	0.07625	0.0185	0.00175	0.00025
186.7	0.3345	0.07625	0.0185	0.00175	0.00025
186.8	0.3345	0.07625	0.0185	0.00175	0.00025
186.9	0.3345	0.07625	0.01875	0.00175	0.00025
187	0.3345	0.07625	0.01875	0.00175	0.00025
187.1	0.3345	0.07625	0.01875	0.00175	0.00025
187.2	0.33525	0.07625	0.01875	0.00175	0.00025
187.3	0.3355	0.07625	0.01875	0.00175	0.00025
187.4	0.3355	0.07625	0.01875	0.00175	0.00025
187.5	0.3355	0.07625	0.01875	0.00175	0.00025
187.6	0.33625	0.0765	0.01875	0.00175	0.00025
187.7	0.3365	0.0765	0.01875	0.00175	0.00025
187.8	0.3365	0.0765	0.01875	0.00175	0.00025
187.9	0.33675	0.07675	0.01875	0.00175	0.00025
188	0.33675	0.077	0.01875	0.00175	0.00025
188.1	0.337	0.077	0.01875	0.00175	0.00025
188.2	0.337	0.077	0.01875	0.00175	0.00025
188.3	0.33725	0.077	0.01875	0.00175	0.00025
188.4	0.33775	0.077	0.01875	0.00175	0.00025
188.5	0.33775	0.077	0.01875	0.00175	0.00025
188.6	0.3385	0.077	0.01875	0.00175	0.00025
188.7	0.3385	0.077	0.01875	0.00175	0.00025
188.8	0.33875	0.077	0.01875	0.00175	0.00025
188.9	0.339	0.077	0.01875	0.00175	0.00025
189	0.33925	0.077	0.01875	0.00175	0.00025
189.1	0.3395	0.077	0.01875	0.00175	0.00025
189.2	0.3395	0.077	0.01875	0.00175	0.00025
189.3	0.3395	0.077	0.01875	0.00175	0.00025
189.4	0.33975	0.077	0.01875	0.00175	0.00025
189.5	0.33975	0.077	0.01875	0.00175	0.00025
189.6	0.33975	0.077	0.01875	0.00175	0.00025
189.7	0.33975	0.07725	0.01875	0.00175	0.00025
189.8	0.33975	0.07725	0.01875	0.00175	0.00025
189.9	0.33975	0.07725	0.01875	0.00175	0.00025
190	0.33975	0.07725	0.01875	0.00175	0.00025
190.1	0.34	0.07725	0.01875	0.00175	0.00025
190.2	0.3405	0.07725	0.01875	0.00175	0.00025
190.3	0.34075	0.0775	0.01875	0.00175	0.00025
190.4	0.34075	0.0775	0.019	0.00175	0.00025
190.5	0.341	0.07775	0.019	0.00175	0.00025
190.6	0.34125	0.07775	0.019	0.00175	0.00025
190.7	0.3415	0.07775	0.019	0.00175	0.00025
190.8	0.3415	0.07775	0.019	0.00175	0.00025
190.9	0.34175	0.07775	0.019	0.00175	0.00025
191	0.34175	0.07775	0.019	0.00175	0.00025
191.1	0.34175	0.07775	0.019	0.00175	0.00025
191.2	0.342	0.07775	0.019	0.00175	0.00025
191.3	0.342	0.07775	0.019	0.00175	0.00025
191.4	0.342	0.07775	0.019	0.00175	0.00025
191.5	0.34225	0.07775	0.019	0.00175	0.00025
191.6	0.34225	0.078	0.019	0.00175	0.00025
191.7	0.3425	0.078	0.019	0.00175	0.00025
191.8	0.34275	0.07825	0.019	0.00175	0.00025
191.9	0.34275	0.07825	0.019	0.00175	0.00025
192	0.34275	0.07825	0.019	0.00175	0.00025
192.1	0.34275	0.07825	0.019	0.00175	0.00025
192.2	0.34275	0.07825	0.019	0.00175	0.00025
192.3	0.34275	0.07825	0.019	0.00175	0.00025
192.4	0.34325	0.07825	0.019	0.00175	0.00025
192.5	0.3435	0.07825	0.019	0.00175	0.00025
192.6	0.344	0.07825	0.019	0.00175	0.00025
192.7	0.344	0.07825	0.019	0.00175	0.00025
192.8	0.344	0.07825	0.019	0.00175	0.00025
192.9	0.34425	0.07825	0.019	0.00175	0.00025
193	0.34425	0.07825	0.019	0.00175	0.00025
193.1	0.34475	0.07825	0.019	0.00175	0.00025
193.2	0.34475	0.07825	0.019	0.00175	0.00025
193.3	0.34475	0.07825	0.019	0.00175	0.00025
193.4	0.345	0.0785	0.019	0.00175	0.00025
193.5	0.34525	0.0785	0.019	0.00175	0.00025
193.6	0.3455	0.0785	0.019	0.00175	0.00025
193.7	0.3455	0.0785	0.019	0.00175	0.00025
193.8	0.3455	0.0785	0.019	0.00175	0.00025
193.9	0.3455	0.0785	0.019	0.00175	0.00025
194	0.34575	0.07875	0.019	0.00175	0.00025
194.1	0.34625	0.07875	0.019	0.00175	0.00025
194.2	0.34625	0.07875	0.019	0.00175	0.00025
194.3	0.34625	0.07925	0.019	0.00175	0.00025
194.4	0.3465	0.07925	0.019	0.00175	0.00025
194.5	0.34675	0.07925	0.019	0.00175	0.00025
194.6	0.347	0.0795	0.01925	0.00175	0.00025
194.7	0.34725	0.0795	0.01925	0.00175	0.00025
194.8	0.34725	0.07975	0.01925	0.00175	0.00025
194.9	0.3475	0.07975	0.01925	0.00175	0.00025
195	0.34775	0.07975	0.01925	0.00175	0.00025
195.1	0.34825	0.07975	0.01925	0.00175	0.00025
195.2	0.3485	0.08	0.01925	0.00175	0.00025
195.3	0.349	0.08	0.01925	0.00175	0.00025
195.4	0.349	0.08	0.01925	0.00175	0.00025
195.5	0.349	0.08	0.01925	0.00175	0.00025
195.6	0.349	0.08	0.01925	0.00175	0.00025
195.7	0.349	0.08	0.01925	0.00175	0.00025
195.8	0.349	0.08	0.01925	0.00175	0.00025
195.9	0.34925	0.08	0.01925	0.00175	0.00025
196	0.34925	0.08	0.01925	0.00175	0.00025
196.1	0.3495	0.08	0.01925	0.00175	0.00025
196.2	0.34975	0.08	0.01925	0.00175	0.00025
196.3	0.34975	0.08025	0.0195	0.00175	0.00025
196.4	0.35025	0.08025	0.0195	0.00175	0.00025
196.5	0.3505	0.08025	0.0195	0.00175	0.00025
196.6	0.35075	0.08025	0.0195	0.00175	0.00025
196.7	0.35075	0.08025	0.0195	0.00175	0.00025
196.8	0.35075	0.08025	0.0195	0.00175	0.00025
196.9	0.351	0.08025	0.0195	0.00175	0.00025
197	0.351	0.08025	0.0195	0.00175	0.00025
197.1	0.35125	0.08025	0.0195	0.00175	0.00025
197.2	0.35125	0.08025	0.0195	0.00175	0.00025
197.3	0.35125	0.08025	0.0195	0.00175	0.00025
197.4	0.35125	0.08025	0.0195	0.00175	0.00025
197.5	0.352	0.08025	0.0195	0.00175	0.00025
197.6	0.35225	0.0805	0.0195	0.00175	0.00025
197.7	0.35275	0.0805	0.0195	0.00175	0.00025
197.8	0.353	0.0805	0.0195	0.00175	0.00025
197.9	0.353	0.0805	0.0195	0.00175	0.00025
198	0.353	0.0805	0.0195	0.00175	0.00025
198.1	0.35375	0.0805	0.0195	0.00175	0.00025
198.2	0.35375	0.08075	0.0195	0.00175	0.00025
198.3	0.35375	0.08075	0.0195	0.00175	0.00025
198.4	0.354	0.081	0.0195	0.00175	0.00025
198.5	0.354	0.081	0.0195	0.00175	0.00025
198.6	0.3545	0.081	0.0195	0.00175	0.00025
198.7	0.35475	0.081	0.0195	0.00175	0.00025
198.8	0.35475	0.081	0.0195	0.00175	0.00025
198.9	0.35475	0.08125	0.0195	0.00175	0.00025
199	0.35475	0.08125	0.0195	0.00175	0.00025
199.1	0.355	0.0815	0.01975	0.00175	0.00025
199.2	0.355	0.0815	0.01975	0.00175	0.00025
199.3	0.355	0.0815	0.01975	0.00175	0.00025
199.4	0.355	0.0815	0.01975	0.00175	0.00025
199.5	0.35575	0.0815	0.01975	0.00175	0.00025
199.6	0.356	0.0815	0.01975	0.00175	0.00025
199.7	0.35625	0.0815	0.01975	0.00175	0.00025
199.8	0.35625	0.08175	0.01975	0.00175	0.00025
[truncated: 8,002 more rows]

## Sheet: (b) Bandgap vs. supercell
Supercell	N in supercell	HSE bandgap (eV)	PBE bandgap (eV)
2*2*2	48	3.231	1.67378
3*3*4	216	3.133	1.63819
4*4*6	576	3.05338	1.60366
6*6*8	1728	3.00197	1.55235
8*8*13	4992	2.91342

## Sheet: (c) Lifetime vs. supecell
Supercell	N in supercell	Recombination lifetime (ns)
2*2*2	48	465.6
3*3*4	216	2522.6
4*4*6	576	10224.8
6*6*8	1728	81700
8*8*13	4992	389000
