# Supplementary material for: Advancing nonadiabatic molecular dynamics simulations in solids with E(3) equivariant deep neural hamiltonians
Source: Nat Commun. 2025 Feb 27;16:2033. doi: 10.1038/s41467-025-57328-1 (PMC11868637; doi:10.1038/s41467-025-57328-1)
Supplement: Supplementary file 4 — Source Data [file 41467_2025_57328_MOESM4_ESM.zip › Fig7_data.xlsx]

## Sheet: (c) Real-time KS energy
Time (fs)	DFT VBM (eV)	DFT VO+ (eV)	DFT CBM (eV)	ML VBM (eV)	ML VO+ (eV)	ML CBM (eV)
1	-5.70664	-3.84285	-2.3608	-5.71196	-3.85256	-2.36313
2	-5.69521	-3.87108	-2.36062	-5.70069	-3.88094	-2.36412
3	-5.68431	-3.89836	-2.35798	-5.68993	-3.90841	-2.36221
4	-5.67462	-3.9252	-2.35298	-5.68007	-3.9346	-2.35788
5	-5.66619	-3.95047	-2.34635	-5.67181	-3.95963	-2.35114
6	-5.65944	-3.97465	-2.33886	-5.66522	-3.98347	-2.34297
7	-5.65478	-3.99733	-2.33142	-5.66067	-4.00578	-2.33408
8	-5.65224	-4.01842	-2.32511	-5.65811	-4.02605	-2.32466
9	-5.65138	-4.03781	-2.32055	-5.65744	-4.04444	-2.31769
10	-5.6524	-4.05518	-2.31698	-5.65838	-4.06033	-2.31347
11	-5.65451	-4.0704	-2.31418	-5.66057	-4.07372	-2.3102
12	-5.65769	-4.08321	-2.31197	-5.66341	-4.0845	-2.3075
13	-5.66067	-4.09368	-2.3114	-5.6664	-4.09251	-2.30573
14	-5.66346	-4.10144	-2.31471	-5.66896	-4.09774	-2.31206
15	-5.66541	-4.10667	-2.32375	-5.67045	-4.10011	-2.32471
16	-5.66605	-4.10868	-2.33712	-5.67066	-4.09957	-2.34039
17	-5.66512	-4.10812	-2.3537	-5.66923	-4.09579	-2.35862
18	-5.66277	-4.10458	-2.37297	-5.66658	-4.08918	-2.37935
19	-5.65917	-4.09815	-2.39447	-5.66266	-4.07963	-2.40221
20	-5.6548	-4.08876	-2.41754	-5.6579	-4.06627	-2.42619
21	-5.64993	-4.07642	-2.44158	-5.653	-4.05053	-2.4509
22	-5.64514	-4.06118	-2.46541	-5.64826	-4.032	-2.47372
23	-5.64119	-4.04278	-2.48798	-5.6447	-4.01184	-2.49502
24	-5.63853	-4.02151	-2.50848	-5.64231	-3.98818	-2.51452
25	-5.63748	-3.99767	-2.52629	-5.64158	-3.96133	-2.53088
26	-5.63826	-3.97111	-2.54063	-5.6427	-3.93292	-2.54418
27	-5.64092	-3.94218	-2.5511	-5.64572	-3.90255	-2.55425
28	-5.64561	-3.91085	-2.55747	-5.65037	-3.87004	-2.55948
29	-5.65172	-3.87777	-2.55943	-5.65648	-3.83609	-2.56041
30	-5.65911	-3.84228	-2.55709	-5.66365	-3.8011	-2.5561
31	-5.66714	-3.80575	-2.55052	-5.6714	-3.76466	-2.54935
32	-5.67556	-3.76782	-2.53999	-5.67955	-3.72906	-2.539
33	-5.68364	-3.72876	-2.52566	-5.68734	-3.6914	-2.52483
34	-5.69117	-3.6894	-2.50838	-5.69445	-3.65347	-2.50776
35	-5.69787	-3.64912	-2.4883	-5.70086	-3.61538	-2.4883
36	-5.70361	-3.60885	-2.46652	-5.70619	-3.57803	-2.46796
37	-5.70822	-3.56886	-2.44377	-5.71041	-3.54086	-2.44613
38	-5.71168	-3.52939	-2.42143	-5.7136	-3.50436	-2.42483
39	-5.71421	-3.4908	-2.40227	-5.71592	-3.46883	-2.40715
40	-5.71554	-3.45312	-2.39417	-5.71736	-3.43453	-2.40067
41	-5.71631	-3.41706	-2.4034	-5.71812	-3.40166	-2.4102
42	-5.71623	-3.38251	-2.42038	-5.71824	-3.37046	-2.42689
43	-5.71566	-3.34974	-2.43905	-5.71791	-3.34083	-2.44546
44	-5.7146	-3.31932	-2.45713	-5.71723	-3.31351	-2.46375
45	-5.71336	-3.29123	-2.4733	-5.71624	-3.28829	-2.47972
46	-5.7119	-3.26585	-2.48651	-5.71508	-3.26581	-2.49303
47	-5.71052	-3.24336	-2.496	-5.71398	-3.24609	-2.50281
48	-5.70938	-3.22376	-2.5013	-5.713	-3.2295	-2.50854
49	-5.70885	-3.20763	-2.50198	-5.71231	-3.21643	-2.5095
50	-5.70854	-3.19521	-2.49795	-5.71225	-3.20634	-2.50562
51	-5.70942	-3.18642	-2.48916	-5.71296	-3.19967	-2.49726
52	-5.71087	-3.18248	-2.47602	-5.71472	-3.19708	-2.48427
53	-5.7139	-3.18146	-2.45877	-5.71764	-3.19838	-2.46721
54	-5.71719	-3.1858	-2.43847	-5.7215	-3.20362	-2.44699
55	-5.72193	-3.19431	-2.41563	-5.7262	-3.21295	-2.42409
56	-5.72731	-3.20734	-2.39145	-5.73166	-3.22556	-2.39943
57	-5.73295	-3.22463	-2.36762	-5.73755	-3.24346	-2.37574
58	-5.73835	-3.24685	-2.34747	-5.74341	-3.26458	-2.3555
59	-5.74359	-3.27291	-2.33869	-5.74881	-3.28932	-2.34798
60	-5.74814	-3.30261	-2.33685	-5.75331	-3.31778	-2.348
61	-5.75107	-3.33643	-2.3385	-5.75649	-3.34944	-2.35125
62	-5.75284	-3.37289	-2.34296	-5.75798	-3.38388	-2.35619
63	-5.75257	-3.41257	-2.35008	-5.75795	-3.42136	-2.36256
64	-5.75128	-3.45383	-2.35733	-5.7564	-3.46062	-2.36863
65	-5.74858	-3.49718	-2.36284	-5.75363	-3.50147	-2.37274
66	-5.74491	-3.54136	-2.36613	-5.75001	-3.54376	-2.37437
67	-5.741	-3.58619	-2.36645	-5.74604	-3.5869	-2.37303
68	-5.73696	-3.63058	-2.36436	-5.74223	-3.62899	-2.36926
69	-5.73354	-3.67435	-2.36155	-5.7386	-3.67108	-2.36653
70	-5.73059	-3.71666	-2.36587	-5.73571	-3.71215	-2.37759
71	-5.72822	-3.75679	-2.38033	-5.73343	-3.75153	-2.39506
72	-5.72619	-3.79473	-2.39754	-5.73169	-3.78885	-2.41293
73	-5.72492	-3.82994	-2.41421	-5.73003	-3.82262	-2.42899
74	-5.72306	-3.8613	-2.42943	-5.72821	-3.8542	-2.44409
75	-5.72059	-3.88958	-2.44232	-5.72546	-3.88257	-2.45609
76	-5.71699	-3.91388	-2.45243	-5.72131	-3.90667	-2.46544
77	-5.71219	-3.93405	-2.45953	-5.71572	-3.92723	-2.4714
78	-5.70603	-3.95011	-2.46333	-5.70866	-3.94379	-2.47381
79	-5.69905	-3.96163	-2.46385	-5.70044	-3.95634	-2.47288
80	-5.69146	-3.96978	-2.4611	-5.69141	-3.96497	-2.46866
81	-5.6838	-3.97389	-2.45538	-5.68252	-3.96968	-2.46208
82	-5.67666	-3.97399	-2.447	-5.67428	-3.97097	-2.45208
83	-5.67071	-3.97136	-2.4367	-5.66698	-3.96902	-2.44006
84	-5.66607	-3.96577	-2.4253	-5.66131	-3.96426	-2.42665
85	-5.6631	-3.9579	-2.41395	-5.65764	-3.95841	-2.41276
86	-5.66208	-3.94821	-2.404	-5.65595	-3.95016	-2.39952
87	-5.66303	-3.93718	-2.39696	-5.6568	-3.94075	-2.38844
88	-5.66595	-3.92617	-2.39487	-5.65979	-3.93142	-2.38889
89	-5.67084	-3.91522	-2.39662	-5.66482	-3.9224	-2.39245
90	-5.67723	-3.90504	-2.39793	-5.67157	-3.91457	-2.39377
91	-5.68503	-3.89645	-2.39654	-5.67981	-3.90838	-2.39156
92	-5.69385	-3.88962	-2.39162	-5.68888	-3.90406	-2.38592
93	-5.70309	-3.88483	-2.38295	-5.69877	-3.90267	-2.37648
94	-5.71227	-3.88291	-2.37064	-5.70857	-3.90351	-2.36375
95	-5.72107	-3.88349	-2.35545	-5.71815	-3.90701	-2.34854
96	-5.72903	-3.88661	-2.33816	-5.72706	-3.9137	-2.33183
97	-5.736	-3.89196	-2.3221	-5.7349	-3.92172	-2.32273
98	-5.74199	-3.89899	-2.32108	-5.74177	-3.93125	-2.32611
99	-5.7468	-3.9074	-2.3266	-5.74752	-3.94248	-2.33193

## Sheet: (d) NAC
Time (fs)	DFT			N2AMD
	VBM-Defect (eV)	VBM-CBM (eV)	Defect-CBM (eV)	VBM-Defect (eV)	VBM-CBM (eV)	Defect-CBM (eV)
1	0.000144865	0.000649046	1.10994e-05	0.000132654	0.00061493	5.98396e-06
2	0.000125088	0.000662835	3.4105e-05	0.000113882	0.000613705	5.95776e-06
3	0.000111882	0.000703487	3.5121e-05	9.16915e-05	0.000637307	2.86475e-05
4	0.000106198	0.000768693	1.51666e-05	8.67757e-05	0.000679292	2.1693e-05
5	0.000112804	0.000850342	3.44522e-05	9.31811e-05	0.000743345	1.73637e-06
6	0.000141906	0.000927039	6.46456e-05	0.000122658	0.00081912	3.79571e-05
7	0.000179674	0.000954708	8.61097e-05	0.000164605	0.000872086	0.000104974
8	0.000244825	0.000911122	0.000105152	0.000241561	0.000843829	8.0536e-05
9	0.000330923	0.000815973	7.71652e-05	0.000319288	0.000724078	7.71357e-05
10	0.000412426	0.000707917	5.99487e-05	0.000426142	0.000567353	9.41086e-05
11	0.000533877	0.000602717	1.31114e-06	0.000533641	0.000447561	6.21117e-05
12	0.000614128	0.000506818	5.86584e-05	0.000623848	0.000396897	3.61851e-05
13	0.000725983	0.000383401	0.000206925	0.00072037	0.000360992	0.000123733
14	0.000816123	0.000215585	0.000352037	0.000816579	0.000248223	0.000286433
15	0.000910671	5.70481e-05	0.000442724	0.000901751	0.00011538	0.000370098
16	0.000959857	3.89672e-05	0.000534465	0.000957832	1.70934e-05	0.00041233
17	0.00104087	9.83874e-05	0.000571697	0.00101702	4.50032e-05	0.000455712
18	0.00107588	0.000120871	0.000628813	0.00106354	8.35675e-05	0.000488896
19	0.00112697	0.000131012	0.000596591	0.00109691	0.00010591	0.00045518
20	0.00113339	0.000122138	0.000620267	0.00109587	0.000113104	0.000458996
21	0.00113369	0.000110011	0.000595716	0.0010998	9.31614e-05	0.000401113
22	0.00112316	8.82042e-05	0.000541809	0.00108661	8.48397e-05	0.000335895
23	0.00111227	6.55882e-05	0.000391301	0.00106926	6.85786e-05	0.000206575
24	0.00107554	4.31045e-05	0.000325858	0.00102979	4.49803e-05	7.494e-05
25	0.00104077	1.34965e-05	0.000149564	0.00099588	2.3628e-05	8.58522e-05
26	0.000987801	1.62918e-05	3.02015e-06	0.000938607	5.83486e-06	0.000259457
27	0.000931996	3.68358e-05	0.000267778	0.000886807	2.74197e-05	0.000451828
28	0.000862672	7.00342e-05	0.000412942	0.000823951	5.00044e-05	0.000677131
29	0.000778725	8.34784e-05	0.000626227	0.000765614	6.76132e-05	0.000906086
30	0.000693742	0.0001019	0.000851422	0.000704356	7.31427e-05	0.00113441
31	0.000619781	0.000114373	0.00111855	0.000638978	8.39317e-05	0.00133178
32	0.000539746	0.000125815	0.00135774	0.000571536	8.86408e-05	0.00157443
33	0.00045643	0.000131977	0.00153343	0.000512223	8.54846e-05	0.00176657
34	0.00038256	0.000135384	0.0017997	0.000458114	7.70214e-05	0.00193474
35	0.000310738	0.000119307	0.00196444	0.000402351	6.64051e-05	0.00203428
36	0.000254309	0.000108764	0.00207312	0.000367823	4.70723e-05	0.00213404
37	0.000208682	9.26804e-05	0.002145	0.000320456	2.50344e-05	0.00217093
38	0.000170677	5.59213e-05	0.00208007	0.000289258	3.93422e-06	0.00202707
39	0.000149355	1.07746e-05	0.00149554	0.000265244	3.78299e-05	0.00146374
40	0.000126328	1.07703e-05	0.000545595	0.000248579	3.76139e-05	0.000574595
41	0.000119933	1.67029e-05	0.000248275	0.000238704	2.08963e-05	0.000148055
42	0.000125331	7.52899e-06	0.000733556	0.000232896	2.20066e-06	0.000541419
43	0.000126536	1.17459e-05	0.00108116	0.000234332	1.62564e-05	0.000807636
44	0.000137547	3.08896e-05	0.00130962	0.000247651	4.30555e-05	0.00101873
45	0.000162518	5.0671e-05	0.00146875	0.000261833	6.83115e-05	0.00113116
46	0.000192215	8.20845e-05	0.00155816	0.000283251	0.000101252	0.0011696
47	0.000219952	0.000119618	0.00159779	0.000302546	0.000131573	0.00118348
48	0.000256725	0.000151269	0.00151511	0.000323199	0.000171631	0.00106401
49	0.00030058	0.000192702	0.00133751	0.000351008	0.000209538	0.000895163
50	0.000329523	0.000233892	0.00109314	0.000381369	0.00024675	0.000720111
51	0.000377223	0.000271974	0.000722786	0.000410026	0.000281883	0.000482919
52	0.000409102	0.000308065	0.000592334	0.000438936	0.000314804	0.000273574
53	0.000447284	0.000342927	0.000174508	0.000472187	0.000340124	0.000111876
54	0.000487445	0.000374224	1.19309e-05	0.000507159	0.00036007	2.24028e-05
55	0.00052195	0.000395745	0.000129623	0.000535369	0.000371876	6.65734e-05
56	0.000562946	0.000389741	0.000137032	0.000591829	0.000343614	1.85832e-05
57	0.000609471	0.000253045	4.72463e-05	0.000627367	0.000159318	0.000238338
58	0.000639096	0.000102062	0.000757275	0.000676033	0.00025436	0.000911898
59	0.000673468	0.000426865	0.00175137	0.000722105	0.000574504	0.00184463
60	0.000732064	0.000523779	0.00312988	0.000774346	0.000633546	0.00292805
61	0.000770756	0.000438007	0.00453888	0.000812793	0.000564562	0.00424988
62	0.000822579	0.000293479	0.00609028	0.000862074	0.000452241	0.00546279
63	0.000851609	0.000169978	0.00698984	0.000886505	0.00034653	0.00628267
64	0.000886997	9.71702e-05	0.00758128	0.000905333	0.000257133	0.00700376
65	0.000898811	7.95322e-05	0.00768513	0.000918429	0.000207736	0.00735821
66	0.000887419	7.25381e-05	0.0076407	0.000907656	0.000174906	0.00747282
67	0.000883123	8.38835e-05	0.00716155	0.000879798	0.000160171	0.00705877
68	0.000832832	9.21143e-05	0.0062706	0.000829011	8.75746e-05	0.00572065
69	0.000793069	4.14477e-05	0.00416253	0.000762762	3.06076e-05	0.00286679
70	0.000710699	3.05618e-05	0.00190047	0.000675008	0.000113095	0.000857864
71	0.00062279	5.2192e-05	0.000736562	0.000571919	9.92777e-05	0.000326379
72	0.000499297	3.01146e-05	0.000495506	0.000440227	5.90773e-05	0.000200187
73	0.000374557	1.50831e-05	0.000323537	0.000321022	1.66227e-05	0.00013617
74	0.000234884	4.38092e-05	0.000277942	0.000180264	2.37387e-05	0.00015532
75	0.000100723	6.74971e-05	0.000260955	4.33728e-05	4.77208e-05	0.000162425
76	4.4114e-05	8.22506e-05	0.000314984	9.08589e-05	6.39216e-05	0.000217961
77	0.000165192	8.2069e-05	0.000277873	0.00021586	6.45775e-05	0.000264776
78	0.000278404	5.77301e-05	0.000329445	0.000320787	5.30575e-05	0.00027743
79	0.000378517	2.62394e-05	0.000287432	0.000402132	2.99355e-05	0.000319362
80	0.000452379	2.66049e-05	0.000263544	0.000479578	6.63844e-06	0.000324317
81	0.00052606	9.10503e-05	0.000181454	0.000533894	6.00309e-05	0.00033081
82	0.000565223	0.000188117	0.000121595	0.00055919	0.000128254	0.000316898
83	0.000582399	0.000311712	6.7113e-05	0.000586788	0.000221055	0.000277165
84	0.000603021	0.000473161	0.00021167	0.000561531	0.000348459	0.00024803
85	0.000588453	0.000656787	0.000496161	0.000568397	0.00052128	7.77707e-05
86	0.000551909	0.000810972	0.000809917	0.00054856	0.000714483	0.000200811
87	0.000514394	0.000726558	0.00105438	0.00051422	0.000544206	0.000641544
88	0.000472328	0.000374953	0.00112226	0.000470265	9.46639e-05	0.000920791
89	0.000426358	9.42812e-06	0.0011317	0.000422994	0.000159102	0.000968372
90	0.000370381	0.000243231	0.00106968	0.000366837	0.000341843	0.000987727
91	0.000312753	0.000413933	0.00102903	0.000315798	0.000487317	0.000968177
92	0.000271398	0.000538052	0.00100389	0.000256613	0.000599694	0.000961423
93	0.000213824	0.000628012	0.000932555	0.000210743	0.000683057	0.000910357
94	0.000165792	0.00069532	0.000843901	0.00015379	0.000743508	0.000815731
95	0.000122124	0.000732098	0.000704711	9.81628e-05	0.000751041	0.000720331
96	7.56765e-05	0.000613818	0.000548596	6.76724e-05	0.000354032	0.000540993
97	4.56029e-05	2.77833e-05	0.000550459	2.76399e-05	0.00030895	0.000599277
98	2.58366e-05	0.000584271	0.000833793	5.79493e-06	0.000679869	0.000820423
99	8.0717e-06	0.000852904	0.00107528	2.06932e-05	0.000899681	0.0010529

## Sheet: (e) Population
Time (ns)	Population Defective TiO2	Time (ns)	Population Stoichiometric TiO2
0.001	0	0.1	0
0.002	0	0.2	0
0.003	0	0.3	0.0005
0.004	0	0.4	0.00125
0.005	0.0001	0.5	0.0015
0.006	0.0002	0.6	0.002
0.007	0.0003	0.7	0.002
0.008	0.0004	0.8	0.002
0.009	0.0004	0.9	0.0025
0.01	0.0004	1	0.00275
0.011	0.0004	1.1	0.00275
0.012	0.0004	1.2	0.00275
0.013	0.0004	1.3	0.00275
0.014	0.0004	1.4	0.003
0.015	0.0004	1.5	0.00325
0.016	0.0005	1.6	0.0035
0.017	0.0006	1.7	0.004
0.018	0.0007	1.8	0.0045
0.019	0.0007	1.9	0.0055
0.02	0.0008	2	0.00575
0.021	0.0009	2.1	0.00575
0.022	0.0009	2.2	0.00575
0.023	0.0011	2.3	0.006
0.024	0.0011	2.4	0.006
0.025	0.0011	2.5	0.006
0.026	0.0011	2.6	0.006
0.027	0.0012	2.7	0.00625
0.028	0.0012	2.8	0.00625
0.029	0.0012	2.9	0.00625
0.03	0.0012	3	0.00625
0.031	0.0013	3.1	0.00625
0.032	0.0013	3.2	0.00675
0.033	0.0014	3.3	0.00675
0.034	0.0015	3.4	0.00675
0.035	0.0016	3.5	0.007
0.036	0.0018	3.6	0.00725
0.037	0.0019	3.7	0.008
0.038	0.0019	3.8	0.0085
0.039	0.0019	3.9	0.0085
0.04	0.0021	4	0.0085
0.041	0.0021	4.1	0.00875
0.042	0.0022	4.2	0.00925
0.043	0.0022	4.3	0.00925
0.044	0.0023	4.4	0.0095
0.045	0.0023	4.5	0.0095
0.046	0.0023	4.6	0.0095
0.047	0.0023	4.7	0.0095
0.048	0.0023	4.8	0.00975
0.049	0.0024	4.9	0.00975
0.05	0.0024	5	0.00975
0.051	0.0024	5.1	0.00975
0.052	0.0024	5.2	0.00975
0.053	0.0025	5.3	0.00975
0.054	0.0026	5.4	0.00975
0.055	0.0026	5.5	0.01
0.056	0.0028	5.6	0.01
0.057	0.0029	5.7	0.01025
0.058	0.0029	5.8	0.0105
0.059	0.0029	5.9	0.01075
0.06	0.0029	6	0.011
0.061	0.0029	6.1	0.011
0.062	0.003	6.2	0.0115
0.063	0.0031	6.3	0.01175
0.064	0.0032	6.4	0.01225
0.065	0.0032	6.5	0.01275
0.066	0.0033	6.6	0.013
0.067	0.0034	6.7	0.013
0.068	0.0034	6.8	0.01325
0.069	0.0034	6.9	0.01325
0.07	0.0034	7	0.01325
0.071	0.0035	7.1	0.01325
0.072	0.0035	7.2	0.01325
0.073	0.0036	7.3	0.01325
0.074	0.0037	7.4	0.01325
0.075	0.0037	7.5	0.01325
0.076	0.0038	7.6	0.01375
0.077	0.0038	7.7	0.014
0.078	0.004	7.8	0.014
0.079	0.0041	7.9	0.015
0.08	0.0041	8	0.01525
0.081	0.0041	8.1	0.01525
0.082	0.0041	8.2	0.0155
0.083	0.0041	8.3	0.01575
0.084	0.0041	8.4	0.016
0.085	0.0043	8.5	0.016
0.086	0.0043	8.6	0.0165
0.087	0.0045	8.7	0.01675
0.088	0.0045	8.8	0.017
0.089	0.0046	8.9	0.01725
0.09	0.0046	9	0.0175
0.091	0.0048	9.1	0.0175
0.092	0.0048	9.2	0.01775
0.093	0.0048	9.3	0.01825
0.094	0.0049	9.4	0.0185
0.095	0.005	9.5	0.0185
0.096	0.005	9.6	0.019
0.097	0.005	9.7	0.01925
0.098	0.0051	9.8	0.02025
0.099	0.0052	9.9	0.0205
0.1	0.0053	10	0.02075
0.101	0.0053	10.1	0.021
0.102	0.0053	10.2	0.021
0.103	0.0053	10.3	0.021
0.104	0.0053	10.4	0.0215
0.105	0.0054	10.5	0.02175
0.106	0.0055	10.6	0.022
0.107	0.0056	10.7	0.022
0.108	0.0057	10.8	0.02225
0.109	0.0057	10.9	0.0225
0.11	0.0058	11	0.02325
0.111	0.0059	11.1	0.02325
0.112	0.006	11.2	0.02325
0.113	0.006	11.3	0.0235
0.114	0.0062	11.4	0.02375
0.115	0.0063	11.5	0.02375
0.116	0.0063	11.6	0.024
0.117	0.0063	11.7	0.024
0.118	0.0064	11.8	0.0245
0.119	0.0064	11.9	0.02475
0.12	0.0065	12	0.025
0.121	0.0066	12.1	0.02525
0.122	0.0067	12.2	0.0255
0.123	0.0067	12.3	0.0255
0.124	0.0069	12.4	0.0255
0.125	0.0069	12.5	0.0255
0.126	0.0069	12.6	0.0255
0.127	0.0069	12.7	0.0255
0.128	0.0069	12.8	0.0255
0.129	0.0069	12.9	0.02575
0.13	0.0069	13	0.02575
0.131	0.0069	13.1	0.02625
0.132	0.0069	13.2	0.02675
0.133	0.0069	13.3	0.027
0.134	0.0069	13.4	0.027
0.135	0.0069	13.5	0.02775
0.136	0.0069	13.6	0.028
0.137	0.0071	13.7	0.028
0.138	0.0071	13.8	0.028
0.139	0.0071	13.9	0.028
0.14	0.0071	14	0.02825
0.141	0.0071	14.1	0.02825
0.142	0.0072	14.2	0.0285
0.143	0.0072	14.3	0.02875
0.144	0.0072	14.4	0.029
0.145	0.0072	14.5	0.029
0.146	0.0072	14.6	0.02925
0.147	0.0072	14.7	0.0295
0.148	0.0072	14.8	0.02975
0.149	0.0074	14.9	0.03
0.15	0.0075	15	0.03025
0.151	0.0076	15.1	0.03025
0.152	0.0076	15.2	0.03025
0.153	0.0076	15.3	0.03025
0.154	0.0078	15.4	0.03025
0.155	0.008	15.5	0.03025
0.156	0.0081	15.6	0.03025
0.157	0.0082	15.7	0.0305
0.158	0.0083	15.8	0.03075
0.159	0.0083	15.9	0.031
0.16	0.0083	16	0.031
0.161	0.0083	16.1	0.03125
0.162	0.0083	16.2	0.0315
0.163	0.0084	16.3	0.03175
0.164	0.0086	16.4	0.03275
0.165	0.0087	16.5	0.03275
0.166	0.0088	16.6	0.033
0.167	0.0088	16.7	0.03375
0.168	0.0088	16.8	0.034
0.169	0.0089	16.9	0.03425
0.17	0.0089	17	0.03525
0.171	0.0089	17.1	0.03525
0.172	0.009	17.2	0.03525
0.173	0.009	17.3	0.036
0.174	0.009	17.4	0.036
0.175	0.0092	17.5	0.036
0.176	0.0093	17.6	0.03675
0.177	0.0094	17.7	0.03675
0.178	0.0095	17.8	0.0375
0.179	0.0095	17.9	0.0375
0.18	0.0095	18	0.03775
0.181	0.0096	18.1	0.0385
0.182	0.0096	18.2	0.0385
0.183	0.0098	18.3	0.0385
0.184	0.0099	18.4	0.0385
0.185	0.0099	18.5	0.03875
0.186	0.01	18.6	0.03875
0.187	0.01	18.7	0.03925
0.188	0.01	18.8	0.0395
0.189	0.01	18.9	0.0395
0.19	0.0101	19	0.0395
0.191	0.0101	19.1	0.03975
0.192	0.0101	19.2	0.03975
0.193	0.0101	19.3	0.03975
0.194	0.0101	19.4	0.041
0.195	0.0101	19.5	0.04125
0.196	0.0101	19.6	0.04125
0.197	0.0101	19.7	0.04125
0.198	0.0102	19.8	0.0415
0.199	0.0102	19.9	0.0415
0.2	0.0103	20	0.0415
0.201	0.0103	20.1	0.0415
0.202	0.0104	20.2	0.04175
0.203	0.0105	20.3	0.042
0.204	0.0106	20.4	0.042
0.205	0.0106	20.5	0.04225
0.206	0.0106	20.6	0.04225
0.207	0.0107	20.7	0.04225
0.208	0.0107	20.8	0.0425
0.209	0.0107	20.9	0.04275
0.21	0.0109	21	0.04325
0.211	0.011	21.1	0.0435
0.212	0.0111	21.2	0.0435
0.213	0.0111	21.3	0.04375
0.214	0.0111	21.4	0.04375
0.215	0.0111	21.5	0.044
0.216	0.0111	21.6	0.04425
0.217	0.0111	21.7	0.04425
0.218	0.0111	21.8	0.04425
0.219	0.0111	21.9	0.04425
0.22	0.0111	22	0.0445
0.221	0.0111	22.1	0.04475
0.222	0.0112	22.2	0.045
0.223	0.0114	22.3	0.045
0.224	0.0114	22.4	0.045
0.225	0.0114	22.5	0.045
0.226	0.0115	22.6	0.045
0.227	0.0116	22.7	0.045
0.228	0.0116	22.8	0.045
0.229	0.0116	22.9	0.04525
0.23	0.0116	23	0.04525
0.231	0.0116	23.1	0.04525
0.232	0.0118	23.2	0.04525
0.233	0.0118	23.3	0.0455
0.234	0.0118	23.4	0.0455
0.235	0.0118	23.5	0.0455
0.236	0.0118	23.6	0.0455
0.237	0.012	23.7	0.0455
0.238	0.0121	23.8	0.04625
0.239	0.0122	23.9	0.0465
0.24	0.0122	24	0.0465
0.241	0.0122	24.1	0.04675
0.242	0.0122	24.2	0.047
0.243	0.0123	24.3	0.047
0.244	0.0124	24.4	0.047
0.245	0.0124	24.5	0.04725
0.246	0.0124	24.6	0.04775
0.247	0.0126	24.7	0.04775
0.248	0.0127	24.8	0.04825
0.249	0.0127	24.9	0.0495
0.25	0.0127	25	0.04975
0.251	0.0127	25.1	0.04975
0.252	0.0127	25.2	0.04975
0.253	0.0127	25.3	0.05
0.254	0.0128	25.4	0.05
0.255	0.0128	25.5	0.05
0.256	0.013	25.6	0.0505
0.257	0.013	25.7	0.0505
0.258	0.0131	25.8	0.0505
0.259	0.0133	25.9	0.051
0.26	0.0133	26	0.051
0.261	0.0134	26.1	0.051
0.262	0.0136	26.2	0.05125
0.263	0.0136	26.3	0.0515
0.264	0.0136	26.4	0.0515
0.265	0.0137	26.5	0.052
0.266	0.0137	26.6	0.052
0.267	0.0138	26.7	0.052
0.268	0.0138	26.8	0.05225
0.269	0.0139	26.9	0.05275
0.27	0.014	27	0.05275
0.271	0.014	27.1	0.053
0.272	0.014	27.2	0.053
0.273	0.014	27.3	0.053
0.274	0.0142	27.4	0.053
0.275	0.0143	27.5	0.0535
0.276	0.0144	27.6	0.0535
0.277	0.0144	27.7	0.0535
0.278	0.0145	27.8	0.0535
0.279	0.0146	27.9	0.05375
0.28	0.0146	28	0.054
0.281	0.0146	28.1	0.054
0.282	0.0146	28.2	0.054
0.283	0.0146	28.3	0.054
0.284	0.0146	28.4	0.05425
0.285	0.0146	28.5	0.0545
0.286	0.0146	28.6	0.055
0.287	0.0146	28.7	0.055
0.288	0.0149	28.8	0.05525
0.289	0.0149	28.9	0.05525
0.29	0.015	29	0.05525
0.291	0.015	29.1	0.05525
0.292	0.015	29.2	0.05575
0.293	0.0151	29.3	0.056
0.294	0.0151	29.4	0.056
0.295	0.0151	29.5	0.056
0.296	0.0152	29.6	0.05625
0.297	0.0152	29.7	0.0565
0.298	0.0152	29.8	0.0565
0.299	0.0153	29.9	0.05675
0.3	0.0154	30	0.057
0.301	0.0154	30.1	0.05775
0.302	0.0154	30.2	0.058
0.303	0.0154	30.3	0.05825
0.304	0.0154	30.4	0.05875
0.305	0.0154	30.5	0.05875
0.306	0.0154	30.6	0.05875
0.307	0.0154	30.7	0.05875
0.308	0.0154	30.8	0.05875
0.309	0.0154	30.9	0.05875
0.31	0.0155	31	0.059
0.311	0.0156	31.1	0.059
0.312	0.0157	31.2	0.059
0.313	0.0157	31.3	0.0595
0.314	0.0157	31.4	0.05975
0.315	0.0158	31.5	0.05975
0.316	0.0158	31.6	0.06
0.317	0.016	31.7	0.0605
0.318	0.016	31.8	0.0605
0.319	0.016	31.9	0.0605
0.32	0.0161	32	0.06075
0.321	0.0162	32.1	0.061
0.322	0.0162	32.2	0.061
0.323	0.0163	32.3	0.061
0.324	0.0164	32.4	0.0615
0.325	0.0164	32.5	0.0615
0.326	0.0165	32.6	0.06175
0.327	0.0165	32.7	0.062
0.328	0.0165	32.8	0.06225
0.329	0.0166	32.9	0.06275
0.33	0.0167	33	0.063
0.331	0.017	33.1	0.06325
0.332	0.0171	33.2	0.06325
0.333	0.0171	33.3	0.0635
0.334	0.0171	33.4	0.06375
0.335	0.0171	33.5	0.06375
0.336	0.0172	33.6	0.064
0.337	0.0173	33.7	0.064
0.338	0.0173	33.8	0.064
0.339	0.0175	33.9	0.064
0.34	0.0175	34	0.06425
0.341	0.0175	34.1	0.06425
0.342	0.0176	34.2	0.0645
0.343	0.0177	34.3	0.0655
0.344	0.0178	34.4	0.06575
0.345	0.0179	34.5	0.066
0.346	0.0179	34.6	0.06625
0.347	0.0179	34.7	0.0665
0.348	0.0179	34.8	0.067
0.349	0.018	34.9	0.067
0.35	0.0181	35	0.06725
0.351	0.0181	35.1	0.0675
0.352	0.0182	35.2	0.0675
0.353	0.0182	35.3	0.0675
0.354	0.0182	35.4	0.06775
0.355	0.0182	35.5	0.0685
0.356	0.0183	35.6	0.0695
0.357	0.0183	35.7	0.0695
0.358	0.0183	35.8	0.0695
0.359	0.0184	35.9	0.0695
0.36	0.0185	36	0.07
0.361	0.0185	36.1	0.07
0.362	0.0186	36.2	0.0705
0.363	0.0186	36.3	0.0705
0.364	0.0186	36.4	0.071
0.365	0.0186	36.5	0.07125
0.366	0.0187	36.6	0.0715
0.367	0.0187	36.7	0.072
0.368	0.0187	36.8	0.07225
0.369	0.0188	36.9	0.0725
0.37	0.0189	37	0.073
0.371	0.0189	37.1	0.07325
0.372	0.0189	37.2	0.07325
0.373	0.0189	37.3	0.07325
0.374	0.0189	37.4	0.07375
0.375	0.0189	37.5	0.07375
0.376	0.0189	37.6	0.07375
0.377	0.0189	37.7	0.074
0.378	0.0189	37.8	0.07425
0.379	0.0189	37.9	0.07425
0.38	0.0191	38	0.07425
0.381	0.0192	38.1	0.07425
0.382	0.0192	38.2	0.0745
0.383	0.0193	38.3	0.0745
0.384	0.0195	38.4	0.07475
0.385	0.0196	38.5	0.075
0.386	0.0196	38.6	0.07525
0.387	0.0196	38.7	0.07575
0.388	0.0199	38.8	0.076
0.389	0.0201	38.9	0.076
0.39	0.0203	39	0.07725
0.391	0.0204	39.1	0.07725
0.392	0.0204	39.2	0.078
0.393	0.0205	39.3	0.07825
0.394	0.0206	39.4	0.07875
0.395	0.0206	39.5	0.07925
0.396	0.0207	39.6	0.0795
0.397	0.0207	39.7	0.07975
0.398	0.0207	39.8	0.08
0.399	0.0207	39.9	0.08025
0.4	0.0207	40	0.0805
0.401	0.0208	40.1	0.081
0.402	0.0208	40.2	0.081
0.403	0.0209	40.3	0.081
0.404	0.0209	40.4	0.081
0.405	0.0209	40.5	0.08125
0.406	0.0209	40.6	0.08125
0.407	0.0212	40.7	0.08125
0.408	0.0212	40.8	0.08125
0.409	0.0212	40.9	0.08125
0.41	0.0212	41	0.0815
0.411	0.0213	41.1	0.0815
0.412	0.0213	41.2	0.08175
0.413	0.0214	41.3	0.08225
0.414	0.0214	41.4	0.0825
0.415	0.0214	41.5	0.0825
0.416	0.0215	41.6	0.08275
0.417	0.0216	41.7	0.08275
0.418	0.0216	41.8	0.08275
0.419	0.0216	41.9	0.08275
0.42	0.0216	42	0.08275
0.421	0.0216	42.1	0.08275
0.422	0.0216	42.2	0.08325
0.423	0.0216	42.3	0.08325
0.424	0.0216	42.4	0.08325
0.425	0.0217	42.5	0.08325
0.426	0.0217	42.6	0.084
0.427	0.0217	42.7	0.08425
0.428	0.0217	42.8	0.0845
0.429	0.0217	42.9	0.0845
0.43	0.0217	43	0.0845
0.431	0.0217	43.1	0.0845
0.432	0.0217	43.2	0.08475
0.433	0.0218	43.3	0.085
0.434	0.0219	43.4	0.085
0.435	0.0219	43.5	0.085
0.436	0.0219	43.6	0.0855
0.437	0.022	43.7	0.08575
0.438	0.0221	43.8	0.08575
0.439	0.0221	43.9	0.086
0.44	0.0223	44	0.08625
0.441	0.0224	44.1	0.08625
0.442	0.0224	44.2	0.08675
0.443	0.0225	44.3	0.087
0.444	0.0225	44.4	0.08725
0.445	0.0226	44.5	0.0875
0.446	0.0226	44.6	0.08775
0.447	0.0226	44.7	0.08825
0.448	0.0228	44.8	0.0885
0.449	0.0233	44.9	0.08875
0.45	0.0233	45	0.089
0.451	0.0233	45.1	0.089
0.452	0.0233	45.2	0.089
0.453	0.0233	45.3	0.089
0.454	0.0234	45.4	0.089
0.455	0.0234	45.5	0.089
0.456	0.0234	45.6	0.08925
0.457	0.0234	45.7	0.0895
0.458	0.0235	45.8	0.0895
0.459	0.0235	45.9	0.08975
0.46	0.0235	46	0.08975
0.461	0.0236	46.1	0.08975
0.462	0.0236	46.2	0.09025
0.463	0.0236	46.3	0.0905
0.464	0.0236	46.4	0.0905
0.465	0.0236	46.5	0.0905
0.466	0.0238	46.6	0.09075
0.467	0.0239	46.7	0.09075
0.468	0.024	46.8	0.09075
0.469	0.0241	46.9	0.091
0.47	0.0241	47	0.091
0.471	0.0241	47.1	0.091
0.472	0.0242	47.2	0.091
0.473	0.0243	47.3	0.091
0.474	0.0244	47.4	0.09125
0.475	0.0244	47.5	0.09125
0.476	0.0246	47.6	0.09175
0.477	0.0246	47.7	0.09225
0.478	0.0248	47.8	0.09225
0.479	0.0249	47.9	0.09225
0.48	0.0251	48	0.0925
0.481	0.0251	48.1	0.0925
0.482	0.0251	48.2	0.0925
0.483	0.0252	48.3	0.0925
0.484	0.0252	48.4	0.09325
0.485	0.0253	48.5	0.0935
0.486	0.0253	48.6	0.0935
0.487	0.0255	48.7	0.09375
0.488	0.0256	48.8	0.09375
0.489	0.0256	48.9	0.09375
0.49	0.0256	49	0.094
0.491	0.0256	49.1	0.09425
0.492	0.0258	49.2	0.09425
0.493	0.0258	49.3	0.09425
0.494	0.0258	49.4	0.0945
0.495	0.0259	49.5	0.0945
0.496	0.0261	49.6	0.09475
0.497	0.0261	49.7	0.095
0.498	0.0262	49.8	0.095
0.499	0.0263	49.9	0.095
0.5	0.0264	50	0.095
0.501	0.0266
0.502	0.0267
0.503	0.0267
0.504	0.0268
0.505	0.0269
0.506	0.027
0.507	0.0271
0.508	0.0271
0.509	0.0271
0.51	0.0272
0.511	0.0273
0.512	0.0273
0.513	0.0273
0.514	0.0273
0.515	0.0273
0.516	0.0273
0.517	0.0273
0.518	0.0273
0.519	0.0273
0.52	0.0273
0.521	0.0273
0.522	0.0273
0.523	0.0273
0.524	0.0274
0.525	0.0276
0.526	0.0277
0.527	0.0277
0.528	0.0277
0.529	0.0278
0.53	0.0278
0.531	0.0278
0.532	0.028
0.533	0.0281
0.534	0.0281
0.535	0.0281
0.536	0.0282
0.537	0.0283
0.538	0.0283
0.539	0.0284
0.54	0.0284
0.541	0.0285
0.542	0.0285
0.543	0.0285
0.544	0.0285
0.545	0.0287
0.546	0.0287
0.547	0.0288
0.548	0.0288
0.549	0.0288
0.55	0.029
0.551	0.029
0.552	0.029
0.553	0.029
0.554	0.029
0.555	0.0291
0.556	0.0292
0.557	0.0294
0.558	0.0296
0.559	0.0296
0.56	0.0296
0.561	0.0296
0.562	0.0297
0.563	0.0297
0.564	0.0297
0.565	0.0297
0.566	0.0297
0.567	0.0298
0.568	0.0299
0.569	0.0299
0.57	0.03
0.571	0.03
0.572	0.03
0.573	0.0301
0.574	0.0301
0.575	0.0302
0.576	0.0304
0.577	0.0304
0.578	0.0305
0.579	0.0305
0.58	0.0305
0.581	0.0306
0.582	0.0306
0.583	0.0308
0.584	0.0308
0.585	0.0309
0.586	0.0309
0.587	0.031
0.588	0.031
0.589	0.0313
0.59	0.0313
0.591	0.0314
0.592	0.0315
0.593	0.0315
0.594	0.0315
0.595	0.0316
0.596	0.0316
0.597	0.0316
0.598	0.0317
0.599	0.0317
0.6	0.0317
0.601	0.0317
0.602	0.0317
0.603	0.0318
0.604	0.0318
0.605	0.0318
0.606	0.0319
0.607	0.0319
0.608	0.0319
0.609	0.0319
0.61	0.0319
0.611	0.0319
0.612	0.032
0.613	0.032
0.614	0.0322
0.615	0.0323
0.616	0.0324
0.617	0.0324
0.618	0.0324
0.619	0.0326
0.62	0.0326
0.621	0.0327
0.622	0.0328
0.623	0.0329
0.624	0.0329
0.625	0.0331
0.626	0.0331
0.627	0.0331
0.628	0.0331
0.629	0.0333
0.63	0.0333
0.631	0.0333
0.632	0.0333
0.633	0.0333
0.634	0.0333
0.635	0.0333
0.636	0.0334
0.637	0.0335
0.638	0.0335
0.639	0.0336
0.64	0.0336
0.641	0.0337
0.642	0.0338
0.643	0.0339
0.644	0.0339
0.645	0.0339
0.646	0.0339
0.647	0.0339
0.648	0.034
0.649	0.0341
0.65	0.0341
0.651	0.0341
0.652	0.0342
0.653	0.0342
0.654	0.0343
0.655	0.0343
0.656	0.0343
0.657	0.0344
0.658	0.0344
0.659	0.0345
0.66	0.0345
0.661	0.0345
0.662	0.0345
0.663	0.0346
0.664	0.0348
0.665	0.0348
0.666	0.0349
0.667	0.0349
0.668	0.0349
0.669	0.035
0.67	0.035
0.671	0.0351
0.672	0.0352
0.673	0.0352
0.674	0.0352
0.675	0.0353
0.676	0.0353
0.677	0.0354
0.678	0.0355
0.679	0.0355
0.68	0.0356
0.681	0.0357
0.682	0.0357
0.683	0.0357
0.684	0.0359
0.685	0.0359
0.686	0.0359
0.687	0.0359
0.688	0.0359
0.689	0.0359
0.69	0.036
0.691	0.036
0.692	0.036
0.693	0.0361
0.694	0.0361
0.695	0.0361
0.696	0.0361
0.697	0.0361
0.698	0.0363
0.699	0.0363
0.7	0.0364
0.701	0.0364
0.702	0.0364
0.703	0.0364
0.704	0.0365
0.705	0.0367
0.706	0.0367
0.707	0.0367
0.708	0.0367
0.709	0.0367
0.71	0.0367
0.711	0.0367
0.712	0.0367
0.713	0.0368
0.714	0.037
0.715	0.037
0.716	0.037
0.717	0.0371
0.718	0.0371
0.719	0.0371
0.72	0.0372
0.721	0.0373
0.722	0.0373
0.723	0.0373
0.724	0.0373
0.725	0.0373
0.726	0.0373
0.727	0.0374
0.728	0.0374
0.729	0.0374
0.73	0.0376
0.731	0.0376
0.732	0.0376
0.733	0.0376
0.734	0.0378
0.735	0.0378
0.736	0.0379
0.737	0.038
0.738	0.038
0.739	0.0381
0.74	0.0381
0.741	0.0381
0.742	0.0382
0.743	0.0382
0.744	0.0382
0.745	0.0382
0.746	0.0383
0.747	0.0384
0.748	0.0384
0.749	0.0384
0.75	0.0384
0.751	0.0384
0.752	0.0385
0.753	0.0385
0.754	0.0385
0.755	0.0387
0.756	0.0387
0.757	0.0387
0.758	0.0387
0.759	0.0387
0.76	0.0388
0.761	0.0388
0.762	0.0388
0.763	0.0388
0.764	0.0389
0.765	0.0389
0.766	0.0391
0.767	0.0392
0.768	0.0395
0.769	0.0395
0.77	0.0396
0.771	0.0396
0.772	0.0396
0.773	0.0396
0.774	0.0397
0.775	0.0398
0.776	0.0398
0.777	0.0398
0.778	0.0399
0.779	0.0399
0.78	0.0399
0.781	0.0399
0.782	0.0399
0.783	0.0399
0.784	0.04
0.785	0.0402
0.786	0.0403
0.787	0.0405
0.788	0.0405
0.789	0.0407
0.79	0.0407
0.791	0.0407
0.792	0.0407
0.793	0.0408
0.794	0.0408
0.795	0.0408
0.796	0.0409
0.797	0.0409
0.798	0.0409
0.799	0.0409
0.8	0.041
0.801	0.041
0.802	0.0411
0.803	0.0411
0.804	0.0411
0.805	0.0411
0.806	0.0412
0.807	0.0412
0.808	0.0412
0.809	0.0413
0.81	0.0413
0.811	0.0413
0.812	0.0413
0.813	0.0413
0.814	0.0413
0.815	0.0415
0.816	0.0416
0.817	0.0416
0.818	0.0416
0.819	0.0417
0.82	0.0418
0.821	0.0418
0.822	0.0418
0.823	0.0419
0.824	0.0419
0.825	0.0419
0.826	0.0419
0.827	0.042
0.828	0.042
0.829	0.0421
0.83	0.0421
0.831	0.0423
0.832	0.0426
0.833	0.0427
0.834	0.0429
0.835	0.043
0.836	0.043
0.837	0.043
0.838	0.043
0.839	0.0432
0.84	0.0433
0.841	0.0433
0.842	0.0434
0.843	0.0434
0.844	0.0434
0.845	0.0434
0.846	0.0435
0.847	0.0436
0.848	0.0438
0.849	0.0438
0.85	0.0438
0.851	0.0438
0.852	0.0441
0.853	0.0442
0.854	0.0442
0.855	0.0442
0.856	0.0443
0.857	0.0443
0.858	0.0443
0.859	0.0443
0.86	0.0443
0.861	0.0443
0.862	0.0443
0.863	0.0445
0.864	0.0445
0.865	0.0446
0.866	0.0447
0.867	0.0447
0.868	0.0448
0.869	0.0448
0.87	0.0449
0.871	0.045
0.872	0.0451
0.873	0.0451
0.874	0.0452
0.875	0.0452
0.876	0.0453
0.877	0.0453
0.878	0.0453
0.879	0.0454
0.88	0.0454
0.881	0.0454
0.882	0.0454
0.883	0.0454
0.884	0.0455
0.885	0.0455
0.886	0.0455
0.887	0.0456
0.888	0.0456
0.889	0.0456
0.89	0.0456
0.891	0.0456
0.892	0.0457
0.893	0.0457
0.894	0.0458
0.895	0.0458
0.896	0.0459
0.897	0.046
0.898	0.046
0.899	0.046
0.9	0.0461
0.901	0.0461
0.902	0.0463
0.903	0.0463
0.904	0.0465
0.905	0.0467
0.906	0.0467
0.907	0.0467
0.908	0.0467
0.909	0.0468
0.91	0.0468
0.911	0.0469
0.912	0.0469
0.913	0.0469
0.914	0.0469
0.915	0.0469
0.916	0.047
0.917	0.047
0.918	0.0471
0.919	0.0471
0.92	0.0472
0.921	0.0472
0.922	0.0473
0.923	0.0473
0.924	0.0473
0.925	0.0474
0.926	0.0474
0.927	0.0478
0.928	0.0478
0.929	0.0479
0.93	0.0479
0.931	0.048
0.932	0.0481
0.933	0.0481
0.934	0.0481
0.935	0.0482
0.936	0.0482
0.937	0.0482
0.938	0.0482
0.939	0.0483
0.94	0.0484
0.941	0.0486
0.942	0.0486
0.943	0.0487
0.944	0.0487
0.945	0.0487
0.946	0.0487
0.947	0.0487
0.948	0.049
0.949	0.049
0.95	0.049
0.951	0.049
0.952	0.049
0.953	0.0491
0.954	0.0492
0.955	0.0493
0.956	0.0493
0.957	0.0493
0.958	0.0493
0.959	0.0493
0.96	0.0495
0.961	0.0495
0.962	0.0496
0.963	0.0498
0.964	0.05
0.965	0.0501
0.966	0.0501
0.967	0.0501
0.968	0.0502
0.969	0.0502
0.97	0.0503
0.971	0.0503
0.972	0.0505
0.973	0.0505
0.974	0.0505
0.975	0.0505
0.976	0.0505
0.977	0.0506
0.978	0.0506
0.979	0.0506
0.98	0.0506
0.981	0.0508
0.982	0.0508
0.983	0.0508
0.984	0.0508
0.985	0.0508
0.986	0.051
0.987	0.0511
0.988	0.0511
0.989	0.0511
0.99	0.0511
0.991	0.0511
0.992	0.0511
0.993	0.0512
0.994	0.0512
0.995	0.0513
0.996	0.0514
0.997	0.0515
0.998	0.0517
0.999	0.0517
1	0.0518
1.001	0.0518
1.002	0.052
1.003	0.0521
1.004	0.0521
1.005	0.0521
1.006	0.0521
1.007	0.0521
1.008	0.0521
1.009	0.0521
1.01	0.0522
1.011	0.0523
1.012	0.0523
1.013	0.0523
1.014	0.0525
1.015	0.0526
1.016	0.0527
1.017	0.0528
1.018	0.0528
1.019	0.0529
1.02	0.053
1.021	0.053
1.022	0.053
1.023	0.0531
1.024	0.0532
1.025	0.0532
1.026	0.0532
1.027	0.0532
1.028	0.0532
1.029	0.0532
1.03	0.0534
1.031	0.0534
1.032	0.0534
1.033	0.0535
1.034	0.0536
1.035	0.0536
1.036	0.0536
1.037	0.0536
1.038	0.0536
1.039	0.0537
1.04	0.0538
1.041	0.0539
1.042	0.054
1.043	0.054
1.044	0.0542
1.045	0.0542
1.046	0.0543
1.047	0.0543
1.048	0.0543
1.049	0.0543
1.05	0.0543
1.051	0.0543
1.052	0.0546
1.053	0.0546
1.054	0.0546
1.055	0.0547
1.056	0.0547
1.057	0.0547
1.058	0.0547
1.059	0.0547
1.06	0.0547
1.061	0.0548
1.062	0.0548
1.063	0.0548
1.064	0.0549
1.065	0.0549
1.066	0.0549
1.067	0.0549
1.068	0.0549
1.069	0.055
1.07	0.0551
1.071	0.0551
1.072	0.0551
1.073	0.0552
1.074	0.0552
1.075	0.0552
1.076	0.0552
1.077	0.0552
1.078	0.0552
1.079	0.0552
1.08	0.0552
1.081	0.0554
1.082	0.0554
1.083	0.0556
1.084	0.0558
1.085	0.0559
1.086	0.056
1.087	0.056
1.088	0.056
1.089	0.0561
1.09	0.0561
1.091	0.0563
1.092	0.0563
1.093	0.0563
1.094	0.0563
1.095	0.0564
1.096	0.0565
1.097	0.0566
1.098	0.0566
1.099	0.0568
1.1	0.0569
1.101	0.057
1.102	0.057
1.103	0.0571
1.104	0.0572
1.105	0.0573
1.106	0.0575
1.107	0.0575
1.108	0.0575
1.109	0.0576
1.11	0.0577
1.111	0.0577
1.112	0.0577
1.113	0.0579
1.114	0.0579
1.115	0.0579
1.116	0.0579
1.117	0.0579
1.118	0.0579
1.119	0.0579
1.12	0.058
1.121	0.058
1.122	0.058
1.123	0.058
1.124	0.058
1.125	0.058
1.126	0.0582
1.127	0.0583
1.128	0.0583
1.129	0.0583
1.13	0.0585
1.131	0.0585
1.132	0.0586
1.133	0.0586
1.134	0.0586
1.135	0.0588
1.136	0.0588
1.137	0.0589
1.138	0.059
1.139	0.0591
1.14	0.0591
1.141	0.0591
1.142	0.0592
1.143	0.0593
1.144	0.0593
1.145	0.0594
1.146	0.0594
1.147	0.0596
1.148	0.0596
1.149	0.0596
1.15	0.0597
1.151	0.0598
1.152	0.06
1.153	0.06
1.154	0.06
1.155	0.06
1.156	0.06
1.157	0.0601
1.158	0.0601
1.159	0.0604
1.16	0.0604
1.161	0.0605
1.162	0.0605
1.163	0.0605
1.164	0.0605
1.165	0.0605
1.166	0.0605
1.167	0.0605
1.168	0.0605
1.169	0.0606
1.17	0.0607
1.171	0.0608
1.172	0.0609
1.173	0.0609
1.174	0.0609
1.175	0.0609
1.176	0.0611
1.177	0.0611
1.178	0.0612
1.179	0.0614
1.18	0.0614
1.181	0.0615
1.182	0.0616
1.183	0.0617
1.184	0.0617
1.185	0.0618
1.186	0.0618
1.187	0.0619
1.188	0.0619
1.189	0.062
1.19	0.0622
1.191	0.0622
1.192	0.0622
1.193	0.0625
1.194	0.0625
1.195	0.0626
1.196	0.0626
1.197	0.0626
1.198	0.0627
1.199	0.0627
1.2	0.0628
1.201	0.0628
1.202	0.0629
1.203	0.063
1.204	0.0631
1.205	0.0631
1.206	0.0631
1.207	0.0632
1.208	0.0632
1.209	0.0632
1.21	0.0633
1.211	0.0635
1.212	0.0635
1.213	0.0636
1.214	0.0636
1.215	0.0636
1.216	0.0636
1.217	0.0637
1.218	0.0638
1.219	0.0639
1.22	0.0639
1.221	0.0639
1.222	0.0639
1.223	0.0639
1.224	0.0639
1.225	0.0639
1.226	0.0639
1.227	0.0641
1.228	0.0641
1.229	0.0642
1.23	0.0642
1.231	0.0643
1.232	0.0643
1.233	0.0644
1.234	0.0645
1.235	0.0645
1.236	0.0646
1.237	0.0649
1.238	0.065
1.239	0.0652
1.24	0.0655
1.241	0.0655
1.242	0.0655
1.243	0.0656
1.244	0.0657
1.245	0.0658
1.246	0.0658
1.247	0.0658
1.248	0.0659
1.249	0.0659
1.25	0.066
1.251	0.066
1.252	0.066
1.253	0.066
1.254	0.066
1.255	0.066
1.256	0.066
1.257	0.066
1.258	0.066
1.259	0.066
1.26	0.0661
1.261	0.0661
1.262	0.0662
1.263	0.0662
1.264	0.0662
1.265	0.0662
1.266	0.0664
1.267	0.0664
1.268	0.0664
1.269	0.0664
1.27	0.0665
1.271	0.0665
1.272	0.0666
1.273	0.0666
1.274	0.0666
1.275	0.0666
1.276	0.0666
1.277	0.0667
1.278	0.0668
1.279	0.0668
1.28	0.0669
1.281	0.067
1.282	0.0671
1.283	0.0672
1.284	0.0672
1.285	0.0672
1.286	0.0672
1.287	0.0673
1.288	0.0673
1.289	0.0675
1.29	0.0675
1.291	0.0675
1.292	0.0676
1.293	0.0676
1.294	0.0676
1.295	0.0677
1.296	0.0677
1.297	0.0679
1.298	0.0681
1.299	0.0682
1.3	0.0682
1.301	0.0683
1.302	0.0685
1.303	0.0687
1.304	0.0687
1.305	0.0687
1.306	0.0688
1.307	0.0689
1.308	0.0691
1.309	0.0692
1.31	0.0692
1.311	0.0692
1.312	0.0692
1.313	0.0692
1.314	0.0693
1.315	0.0693
1.316	0.0693
1.317	0.0697
1.318	0.0697
1.319	0.0697
1.32	0.0698
1.321	0.0698
1.322	0.0698
1.323	0.0698
1.324	0.0698
1.325	0.0699
1.326	0.0699
1.327	0.0699
1.328	0.07
1.329	0.07
1.33	0.0701
1.331	0.0701
1.332	0.0703
1.333	0.0703
1.334	0.0703
1.335	0.0703
1.336	0.0703
1.337	0.0704
1.338	0.0705
1.339	0.0705
1.34	0.0705
1.341	0.0705
1.342	0.0705
1.343	0.0705
1.344	0.0705
1.345	0.0705
1.346	0.0705
1.347	0.0708
1.348	0.0709
1.349	0.071
1.35	0.0712
1.351	0.0712
1.352	0.0712
1.353	0.0712
1.354	0.0712
1.355	0.0712
1.356	0.0712
1.357	0.0713
1.358	0.0714
1.359	0.0714
1.36	0.0715
1.361	0.0715
1.362	0.0715
1.363	0.0715
1.364	0.0715
1.365	0.0716
1.366	0.0717
1.367	0.0718
1.368	0.0718
1.369	0.0719
1.37	0.072
1.371	0.072
1.372	0.072
1.373	0.0722
1.374	0.0722
1.375	0.0722
1.376	0.0722
1.377	0.0722
1.378	0.0725
1.379	0.0726
1.38	0.0727
1.381	0.0729
1.382	0.073
1.383	0.073
1.384	0.0731
1.385	0.0732
1.386	0.0732
1.387	0.0732
1.388	0.0733
1.389	0.0734
1.39	0.0734
1.391	0.0734
1.392	0.0734
1.393	0.0734
1.394	0.0734
1.395	0.0735
1.396	0.0735
1.397	0.0735
1.398	0.0735
1.399	0.0736
1.4	0.0737
1.401	0.0739
1.402	0.0741
1.403	0.0741
1.404	0.0741
1.405	0.0742
1.406	0.0742
1.407	0.0742
1.408	0.0742
1.409	0.0743
1.41	0.0743
1.411	0.0745
1.412	0.0745
1.413	0.0745
1.414	0.0745
1.415	0.0745
1.416	0.0746
1.417	0.0746
1.418	0.0747
1.419	0.0749
1.42	0.075
1.421	0.075
1.422	0.075
1.423	0.075
1.424	0.075
1.425	0.075
1.426	0.0751
1.427	0.0751
1.428	0.0751
1.429	0.0751
1.43	0.0751
1.431	0.0754
1.432	0.0755
1.433	0.0756
1.434	0.0756
1.435	0.0756
1.436	0.0757
1.437	0.0758
1.438	0.0758
1.439	0.0759
1.44	0.076
1.441	0.076
1.442	0.076
1.443	0.076
1.444	0.076
1.445	0.076
1.446	0.0761
1.447	0.0761
1.448	0.0761
1.449	0.0761
1.45	0.0761
1.451	0.0762
1.452	0.0763
1.453	0.0763
1.454	0.0765
1.455	0.0765
1.456	0.0766
1.457	0.0766
1.458	0.0766
1.459	0.0767
1.46	0.0768
1.461	0.0768
1.462	0.0769
1.463	0.0769
1.464	0.0771
1.465	0.0771
1.466	0.0772
1.467	0.0774
1.468	0.0774
1.469	0.0775
1.47	0.0777
1.471	0.0777
1.472	0.0777
1.473	0.0777
1.474	0.0778
1.475	0.0778
1.476	0.0778
1.477	0.0778
1.478	0.0779
1.479	0.0779
1.48	0.078
1.481	0.078
1.482	0.078
1.483	0.078
1.484	0.0781
1.485	0.0781
1.486	0.0781
1.487	0.0782
1.488	0.0782
1.489	0.0782
1.49	0.0783
1.491	0.0784
1.492	0.0785
1.493	0.0785
1.494	0.0787
1.495	0.0787
1.496	0.0787
1.497	0.0788
1.498	0.079
1.499	0.079
1.5	0.079
1.501	0.0791
1.502	0.0791
1.503	0.0792
1.504	0.0792
1.505	0.0794
1.506	0.0794
1.507	0.0795
1.508	0.0796
1.509	0.0797
1.51	0.0797
1.511	0.0798
1.512	0.08
1.513	0.08
1.514	0.08
1.515	0.08
1.516	0.08
1.517	0.0802
1.518	0.0802
1.519	0.0802
1.52	0.0803
1.521	0.0803
1.522	0.0806
1.523	0.0806
1.524	0.0807
1.525	0.0808
1.526	0.0808
1.527	0.0808
1.528	0.0808
1.529	0.0808
1.53	0.0809
1.531	0.0809
1.532	0.0809
1.533	0.0809
1.534	0.0809
1.535	0.081
1.536	0.081
1.537	0.0811
1.538	0.0811
1.539	0.0811
1.54	0.0811
1.541	0.0812
1.542	0.0814
1.543	0.0814
1.544	0.0814
1.545	0.0814
1.546	0.0815
1.547	0.0815
1.548	0.0815
1.549	0.0816
1.55	0.0817
1.551	0.0817
1.552	0.0817
1.553	0.0821
1.554	0.0821
1.555	0.0821
1.556	0.0823
1.557	0.0823
1.558	0.0823
1.559	0.0823
1.56	0.0823
1.561	0.0823
1.562	0.0823
1.563	0.0823
1.564	0.0823
1.565	0.0823
1.566	0.0823
1.567	0.0824
1.568	0.0824
1.569	0.0825
1.57	0.0827
1.571	0.0828
1.572	0.0829
1.573	0.0829
1.574	0.0829
1.575	0.0829
1.576	0.0829
1.577	0.0829
1.578	0.083
1.579	0.083
1.58	0.0831
1.581	0.0831
1.582	0.0831
1.583	0.0833
1.584	0.0833
1.585	0.0833
1.586	0.0834
1.587	0.0835
1.588	0.0835
1.589	0.0835
1.59	0.0835
1.591	0.0836
1.592	0.0837
1.593	0.0839
1.594	0.0839
1.595	0.0839
1.596	0.0839
1.597	0.084
1.598	0.0843
1.599	0.0845
1.6	0.0845
1.601	0.0846
1.602	0.0846
1.603	0.0846
1.604	0.0846
1.605	0.0846
1.606	0.0846
1.607	0.0846
1.608	0.0846
1.609	0.0847
1.61	0.0847
1.611	0.0847
1.612	0.0847
1.613	0.0847
1.614	0.0847
1.615	0.0847
1.616	0.0847
1.617	0.0847
1.618	0.0848
1.619	0.0848
1.62	0.0849
1.621	0.0849
1.622	0.085
1.623	0.085
1.624	0.085
1.625	0.085
1.626	0.085
1.627	0.0851
1.628	0.0851
1.629	0.0851
1.63	0.0854
1.631	0.0855
1.632	0.0856
1.633	0.0856
1.634	0.0856
1.635	0.0857
1.636	0.0857
1.637	0.0858
1.638	0.0859
1.639	0.0859
1.64	0.0859
1.641	0.0859
1.642	0.0859
1.643	0.0859
1.644	0.0859
1.645	0.0859
1.646	0.0859
1.647	0.086
1.648	0.086
1.649	0.0861
1.65	0.0862
1.651	0.0862
1.652	0.0862
1.653	0.0862
1.654	0.0862
1.655	0.0862
1.656	0.0862
1.657	0.0862
1.658	0.0862
1.659	0.0862
1.66	0.0863
1.661	0.0863
1.662	0.0863
1.663	0.0863
1.664	0.0863
1.665	0.0863
1.666	0.0863
1.667	0.0863
1.668	0.0865
1.669	0.0865
1.67	0.0865
1.671	0.0865
1.672	0.0865
1.673	0.0865
1.674	0.0865
1.675	0.0865
1.676	0.0866
1.677	0.0866
1.678	0.0866
1.679	0.0867
1.68	0.0868
1.681	0.0869
1.682	0.087
1.683	0.0871
1.684	0.0872
1.685	0.0872
1.686	0.0872
1.687	0.0873
1.688	0.0873
1.689	0.0873
1.69	0.0873
1.691	0.0874
1.692	0.0875
1.693	0.0875
1.694	0.0878
1.695	0.0878
1.696	0.0878
1.697	0.0878
1.698	0.0878
1.699	0.0878
1.7	0.0878
1.701	0.0879
1.702	0.0879
1.703	0.0879
1.704	0.088
1.705	0.088
1.706	0.0881
1.707	0.0881
1.708	0.0881
1.709	0.0881
1.71	0.0881
1.711	0.0881
1.712	0.0881
1.713	0.0882
1.714	0.0884
1.715	0.0884
1.716	0.0884
1.717	0.0884
1.718	0.0884
1.719	0.0884
1.72	0.0884
1.721	0.0885
1.722	0.0887
1.723	0.0888
1.724	0.0888
1.725	0.0888
1.726	0.0888
1.727	0.0888
1.728	0.089
1.729	0.089
1.73	0.089
1.731	0.0891
1.732	0.0891
1.733	0.0891
1.734	0.0891
1.735	0.0891
1.736	0.0892
1.737	0.0892
1.738	0.0892
1.739	0.0892
1.74	0.0892
1.741	0.0893
1.742	0.0893
1.743	0.0893
1.744	0.0893
1.745	0.0893
1.746	0.0895
1.747	0.0895
1.748	0.0896
1.749	0.0896
1.75	0.0896
1.751	0.0896
1.752	0.0896
1.753	0.0897
1.754	0.0898
1.755	0.0899
1.756	0.0899
1.757	0.0899
1.758	0.09
1.759	0.09
1.76	0.09
1.761	0.09
1.762	0.09
1.763	0.0901
1.764	0.0901
1.765	0.0901
1.766	0.0902
1.767	0.0903
1.768	0.0905
1.769	0.0906
1.77	0.0907
1.771	0.0907
1.772	0.0907
1.773	0.0907
1.774	0.0907
1.775	0.0907
1.776	0.0908
1.777	0.0908
1.778	0.0908
1.779	0.0909
1.78	0.091
1.781	0.0911
1.782	0.0913
1.783	0.0914
1.784	0.0914
1.785	0.0914
1.786	0.0915
1.787	0.0915
1.788	0.0915
1.789	0.0915
1.79	0.0917
1.791	0.0919
1.792	0.0919
1.793	0.0919
1.794	0.0919
1.795	0.0919
1.796	0.0919
1.797	0.0919
1.798	0.0919
1.799	0.0919
1.8	0.0919
1.801	0.092
1.802	0.092
1.803	0.0921
1.804	0.0921
1.805	0.0921
1.806	0.0921
1.807	0.0921
1.808	0.0921
1.809	0.0921
1.81	0.0921
1.811	0.0921
1.812	0.0921
1.813	0.0921
1.814	0.0921
1.815	0.0921
1.816	0.0921
1.817	0.0922
1.818	0.0922
1.819	0.0922
1.82	0.0922
1.821	0.0922
1.822	0.0922
1.823	0.0922
1.824	0.0923
1.825	0.0923
1.826	0.0924
1.827	0.0925
1.828	0.0925
1.829	0.0925
1.83	0.0926
1.831	0.0926
1.832	0.0927
1.833	0.0928
1.834	0.0929
1.835	0.093
1.836	0.0931
1.837	0.0931
1.838	0.0932
1.839	0.0932
1.84	0.0933
1.841	0.0934
1.842	0.0934
1.843	0.0936
1.844	0.0936
1.845	0.0936
1.846	0.0937
1.847	0.0938
1.848	0.094
1.849	0.0941
1.85	0.0943
1.851	0.0943
1.852	0.0943
1.853	0.0944
1.854	0.0944
1.855	0.0944
1.856	0.0945
1.857	0.0945
1.858	0.0946
1.859	0.0948
1.86	0.0949
1.861	0.0949
1.862	0.095
1.863	0.095
1.864	0.0951
1.865	0.0951
1.866	0.0951
1.867	0.0951
1.868	0.0951
1.869	0.0951
1.87	0.0951
1.871	0.0951
1.872	0.0953
1.873	0.0953
1.874	0.0953
1.875	0.0953
1.876	0.0953
1.877	0.0953
1.878	0.0956
1.879	0.0956
1.88	0.0956
1.881	0.0957
1.882	0.0958
1.883	0.0959
1.884	0.0959
1.885	0.0959
1.886	0.0959
1.887	0.0959
1.888	0.0961
1.889	0.0962
1.89	0.0963
1.891	0.0964
1.892	0.0964
1.893	0.0964
1.894	0.0965
1.895	0.0965
1.896	0.0965
1.897	0.0965
1.898	0.0965
1.899	0.0966
1.9	0.0966
1.901	0.0966
1.902	0.0966
1.903	0.0966
1.904	0.0966
1.905	0.0966
1.906	0.0966
1.907	0.0967
1.908	0.0969
1.909	0.0969
1.91	0.097
1.911	0.097
1.912	0.097
1.913	0.097
1.914	0.097
1.915	0.0971
1.916	0.0972
1.917	0.0972
1.918	0.0972
1.919	0.0973
1.92	0.0973
1.921	0.0973
1.922	0.0973
1.923	0.0974
1.924	0.0974
1.925	0.0974
1.926	0.0974
1.927	0.0974
1.928	0.0974
1.929	0.0976
1.93	0.0976
1.931	0.0977
1.932	0.0977
1.933	0.0978
1.934	0.0978
1.935	0.0978
1.936	0.0978
1.937	0.0978
1.938	0.0978
1.939	0.0978
1.94	0.0978
1.941	0.098
1.942	0.0981
1.943	0.0981
1.944	0.0982
1.945	0.0982
1.946	0.0983
1.947	0.0983
1.948	0.0985
1.949	0.0987
1.95	0.0987
1.951	0.0988
1.952	0.0989
1.953	0.099
1.954	0.099
1.955	0.0992
1.956	0.0992
1.957	0.0993
1.958	0.0993
1.959	0.0993
1.96	0.0995
1.961	0.0996
1.962	0.0996
1.963	0.0997
1.964	0.0997
1.965	0.0998
1.966	0.0998
1.967	0.0998
1.968	0.0998
1.969	0.0998
1.97	0.0998
1.971	0.0998
1.972	0.0999
1.973	0.1
1.974	0.1
1.975	0.1
1.976	0.1
1.977	0.1001
1.978	0.1001
1.979	0.1003
1.98	0.1004
1.981	0.1004
1.982	0.1004
1.983	0.1005
1.984	0.1005
1.985	0.1005
1.986	0.1006
1.987	0.1006
1.988	0.1006
1.989	0.1008
1.99	0.1008
1.991	0.1008
1.992	0.1008
1.993	0.1008
1.994	0.1009
1.995	0.1009
1.996	0.1009
1.997	0.1009
1.998	0.1009
1.999	0.101
[truncated: 48,001 more rows]
