# Supplementary material for: Advancing nonadiabatic molecular dynamics simulations in solids with E(3) equivariant deep neural hamiltonians
Source: Nat Commun. 2025 Feb 27;16:2033. doi: 10.1038/s41467-025-57328-1 (PMC11868637; doi:10.1038/s41467-025-57328-1)
Supplement: Supplementary file 4 — Source Data [file 41467_2025_57328_MOESM4_ESM.zip › FigS1_data.xlsx]

## Sheet: (a) GaAs Hamiltonian
N2AMD (Hartree)	DFT (Hartree)
-0.422154	-0.42027
-0.0133343	-0.0134641
0.00633243	0.00658538
-0.000569251	-0.000615799
-0.000936889	-0.00105395
-0.00216484	-0.0021568
-2.50213e-23	-2.50213e-23
0.000655346	0.000603223
-8.20015e-08	2.35718e-09
-4.61577e-07	-4.20013e-06
-0.086107	-0.0861008
-6.19622e-07	2.97444e-06
3.90293e-07	-1.88821e-06
-1.40594e-05	-4.02292e-05
-1.84367e-06	-2.12214e-06
-0.0457745	-0.045852
0.000120773	0.000110773
0.0058801	0.00598767
4.55159e-07	-5.18426e-07
0.0746626	0.0746279
-0.000492641	-0.000483073
-4.29113e-05	-5.93311e-05
-0.000191884	-0.000200698
0.020491	0.0204827
0.0880034	0.0878164
-0.0199752	-0.0200127
-0.00115909	-0.00112867
7.6639e-05	-4.64935e-05
1.70798e-06	-3.72236e-06
-0.00480696	-0.00473988
0.0108158	0.0107835
-0.00068236	-0.00072802
-0.000888128	-0.000775343
2.60616e-05	1.63825e-05
4.55988e-08	-6.1637e-08
2.93413e-08	-1.77302e-06
4.02915e-08	6.34374e-08
9.66046e-07	-5.0559e-06
1.49356e-05	1.05967e-05
-3.46699e-07	5.24018e-07
4.7901e-06	6.19288e-06
-9.39775e-05	-0.000113988
-0.000118273	-0.000143251
-1.15573e-05	-1.02368e-05
-5.34226e-05	-4.60714e-05
0.000185079	0.00019441
-5.59798e-07	-2.87703e-07
2.19215e-07	2.25266e-07
7.959e-08	2.60998e-21
-3.58397e-09	-1.83821e-17
0.000244377	0.000275446
0.000170091	0.000165049
-5.89531e-08	-5.42676e-17
1.96833e-05	3.56186e-05
5.11484e-07	1.72116e-06
-0.000944003	-0.000970611
0.00416734	0.0041123
1.82143e-05	3.1523e-05
0.000112883	0.000101621
-6.25273e-08	-8.1139e-08
0	3.64551e-10
0.0453247	0.0451475
-0.0011259	-0.00114413
0.00129299	0.00136231
-1.67913e-05	-2.64458e-05
5.70869e-06	3.95888e-05
-0.0039449	-0.00394615
-9.48413e-05	-0.000102122
7.55251e-08	1.80314e-12
5.59123e-08	3.72281e-17
0.000139111	0.000142353
0	1.7539e-08
-5.61898e-06	-1.77391e-05
0.0125303	0.0125625
-5.09315e-05	-5.37354e-05
6.5872e-05	8.19048e-05
0.00106034	0.00103313
-2.19663e-06	-1.71099e-06
4.7666e-05	3.6525e-05
-5.1974e-05	-5.56839e-05
0.0140696	0.0140872
-0.034893	-0.0351986
-0.00199569	-0.00170337
-0.000293829	-0.000314451
1.47939e-05	5.48245e-06
-9.21819e-05	-0.000100702
-3.782e-07	-5.56855e-08
0.000346837	0.000368588
-4.12692e-07	2.7168e-07
-8.58493e-06	-1.43147e-05
0	0
-4.88026e-07	7.35801e-06
-4.67955e-07	-2.81622e-07
-2.21793e-07	1.37473e-06
3.67666e-08	4.8489e-14
8.03759e-05	8.90054e-05
-1.16182e-06	-1.75205e-06
-0.00391316	-0.00386319
-0.000967253	-0.000892221
0.00540088	0.00534891
-0.000836422	-0.000815341
1.58028e-06	-5.50777e-06
0.0197034	0.0196786
6.02276e-07	-2.57722e-06
0.00193517	0.00194198
1.43663e-05	1.58278e-06
-0.00345269	-0.00340118
0.00598089	0.00592649
0.00409756	0.00416886
-2.1462e-07	1.41929e-08
-0.00726364	-0.00738792
2.62337e-06	6.77036e-06
0.00450251	0.00455338
0.0083324	0.00833122
-4.77414e-06	-2.8222e-06
-0.0802128	-0.08023
-2.04787e-05	-3.08085e-05
-2.88529e-07	-6.3332e-06
1.18216e-07	-6.72014e-06
1.28297e-06	7.28099e-07
-2.27334e-07	-1.80667e-06
3.21929e-06	-0.000116781
-0.000241873	-0.000200716
-3.12909e-06	-2.66612e-06
-0.00520868	-0.00521761
-0.000720896	-0.000757561
4.28369e-07	5.01517e-06
-1.04435e-07	1.739e-06
3.842e-06	3.71539e-06
0.000291259	0.000276626
-7.85271e-08	8.3951e-09
3.89346e-08	3.12161e-23
0.00683376	0.00688403
0.00805425	0.00822268
7.1021e-07	-1.17923e-06
0.00017844	4.75599e-05
3.37749e-06	1.82487e-05
-3.38064e-05	-7.50283e-05
-0.00121687	-0.00118154
-2.77662e-05	-3.02925e-05
-0.00252269	-0.00249628
-1.38323e-06	3.30136e-06
8.77411e-06	2.39651e-05
6.93379e-07	-6.62303e-06
0.000146553	0.000143162
-0.00314328	-0.00331641
0.00159423	0.00153894
-0.000411289	-0.000441495
-3.18985e-05	-0.000121149
7.85056e-06	4.96975e-06
-0.000421333	-0.000442202
0	0
0.000709512	0.000697934
0.00255973	0.00262664
4.32348e-06	-3.25192e-06
-3.74027e-06	-7.8682e-06
0	0
-1.33101e-12	1.01756e-17
1.18381e-05	-4.27634e-06
3.59099e-07	6.85056e-06
0.000861251	0.000551103
-0.00655414	-0.00650906
-9.21129e-07	3.01238e-06
-0.00023068	-0.000220827
1.10743e-06	1.95352e-06
0.0233332	0.0232424
0.0205032	0.020604
5.69056e-05	4.64871e-05
-1.66661e-08	-1.23312e-06
-0.0042835	-0.00426274
8.84031e-08	-6.59509e-07
-3.21311e-20	-3.21311e-20
4.31265e-08	1.05725e-05
5.23385e-07	4.29089e-11
0	0
8.30749e-08	-7.99869e-09
0.00386872	0.00389785
-2.68444e-07	1.13614e-06
-2.99566e-06	-7.95338e-07
0.00240971	0.00234768
0	0
0	-6.10443e-08
5.23839e-07	-2.96303e-06
5.69644e-21	5.69644e-21
1.08872e-12	1.08872e-12
1.14859e-07	-4.19895e-14
-7.59703e-05	-6.66125e-05
-5.77499e-08	-1.00856e-06
-3.72762e-07	-1.79372e-05
-5.98752e-06	-5.86406e-06
0	0
0	0
0	0
3.33472e-07	1.37381e-07
9.98689e-07	6.18355e-07
-7.2016e-07	-1.3137e-06
-0.000154364	-0.000127776
-2.60064e-06	3.67292e-06
4.68922e-07	-2.59319e-06
0.0135611	0.0138561
0	0
2.84514e-06	-4.22296e-06
-1.16523e-06	4.43142e-06
1.69968e-05	7.1365e-06
-0.0381958	-0.038097
-1.89901e-06	-4.26737e-06
-0.00636585	-0.00640084
-2.67092e-07	-2.73962e-06
-1.76909e-11	-1.76909e-11
1.24596e-06	-4.91742e-06
4.20263e-08	-2.6931e-08
-0.0542472	-0.0544057
-8.00795e-07	2.23407e-06
-1.68561e-07	2.26682e-06
-1.03091e-07	-4.16938e-07
8.72092e-05	9.48334e-05
-0.00266467	-0.0026799
0.000246644	0.000262688
-0.000397084	-0.000327891
1.259e-07	-1.92377e-12
0	0
0	0
5.69349e-09	-1.18689e-19
-7.98883e-08	6.6694e-16
1.63187e-07	-4.08128e-07
9.84542e-11	-2.34796e-07
-1.99681e-20	-1.99681e-20
-6.36353e-08	5.53929e-09
-1.33899e-07	-1.07316e-06
1.16059e-07	3.61663e-07
-7.94539e-05	-0.000254193
-2.52057e-06	4.84847e-07
-0.000785184	-0.000790488
-8.94385e-08	-2.51744e-07
0	0
1.12809e-14	1.12809e-14
-9.90295e-08	-5.52359e-08
-3.60843e-08	3.34441e-06
2.94091e-20	2.94091e-20
-0.000764244	-0.000774986
0	0
-1.085e-06	2.08228e-06
4.61735e-07	1.27091e-06
1.23758e-05	1.39448e-05
8.69649e-13	1.65777e-18
-0.000905136	-0.000986066
-4.34255e-07	3.07348e-06
0	0
2.72712e-06	8.58074e-06
6.42681e-08	4.39708e-07
0	0
9.70646e-07	1.18967e-06
9.65887e-07	-3.08154e-06
8.68536e-08	1.96135e-06
2.57786e-07	-1.11808e-07
0	0
-4.43589e-22	-4.43589e-22
-4.439e-13	-4.43934e-13
-1.26216e-07	2.1208e-08
-3.09597e-07	5.75802e-06
5.99993e-07	9.54079e-08
0.000517708	0.000548958
3.06202e-07	1.99021e-06
6.4756e-09	-7.36811e-13
4.38068e-07	4.62299e-06
-1.41177e-06	-2.30792e-06
-8.66853e-05	-6.53357e-05
1.85531e-06	1.11278e-06
-3.71948e-07	-1.09804e-11
0.0281285	0.0283956
-0.00569936	-0.0056329
-0.0589516	-0.0589273
-2.69116e-07	-2.13573e-07
0	0
-9.27263e-08	-9.28134e-15
4.30643e-09	6.09143e-18
0.000826339	0.000836185
-5.77175e-07	-1.35922e-06
-1.05874e-05	-9.96842e-06
-6.84057e-08	7.64496e-09
3.50138e-07	-8.83808e-15
1.88296e-06	-1.80007e-07
2.58992e-08	-1.59001e-10
7.32452e-07	1.30721e-06
1.13144e-27	1.13144e-27
0	0
-4.12776e-06	7.38862e-07
-1.57011e-18	-1.57011e-18
1.19411e-05	1.42542e-05
0.00566033	0.0056193
0.00235533	0.00247467
-0.000446491	-0.000390234
1.7741e-11	1.7741e-11
2.19062e-08	-6.96382e-16
-2.01736e-14	-2.01736e-14
-1.11685e-20	-1.11685e-20
-3.33203e-15	-3.33203e-15
0	0
0	0
0	0
-0.00384646	-0.00383738
1.14642e-07	4.00014e-08
5.61414e-13	-5.19227e-15
6.29793e-07	7.70684e-06
-5.64458e-06	-4.7669e-07
8.54467e-12	8.51974e-16
0	0
-1.59948e-06	-3.16847e-06
0	0
1.29968e-07	6.84669e-07
-4.95305e-07	-2.54938e-07
-5.05457e-08	2.99038e-07
0.00151631	0.00149969
-0.00225932	-0.0022094
-0.00127929	-0.000947607
1.20788e-05	-5.89102e-06
-0.000279075	-0.000285899
-1.48588e-06	-2.12812e-06
0.0257681	0.0256774
0	0
0	0
0	0
4.77372e-08	-1.90856e-08
0.000114927	0.000113638
-7.13712e-07	-7.00828e-07
0	-1.25144e-07
-0.00342808	-0.00196853
-0.000574732	-0.000696455
9.13668e-07	-1.26387e-06
0.00205434	0.00209344
6.1002e-18	6.1002e-18
-6.28478e-08	3.14711e-06
0	0
0	0
-4.32417e-07	3.82721e-06
-1.99957e-07	-2.25731e-08
4.73468e-07	2.59432e-08
0	0
8.03013e-07	-3.25477e-06
-8.63922e-08	-3.14696e-22
1.16777e-07	-1.37418e-05
-9.67951e-05	-0.000132153
-1.32524e-07	4.02725e-11
-5.31398e-07	-6.40855e-12
0	0
-4.22126e-07	5.35962e-06
0	0
1.42103e-07	6.22669e-07
3.49354e-08	-2.98261e-09
-5.55521e-07	-1.60663e-06
-5.66542e-06	-6.4171e-06
-1.15441e-06	-2.56013e-06
8.87068e-05	5.82757e-05
1.10688e-06	-1.64157e-06
-3.80872e-06	-1.2639e-05
3.14961e-06	1.08372e-06
-1.70169e-08	1.34206e-07
2.43229e-09	5.25359e-07
1.77864e-07	-3.76252e-06
0	0
-4.81789e-08	-2.13911e-08
0	0
2.55794e-07	1.7932e-06
1.01488e-24	1.01488e-24
2.31557e-19	2.31557e-19
-6.47129e-05	-0.000106341
1.20311e-06	-2.68649e-06
-0.000105771	-0.000124651
5.62238e-07	2.45742e-06
0.000608789	0.000711403
2.41803e-07	7.94443e-07
2.51275e-09	-4.22854e-18
0	4.0119e-08
-9.05139e-06	-1.71189e-05
7.02469e-07	-2.27977e-06
-0.0338123	-0.0342397
0.115719	0.115854
7.797e-05	7.01866e-05
-0.000364192	-0.000360766
-4.92853e-20	-4.92853e-20
5.91251e-12	-1.56293e-08
1.53672e-17	1.53672e-17
2.79793e-07	2.04043e-14
6.34111e-20	6.34111e-20
0	0
-2.38474e-05	-2.37487e-05
0	0
-6.76052e-08	-7.11886e-14
1.00943e-06	-1.35224e-06
0.00156968	0.00158406
-1.83464e-06	-4.51295e-06
0	0
-3.05112e-07	-1.06766e-08
-7.94212e-07	3.95509e-06
-1.71387e-28	-1.71387e-28
6.89498e-07	-5.42466e-07
0	0
-1.12921e-06	-3.42745e-07
1.10233e-12	8.48339e-19
4.02714e-07	-2.32777e-06
-2.28758e-06	6.55336e-06
2.2993e-05	2.65845e-05
-0.000685046	-0.000705299
1.68452e-07	1.38298e-06
-2.01479e-07	1.00883e-08
0	0
-2.62181e-19	-2.62181e-19
-7.51956e-08	1.10128e-07
1.23042e-06	6.55748e-06
0.000949665	0.000969335
3.36118e-07	-9.8703e-07
0	0
-5.02321e-06	-1.09073e-05
-4.29222e-11	4.37041e-10
-7.67529e-06	-1.7084e-05
4.18783e-06	-1.82676e-06
5.05431e-08	-4.45526e-27
-8.62409e-07	-2.17964e-07
-0.000429402	-0.000401182
-7.20387e-24	-7.20387e-24
-3.52232e-05	-6.57e-05
3.65879e-06	3.87302e-06
0	0
3.2598e-07	-4.45809e-07
0.00262388	0.00273372
-1.33407e-08	-2.60478e-17
0.00579316	0.00585649
5.81519e-15	5.81519e-15
5.98461e-07	1.06339e-06
-9.84459e-06	3.7759e-06
5.51099e-08	-1.90179e-16
-1.43607e-06	-5.19043e-06
4.74185e-09	-1.57664e-16
0	0
0	0
-2.75294e-08	-9.06164e-11
-2.99085e-05	-1.62158e-05
1.56597e-07	3.0941e-07
-2.98452e-08	3.53016e-14
1.42441e-17	1.42441e-17
-1.44538e-21	-1.44538e-21
4.93125e-07	4.80603e-06
0	0
2.53767e-08	9.55972e-08
9.4157e-08	-7.47116e-07
-8.51753e-07	6.42336e-08
0	0
2.48604e-08	-5.82882e-14
5.00179e-07	1.41369e-06
-4.87319e-22	-4.87319e-22
-4.71115e-07	-3.1787e-06
4.25134e-18	4.25134e-18
0	0
1.02962e-06	-4.63249e-06
-2.20466e-06	-2.43912e-06
4.77375e-07	-7.2185e-06
-1.14326e-05	-1.70969e-05
6.48024e-08	2.60852e-13
2.22089e-06	3.54077e-06
-6.28258e-08	8.22501e-18
5.93064e-07	7.14882e-08
-3.48929e-08	9.65544e-15
-3.67331e-05	-3.44914e-05
5.77977e-07	1.81221e-06
1.53728e-20	1.53728e-20
5.84791e-18	5.84791e-18
2.3731e-05	1.29453e-05
-5.64865e-07	-1.94503e-06
-1.35579e-12	-4.99763e-21
-3.68131e-05	-5.43675e-05
5.05198e-07	7.0998e-07
-1.64353e-06	-7.67444e-07
4.03962e-14	4.03962e-14
2.71698e-20	2.71698e-20
3.22372e-19	3.22372e-19
-1.7409e-19	-1.7409e-19
8.88893e-08	-3.74694e-06
-1.00086e-07	5.49797e-07
-0.000233587	-0.000247339
3.90577e-15	3.90577e-15
0	0
-5.51838e-07	-4.14613e-08
-1.18787e-07	-2.11985e-06
0	0
1.68362e-08	-1.01203e-08
0	0
1.02629e-07	-2.99009e-15
-2.97577e-08	-1.50809e-19
4.7626e-08	-1.6101e-18
-1.4773e-18	9.63376e-11
0	0
-1.36253e-06	-1.7056e-06
2.50096e-06	-3.62374e-06
0	0
-0.00407468	-0.00403506
-0.00692444	-0.00688185
-5.78469e-07	-1.71821e-05
-2.56828e-08	1.45698e-11
7.05128e-09	1.41394e-11
1.75886e-07	2.34138e-24
7.59983e-08	-4.46989e-07
-4.2224e-19	-4.2224e-19
7.53488e-06	-3.18371e-07
1.38233e-08	4.52401e-08
1.98498e-08	-1.30551e-08
-1.85389e-06	-1.01515e-05
0	0
0	0
-7.85056e-06	-1.85677e-05
2.96184e-08	7.54215e-15
-0.000244807	-0.00027174
3.41836e-06	3.81225e-06
-3.84854e-09	2.07373e-19
0	0
3.35626e-07	-5.86521e-08
0.0488496	0.0488625
0	0
-6.10402e-08	4.18458e-08
0	0
-7.17737e-07	-1.49217e-06
-2.20245e-05	-1.64665e-05
9.24841e-14	3.47318e-18
-6.10482e-06	-1.20638e-05
1.79096e-07	-2.67421e-08
0	0
3.16114e-13	-1.5434e-20
0	0
1.12344e-06	4.54056e-06
-5.45441e-13	-5.45441e-13
-1.9181e-15	-1.9181e-15
-0.000290376	-0.000318254
-8.45413e-08	1.61134e-06
5.81379e-18	-2.75055e-08
0.0407935	0.0407437
-0.00216551	-0.00208442
-4.04627e-12	-4.04627e-12
0.0108444	0.0108517
-1.13231e-07	1.82519e-06
1.45866e-07	2.77987e-07
-2.88884e-08	-8.30993e-07
-8.97874e-12	2.85299e-08
0.000420116	0.000417162
8.73493e-07	1.07628e-05
0	0
-0.0113987	-0.0114277
5.37962e-07	1.44759e-06
-3.02086e-07	-3.46332e-06
7.92799e-08	-3.61214e-06
0	0
-4.84954e-07	-1.06781e-08
-0.00017149	-0.000160053
-6.31586e-12	-8.32044e-14
0.000242007	0.000247448
0	0
0	-1.68094e-08
0	0
-2.30302e-07	8.70803e-07
-5.57617e-06	-6.32574e-06
-3.27854e-07	-2.35278e-06
-3.34458e-06	1.27932e-06
-0.00339735	-0.00340451
-2.93332e-08	7.79494e-08
1.9051e-07	-5.81393e-07
1.36313e-24	1.36313e-24
-0.00381063	-0.00381798
2.97568e-06	2.59368e-06
0	0
-3.19904e-06	-2.54691e-06
-7.43125e-09	9.00039e-17
0	0
-5.34012e-07	1.00442e-06
0	0
9.08616e-22	9.08616e-22
3.0569e-05	2.14789e-05
3.6806e-21	3.6806e-21
0	0
-0.000117768	-0.000144777
1.73167e-09	1.3961e-16
4.92884e-07	6.50205e-06
0	0
1.02623e-07	2.89544e-13
4.03266e-24	4.03266e-24
8.6214e-07	-1.833e-07
-2.01132e-07	4.91487e-14
0	0
-1.83023e-07	3.03473e-08
1.63838e-07	3.66868e-08
0.00288041	0.00282151
-2.5929e-05	-3.11174e-05
9.23233e-08	-2.08932e-14
1.82511e-07	-1.87766e-07
0	0
0	0
-5.07252e-18	-5.07252e-18
-8.07823e-13	1.28801e-17
9.02462e-05	8.05474e-05
0	0
0	0
0	0
-1.30199e-07	-2.71159e-08
7.03355e-08	-5.95934e-23
-4.88625e-08	-1.34941e-08
0	0
6.41199e-08	-1.99295e-06
4.46326e-05	4.22219e-05
0	0
-1.79013e-06	4.1761e-07
4.33143e-24	4.33143e-24
0	0
-4.18286e-13	1.12123e-21
0	0
0	0
-3.52451e-25	-3.52451e-25
-1.33048e-23	-1.33048e-23
2.0176e-07	4.46175e-09
-1.19686e-06	-1.40413e-06
5.32602e-07	5.8064e-06
0	0
-2.77972e-06	-5.33277e-06
0	0
-1.62243e-06	-5.44078e-06
-2.06344e-06	-2.49046e-06
0	0
0	0
-6.27059e-06	-1.80173e-05
-9.09758e-08	3.29418e-17
5.24421e-07	-2.63972e-08
-4.81284e-08	-2.65032e-07
1.47627e-23	1.47627e-23
1.10571e-12	1.10571e-12
2.95191e-07	5.72528e-07
-1.21526e-06	-1.38122e-06
-1.43511e-06	2.00442e-06
2.20903e-07	5.29145e-06
2.01455e-07	4.57004e-07
-8.5852e-09	1.56627e-17
-2.11316e-07	-2.03924e-06
-2.47018e-06	-5.33948e-06
1.43016e-06	-3.75112e-08
-2.97583e-05	-3.44785e-05
1.43639e-06	3.97351e-06
2.88538e-06	-4.72298e-06
1.83263e-06	-2.74891e-05
0	0
-1.17032e-06	1.4966e-06
-1.28658e-06	-1.36083e-06
1.2444e-07	-8.8011e-07
-1.84598e-07	9.38818e-07
4.15202e-07	3.64008e-06
0.000278165	0.000235449
1.2779e-07	2.72318e-08
8.63094e-18	8.63094e-18
5.90599e-07	-4.35142e-06
-9.14535e-08	8.6775e-07
2.49338e-07	4.42617e-07
2.40856e-07	1.07328e-11
-4.33078e-06	-7.65835e-06
0	0
3.8186e-07	-1.86288e-06
0	0
1.16801e-06	-1.37753e-14
-9.60581e-05	-7.32911e-05
-7.73393e-08	-5.81666e-20
-6.66084e-07	1.0078e-06
-4.69994e-06	4.93755e-06
2.56099e-07	4.10948e-07
4.39628e-05	4.73468e-05
-1.5842e-07	-3.75769e-06
3.34823e-07	-4.44466e-09
3.74534e-07	4.33438e-08
-3.25299e-06	-4.12675e-06
1.69187e-07	9.94653e-06
-0.000126497	-0.000114672
9.45943e-06	5.76515e-06
0.0221148	0.0219532
0	0
-6.82797e-06	-9.73233e-06
-8.88394e-05	-8.40261e-05
5.99027e-13	2.59254e-15
3.50381e-07	6.7723e-06
-6.99023e-08	6.46726e-15
-1.63141e-05	-4.97968e-06
1.53066e-08	3.02054e-07
-4.77257e-06	2.31236e-06
2.70269e-07	5.91165e-07
-6.7799e-07	2.59961e-06
-0.000133793	-0.00013225
-3.72696e-07	-5.87346e-08
-1.48479e-06	5.43477e-06
8.43933e-05	8.33411e-05
0.00324584	0.00321215
-0.000396147	-0.000465519
6.63854e-07	2.95597e-10
6.33578e-05	5.42245e-05
-6.87891e-06	5.81212e-06
-4.09311e-07	-2.54156e-07
1.863e-06	1.37973e-07
9.64446e-05	8.85397e-05
-1.5811e-06	-5.19e-09
-3.65911e-06	-2.02835e-05
-4.92433e-07	-2.11508e-06
7.05976e-07	-2.74613e-06
-1.14864e-12	-1.14864e-12
0.00635532	0.00635433
7.99852e-06	1.07239e-05
0.00478587	0.00478464
0.000545151	0.000719756
-0.0052553	-0.00522749
3.88398e-05	2.3168e-05
8.89364e-05	8.0773e-05
0	0
5.44273e-07	-1.49908e-07
3.11517e-07	2.33899e-07
0.000648285	0.000654369
4.65975e-07	-1.12883e-05
-2.28754e-06	-9.75682e-07
1.51051e-07	-1.38385e-12
0	0
1.97244e-06	4.55421e-06
1.31642e-08	3.26873e-08
4.90524e-08	-5.11902e-13
0.00243321	0.00239249
8.3573e-12	-4.61552e-15
0	0
3.43764e-07	-2.6425e-06
1.13102e-06	6.8547e-06
1.65204e-05	8.91071e-06
4.3328e-07	4.30516e-07
-3.67786e-05	-2.76461e-05
5.32078e-07	1.23737e-07
6.80774e-06	9.80233e-06
1.36404e-06	-5.16743e-07
6.88517e-05	5.83818e-05
-0.00331793	-0.00327649
-2.4316e-07	-1.53089e-06
2.00249e-06	1.39721e-06
2.13383e-06	-1.55993e-08
-1.71903e-05	-1.88313e-05
-1.46853e-07	-1.32385e-06
1.85118e-07	2.41118e-06
0	0
-1.30896e-06	-1.60388e-07
0.0175558	0.017544
0.00267637	0.00267386
2.58403e-07	-1.16554e-06
-1.03033e-05	-9.46056e-06
1.63082e-05	2.04543e-05
-3.95544e-06	2.71085e-06
0.00648978	0.00651729
5.78822e-07	-1.0102e-05
0	0
0	0
6.95562e-07	-4.44169e-06
0.00260471	0.00263132
7.58478e-07	-1.13577e-06
0	0
-4.86059e-06	2.66319e-06
-4.8223e-07	-3.2764e-06
5.00785e-13	-6.61363e-15
0	0
0	0
2.18462e-08	-5.40977e-20
5.18464e-07	3.53289e-09
2.70284e-07	-2.2506e-08
8.51149e-08	-4.21045e-19
4.26582e-06	-5.9062e-06
0	-2.71511e-07
0	0
9.21067e-14	-4.37912e-15
-3.19569e-10	2.77597e-12
-3.84948e-05	-5.62097e-05
-1.01285e-08	2.35106e-06
0	0
1.11287e-07	1.39135e-07
-6.84357e-08	-5.6353e-15
3.18734e-08	-2.87597e-08
9.65068e-08	1.44614e-21
9.95043e-08	6.5005e-07
3.26246e-06	1.98596e-06
0	0
0	0
1.1424e-07	-1.84099e-07
-8.0757e-07	7.06631e-06
-4.67246e-05	-2.58366e-05
2.28827e-14	2.28827e-14
9.48784e-18	9.48784e-18
0	0
8.1074e-07	5.27042e-06
-5.6499e-07	2.96423e-07
4.92354e-08	6.02677e-12
0	0
0	0
1.31699e-07	6.14568e-06
0	0
2.61824e-06	-2.83924e-06
0	0
3.97313e-19	3.97313e-19
-1.27844e-07	8.66165e-08
6.17413e-08	5.11486e-12
2.0624e-07	-1.59447e-08
1.1917e-06	-1.44044e-06
-2.39731e-06	-4.95682e-06
2.51505e-20	2.51505e-20
0	0
0	0
8.86444e-07	1.30483e-06
0	0
0	0
5.52561e-08	-1.65255e-09
-0.0136122	-0.0136982
-8.35261e-24	-8.35261e-24
-1.03757e-06	1.22131e-06
4.36523e-17	-1.77457e-08
3.25022e-05	3.09376e-05
-4.29029e-07	1.58305e-06
1.93202e-05	1.76854e-05
-3.54039e-07	4.68536e-06
7.41221e-07	-3.03207e-06
0	-1.47523e-07
1.14707e-07	3.82895e-14
0	0
0	0
-3.38284e-06	1.17247e-05
1.12952e-05	1.87203e-05
1.84378e-05	2.48857e-06
6.92946e-07	1.7416e-06
0	-9.50528e-07
3.19194e-06	-4.75095e-07
3.24005e-05	2.88051e-05
-3.71665e-07	4.04281e-07
1.21214e-07	-1.99192e-18
-6.20686e-08	-3.17514e-08
0	0
-1.73937e-12	7.75866e-15
3.35943e-08	2.87207e-13
9.38461e-28	9.38461e-28
0	0
-0.000158726	-0.00019308
0	0
0	0
0	0
-7.11542e-07	-1.5795e-06
-4.76899e-10	-1.45609e-12
-1.64516e-07	1.51824e-06
0	-5.39263e-08
0	0
3.45822e-08	-1.05553e-12
2.60527e-05	2.82185e-05
-6.18971e-18	-6.18971e-18
2.49784e-18	2.49784e-18
-8.88328e-13	5.25773e-20
0	0
0	0
-2.55779e-07	5.26198e-14
8.74749e-07	1.0526e-07
-1.82385e-06	3.82551e-06
1.01629e-19	1.01629e-19
3.13491e-08	-1.4104e-06
-1.39113e-06	-1.34263e-05
1.06179e-21	1.06179e-21
4.75276e-06	-1.98977e-05
1.43296e-09	-7.50593e-12
9.13014e-07	-5.26865e-06
2.7337e-07	2.47782e-10
-4.31574e-18	-4.31574e-18
-9.90786e-07	-1.16787e-07
-0.000206643	-0.000205637
0	0
-3.21369e-08	2.88037e-17
5.58735e-07	-1.10051e-06
-5.85407e-21	-5.85407e-21
1.28029e-07	-4.71991e-07
4.12873e-21	4.12873e-21
2.5208e-07	-3.41135e-11
4.23237e-06	-2.76446e-06
6.42936e-06	-3.66139e-06
-1.13309e-07	2.39889e-19
0	0
2.32958e-05	-2.09823e-05
-1.88334e-07	-9.56771e-15
-6.2017e-07	2.21945e-09
7.22768e-13	7.89859e-17
-1.80282e-08	1.02947e-08
0	0
0	0
-3.07781e-06	2.52883e-06
0	0
-2.07308e-06	3.28652e-06
1.19398e-06	-4.35366e-07
-1.43618e-06	3.36693e-12
1.31122e-07	-5.85825e-07
-7.62559e-08	-2.34602e-06
-4.05885e-07	1.36144e-06
0	-6.10582e-07
-3.85552e-13	-3.85552e-13
4.24528e-06	5.46787e-06
1.85645e-07	6.11739e-07
-1.08102e-07	2.55822e-08
0	0
9.09657e-06	1.20116e-06
-4.23839e-08	2.5044e-20
-8.30906e-08	7.56364e-25
-1.10499e-05	-1.19435e-05
0	0
0	0
0	0
0	0
-4.70194e-06	-2.3234e-05
8.41365e-07	-1.71226e-06
0	0
0	0
0	0
0	0
-1.9753e-21	-1.9753e-21
1.35871e-07	6.78919e-07
0	0
0	0
0	0
-0.00134351	-0.00134049
6.58874e-08	-7.60432e-09
2.08061e-14	2.08061e-14
0.000145509	0.000165011
8.30292e-08	1.76277e-12
2.77645e-08	-2.58185e-08
9.7681e-05	8.06562e-05
5.13617e-24	5.13617e-24
2.09553e-08	1.39401e-08
0	0
0	0
0	0
-4.68333e-07	2.90103e-06
-8.09613e-08	8.43815e-16
-8.74555e-08	4.96394e-16
-9.38689e-08	8.80787e-16
-1.36505e-06	-1.13755e-06
1.25866e-08	-3.03886e-07
-2.24349e-08	1.99025e-18
-9.4032e-05	-0.000127726
-1.06201e-07	3.58241e-08
0	0
0	0
-3.69561e-05	-1.84625e-05
-0.000619658	-0.000548211
-6.61959e-05	-5.72533e-05
-0.00306815	-0.00310191
-0.00211957	-0.002033
-0.0073055	-0.00741402
0	0
6.10452e-07	1.02236e-06
0	0
-4.81862e-08	-1.05394e-12
-6.5622e-05	-4.52295e-05
2.58645e-07	1.34344e-06
0	0
-1.00794e-08	-6.78963e-16
0	0
3.0117e-07	-1.85101e-07
-7.33755e-08	3.32972e-09
2.20312e-06	4.71999e-06
-1.71922e-10	1.65828e-22
0	0
0	0
0	0
-1.78812e-10	-8.82559e-16
-5.23238e-05	-6.0951e-05
-1.63265e-07	-6.19574e-06
1.53136e-07	-5.98186e-07
6.53282e-06	1.56776e-05
-2.7965e-07	9.73164e-07
0	0
1.44352e-08	5.13087e-07
-0.00495998	-0.00502503
0	0
8.37543e-09	-2.16753e-16
0	0
0	0
4.34627e-07	-2.0639e-06
-2.07442e-15	-2.07442e-15
1.08903e-21	1.08903e-21
4.05024e-08	4.78126e-13
-1.01185e-06	-4.24782e-06
-2.82374e-08	-1.69285e-09
0	0
0	0
0	0
1.1575e-07	1.05548e-07
0.000143022	0.00015025
0	0
0	0
5.328e-24	5.328e-24
-1.11925e-06	-4.10285e-07
4.27703e-07	2.37238e-11
2.69997e-08	-8.16244e-16
0	0
0	0
0	0
0	0
2.92423e-06	2.95696e-06
7.05203e-07	-1.7854e-07
0	0
0	0
-1.66597e-08	-9.5934e-08
1.33582e-06	3.68715e-06
-7.0038e-06	-3.58183e-05
-0.000227857	-0.000247085
9.12485e-07	3.16019e-06
-1.2874e-07	-9.87891e-21
0	0
-2.95503e-17	-1.74013e-09
-1.12462e-07	-2.81463e-07
0	0
2.03867e-17	2.03867e-17
4.22856e-09	3.12966e-17
1.80081e-06	-5.88513e-07
0	0
0	0
0	0
8.11973e-05	7.77392e-05
1.60093e-07	-1.47963e-10
1.57412e-07	9.9498e-08
-2.05072e-07	-4.1948e-07
-2.51821e-07	1.85993e-08
0	0
0	0
1.55375e-06	6.17425e-13
0	0
0	0
-1.51343e-07	-5.15516e-18
-2.69172e-07	-8.04155e-13
0	0
0	0
7.14537e-29	7.14537e-29
2.33047e-05	2.50489e-05
-3.40592e-08	8.96844e-18
5.91156e-07	-4.22369e-06
0	0
0	0
1.39663e-06	-3.7641e-06
0.0383704	0.0384304
5.04471e-22	5.04471e-22
-8.98218e-30	-8.98218e-30
0	0
-2.28009e-06	1.98097e-05
-8.94308e-08	-2.05011e-17
-7.21518e-16	1.20715e-08
5.73413e-16	5.73413e-16
3.74822e-05	3.04093e-05
0	0
0	0
-0.00169789	-0.00162757
-4.08095e-07	-1.58743e-08
0.00173866	0.0017646
-5.51155e-07	4.25593e-07
0	5.62452e-08
-7.04455e-07	-2.61123e-07
0	0
8.36956e-08	2.02511e-07
0.000399852	0.000422304
7.61913e-07	1.13561e-06
-2.52425e-06	-4.25364e-06
0.0142727	0.0142653
0	0
0	0
-5.20961e-07	2.18714e-08
1.41166e-12	3.73371e-12
1.23354e-07	5.41118e-07
0	0
7.82311e-08	-8.84045e-07
9.16589e-07	-1.20503e-06
-1.66342e-07	3.53413e-08
-5.52136e-07	5.88558e-07
1.59068e-05	8.20796e-06
0	0
0	0
0	0
-1.07265e-07	-8.32437e-09
3.41488e-05	4.88548e-05
0	0
0	0
0	0
0	0
-7.29508e-08	-2.73416e-12
0	0
1.27801e-07	4.2171e-11
0.000122899	0.000124335
2.0135e-07	-1.19446e-19
0	0
7.81229e-09	1.43155e-11
-2.76604e-07	-4.34609e-12
0	0
0	0
0	0
0	0
0	0
-1.07493e-07	-1.08702e-06
-8.26879e-20	-8.26879e-20
3.29883e-15	3.29883e-15
0	1.6616e-06
0	0
-4.80923e-07	1.43765e-09
2.09412e-05	2.96647e-05
0	0
-1.03418e-07	7.29099e-07
-2.81162e-13	-7.85274e-16
-3.28897e-07	1.14896e-06
6.10954e-08	-1.77942e-25
0	0
3.64908e-24	3.64908e-24
0	0
0	0
-1.02136e-06	-1.8173e-06
-2.07145e-08	2.51502e-12
0	0
0	0
0	0
-5.50564e-12	-5.50564e-12
0	0
0	-1.02996e-06
0	0
0	0
-7.7126e-08	-9.75369e-18
0	0
0	0
-1.7687e-16	-1.7687e-16
1.45201e-16	1.45201e-16
2.47666e-08	-1.31861e-16
-6.80138e-21	-6.80138e-21
-5.99147e-13	4.87718e-08
0	0
3.1107e-08	-2.34272e-08
0	0
0	0
-4.55767e-08	-4.50419e-13
0	0
1.48191e-06	-1.30076e-06
-1.86374e-07	9.86005e-12
1.36223e-26	1.36223e-26
6.26107e-24	6.26107e-24
0	0
3.78247e-07	-1.80445e-06
0	0
1.37619e-07	-2.50779e-06
2.11265e-07	3.49518e-06
-9.26575e-07	-9.99236e-07
0	0
0	0
-1.64486e-07	4.90067e-07
1.22662e-23	1.22662e-23
1.08369e-14	1.08369e-14
6.36118e-21	6.36118e-21
-2.15052e-07	-3.95618e-06
2.9941e-09	-4.37564e-16
0	0
0	0
-1.71827e-07	2.88242e-08
8.48323e-08	1.00371e-13
-9.21851e-08	7.09543e-19
-2.09641e-11	-2.92901e-09
1.39129e-06	1.47017e-06
3.37583e-06	-5.08894e-06
-5.09203e-07	1.20822e-11
-1.33561e-13	1.48383e-22
-1.08707e-14	-1.08707e-14
1.45737e-06	-1.5893e-06
0	0
0	0
0	0
5.59032e-08	-1.79961e-11
0	0
0	0
0	-1.1537e-07
-1.67144e-08	5.2762e-06
3.92977e-07	-1.78208e-10
6.16955e-07	2.83604e-05
1.99522e-08	-1.43e-15
9.01883e-21	9.01883e-21
1.42608e-19	5.14539e-09
0	0
0	0
0	0
4.37162e-07	1.38396e-06
-7.73434e-16	-7.73434e-16
0	0
0	0
1.36099e-15	1.36099e-15
-1.07682e-15	-1.07682e-15
2.28739e-07	-2.70764e-12
-2.40329e-07	-1.85889e-06
-1.06727e-08	5.35895e-12
0	0
-3.52318e-08	-1.70667e-08
0	0
-2.03519e-14	-2.03519e-14
0	0
0	0
0	0
-4.80553e-16	-4.80553e-16
-7.30012e-20	-7.30012e-20
-2.46953e-07	-7.18944e-16
4.3854e-14	4.3854e-14
5.45939e-21	5.45939e-21
0	0
-2.54424e-14	2.56912e-19
0	0
-3.33925e-07	-1.02524e-06
-5.54795e-07	1.18456e-15
0	0
-1.03244e-06	9.49649e-07
0	0
1.15614e-06	3.90012e-08
0	0
-3.1688e-08	7.78679e-17
-2.76022e-07	-6.33351e-07
0	0
0	0
0	0
0	0
0	0
0	0
-1.15286e-07	8.07153e-15
-3.80734e-16	-3.80734e-16
1.27031e-06	-2.56048e-06
2.3841e-07	-9.38429e-09
-2.25446e-24	-2.25446e-24
0	0
1.01643e-12	1.94849e-14
0	0
0	0
0	0
0	0
0	-1.44752e-09
-3.11536e-07	8.48768e-07
2.39853e-24	2.39853e-24
5.11217e-12	1.24617e-18
-4.35904e-06	-1.75481e-06
0	0
0	0
0	0
-3.68221e-27	-3.68221e-27
0	0
-2.78354e-12	8.63755e-13
1.83416e-07	-6.41115e-07
0	0
0	0
-2.95641e-06	-3.17332e-06
0	0
-1.09757e-08	5.82735e-16
6.11445e-07	-4.02774e-06
0	0
0	0
0	0
3.18943e-20	3.18943e-20
-1.55509e-24	-1.55509e-24
0	0
0	0
1.49667e-13	1.49667e-13
-4.62496e-21	-4.62496e-21
0	0
4.92573e-06	1.03153e-05
3.82152e-08	-5.30969e-10
-4.29646e-07	4.99044e-07
0	0
0	0
3.54278e-07	3.81297e-11
-1.73736e-07	1.90501e-08
2.49097e-07	2.51392e-06
-1.50445e-21	-1.50445e-21
-4.37346e-08	-3.3449e-07
2.51263e-07	-2.8586e-11
-2.56209e-17	-2.56209e-17
-4.72119e-17	-4.72119e-17
1.33225e-09	-1.37834e-12
2.5969e-12	-2.71498e-08
0	0
0	0
0	0
1.62189e-07	-5.53231e-23
-6.5253e-08	-1.57921e-18
0	0
1.08187e-21	1.08187e-21
0	0
-5.66888e-25	-5.66888e-25
-3.08508e-22	-3.08508e-22
4.9309e-23	4.9309e-23
8.0432e-13	-2.35553e-20
0	0
0	0
0	0
3.80983e-17	3.80983e-17
2.31419e-15	2.31419e-15
1.21151e-07	-7.43259e-09
0	0
-2.42119e-19	-2.42119e-19
-2.48818e-07	-2.83492e-07
0	0
-2.62616e-13	8.52286e-08
0	0
1.62507e-07	-1.03436e-06
0	0
0	4.45836e-09
0	0
5.15858e-10	-5.48189e-08
0	0
2.18107e-08	9.28926e-07
-1.64288e-07	1.1483e-06
-2.0675e-24	-2.0675e-24
2.2783e-07	-6.53177e-08
0	0
0	0
1.51831e-08	4.01118e-08
0	0
0	0
-5.20171e-26	-5.20171e-26
-6.94417e-07	-4.79963e-06
2.81312e-08	1.26998e-06
0	0
-6.13987e-08	1.96806e-14
-4.21176e-08	-3.76569e-15
1.70645e-07	7.41848e-06
0	0
0	0
0	0
-3.46868e-08	4.07992e-21
-5.80464e-19	-5.80464e-19
-2.05044e-23	-2.05044e-23
0	0
2.28434e-08	1.48872e-08
0	0
0	0
0	0
1.03861e-13	1.03861e-13
-6.27173e-16	-6.27173e-16
-2.06171e-07	1.46314e-06
0	0
1.70528e-08	-5.81125e-21
0	0
4.27091e-07	-2.00137e-07
-6.01911e-08	-2.4303e-19
-8.19846e-08	-2.19917e-06
0	0
-5.94979e-08	-8.36707e-13
2.60715e-08	-1.41485e-07
4.02246e-25	4.02246e-25
0	0
3.04949e-07	-4.69767e-06
0	0
2.83213e-07	1.0323e-05
0	0
-3.0061e-14	-3.0061e-14
0	0
-5.91666e-09	6.58196e-09
0	0
0	0
-4.5607e-08	-1.79135e-10
-4.49544e-08	2.92801e-12
1.43126e-13	1.43126e-13
0	0
0	0
0	0
0	0
2.61041e-17	2.61041e-17
0	0
0	0
0	0
0	0
0	0
4.0332e-28	4.0332e-28
1.67543e-24	1.67543e-24
8.09478e-21	8.09478e-21
1.7004e-07	7.31737e-24
0	0
-1.18188e-08	1.36498e-21
0	0
-7.42072e-20	-7.42072e-20
1.73264e-13	1.73264e-13
-4.48202e-07	-1.58238e-06
-1.70086e-07	-3.12143e-06
0	0
-5.88043e-07	-3.18169e-08
0	0
0	0
0	0
-3.62188e-09	1.06164e-14
4.1033e-07	5.71269e-09
0	0
2.74129e-08	1.74753e-08
-1.43372e-21	-1.43372e-21
0	0
0	0
0	0
7.34923e-07	-2.03749e-06
8.81817e-07	-1.48395e-06
1.95462e-07	8.74288e-12
0	0
6.16221e-06	8.35971e-06
-3.54671e-12	-3.54671e-12
0.000101819	9.96323e-05
-0.000169917	-0.000174087
-0.00298058	-0.00294738
-6.77235e-08	1.93673e-06
-1.32619e-06	-2.59295e-07
-0.0231901	-0.0230191
1.13804e-06	-3.62206e-06
-0.00399346	-0.00402436
-3.3709e-07	2.76165e-08
9.44232e-06	7.54527e-06
-0.0282181	-0.0285087
0.0238689	0.0240337
-0.000650647	-0.000595937
-1.92392e-06	5.07186e-07
-5.69833e-07	-4.05954e-08
-1.31731e-08	-1.35241e-06
0.000878551	0.000895125
0.00110138	0.00105661
-6.31333e-07	2.41784e-08
-0.000435308	-0.000440461
-0.0401051	-0.04009
7.77134e-05	7.3778e-05
-0.000744433	-0.000681156
5.71169e-07	2.13771e-07
0.000344251	0.00034654
-8.5582e-05	-8.4707e-05
0.00051396	0.000506208
1.21477e-05	9.40146e-06
1.88326e-09	1.01829e-06
8.55186e-07	-1.45577e-06
-6.49785e-07	1.50615e-06
0.00498269	0.00473082
7.12317e-07	-1.90155e-06
7.50857e-05	6.2586e-05
1.67185e-07	-3.15569e-07
-3.63378e-08	2.58229e-18
-9.17387e-05	-8.25101e-05
0	0
-1.07638e-07	2.29104e-19
6.43101e-07	5.44953e-08
5.06617e-06	4.57534e-06
8.96652e-07	-1.73333e-06
-1.09258e-07	-6.64989e-16
4.14664e-06	-5.01457e-07
1.04636e-07	1.55595e-16
1.96123e-07	1.3401e-11
1.61128e-07	6.73591e-07
0	0
-5.40767e-07	6.19261e-12
1.10636e-06	1.83065e-07
-0.000204239	-0.000203513
-1.34342e-07	1.49759e-06
3.1926e-11	1.32236e-07
-3.69878e-21	-3.69878e-21
2.85566e-08	-7.19209e-13
6.4978e-06	3.7208e-06
-8.44196e-08	-8.78547e-08
4.14908e-11	-1.57948e-08
0	0
3.50136e-06	7.64939e-07
-6.60424e-07	3.94848e-06
-1.88842e-07	2.90262e-07
4.64838e-07	3.03404e-15
0	0
4.30266e-06	-9.17615e-06
-6.43497e-07	-2.94291e-06
0	0
-3.05089e-09	2.14635e-08
-1.00292e-05	-1.5104e-05
1.91944e-22	1.91944e-22
-1.36194e-07	1.50024e-06
-2.59958e-08	-1.35536e-08
-1.42395e-06	2.15548e-06
-1.82312e-06	8.11149e-08
-5.28536e-08	7.02786e-07
0	0
-1.5152e-19	-1.5152e-19
-1.20539e-07	-5.36697e-06
0	0
1.00882e-07	4.09142e-07
0	0
0	0
-0.00013516	-5.35833e-05
1.10309e-06	4.4701e-06
-8.00675e-09	-7.42177e-07
7.95138e-08	-7.34426e-07
-7.22389e-08	-8.24944e-07
-0.000319802	-0.000318164
-1.81581e-06	-3.92073e-06
-1.81512e-07	2.13765e-06
-1.35204e-07	9.01061e-07
6.98782e-07	-9.02121e-06
-1.81806e-05	-2.66411e-05
-1.17875e-07	2.28345e-18
0	1.56663e-06
5.06627e-08	-1.17984e-07
8.04244e-07	-2.87775e-08
-8.39002e-06	-1.21714e-05
0	0
0	0
-4.89538e-07	-5.76817e-06
5.23393e-06	9.15849e-06
-0.00778688	-0.00771182
3.27236e-05	2.04134e-05
-1.44719e-21	-1.44719e-21
-1.40694e-08	4.07066e-07
1.53393e-07	-1.13419e-07
2.78212e-05	3.0921e-05
-2.90403e-06	-6.27409e-06
-6.52245e-06	8.15468e-06
-8.00412e-08	3.42844e-07
2.59482e-05	1.21182e-05
1.58131e-06	-3.45737e-06
-0.0023807	-0.00241856
1.14148e-06	5.94978e-06
0.000730667	0.000586967
0.00477743	0.00469338
0.0059075	0.00599307
-0.000602398	-0.000574171
0	1.24902e-07
0	0
7.11345e-07	1.14332e-06
-0.000459219	-0.000424302
7.37166e-06	4.83656e-06
-2.49087e-06	-7.08157e-06
-0.00258301	-0.00259574
0.00015906	0.000132864
0.00146225	0.00148473
1.52426e-05	-2.04845e-05
-2.82165e-08	-6.81247e-07
4.79976e-06	6.53765e-06
0	0
3.98118e-08	2.97895e-06
0.00101613	0.00102276
-0.0236934	-0.0236605
7.7521e-06	-4.66414e-06
1.6841e-07	1.56576e-06
1.4045e-23	-1.23005e-08
-0.00185918	-0.00183442
2.9838e-05	2.74623e-05
6.16057e-14	6.16057e-14
-1.54209e-06	-2.49894e-06
-0.00278894	-0.00283328
-0.0032652	-0.00339797
-0.00160434	-0.0015697
-1.19337e-06	4.54233e-06
-1.60263e-05	-5.17666e-06
8.5551e-07	-1.39287e-06
-0.134429	-0.1346
9.05595e-12	-4.47243e-14
-0.0102896	-0.0102656
4.48741e-07	2.12657e-07
-1.06542e-05	-1.28968e-05
0.000116646	0.000120329
0	0
-5.44222e-07	-1.43413e-06
1.06822e-05	1.46989e-05
-4.10309e-07	-2.41445e-06
5.22789e-07	3.75136e-07
2.1086e-08	2.17733e-06
0	0
0	0
-7.17483e-07	1.73639e-06
0	0
3.91349e-06	3.95025e-06
-2.05329e-07	5.08765e-06
0	0
1.31016e-05	1.41598e-05
-8.43387e-07	1.88786e-06
1.23467e-07	-6.1801e-15
-2.65294e-07	-5.06269e-13
-1.08815e-06	3.23618e-07
0	0
4.30643e-08	1.39599e-12
2.58701e-08	3.3023e-09
-2.93616e-07	-1.88029e-12
-4.76206e-19	-4.76206e-19
-1.01171e-07	-1.78187e-13
0	0
-2.87129e-07	-2.64576e-08
-3.0845e-07	2.15284e-08
0.000689249	0.000665707
-2.25967e-11	-1.96797e-11
7.80247e-07	1.29234e-06
-0.000811128	-0.000845865
-6.20713e-05	-7.12428e-05
6.81209e-12	8.1302e-12
-1.18373e-07	-5.59324e-16
6.23168e-14	6.23168e-14
-5.16149e-07	-3.87139e-08
0	0
0	0
-0.000239956	-0.000242046
-6.0509e-07	1.71422e-07
-1.05463e-07	1.0191e-11
9.6822e-07	-3.93188e-06
0	0
7.6876e-12	-1.03454e-08
-1.36606e-19	-1.36606e-19
0	0
9.94796e-07	-2.11964e-06
0.000814218	0.000798099
0	0
0	0
0.000124197	0.000133807
8.67139e-06	6.28642e-06
5.28484e-06	-6.71664e-07
-6.57042e-07	-5.69911e-06
0	0
-0.105835	-0.105648
2.92636e-07	-9.93777e-07
0	0
-5.31665e-08	-5.01808e-07
-1.27202e-06	-2.95354e-06
-8.88069e-08	7.38694e-13
0	-6.35987e-09
0	0
7.14705e-05	8.31816e-05
-0.000190332	-0.000187267
1.79619e-06	5.13356e-08
-1.07501e-07	1.87977e-07
0	0
-4.37428e-07	4.53579e-07
0	0
0.00599385	0.00607583
1.07423e-06	9.19699e-06
-3.77383e-17	-3.77383e-17
-2.83874e-05	-2.96151e-05
-3.5589e-06	-4.33062e-07
1.39948e-19	1.39948e-19
0	0
-6.26991e-06	-9.00718e-06
0	0
0	0
2.37309e-07	2.91176e-11
0	0
-3.44404e-26	-3.44404e-26
-1.87569e-08	1.91084e-11
2.6124e-32	2.6124e-32
0	0
7.08763e-10	5.7435e-20
-2.09336e-06	5.11244e-06
0	0
-6.82956e-11	-2.80053e-08
-1.16985e-08	2.16141e-15
3.82083e-08	4.2743e-13
0	0
-2.45962e-07	-1.91963e-14
-4.07269e-07	6.01728e-07
1.21483e-07	1.93438e-17
9.37791e-07	-1.66988e-07
-4.44604e-07	-3.17757e-08
0	0
0	0
1.07599e-06	1.58562e-06
0	0
1.05281e-06	-8.97404e-08
0	2.38839e-08
-1.44171e-07	-7.45866e-07
4.53597e-07	3.36744e-06
-3.66883e-08	1.21939e-07
0	0
1.42953e-21	1.42953e-21
1.53905e-07	-3.80273e-06
0	0
2.23363e-06	3.19109e-08
1.13769e-07	-5.81952e-18
9.552e-07	3.91642e-06
6.07634e-22	6.07634e-22
0	0
2.24969e-06	-1.47502e-05
-3.31923e-18	-3.31923e-18
-2.08184e-11	9.33551e-08
0	0
-1.39466e-09	4.45674e-08
1.7648e-08	-4.16345e-06
6.85996e-08	8.44635e-07
-5.59788e-07	-1.07699e-06
1.24945e-07	-1.26098e-06
-2.46174e-07	-2.06333e-16
0.0303652	0.0303626
-2.55247e-05	-2.53981e-05
7.91562e-08	2.61009e-13
8.06958e-23	8.06958e-23
7.7813e-07	4.09857e-07
-0.000192059	-0.000183453
-2.04557e-19	-2.04557e-19
1.04481e-06	-9.28619e-07
1.61377e-06	1.04018e-06
-5.02173e-07	-1.37459e-06
1.42826e-06	-1.35743e-07
2.93622e-07	-1.83466e-07
-1.61746e-12	-8.40057e-21
3.0292e-08	4.2326e-06
6.46273e-07	-3.56376e-06
0	0
1.8927e-17	1.8927e-17
-2.27635e-07	-6.63703e-07
-0.00155118	-0.00157097
3.68774e-05	1.23128e-05
-1.05354e-06	-6.07444e-07
0	0
8.6219e-06	8.50813e-06
0	0
-1.4479e-06	6.44857e-14
0	-1.15813e-06
1.20623e-07	1.95792e-08
2.81897e-07	1.17294e-06
-3.12621e-08	-2.174e-07
-5.30778e-07	1.72694e-08
-9.94033e-15	-9.94033e-15
1.06403e-06	-4.35876e-07
0	0
-1.44431e-07	1.65052e-06
0	0
1.57934e-20	1.57934e-20
0	0
0	0
0	0
0	0
0	0
0.000712343	0.000725761
0	9.96378e-07
0	0
1.10148e-09	-1.24537e-24
1.12896e-07	3.45716e-06
0	-3.06262e-07
0	0
6.3347e-08	5.05476e-08
2.04603e-07	4.03438e-07
-1.84066e-23	-1.84066e-23
6.68509e-05	9.26094e-05
0	1.8213e-07
0	0
6.22583e-08	-2.10037e-17
1.96525e-07	1.01695e-07
1.53856e-16	1.53856e-16
1.52774e-07	-2.23842e-08
7.59379e-08	6.88069e-07
0	0
4.55532e-13	9.1538e-19
0	-1.5294e-06
8.44687e-20	8.44687e-20
7.13778e-07	-1.776e-13
-0.00037346	-0.000357479
-4.13188e-06	4.59532e-06
4.83982e-18	4.83982e-18
-7.92895e-08	1.19631e-14
0	0
0	0
0	0
0	0
0	0
0	-4.20704e-08
0	5.80108e-08
-7.90829e-22	-7.90829e-22
1.62358e-06	3.95964e-06
-2.26055e-14	-2.26055e-14
0	0
6.51294e-08	-1.88092e-07
0	0
0	0
1.36032e-11	1.36032e-11
6.64805e-05	7.06522e-05
9.65779e-07	2.74464e-07
0	0
3.93028e-12	5.78366e-19
0	0
1.14522e-07	-7.35354e-09
-5.75209e-21	-5.75209e-21
-0.000224037	-0.000218183
0	0
-1.89792e-07	1.12525e-08
0	0
0	0
2.72969e-07	-4.08576e-06
0	0
0	0
-1.76021e-07	-3.06946e-06
0	0
0	7.9848e-09
8.03253e-06	1.01792e-05
-6.40965e-07	1.69469e-06
1.44076e-07	9.5705e-23
-1.14508e-07	-1.02112e-20
-4.02993e-07	-8.56588e-07
5.76826e-07	5.95868e-14
-0.00718614	-0.00658779
3.20154e-05	2.65187e-05
-3.98045e-07	7.25949e-07
0	0
0	0
-5.23565e-07	-2.14818e-07
-1.0512e-20	-1.0512e-20
2.90566e-08	-3.05445e-16
-5.52401e-17	-5.52401e-17
0	0
0	0
0	0
0	0
2.46432e-06	4.87629e-07
0	0
1.31624e-07	-7.42425e-11
7.19595e-22	7.19595e-22
1.7169e-07	5.86707e-08
-2.01624e-12	5.30708e-20
-1.33373e-07	3.25653e-18
-1.84883e-07	3.99719e-07
1.03175e-07	2.69926e-07
-4.96072e-07	1.34293e-16
0	0
2.92222e-05	3.51586e-05
2.72307e-06	-3.91559e-06
7.65935e-07	2.46394e-06
5.86365e-07	-9.89384e-07
2.31297e-06	1.81117e-06
-5.44734e-07	-1.72091e-06
1.09585e-07	-8.73588e-07
-1.6034e-06	-3.49903e-06
0	0
1.34524e-06	-7.80546e-06
0	0
0	0
7.05416e-08	1.66307e-06
0	0
1.14436e-06	-1.38056e-06
-0.00319121	-0.00326536
0	0
-2.50663e-06	3.0611e-06
1.15735e-08	6.0026e-14
-1.35868e-06	-3.82095e-06
0	0
-6.22637e-09	2.96661e-06
6.63424e-07	2.81888e-06
0	0
-5.97141e-09	-7.72138e-07
1.16612e-06	1.49786e-06
0	0
-5.81629e-15	-5.81629e-15
0	0
4.32216e-06	8.95463e-06
5.41012e-18	5.41012e-18
-2.90244e-05	-1.17049e-05
6.04527e-05	1.37192e-05
0	0
0	0
0	-1.34176e-09
6.82616e-05	7.13378e-05
0	0
0	0
0	7.68847e-06
-4.06461e-07	-6.01825e-07
-6.6576e-07	1.06371e-10
0	0
-1.15616e-07	-2.39283e-20
1.4493e-07	3.12084e-13
0	0
-5.12849e-07	7.87659e-07
6.4501e-07	5.46172e-07
4.60381e-07	-5.9601e-09
-5.84422e-07	-1.69358e-07
-5.8377e-06	-8.68841e-06
0	0
6.56609e-07	-1.97225e-06
1.39606e-07	-5.17235e-07
0	0
0	0
6.77656e-05	8.10786e-05
6.96158e-08	-3.97699e-06
0	0
0	0
6.91007e-08	-7.42008e-17
8.33306e-07	-4.53446e-14
6.75125e-07	-3.44489e-07
-7.3702e-22	-7.3702e-22
0	0
-1.28952e-06	-2.41464e-06
3.77031e-05	1.61348e-05
-9.71557e-06	-6.855e-05
-5.03126e-23	-5.03126e-23
0	0
-3.60151e-12	-1.9255e-23
0	0
0.000164163	0.000180311
0.0116318	0.0116148
-0.0120221	-0.0119916
0.00153712	0.00157467
0.00228462	0.00227533
-0.000806177	-0.000830575
1.04778e-19	1.04778e-19
-0.00860113	-0.00851461
-4.62893e-08	-2.80886e-18
-0.00414401	-0.00414635
-1.54983e-07	1.40759e-06
-3.16196e-08	3.2819e-07
0.0296851	0.0296694
0	0
-7.0098e-05	-7.48541e-05
0	0
7.78053e-07	4.30015e-08
-0.000306097	-0.000334671
-0.00192906	-0.0019178
-0.00692586	-0.00694011
-1.25107e-05	-5.46027e-06
-8.16181e-05	-9.05613e-05
7.94288e-06	7.77969e-06
0.038166	0.0382064
0.000726062	0.000702676
0.000145116	0.000146852
1.91893e-20	1.91893e-20
1.87232e-06	3.70503e-06
1.85349e-08	-4.40794e-14
-0.000651315	-0.000644686
0.0350308	0.0350627
0.00273602	0.00274726
-2.47385e-05	-2.25835e-05
3.1697e-05	4.8162e-05
-0.00640169	-0.00641249
-1.04119e-06	-8.38811e-07
-0.0233267	-0.0232745
-0.0152924	-0.0153286
-4.4474e-08	-1.32799e-06
1.103e-08	1.09199e-06
-0.000583506	-0.000584975
0.00521382	0.00517123
0.0248785	0.0249032
6.15604e-05	5.79291e-05
-4.24998e-06	-7.38823e-06
-3.61319e-08	-5.30518e-06
-7.9993e-07	-1.64116e-06
1.6389e-07	2.02712e-06
6.44872e-08	7.1988e-12
2.31028e-07	7.46358e-07
0.000802425	0.000799529
-9.29751e-05	-9.1059e-05
4.83393e-08	-1.49615e-17
0.0109102	0.0109302
-3.93122e-06	-1.25782e-06
-0.000185591	-0.000174987
0.00942795	0.00944738
0.00182654	0.00187856
9.21897e-08	2.59922e-17
0.00289055	0.00290664
6.97188e-11	-7.03051e-09
-7.04968e-17	-7.04968e-17
-1.27483e-05	-1.1143e-05
6.14141e-06	1.00054e-05
6.74292e-06	1.04303e-05
9.60882e-07	-1.98275e-07
0.0425266	0.0425515
-2.27409e-05	-1.90582e-05
2.94984e-07	-7.63745e-12
1.9502e-07	1.44534e-15
1.82395e-06	2.01571e-06
2.316e-08	-9.262e-09
0.00761739	0.00762101
0.00970018	0.00970064
-0.0046197	-0.00458561
-1.66282e-07	-7.26966e-07
-3.93002e-08	6.39086e-06
1.82177e-06	-1.57518e-06
3.12289e-12	3.12289e-12
0.00286529	0.00283656
3.39503e-05	3.08044e-05
-0.00589191	-0.00583255
-0.00408936	-0.00410193
-2.09319e-07	-1.3346e-06
-0.0014715	-0.00147348
-0.000114413	-5.94975e-05
1.34957e-06	-1.47226e-05
7.13285e-07	7.51531e-07
-0.00262246	-0.0025971
-0.000152801	-0.000158763
-9.92111e-07	2.40222e-06
-3.23341e-06	-4.3405e-06
-1.37684e-07	-3.72676e-07
3.15303e-09	7.30132e-12
-0.00452096	-0.00452343
-8.90425e-08	-7.09354e-07
1.97963e-06	3.62538e-06
1.18695e-06	4.13807e-06
4.36853e-06	-1.58535e-06
0.000264192	0.000273331
2.45948e-08	-2.68648e-08
-1.30494e-05	-7.77989e-06
-0.00482366	-0.00485013
1.64425e-06	3.67049e-06
-0.000174389	-0.000166779
9.09491e-05	9.34352e-05
-0.000406521	-0.000403335
-0.000445176	-0.000468378
-0.00231987	-0.0023115
-5.04601e-08	4.19264e-07
-2.69078e-06	-2.63487e-07
-2.9578e-06	-1.85093e-06
0.00263162	0.00264135
0.00955076	0.00951581
-7.30105e-06	-1.99041e-05
-0.00352677	-0.00354979
6.76122e-05	6.71593e-05
0.0040974	0.00410653
2.48984e-07	-4.44515e-07
1.59869e-06	-8.17236e-07
[truncated: 25,598 more rows]

## Sheet: (b) GaAs KS energy
N2AMD (Hartree)	DFT (Hartree)
-0.210365	-0.210462
-0.199192	-0.199171
-0.217139	-0.217023
-0.209222	-0.209266
-0.209129	-0.209232
-0.195893	-0.195738
-0.216	-0.215867
-0.207641	-0.207731
-0.203537	-0.203509
-0.19471	-0.19461
-0.187479	-0.187636
-0.205245	-0.205278
-0.199438	-0.199312
-0.19226	-0.192101
-0.181823	-0.181812
-0.202887	-0.202881
-0.195447	-0.195301
-0.189794	-0.189713
-0.178483	-0.17848
-0.201516	-0.201293
-0.189985	-0.189773
-0.18804	-0.18813
-0.172982	-0.172942
-0.199394	-0.199262
-0.186329	-0.186041
-0.184762	-0.184628
-0.16436	-0.164315
-0.196155	-0.195931
-0.135139	-0.135347
-0.183046	-0.182719
-0.161367	-0.161376
-0.193623	-0.193627
-0.132859	-0.132696
-0.181561	-0.181178
-0.159213	-0.158995
-0.192942	-0.192549
-0.129522	-0.129444
-0.180973	-0.180722
-0.156795	-0.156563
-0.18172	-0.181228
-0.0844384	-0.0839441
-0.0439996	-0.0443314
-0.063307	-0.0631843
-0.0404311	-0.0398852
-0.0721811	-0.0724218
-0.0405599	-0.0404206
-0.0567214	-0.0564261
-0.0369866	-0.0371778
-0.062677	-0.0630749
-0.0386003	-0.0383658
-0.0538622	-0.0538699
-0.0362725	-0.0358328
-0.0598457	-0.0596643
-0.0383954	-0.0378599
-0.051313	-0.0511534
-0.0321751	-0.0317119
-0.0549427	-0.0547865
-0.0362248	-0.0360144
-0.0435114	-0.0433699
-0.0316775	-0.0312642
-0.0533947	-0.0529221
-0.0339961	-0.0336621
-0.0407321	-0.0411294
-0.030121	-0.030562
-0.0491144	-0.0485459
-0.0320383	-0.0316688
-0.0372189	-0.0370678
-0.02788	-0.027362
-0.0481399	-0.0476124
-0.0285655	-0.0283575
-0.0345182	-0.0347592
-0.0259022	-0.02566
-0.0447463	-0.0445795
-0.00763301	-0.00779891
-0.03332	-0.0326882
-0.00516831	-0.00505353
-0.0437572	-0.0430082
-0.000807466	-0.00133041
-0.0296424	-0.0287874
-0.00412276	-0.00403048
-0.214813	-0.214773
-0.199605	-0.199548
-0.223202	-0.223143
-0.211475	-0.211515
-0.213347	-0.21328
-0.198186	-0.198127
-0.222299	-0.222246
-0.210948	-0.211008
-0.211887	-0.211857
-0.195971	-0.195915
-0.185996	-0.185925
-0.207258	-0.207196
-0.196729	-0.196678
-0.193144	-0.193142
-0.182728	-0.182677
-0.206218	-0.206128
-0.194894	-0.194808
-0.192822	-0.192752
-0.181438	-0.181425
-0.204757	-0.204691
-0.193769	-0.193705
-0.192017	-0.191971
-0.173015	-0.172941
-0.203707	-0.20368
-0.19261	-0.192558
-0.191985	-0.191919
-0.167157	-0.167088
-0.202854	-0.20278
-0.133383	-0.133278
-0.190576	-0.190515
-0.164991	-0.164935
-0.201919	-0.201886
-0.132632	-0.132571
-0.189304	-0.189213
-0.164321	-0.164302
-0.201062	-0.20101
-0.131087	-0.130981
-0.186773	-0.186684
-0.15866	-0.158609
-0.198753	-0.198762
-0.0817127	-0.0813039
-0.0348232	-0.0348521
-0.0576337	-0.0574919
-0.0292089	-0.0288073
-0.0609605	-0.0610198
-0.0344903	-0.0345062
-0.0506503	-0.0504264
-0.0282626	-0.0281516
-0.0566828	-0.0566689
-0.0336547	-0.0334879
-0.0479026	-0.0476188
-0.0280054	-0.0276799
-0.0542681	-0.0542569
-0.0319501	-0.0320175
-0.0467083	-0.0463704
-0.0259378	-0.0259862
-0.0478079	-0.0475466
-0.0307121	-0.0305934
-0.0365512	-0.0367173
-0.0256767	-0.0255758
-0.0462285	-0.0461279
-0.0300007	-0.0300926
-0.0327919	-0.0327699
-0.0249049	-0.0247949
-0.0447816	-0.0448609
-0.0270236	-0.0269285
-0.0311988	-0.0311528
-0.0238715	-0.0235819
-0.0433554	-0.0435117
-0.0268257	-0.0265713
-0.0268045	-0.0268387
-0.0232049	-0.0231041
-0.0421226	-0.0421347
0.00111304	0.000804547
-0.024748	-0.0247607
0.00299456	0.00299482
-0.0408888	-0.0407178
0.00139709	0.00115425
-0.0236246	-0.0236032
0.00417321	0.00401361
-0.212277	-0.212391
-0.200612	-0.200556
-0.219325	-0.219377
-0.20725	-0.20744
-0.208776	-0.208849
-0.197453	-0.197566
-0.216878	-0.216983
-0.206524	-0.206553
-0.206717	-0.206854
-0.196071	-0.196197
-0.188426	-0.188541
-0.204709	-0.204732
-0.197021	-0.196927
-0.191557	-0.191774
-0.183254	-0.183394
-0.201869	-0.202073
-0.19412	-0.194121
-0.19065	-0.190722
-0.177721	-0.177661
-0.201269	-0.201228
-0.189944	-0.189996
-0.188432	-0.188467
-0.172422	-0.172501
-0.198326	-0.198453
-0.188896	-0.18888
-0.187572	-0.187552
-0.166683	-0.166692
-0.196879	-0.196863
-0.134347	-0.134311
-0.184032	-0.183759
-0.163059	-0.163057
-0.196488	-0.196638
-0.131172	-0.131159
-0.181747	-0.181662
-0.159756	-0.159797
-0.194875	-0.1949
-0.128737	-0.12869
-0.179688	-0.179864
-0.153522	-0.153483
-0.18899	-0.188679
-0.083382	-0.0833485
-0.0455679	-0.0451597
-0.0613403	-0.0610827
-0.0433691	-0.0433235
-0.0671099	-0.0670585
-0.0398199	-0.0396201
-0.0555291	-0.0556102
-0.0335023	-0.0332207
-0.0646434	-0.0647234
-0.0382128	-0.0382443
-0.052003	-0.0515199
-0.0300088	-0.0296024
-0.0569251	-0.0566619
-0.0352265	-0.0349485
-0.0495689	-0.0495996
-0.0294019	-0.0291825
-0.0560833	-0.0553488
-0.0335677	-0.0331486
-0.0418083	-0.0417776
-0.0288245	-0.0284892
-0.0516429	-0.0512615
-0.0314335	-0.0309481
-0.0387007	-0.0382996
-0.0272286	-0.0268266
-0.0497519	-0.0496081
-0.0288537	-0.028741
-0.0354265	-0.0349768
-0.0248747	-0.0248067
-0.0476019	-0.0476941
-0.0268035	-0.0268885
-0.0326426	-0.0325252
-0.0225263	-0.0217902
-0.0443428	-0.0444454
-0.00739098	-0.00731765
-0.0300267	-0.0298684
-0.00586998	-0.0055944
-0.041206	-0.0406467
-0.0016498	-0.00154008
-0.0281602	-0.0280179
-0.00137786	-0.000806845
-0.211634	-0.211886
-0.199113	-0.199251
-0.221413	-0.221528
-0.210936	-0.211156
-0.21027	-0.210434
-0.196944	-0.197028
-0.218396	-0.218474
-0.207724	-0.207879
-0.207631	-0.20782
-0.196059	-0.196165
-0.188116	-0.188427
-0.206021	-0.206196
-0.196023	-0.196083
-0.193178	-0.19328
-0.182707	-0.182834
-0.204772	-0.204961
-0.195746	-0.195909
-0.191421	-0.191518
-0.180596	-0.180785
-0.203605	-0.203718
-0.193848	-0.193932
-0.189936	-0.190094
-0.171302	-0.171377
-0.202882	-0.203042
-0.189358	-0.18941
-0.188462	-0.188491
-0.164664	-0.164845
-0.19972	-0.199853
-0.134121	-0.134431
-0.185886	-0.186059
-0.162851	-0.162986
-0.198875	-0.198902
-0.131032	-0.131165
-0.184344	-0.184432
-0.160724	-0.160878
-0.195481	-0.195548
-0.130399	-0.130575
-0.183439	-0.183504
-0.158413	-0.158639
-0.191983	-0.192098
-0.0824416	-0.0822813
-0.0411166	-0.0415919
-0.059004	-0.05913
-0.0367697	-0.036783
-0.0662738	-0.0665286
-0.0379771	-0.0380436
-0.0538551	-0.0538714
-0.032526	-0.0326414
-0.060925	-0.0610112
-0.0372698	-0.0374811
-0.0517104	-0.0519756
-0.0296822	-0.0293543
-0.0573332	-0.0574435
-0.0353677	-0.0356188
-0.0491502	-0.0489133
-0.0280218	-0.0282734
-0.0531049	-0.0536008
-0.0314865	-0.0318528
-0.0403071	-0.0406047
-0.026834	-0.027203
-0.0519987	-0.0522662
-0.0303747	-0.0307581
-0.0380921	-0.0384309
-0.0254251	-0.0257455
-0.0495061	-0.049708
-0.0276676	-0.0279631
-0.0365847	-0.0369678
-0.0245028	-0.0240432
-0.0471691	-0.0472204
-0.0271321	-0.0271743
-0.0295165	-0.0294977
-0.0209994	-0.0208045
-0.0435281	-0.0431357
-0.00149633	-0.00205565
-0.0277853	-0.0281263
-0.00621189	-0.00683098
-0.0406779	-0.0407628
0.000761411	0.00012025
-0.0263486	-0.0263451
-0.00311259	-0.00368777
-0.215085	-0.215113
-0.198574	-0.198616
-0.224223	-0.224215
-0.211155	-0.211186
-0.213624	-0.213616
-0.197202	-0.197234
-0.22254	-0.222484
-0.209408	-0.20942
-0.212699	-0.212672
-0.196036	-0.196111
-0.184519	-0.184521
-0.208946	-0.208985
-0.196964	-0.19694
-0.19456	-0.194622
-0.18362	-0.183608
-0.207575	-0.207561
-0.195965	-0.195962
-0.193585	-0.193567
-0.182158	-0.182167
-0.206369	-0.206348
-0.194364	-0.194357
-0.1927	-0.192731
-0.173197	-0.173165
-0.205372	-0.205391
-0.192727	-0.1927
-0.19205	-0.192063
-0.167451	-0.167452
-0.202652	-0.202597
-0.133128	-0.13316
-0.191264	-0.191317
-0.16551	-0.1655
-0.202155	-0.202138
-0.132108	-0.132047
-0.190305	-0.190293
-0.164151	-0.164151
-0.201559	-0.201531
-0.131667	-0.131652
-0.189205	-0.189235
-0.159083	-0.159113
-0.200702	-0.200718
-0.081577	-0.0815949
-0.0342792	-0.0344079
-0.0576452	-0.0577715
-0.029668	-0.029965
-0.0592279	-0.0592542
-0.0339409	-0.034044
-0.0500764	-0.0499737
-0.0277782	-0.027976
-0.0558388	-0.0558153
-0.032437	-0.0326365
-0.0471002	-0.0472742
-0.0269193	-0.0269103
-0.0553319	-0.0553934
-0.0309783	-0.0311597
-0.046599	-0.0463385
-0.0261301	-0.0263651
-0.0482701	-0.0484517
-0.0308035	-0.0309462
-0.0345158	-0.0347013
-0.0247031	-0.0246789
-0.045879	-0.0459913
-0.0295026	-0.0300846
-0.0318633	-0.0320244
-0.0240373	-0.0242025
-0.0449013	-0.0449233
-0.0287217	-0.0287314
-0.0311854	-0.031474
-0.022665	-0.0221478
-0.0432218	-0.0433457
-0.0276986	-0.0278779
-0.0254134	-0.0256855
-0.0219502	-0.0217711
-0.0416668	-0.0415704
0.00244286	0.00212992
-0.0247123	-0.0248073
0.00258514	0.00233801
-0.0396401	-0.0397364
0.00292501	0.00268576
-0.0238038	-0.0238992
0.0030986	0.00286575
-0.211809	-0.211817
-0.199409	-0.199411
-0.218461	-0.218508
-0.210829	-0.210824
-0.21098	-0.210909
-0.197179	-0.196959
-0.216618	-0.216499
-0.208101	-0.208134
-0.205121	-0.205218
-0.196391	-0.196417
-0.185017	-0.184874
-0.206172	-0.206047
-0.198908	-0.198765
-0.192545	-0.192487
-0.180388	-0.180361
-0.205654	-0.205531
-0.194199	-0.194098
-0.190603	-0.190427
-0.179956	-0.179867
-0.20199	-0.201899
-0.187827	-0.187714
-0.187537	-0.187457
-0.174167	-0.17397
-0.197092	-0.197126
-0.186239	-0.186109
-0.185758	-0.185713
-0.166931	-0.166898
-0.196296	-0.19638
-0.13346	-0.133405
-0.185045	-0.184883
-0.161663	-0.161648
-0.193597	-0.193635
-0.131424	-0.131437
-0.183521	-0.183567
-0.158646	-0.158673
-0.191271	-0.191219
-0.128716	-0.128647
-0.18065	-0.180596
-0.156164	-0.156211
-0.18761	-0.187599
-0.0827997	-0.0810733
-0.0425336	-0.0421631
-0.0597491	-0.0593456
-0.0388885	-0.0385792
-0.0710865	-0.0712575
-0.0416751	-0.0408478
-0.0539251	-0.0535377
-0.0339371	-0.0332529
-0.0623872	-0.0621845
-0.0392813	-0.0389824
-0.0524951	-0.051961
-0.0324214	-0.0316592
-0.0591095	-0.0590414
-0.0345058	-0.0343409
-0.0498519	-0.0491582
-0.0308444	-0.0303808
-0.0546824	-0.0545401
-0.0335117	-0.0333369
-0.0445979	-0.0443639
-0.0293528	-0.0290129
-0.0499766	-0.0495275
-0.0310522	-0.0306181
-0.0407627	-0.0407572
-0.0268276	-0.0264539
-0.0485557	-0.0487661
-0.0290758	-0.0284304
-0.0372186	-0.0370345
-0.0237077	-0.0234748
-0.0449718	-0.0446479
-0.0276984	-0.0272969
-0.0338173	-0.033725
-0.023089	-0.0222318
-0.0444239	-0.0444354
-0.00459717	-0.00490676
-0.029197	-0.0290376
-0.00699122	-0.0065359
-0.0407391	-0.0406376
-0.00233913	-0.00240687
-0.0267623	-0.0266639
-0.00600521	-0.00624512
-0.212639	-0.21264
-0.198582	-0.198577
-0.221935	-0.221914
-0.210091	-0.210161
-0.211378	-0.211338
-0.197333	-0.197333
-0.220652	-0.220563
-0.207987	-0.207947
-0.210643	-0.210666
-0.194333	-0.194169
-0.185171	-0.185055
-0.20591	-0.205975
-0.197393	-0.197283
-0.193831	-0.193731
-0.181928	-0.181948
-0.204648	-0.204666
-0.194135	-0.194105
-0.192845	-0.192849
-0.180352	-0.180307
-0.203455	-0.203367
-0.192684	-0.192596
-0.191268	-0.191218
-0.17241	-0.172363
-0.201069	-0.200899
-0.191611	-0.191465
-0.188825	-0.188785
-0.167566	-0.167523
-0.199583	-0.199492
-0.135924	-0.135953
-0.187799	-0.187689
-0.165655	-0.165602
-0.19895	-0.198908
-0.131987	-0.13193
-0.186525	-0.18638
-0.16262	-0.162556
-0.197536	-0.197566
-0.129916	-0.129886
-0.184683	-0.184519
-0.156721	-0.15667
-0.196988	-0.19686
-0.0832402	-0.083659
-0.0380122	-0.0385415
-0.0610915	-0.0614132
-0.0318878	-0.0319883
-0.062916	-0.0630306
-0.0378959	-0.0379264
-0.0541464	-0.0542105
-0.0309609	-0.031069
-0.0606124	-0.0606637
-0.0370913	-0.0367816
-0.0500136	-0.0501357
-0.0305108	-0.0306053
-0.0574957	-0.0575168
-0.0345089	-0.0346708
-0.0478385	-0.0478172
-0.0296264	-0.0297
-0.0550076	-0.054808
-0.0336042	-0.0341781
-0.037888	-0.0382576
-0.0282692	-0.0281923
-0.0483161	-0.0485581
-0.0307751	-0.0309126
-0.0338972	-0.0340624
-0.0270112	-0.0269642
-0.0453844	-0.045764
-0.030096	-0.0299829
-0.0332001	-0.0330576
-0.0259688	-0.0258577
-0.0449779	-0.045304
-0.0268525	-0.0268269
-0.0317663	-0.0315339
-0.0240006	-0.0238623
-0.042105	-0.0420746
-0.00185048	-0.00211662
-0.0284224	-0.0286831
-0.00315094	-0.00368944
-0.0395646	-0.0388357
-0.000792202	-0.00133418
-0.0258647	-0.0258364
-0.00154854	-0.00165175
-0.212832	-0.212991
-0.198894	-0.19885
-0.218838	-0.219037
-0.209297	-0.20926
-0.210748	-0.210699
-0.197188	-0.197209
-0.214728	-0.214735
-0.208287	-0.208311
-0.204809	-0.204977
-0.195838	-0.19561
-0.187952	-0.187825
-0.206774	-0.206616
-0.198308	-0.198136
-0.192745	-0.192615
-0.18158	-0.181513
-0.203724	-0.203853
-0.194327	-0.194308
-0.190675	-0.190814
-0.179088	-0.179088
-0.200674	-0.200697
-0.188	-0.18804
-0.18994	-0.189803
-0.173257	-0.173201
-0.1994	-0.199532
-0.186747	-0.186716
-0.187274	-0.187255
-0.166563	-0.166506
-0.197762	-0.197936
-0.134038	-0.134059
-0.184698	-0.184576
-0.161891	-0.162016
-0.19389	-0.193746
-0.13125	-0.131288
-0.183122	-0.183028
-0.158592	-0.158676
-0.189322	-0.189417
-0.127697	-0.127675
-0.177635	-0.17777
-0.154321	-0.154365
-0.186011	-0.186299
-0.0827129	-0.0819591
-0.0426242	-0.0425345
-0.0589771	-0.0590674
-0.0369092	-0.0369927
-0.0713689	-0.0717594
-0.0404008	-0.0402143
-0.0546854	-0.054724
-0.0341985	-0.0339018
-0.0614078	-0.0615893
-0.0384288	-0.0386598
-0.0521348	-0.0522423
-0.0332528	-0.032648
-0.058202	-0.0582395
-0.0349108	-0.0349732
-0.0491361	-0.0491143
-0.0303478	-0.0301261
-0.0548983	-0.0549841
-0.0331883	-0.0331655
-0.0450628	-0.0450012
-0.0284324	-0.0288581
-0.0522826	-0.0528129
-0.0293172	-0.029046
-0.0394934	-0.0398165
-0.0268072	-0.0266722
-0.0477696	-0.0480943
-0.0292305	-0.0287432
-0.0369513	-0.0372095
-0.0254039	-0.0255513
-0.0463697	-0.0471616
-0.0271736	-0.0274705
-0.033895	-0.0344262
-0.023174	-0.0226924
-0.0434303	-0.0433156
-0.00571242	-0.00649191
-0.0297122	-0.0298755
-0.00612434	-0.00604268
-0.041322	-0.0413584
-0.00242489	-0.00255381
-0.0266062	-0.0266784
-0.00401419	-0.00408601
-0.213329	-0.213284
-0.19868	-0.198647
-0.22112	-0.220985
-0.208292	-0.208218
-0.212191	-0.212171
-0.196878	-0.196749
-0.219441	-0.219317
-0.207655	-0.207729
-0.21031	-0.210398
-0.195425	-0.195343
-0.18488	-0.184838
-0.205298	-0.20537
-0.197023	-0.196952
-0.194408	-0.194316
-0.183838	-0.183727
-0.204127	-0.204022
-0.193907	-0.193831
-0.190897	-0.190797
-0.179987	-0.179897
-0.202526	-0.202529
-0.192365	-0.192261
-0.190631	-0.190531
-0.173232	-0.173113
-0.201234	-0.20121
-0.18984	-0.18972
-0.188333	-0.188335
-0.166095	-0.165979
-0.200674	-0.200631
-0.133746	-0.133804
-0.18681	-0.186889
-0.165476	-0.165424
-0.198984	-0.198935
-0.132249	-0.132197
-0.184907	-0.184918
-0.162058	-0.161996
-0.19675	-0.196614
-0.131026	-0.130961
-0.181741	-0.181727
-0.156292	-0.156264
-0.194121	-0.194048
-0.0827495	-0.0825355
-0.0412862	-0.0407803
-0.0598363	-0.0596197
-0.0330481	-0.0330747
-0.0637051	-0.0638853
-0.0372995	-0.0371841
-0.0529424	-0.0525915
-0.0315575	-0.0313176
-0.0603041	-0.0601175
-0.0366608	-0.03674
-0.0497971	-0.0497831
-0.0287777	-0.028709
-0.0553044	-0.0551309
-0.0334788	-0.0333514
-0.0473979	-0.0472948
-0.0281862	-0.028024
-0.0542087	-0.0538809
-0.0305437	-0.0304178
-0.0411242	-0.0410198
-0.0276558	-0.0272956
-0.0497252	-0.0495282
-0.0290928	-0.0284821
-0.0362749	-0.0361073
-0.0269227	-0.0266966
-0.0477784	-0.0476453
-0.0274502	-0.0276348
-0.0333121	-0.0331797
-0.0266454	-0.0258741
-0.0444852	-0.0440499
-0.0259167	-0.0262276
-0.0303411	-0.0300796
-0.0237556	-0.0233978
-0.0435857	-0.0429087
-0.00467961	-0.00492305
-0.0283907	-0.0284038
-0.00223254	-0.00211441
-0.0395316	-0.0395172
-0.00305478	-0.00280796
-0.0256414	-0.0253361
0.000898675	0.00112837
-0.21341	-0.213474
-0.198494	-0.198572
-0.223327	-0.223342
-0.210619	-0.210751
-0.211826	-0.21182
-0.196892	-0.19686
-0.22105	-0.22106
-0.208481	-0.208537
-0.210381	-0.210356
-0.195747	-0.195743
-0.183727	-0.183743
-0.206544	-0.206538
-0.198388	-0.198402
-0.19317	-0.193258
-0.181889	-0.181887
-0.205031	-0.205131
-0.193556	-0.193521
-0.192534	-0.192567
-0.180816	-0.180845
-0.204516	-0.20456
-0.19284	-0.192784
-0.192107	-0.192087
-0.172777	-0.172737
-0.202776	-0.202698
-0.191539	-0.191558
-0.190822	-0.190782
-0.167746	-0.167772
-0.201057	-0.201037
-0.134535	-0.134619
-0.189164	-0.189078
-0.167069	-0.167092
-0.200675	-0.200621
-0.132664	-0.132591
-0.186856	-0.18678
-0.164086	-0.164086
-0.198829	-0.198845
-0.129374	-0.129384
-0.185716	-0.185672
-0.156083	-0.156088
-0.195035	-0.195031
-0.082187	-0.0814423
-0.0387798	-0.0387621
-0.0605931	-0.0603761
-0.0344055	-0.0342031
-0.0633265	-0.0633002
-0.0363288	-0.036017
-0.0517297	-0.0511847
-0.0316027	-0.0312234
-0.0601525	-0.0600537
-0.0342187	-0.0339032
-0.0488286	-0.0486426
-0.0285896	-0.0281376
-0.0554787	-0.0555064
-0.0332724	-0.0331143
-0.0469874	-0.0466523
-0.0274132	-0.0269776
-0.0516998	-0.0513254
-0.032576	-0.0323212
-0.0377975	-0.0375325
-0.026198	-0.0257918
-0.048278	-0.0479029
-0.0304421	-0.0301982
-0.0345775	-0.0344136
-0.0254441	-0.0249278
-0.0473005	-0.0470032
-0.0293004	-0.0290141
-0.032083	-0.0317124
-0.0233147	-0.0225512
-0.0460863	-0.0457832
-0.0274728	-0.0270428
-0.0309098	-0.0305485
-0.0227169	-0.0221557
-0.043575	-0.0431076
0.000806352	0.000904853
-0.0265989	-0.0262689
-0.00121477	-0.00104291
-0.0380846	-0.0377578
0.00173383	0.00162674
-0.0250429	-0.0247141
0.000644283	0.000724884
-0.209486	-0.209194
-0.198767	-0.198451
-0.218105	-0.217684
-0.208338	-0.208094
-0.207816	-0.207455
-0.196281	-0.195866
-0.216378	-0.215965
-0.205531	-0.205358
-0.206718	-0.2064
-0.195319	-0.194936
-0.183955	-0.183621
-0.204412	-0.204283
-0.197249	-0.196876
-0.192075	-0.191623
-0.18144	-0.181098
-0.202318	-0.202104
-0.194174	-0.19369
-0.191183	-0.190889
-0.177489	-0.177061
-0.201716	-0.201482
-0.18704	-0.186479
-0.189966	-0.189627
-0.173806	-0.173548
-0.198446	-0.198188
-0.185934	-0.185505
-0.187881	-0.187524
-0.168943	-0.168596
-0.198107	-0.197571
-0.141074	-0.140879
-0.183636	-0.183049
-0.16366	-0.163196
-0.195883	-0.195355
-0.131683	-0.131127
-0.183044	-0.182693
-0.161733	-0.161325
-0.193286	-0.192741
-0.127557	-0.127151
-0.178053	-0.177082
-0.154447	-0.154044
-0.189134	-0.188789
-0.0837209	-0.0835932
-0.0432453	-0.0422926
-0.0641293	-0.0639902
-0.0397619	-0.0388461
-0.0682842	-0.0682912
-0.0408595	-0.0408477
-0.0575063	-0.0570659
-0.0376617	-0.0365577
-0.062778	-0.0625457
-0.0399948	-0.039311
-0.0516314	-0.0516379
-0.0357546	-0.0344736
-0.0610426	-0.0604774
-0.0388232	-0.0382462
-0.0485542	-0.0479391
-0.0318016	-0.0313752
-0.0588752	-0.0578375
-0.0352448	-0.0342708
-0.0470846	-0.0462838
-0.0299101	-0.0288456
-0.0541963	-0.0538203
-0.033786	-0.0332295
-0.0405517	-0.0394916
-0.027709	-0.0276182
-0.0491205	-0.0485322
-0.0296105	-0.0290163
-0.0361429	-0.0356197
-0.0258504	-0.0248968
-0.046456	-0.0457802
-0.0284645	-0.0281195
-0.0333565	-0.0327122
-0.0245911	-0.0239914
-0.0424398	-0.0417572
-0.00597244	-0.00547961
-0.0311059	-0.030311
-0.0057249	-0.00606723
-0.0419109	-0.041363
-0.000625997	-0.000457922
-0.0278055	-0.0270572
-0.00468177	-0.00438887
-0.209682	-0.209744
-0.199745	-0.199833
-0.216286	-0.216109
-0.20827	-0.208402
-0.207522	-0.207838
-0.19676	-0.196414
-0.211033	-0.210758
-0.204504	-0.204712
-0.202793	-0.202801
-0.194787	-0.194656
-0.187254	-0.187252
-0.203106	-0.203168
-0.196121	-0.195955
-0.193395	-0.193523
-0.182578	-0.182651
-0.200169	-0.199857
-0.190076	-0.189999
-0.191254	-0.191319
-0.176545	-0.176443
-0.197344	-0.197385
-0.188382	-0.187599
-0.188234	-0.188063
-0.17216	-0.171855
-0.194741	-0.19455
-0.18682	-0.186524
-0.185281	-0.185408
-0.165631	-0.16561
-0.193962	-0.194071
-0.138603	-0.138632
-0.181828	-0.181797
-0.162211	-0.162268
-0.191665	-0.191733
-0.132711	-0.13289
-0.179378	-0.179266
-0.157516	-0.157507
-0.190698	-0.190644
-0.124311	-0.124346
-0.1713	-0.171131
-0.150925	-0.150834
-0.183549	-0.183471
-0.0875846	-0.0872898
-0.051774	-0.0509301
-0.0671505	-0.06695
-0.0512289	-0.051369
-0.0738209	-0.0741773
-0.0441976	-0.0438249
-0.0572176	-0.057497
-0.0417036	-0.0415167
-0.066507	-0.0674814
-0.0392151	-0.0393197
-0.0557707	-0.0567808
-0.0365739	-0.0363331
-0.0624169	-0.0632242
-0.0367534	-0.0367497
-0.0546249	-0.0545953
-0.0338804	-0.0343982
-0.0619248	-0.0618072
-0.0353752	-0.0360347
-0.0481643	-0.0481643
-0.0328269	-0.032915
-0.0559771	-0.0557813
-0.0326267	-0.0321737
-0.0447444	-0.0451737
-0.0286481	-0.0284753
-0.0517052	-0.0518514
-0.031982	-0.0318029
-0.0410998	-0.0412005
-0.0259065	-0.0260496
-0.0503774	-0.0505374
-0.0287915	-0.0290051
-0.037797	-0.0375405
-0.0239204	-0.0233548
-0.0438034	-0.0434988
-0.0149305	-0.0156846
-0.0346883	-0.0351585
-0.00808464	-0.00779542
-0.0373679	-0.0364691
-0.00490383	-0.00510486
-0.0297817	-0.0293422
-0.00487013	-0.00520987
-0.21255	-0.212509
-0.199752	-0.199526
-0.221566	-0.221405
-0.208832	-0.208708
-0.207557	-0.207456
-0.198046	-0.197883
-0.218958	-0.218892
-0.207911	-0.207862
-0.20706	-0.20693
-0.196708	-0.196685
-0.185823	-0.185679
-0.206868	-0.206802
-0.197453	-0.197265
-0.194127	-0.193976
-0.184052	-0.183892
-0.205033	-0.204749
-0.195864	-0.195615
-0.193419	-0.193306
-0.179653	-0.179506
-0.202309	-0.20225
-0.192566	-0.192397
-0.190358	-0.19024
-0.171159	-0.17101
-0.201538	-0.201402
-0.188934	-0.188792
-0.186874	-0.1866
-0.16705	-0.166915
-0.199899	-0.199809
-0.136319	-0.136127
-0.185893	-0.185748
-0.164112	-0.163962
-0.197504	-0.197433
-0.131662	-0.13154
-0.18224	-0.182064
-0.16174	-0.161499
-0.194912	-0.194782
-0.127976	-0.127741
-0.17958	-0.179327
-0.155457	-0.155246
-0.190493	-0.190369
-0.0824626	-0.0817179
-0.0432812	-0.0427448
-0.0611441	-0.0610788
-0.0380966	-0.0374423
-0.0687593	-0.0685714
-0.0374706	-0.0377686
-0.0535753	-0.0533127
-0.0326622	-0.0322517
-0.0605784	-0.0604202
-0.03648	-0.0361588
-0.0507247	-0.0498771
-0.0303346	-0.0303759
-0.0581738	-0.0581462
-0.0346904	-0.0344633
-0.0474103	-0.0470969
-0.0287149	-0.0282269
-0.0560922	-0.0557071
-0.0323796	-0.0325508
-0.0434534	-0.0433091
-0.0275496	-0.0273382
-0.0502084	-0.0499802
-0.0309028	-0.0305942
-0.037557	-0.0372894
-0.0266003	-0.0262624
-0.0474813	-0.0468272
-0.0287974	-0.0289293
-0.0341654	-0.0341186
-0.0239426	-0.0234775
-0.0427086	-0.0425351
-0.0253836	-0.0250725
-0.0316043	-0.0313522
-0.0226799	-0.0217665
-0.0400473	-0.0395613
-0.00275297	-0.00281911
-0.0288275	-0.0283702
-0.00344146	-0.00319519
-0.0387289	-0.0381129
0.000192653	0.000273768
-0.0242686	-0.0240913
0.000397068	0.00082122
-0.213159	-0.21313
-0.197792	-0.197739
-0.221759	-0.221636
-0.209631	-0.20965
-0.212407	-0.21238
-0.197008	-0.196909
-0.220592	-0.220497
-0.20918	-0.209137
-0.209177	-0.209226
-0.195638	-0.195605
-0.186573	-0.186554
-0.206817	-0.206752
-0.196113	-0.195945
-0.194458	-0.194318
-0.182477	-0.182432
-0.205521	-0.205515
-0.194475	-0.194371
-0.192971	-0.192944
-0.180903	-0.180856
-0.203528	-0.20346
-0.193171	-0.193062
-0.191487	-0.191486
-0.171727	-0.171626
-0.202808	-0.202749
-0.191017	-0.190874
-0.190115	-0.190047
-0.16705	-0.166951
-0.200748	-0.200681
-0.13511	-0.134957
-0.189484	-0.189409
-0.164116	-0.164046
-0.198822	-0.198796
-0.131941	-0.131944
-0.187398	-0.187321
-0.162585	-0.162541
-0.196969	-0.196831
-0.130136	-0.130082
-0.185959	-0.185868
-0.158339	-0.158265
-0.195696	-0.195608
-0.0825883	-0.0821174
-0.038652	-0.0385927
-0.0581826	-0.0580889
-0.0337334	-0.0335386
-0.0629478	-0.0629245
-0.037664	-0.0373599
-0.0537034	-0.0532968
-0.0332526	-0.0325201
-0.0582641	-0.0582564
-0.0352189	-0.0348295
-0.0508648	-0.0507873
-0.0312215	-0.030886
-0.0567864	-0.0567134
-0.0324415	-0.0326869
-0.0472931	-0.0470284
-0.0295646	-0.0292805
-0.0507831	-0.0505846
-0.0310988	-0.0310245
-0.0389006	-0.0389066
-0.0280466	-0.0277189
-0.0488231	-0.0486993
-0.029775	-0.0293602
-0.0342564	-0.0341436
-0.0255483	-0.0252158
-0.0462739	-0.0462296
-0.0276661	-0.0269644
-0.032661	-0.0327261
-0.0238334	-0.023203
-0.0439925	-0.0439042
-0.0269392	-0.0266383
-0.0293656	-0.0293555
-0.0203392	-0.0197924
-0.0426121	-0.0425127
-0.00217938	-0.00197853
-0.0275587	-0.0274253
0.00145418	0.00138159
-0.0421033	-0.0420343
-0.000873711	-0.00104058
-0.0231868	-0.0229377
0.00231794	0.00268135
-0.213586	-0.213654
-0.198184	-0.198137
-0.223737	-0.223686
-0.210164	-0.210185
-0.211484	-0.211521
-0.197375	-0.197346
-0.221958	-0.221942
-0.209652	-0.209657
-0.210272	-0.210198
-0.195931	-0.195911
-0.18609	-0.186052
-0.206958	-0.206935
-0.196922	-0.196886
-0.195803	-0.195679
-0.18504	-0.184948
-0.206611	-0.206635
-0.195252	-0.195219
-0.193858	-0.193777
-0.180855	-0.180857
-0.205169	-0.2051
-0.192856	-0.192835
-0.192485	-0.192406
-0.171794	-0.171688
-0.203261	-0.203149
-0.191499	-0.191402
-0.189502	-0.189406
-0.167211	-0.16715
-0.202157	-0.202124
-0.135904	-0.135821
-0.189296	-0.189223
-0.166013	-0.165999
-0.200399	-0.20036
-0.133282	-0.133112
-0.188985	-0.188962
-0.162553	-0.162464
-0.198808	-0.198782
-0.128309	-0.128196
-0.18426	-0.184218
-0.157517	-0.15745
-0.196159	-0.196101
-0.0819423	-0.0817526
-0.036405	-0.0365268
-0.0591482	-0.0591383
-0.0302397	-0.030091
-0.0614574	-0.0615228
-0.034964	-0.0347153
-0.0503335	-0.0502204
-0.0295323	-0.0295232
-0.0580541	-0.0581133
-0.0329278	-0.0329995
-0.0489724	-0.0488901
-0.0294444	-0.029258
-0.0567056	-0.0567076
-0.0326678	-0.0327909
-0.0471525	-0.0469138
-0.0282014	-0.0285251
-0.0501348	-0.0500769
-0.0315702	-0.0313736
-0.0357568	-0.0356686
-0.0260806	-0.0258539
-0.0475538	-0.047708
-0.0299968	-0.0301475
-0.0333115	-0.0333148
-0.0257919	-0.0254075
-0.045842	-0.0458033
-0.0291539	-0.029282
-0.0308931	-0.0309422
-0.0237329	-0.0232444
-0.0427864	-0.042596
-0.0282795	-0.0278349
-0.0284411	-0.0282573
-0.0216319	-0.0210518
-0.0410586	-0.0409774
0.00137117	0.0010231
-0.0263915	-0.0263426
-0.000464792	-0.000543537
-0.0399858	-0.0395185
0.00257648	0.00254214
-0.0235565	-0.023392
0.00238406	0.00235993

## Sheet: (c) GaAs bandstructure
kpoint	DFT (eV)	N2AMD (eV)	kpoint	kpoint symbol
0	-14.3092	-14.3159	0	Γ
0.00936	-14.2703	-14.2784	0.093598	X
0.01872	-14.1511	-14.1597	0.12669	U
0.02808	-13.9491	-13.9567	0.184008	K
0.037439	-13.6661	-13.6729	0.283284	Γ
0.046799	-13.3085	-13.3149	0.364342	L
0.056159	-12.8875	-12.8937	0.430526	W
0.065519	-12.4237	-12.4299	0.477325	X
0.074879	-11.9576	-11.964
0.084239	-11.5736	-11.5803
0.093598	-11.4146	-11.4216
	--	--
0.093598	-11.4146	-11.4216
0.104629	-11.4052	-11.4121
0.11566	-11.3978	-11.4044
0.12669	-11.4532	-11.4594
	--	--
0.12669	-11.4532	-11.4594
0.136243	-11.4855	-11.4916
0.145796	-11.5135	-11.5196
0.155349	-11.5244	-11.5304
0.164902	-11.5135	-11.5196
0.174455	-11.4855	-11.4916
0.184008	-11.4532	-11.4594
	--	--
0.184008	-11.4532	-11.4594
0.193935	-11.6207	-11.6266
0.203863	-11.9246	-11.93
0.21379	-12.3306	-12.3357
0.223718	-12.777	-12.7821
0.233646	-13.21	-13.2154
0.243573	-13.5933	-13.5993
0.253501	-13.9046	-13.9117
0.263428	-14.1307	-14.139
0.273356	-14.2653	-14.2735
0.283284	-14.3092	-14.3159
	--	--
0.283284	-14.3092	-14.3159
0.293416	-14.2634	-14.2716
0.303548	-14.1231	-14.1311
0.313681	-13.8884	-13.895
0.323813	-13.5693	-13.5746
0.333945	-13.1873	-13.1916
0.344078	-12.7861	-12.7895
0.35421	-12.4512	-12.4539
0.364342	-12.3136	-12.316
	--	--
0.364342	-12.3136	-12.316
0.373797	-12.2772	-12.2802
0.383252	-12.1708	-12.1748
0.392707	-12.0035	-12.0084
0.402162	-11.7937	-11.7993
0.411617	-11.5747	-11.5807
0.421071	-11.3995	-11.4058
0.430526	-11.3308	-11.3372
	--	--
0.430526	-11.3308	-11.3372
0.439886	-11.339	-11.3455
0.449246	-11.3603	-11.3669
0.458606	-11.3863	-11.393
0.467966	-11.4069	-11.4137
0.477325	-11.4146	-11.4216
	--	--
0	-0.001171	-5e-06
0.00936	-0.544705	-0.555109
0.01872	-1.48195	-1.50082
0.02808	-2.48296	-2.50264
0.037439	-3.49167	-3.50881
0.046799	-4.48462	-4.4989
0.056159	-5.44088	-5.45311
0.065519	-6.33194	-6.34292
0.074879	-7.10967	-7.11992
0.084239	-7.68346	-7.69321
0.093598	-7.90618	-7.91575
	--	--
0.093598	-7.90618	-7.91575
0.104629	-7.88197	-7.89166
0.11566	-7.81408	-7.82393
0.12669	-7.70147	-7.71125
	--	--
0.12669	-7.70147	-7.71125
0.136243	-7.65309	-7.66268
0.145796	-7.60626	-7.61546
0.155349	-7.58784	-7.59686
0.164902	-7.60624	-7.61547
0.174455	-7.65306	-7.66268
0.184008	-7.70144	-7.71125
	--	--
0.184008	-7.70144	-7.71125
0.193935	-7.52341	-7.53277
0.203863	-7.20421	-7.21301
0.21379	-6.70129	-6.7097
0.223718	-6.01479	-6.02324
0.233646	-5.16427	-5.17354
0.243573	-4.1728	-4.18391
0.253501	-3.06643	-3.07995
0.263428	-1.88388	-1.89845
0.273356	-0.714164	-0.723964
0.283284	-0.001171	-5e-06
	--	--
0.283284	-0.001171	-5e-06
0.293416	-0.783454	-0.793036
0.303548	-2.08625	-2.09909
0.313681	-3.44032	-3.45113
0.323813	-4.7359	-4.74378
0.333945	-5.90683	-5.91255
0.344078	-6.88503	-6.88954
0.35421	-7.57089	-7.57492
0.364342	-7.82627	-7.83022
	--	--
0.364342	-7.82627	-7.83022
0.373797	-7.79954	-7.80374
0.383252	-7.72628	-7.73102
0.392707	-7.63056	-7.6362
0.402162	-7.56	-7.56707
0.411617	-7.57089	-7.57957
0.421071	-7.6533	-7.66293
0.430526	-7.70261	-7.71248
	--	--
0.430526	-7.70261	-7.71248
0.439886	-7.72444	-7.73437
0.449246	-7.77888	-7.78882
0.458606	-7.84143	-7.85125
0.467966	-7.88878	-7.89842
0.477325	-7.90618	-7.91575
	--	--
0	-0.001162	-2e-06
0.00936	-0.188272	-0.187211
0.01872	-0.643662	-0.642613
0.02808	-1.2028	-1.20141
0.037439	-1.76627	-1.76422
0.046799	-2.28401	-2.28123
0.056159	-2.72948	-2.72613
0.065519	-3.08738	-3.08374
0.074879	-3.3484	-3.34472
0.084239	-3.50699	-3.50337
0.093598	-3.56015	-3.55658
	--	--
0.093598	-3.56015	-3.55658
0.104629	-3.84158	-3.83825
0.11566	-4.40544	-4.40229
0.12669	-4.84308	-4.84044
	--	--
0.12669	-4.84308	-4.84044
0.136243	-4.84731	-4.84506
0.145796	-4.7414	-4.7399
0.155349	-4.65908	-4.65807
0.164902	-4.74139	-4.73991
0.174455	-4.84728	-4.84506
0.184008	-4.84305	-4.84044
	--	--
0.184008	-4.84305	-4.84044
0.193935	-4.95542	-4.95343
0.203863	-4.78577	-4.78426
0.21379	-4.38753	-4.38615
0.223718	-3.81754	-3.81601
0.233646	-3.12103	-3.11921
0.243573	-2.34075	-2.33866
0.253501	-1.53197	-1.52981
0.263428	-0.780132	-0.778453
0.273356	-0.216501	-0.215607
0.283284	-0.001162	-2e-06
	--	--
0.283284	-0.001162	-2e-06
0.293416	-0.100112	-0.098827
0.303548	-0.35175	-0.350384
0.313681	-0.670102	-0.668946
0.323813	-0.987294	-0.986412
0.333945	-1.26209	-1.26142
0.344078	-1.471	-1.47042
0.35421	-1.60085	-1.60029
0.364342	-1.64483	-1.64427
	--	--
0.364342	-1.64483	-1.64427
0.373797	-2.02445	-2.02506
0.383252	-2.81711	-2.81885
0.392707	-3.6352	-3.63686
0.402162	-4.28216	-4.28273
0.411617	-4.62783	-4.62706
0.421071	-4.6283	-4.62695
0.430526	-4.37609	-4.37633
	--	--
0.430526	-4.37609	-4.37633
0.439886	-4.30444	-4.30403
0.449246	-4.11244	-4.11069
0.458606	-3.86291	-3.86008
0.467966	-3.64811	-3.64465
0.477325	-3.56015	-3.55658
	--	--
0	0	0
0.00936	-0.18754	-0.187208
0.01872	-0.643045	-0.642606
0.02808	-1.20229	-1.2014
0.037439	-1.76585	-1.76422
0.046799	-2.28366	-2.28122
0.056159	-2.72921	-2.72613
0.065519	-3.08716	-3.08373
0.074879	-3.34821	-3.34472
0.084239	-3.5068	-3.50337
0.093598	-3.55997	-3.55658
	--	--
0.093598	-3.55997	-3.55658
0.104629	-3.50023	-3.49676
0.11566	-3.32319	-3.31998
0.12669	-3.03752	-3.03465
	--	--
0.12669	-3.03752	-3.03465
0.136243	-3.11263	-3.11025
0.145796	-3.37463	-3.37295
0.155349	-3.52932	-3.52789
0.164902	-3.37458	-3.37295
0.174455	-3.11256	-3.11025
0.184008	-3.03745	-3.03465
	--	--
0.184008	-3.03745	-3.03465
0.193935	-2.69971	-2.69734
0.203863	-2.3025	-2.3008
0.21379	-1.86836	-1.86771
0.223718	-1.42576	-1.42633
0.233646	-1.00674	-1.00789
0.243573	-0.641937	-0.642525
0.253501	-0.354323	-0.353688
0.263428	-0.153883	-0.152454
0.273356	-0.038476	-0.037104
0.283284	0	0
	--	--
0.283284	0	0
0.293416	-0.100096	-0.098825
0.303548	-0.351723	-0.35038
0.313681	-0.67009	-0.668936
0.323813	-0.987285	-0.986409
0.333945	-1.26207	-1.26142
0.344078	-1.47095	-1.47041
0.35421	-1.60078	-1.60029
0.364342	-1.64476	-1.64427
	--	--
0.364342	-1.64476	-1.64427
0.373797	-1.72873	-1.72794
0.383252	-1.97568	-1.9743
0.392707	-2.36571	-2.36389
0.402162	-2.85764	-2.85585
0.411617	-3.39505	-3.39355
0.421071	-3.91611	-3.91476
0.430526	-4.33456	-4.3316
	--	--
0.430526	-4.33456	-4.3316
0.439886	-4.27125	-4.26823
0.449246	-4.09705	-4.09388
0.458606	-3.86106	-3.85774
0.467966	-3.64694	-3.64359
0.477325	-3.55997	-3.55658
	--	--
0	1.39041	1.35487
0.00936	1.90623	1.88191
0.01872	2.73633	2.72916
0.02808	3.12231	3.12685
0.037439	2.75394	2.75629
0.046799	2.42771	2.42492
0.056159	2.18493	2.1787
0.065519	2.0394	2.03171
0.074879	1.99555	1.98862
0.084239	2.04466	2.04232
0.093598	2.11022	2.11565
	--	--
0.093598	2.11022	2.11565
0.104629	2.28064	2.27334
0.11566	2.45599	2.43222
0.12669	2.6773	2.64673
	--	--
0.12669	2.6773	2.64673
0.136243	3.04276	3.01266
0.145796	3.88934	3.8629
0.155349	4.73536	4.72459
0.164902	3.88932	3.8629
0.174455	3.04279	3.01268
0.184008	2.67738	2.64674
	--	--
0.184008	2.67738	2.64674
0.193935	2.92326	2.89349
0.203863	3.1786	3.15481
0.21379	3.37499	3.3594
0.223718	3.42874	3.42
0.233646	3.31424	3.30931
0.243573	3.08549	3.08082
0.253501	2.79479	2.78713
0.263428	2.42798	2.41378
0.273356	1.88382	1.8584
0.283284	1.39041	1.35487
	--	--
0.283284	1.39041	1.35487
0.293416	1.86834	1.84305
0.303548	2.21482	2.20238
0.313681	2.20425	2.1973
0.323813	2.06852	2.06212
0.333945	1.92179	1.91484
0.344078	1.80418	1.79671
0.35421	1.73005	1.72216
0.364342	1.70482	1.6968
	--	--
0.364342	1.70482	1.6968
0.373797	2.06741	2.06063
0.383252	2.78928	2.78382
0.392707	3.49023	3.48416
0.402162	4.09069	4.08298
0.411617	4.61367	4.60384
0.421071	5.08693	5.07295
0.430526	5.43824	5.4285
	--	--
0.430526	5.43824	5.4285
0.439886	4.81783	4.79827
0.449246	3.77722	3.76347
0.458606	2.91152	2.90393
0.467966	2.32254	2.32318
0.477325	2.11022	2.11565
	--	--
0	3.95124	3.95623
0.00936	3.84075	3.85296
0.01872	3.55044	3.5676
0.02808	3.53993	3.56144
0.037439	4.03309	4.06414
0.046799	4.14074	4.17291
0.056159	3.88545	3.90933
0.065519	3.45912	3.47227
0.074879	3.01975	3.02217
0.084239	2.65794	2.64898
0.093598	2.48495	2.46575
	--	--
0.093598	2.48495	2.46575
0.104629	2.8609	2.84538
0.11566	4.04616	4.03113
0.12669	5.53542	5.519
	--	--
0.12669	5.53542	5.519
0.136243	5.89415	5.87831
0.145796	6.02661	6.00724
0.155349	5.41786	5.37313
0.164902	6.02655	6.00724
0.174455	5.89409	5.87832
0.184008	5.53537	5.51902
	--	--
0.184008	5.53537	5.51902
0.193935	6.56791	6.55207
0.203863	6.71132	6.68867
0.21379	6.51753	6.49897
0.223718	5.88245	5.87462
0.233646	5.30606	5.29594
0.243573	4.82637	4.81759
0.253501	4.44762	4.44311
0.263428	4.17337	4.17376
0.273356	4.00703	4.01086
0.283284	3.95124	3.95623
	--	--
0.283284	3.95124	3.95623
0.293416	4.0814	4.08578
0.303548	4.40984	4.41295
0.313681	4.80231	4.80488
0.323813	5.12902	5.13292
0.333945	5.31946	5.32601
0.344078	5.38709	5.3963
0.35421	5.39219	5.4034
0.364342	5.38746	5.39944
	--	--
0.364342	5.38746	5.39944
0.373797	5.28146	5.2927
0.383252	5.07888	5.07828
0.392707	4.96439	4.94541
0.402162	5.03671	5.00085
0.411617	5.31991	5.27499
0.421071	5.70433	5.66692
0.430526	5.68505	5.64817
	--	--
0.430526	5.68505	5.64817
0.439886	4.89422	4.86921
0.449246	4.01059	3.98201
0.458606	3.22477	3.19968
0.467966	2.68139	2.66043
0.477325	2.48495	2.46575
	--	--
0	3.95126	3.95623
0.00936	4.18822	4.19348
0.01872	4.7923	4.79782
0.02808	5.59637	5.60131
0.037439	6.49735	6.50042
0.046799	7.44103	7.4406
0.056159	8.3944	8.38878
0.065519	9.32656	9.31461
0.074879	10.1855	10.168
0.084239	10.8569	10.8371
0.093598	11.129	11.1097
	--	--
0.093598	11.129	11.1097
0.104629	10.6285	10.5675
0.11566	9.77676	9.6914
0.12669	8.98201	8.95825
	--	--
0.12669	8.98201	8.95825
0.136243	8.11487	8.07953
0.145796	7.0079	6.97274
0.155349	6.77964	6.75827
0.164902	7.00795	6.97274
0.174455	8.11488	8.07952
0.184008	8.98187	8.95827
	--	--
0.184008	8.98187	8.95827
0.193935	8.1153	8.11322
0.203863	7.29758	7.29604
0.21379	6.54924	6.54534
0.223718	6.29772	6.27349
0.233646	5.69914	5.68151
0.243573	5.10762	5.09997
0.253501	4.63369	4.63573
0.263428	4.2805	4.29127
0.273356	4.04284	4.05508
0.283284	3.95126	3.95623
	--	--
0.283284	3.95126	3.95623
0.293416	4.08143	4.08578
0.303548	4.40988	4.41296
0.313681	4.80235	4.80488
0.323813	5.12904	5.13293
0.333945	5.31947	5.32601
0.344078	5.38716	5.39631
0.35421	5.39231	5.40341
0.364342	5.38759	5.39945
	--	--
0.364342	5.38759	5.39945
0.373797	5.55654	5.56707
0.383252	6.06902	6.07777
0.392707	6.81879	6.82758
0.402162	7.21767	7.21335
0.411617	6.89857	6.87874
0.421071	6.46744	6.44638
0.430526	6.47351	6.48395
	--	--
0.430526	6.47351	6.48395
0.439886	7.41949	7.41256
0.449246	8.68902	8.67723
0.458606	9.89196	9.80583
0.467966	10.756	10.6941
0.477325	11.129	11.1097
	--	--
0	3.95132	3.95623
0.00936	4.18833	4.19348
0.01872	4.79249	4.79782
0.02808	5.59659	5.60131
0.037439	6.49759	6.50042
0.046799	7.44127	7.44061
0.056159	8.39465	8.38879
0.065519	9.3268	9.31461
0.074879	10.1858	10.168
0.084239	10.8571	10.8371
0.093598	11.1293	11.1097
	--	--
0.093598	11.1293	11.1097
0.104629	10.7712	10.7579
0.11566	9.94796	9.94072
0.12669	9.05017	8.97768
	--	--
0.12669	9.05017	8.97768
0.136243	8.77793	8.70311
0.145796	8.43707	8.35888
0.155349	8.26404	8.18269
0.164902	8.43704	8.35889
0.174455	8.77781	8.70312
0.184008	9.05007	8.97766
	--	--
0.184008	9.05007	8.97766
0.193935	8.85591	8.79837
0.203863	8.24505	8.21341
0.21379	7.3532	7.32914
0.223718	6.67332	6.67784
0.233646	6.58798	6.60923
0.243573	6.45139	6.48517
0.253501	5.87993	5.91066
0.263428	4.9954	5.01012
0.273356	4.23188	4.23783
0.283284	3.95132	3.95623
	--	--
0.283284	3.95132	3.95623
0.293416	4.14629	4.15899
0.303548	4.80352	4.81973
0.313681	5.78669	5.81167
0.323813	6.87501	6.91244
0.333945	7.95017	8.00548
0.344078	8.87146	8.97187
0.35421	9.42627	9.61526
0.364342	9.57695	9.81598
	--	--
0.364342	9.57695	9.81598
0.373797	9.4962	9.55668
0.383252	9.26005	9.19448
0.392707	8.9471	8.87103
0.402162	8.91871	8.85294
0.411617	8.4592	8.37804
0.421071	7.68058	7.59343
0.430526	7.20023	7.07746
	--	--
0.430526	7.20023	7.07746
0.439886	7.79959	7.69186
0.449246	8.8488	8.74653
0.458606	9.89994	9.88
0.467966	10.796	10.783
0.477325	11.1293	11.1097
