# Supplementary material for: Advancing nonadiabatic molecular dynamics simulations in solids with E(3) equivariant deep neural hamiltonians
Source: Nat Commun. 2025 Feb 27;16:2033. doi: 10.1038/s41467-025-57328-1 (PMC11868637; doi:10.1038/s41467-025-57328-1)
Supplement: Supplementary file 4 — Source Data [file 41467_2025_57328_MOESM4_ESM.zip › FigS2_data.xlsx]

## Sheet: (a) TiO2 Real-time KS energy
Time (fs)	DFT VBM (eV)	DFT CBM (eV)	N2AMD VBM (eV)	N2AMD CBM (eV)
1	-5.79679	-2.46102	-5.79357	-2.45947
2	-5.79173	-2.46596	-5.78875	-2.46438
3	-5.78487	-2.47143	-5.78203	-2.46993
4	-5.77646	-2.47648	-5.77376	-2.47491
5	-5.76683	-2.48064	-5.76392	-2.47885
6	-5.75635	-2.4838	-5.75354	-2.48211
7	-5.74549	-2.48673	-5.7427	-2.48508
8	-5.73459	-2.49309	-5.7319	-2.49183
9	-5.72406	-2.5047	-5.72165	-2.50378
10	-5.71444	-2.51721	-5.71214	-2.51686
11	-5.70599	-2.5285	-5.7037	-2.52863
12	-5.69903	-2.53742	-5.69706	-2.53769
13	-5.69381	-2.5432	-5.69199	-2.54398
14	-5.69039	-2.54544	-5.68871	-2.54679
15	-5.68893	-2.54389	-5.68748	-2.54543
16	-5.68944	-2.53872	-5.68836	-2.54051
17	-5.69173	-2.53027	-5.69084	-2.53202
18	-5.69569	-2.51919	-5.69481	-2.521
19	-5.70085	-2.5066	-5.7001	-2.50834
20	-5.70703	-2.50656	-5.70655	-2.50527
21	-5.7138	-2.51201	-5.71282	-2.5104
22	-5.72083	-2.517	-5.71977	-2.51518
23	-5.72764	-2.52094	-5.72624	-2.51912
24	-5.73398	-2.52356	-5.73265	-2.52165
25	-5.7396	-2.52458	-5.73832	-2.52275
26	-5.74433	-2.52369	-5.7431	-2.52211
27	-5.74799	-2.52072	-5.7467	-2.5193
28	-5.75064	-2.51568	-5.74936	-2.51437
29	-5.7524	-2.50874	-5.75084	-2.5075
30	-5.75354	-2.50029	-5.75243	-2.49889
31	-5.75456	-2.49116	-5.75344	-2.48934
32	-5.75564	-2.48284	-5.75461	-2.48019
33	-5.75728	-2.4775	-5.75639	-2.47416
34	-5.75957	-2.47612	-5.75849	-2.47253
35	-5.76268	-2.47684	-5.76195	-2.4735
36	-5.76661	-2.47821	-5.76563	-2.47516
37	-5.77112	-2.47983	-5.77002	-2.47715
38	-5.77596	-2.48226	-5.77478	-2.48007
39	-5.78087	-2.48631	-5.77899	-2.4847
40	-5.78549	-2.49223	-5.78346	-2.49067
41	-5.78946	-2.49969	-5.78719	-2.49821
42	-5.79242	-2.50783	-5.79008	-2.50624
43	-5.79419	-2.51577	-5.79198	-2.5138
44	-5.79476	-2.52271	-5.79202	-2.5205
45	-5.79416	-2.52796	-5.79178	-2.52567
46	-5.79253	-2.53105	-5.79038	-2.52859
47	-5.7902	-2.53159	-5.78806	-2.5288
48	-5.78742	-2.52956	-5.78513	-2.52658
49	-5.78458	-2.52494	-5.78238	-2.52182
50	-5.78203	-2.51799	-5.78007	-2.51492
51	-5.7799	-2.50899	-5.77802	-2.50617
52	-5.77841	-2.4985	-5.77647	-2.49595
53	-5.77759	-2.4872	-5.77598	-2.4847
54	-5.7774	-2.47584	-5.7761	-2.4734
55	-5.77766	-2.46469	-5.77646	-2.4624
56	-5.77839	-2.45436	-5.77758	-2.45213
57	-5.77902	-2.44557	-5.77795	-2.44382
58	-5.77962	-2.43897	-5.77867	-2.43761
59	-5.77993	-2.43562	-5.77899	-2.43444
60	-5.77974	-2.437	-5.77839	-2.43523
61	-5.77912	-2.44311	-5.7776	-2.44052
62	-5.77794	-2.45231	-5.77657	-2.44884
63	-5.77635	-2.46271	-5.77473	-2.45833
64	-5.7745	-2.47305	-5.77277	-2.46792
65	-5.77249	-2.48262	-5.77032	-2.47657
66	-5.7705	-2.49043	-5.76859	-2.48356
67	-5.76865	-2.49622	-5.76668	-2.48878
68	-5.76706	-2.49961	-5.76511	-2.49205
69	-5.76582	-2.50048	-5.76388	-2.49312
70	-5.76488	-2.4989	-5.76317	-2.49156
71	-5.76429	-2.49511	-5.76281	-2.48808
72	-5.764	-2.48948	-5.7625	-2.48305
73	-5.76399	-2.48264	-5.76261	-2.47654
74	-5.76395	-2.47503	-5.76297	-2.46982
75	-5.76416	-2.46757	-5.76335	-2.46309
76	-5.76439	-2.46098	-5.76377	-2.45737
77	-5.76471	-2.45574	-5.76383	-2.45306
78	-5.7649	-2.45191	-5.76379	-2.45079
79	-5.76498	-2.45133	-5.76391	-2.45316
80	-5.7649	-2.45555	-5.76341	-2.45792
81	-5.76449	-2.46027	-5.76282	-2.46283
82	-5.76375	-2.46458	-5.76186	-2.46731
83	-5.7626	-2.46788	-5.76037	-2.47076
84	-5.76108	-2.46946	-5.75824	-2.47234
85	-5.75918	-2.46877	-5.75581	-2.4717
86	-5.75699	-2.46551	-5.75333	-2.46777
87	-5.75479	-2.4596	-5.7506	-2.46194
88	-5.75274	-2.45149	-5.74832	-2.45342
89	-5.75115	-2.44218	-5.74682	-2.44379
90	-5.7502	-2.43412	-5.74583	-2.43528
91	-5.7501	-2.43103	-5.74564	-2.4319
92	-5.75084	-2.43325	-5.74634	-2.4336
93	-5.75236	-2.43676	-5.74828	-2.43652
94	-5.75443	-2.4396	-5.75069	-2.43904
95	-5.757	-2.44145	-5.75312	-2.4405
96	-5.75971	-2.44347	-5.75593	-2.44232
97	-5.76226	-2.44808	-5.75843	-2.44675
98	-5.76436	-2.45734	-5.76018	-2.45571
99	-5.7658	-2.4708	-5.76195	-2.46913
100	-5.76646	-2.48674	-5.76244	-2.48504
101	-5.76626	-2.5034	-5.76211	-2.5017
102	-5.76532	-2.5195	-5.76075	-2.5179
103	-5.7637	-2.53398	-5.75905	-2.53242
104	-5.76162	-2.54606	-5.75695	-2.54464
105	-5.75937	-2.55499	-5.7546	-2.55359
106	-5.75716	-2.56047	-5.75262	-2.55955
107	-5.75531	-2.56239	-5.75052	-2.56159
108	-5.75394	-2.56072	-5.74926	-2.55994
109	-5.75328	-2.5558	-5.74851	-2.55502
110	-5.75338	-2.54803	-5.74863	-2.54713
111	-5.75425	-2.53818	-5.74927	-2.53737
112	-5.75519	-2.52742	-5.7502	-2.52621
113	-5.75578	-2.51674	-5.75138	-2.51479
114	-5.75612	-2.50649	-5.75156	-2.50436
115	-5.75566	-2.49684	-5.75123	-2.49447
116	-5.75413	-2.48744	-5.75018	-2.48489
117	-5.75144	-2.47842	-5.74796	-2.47605
118	-5.74776	-2.47055	-5.74477	-2.46809
119	-5.74329	-2.46631	-5.74068	-2.46404
120	-5.7384	-2.46876	-5.73609	-2.46701
121	-5.7333	-2.4765	-5.73076	-2.47545
122	-5.72842	-2.48663	-5.72572	-2.48612
123	-5.72373	-2.49697	-5.7209	-2.49664
124	-5.71977	-2.50644	-5.71616	-2.50623
125	-5.7164	-2.51385	-5.71293	-2.51401
126	-5.7138	-2.5191	-5.71015	-2.51916
127	-5.71204	-2.52199	-5.70817	-2.52224
128	-5.71113	-2.52281	-5.70703	-2.52324
129	-5.71118	-2.5221	-5.70689	-2.52284
130	-5.71217	-2.52063	-5.70779	-2.5214
131	-5.7139	-2.51878	-5.70948	-2.51946
132	-5.71644	-2.51726	-5.71225	-2.51811
133	-5.71965	-2.51626	-5.71593	-2.51694
134	-5.7234	-2.51592	-5.7197	-2.51621
135	-5.7273	-2.51631	-5.72372	-2.51672
136	-5.73144	-2.51758	-5.72799	-2.51765
137	-5.73539	-2.51969	-5.73226	-2.5195
138	-5.73901	-2.52245	-5.736	-2.52204
139	-5.742	-2.52544	-5.73878	-2.52474
140	-5.74432	-2.52817	-5.74102	-2.52725
141	-5.74573	-2.52992	-5.74212	-2.52897
142	-5.7462	-2.53011	-5.74229	-2.52898
143	-5.74575	-2.52831	-5.74168	-2.52698
144	-5.74447	-2.52424	-5.74041	-2.52237
145	-5.74261	-2.51806	-5.73812	-2.5159
146	-5.74061	-2.5099	-5.73582	-2.5075
147	-5.73886	-2.50054	-5.73422	-2.49803
148	-5.73766	-2.49158	-5.73314	-2.4888
149	-5.73742	-2.48521	-5.73307	-2.48318
150	-5.73845	-2.48216	-5.73365	-2.48063
151	-5.74069	-2.48096	-5.73567	-2.47957
152	-5.74399	-2.48135	-5.73901	-2.47992
153	-5.74818	-2.48376	-5.74331	-2.482
154	-5.75292	-2.48821	-5.74824	-2.48639
155	-5.75777	-2.49402	-5.75342	-2.49217
156	-5.76241	-2.50063	-5.75832	-2.49854
157	-5.76645	-2.50731	-5.76283	-2.50542
158	-5.76978	-2.51367	-5.76635	-2.51172
159	-5.77234	-2.51941	-5.76928	-2.51758
160	-5.77421	-2.52436	-5.77085	-2.52235
161	-5.77569	-2.52834	-5.77227	-2.52645
162	-5.77686	-2.53094	-5.77311	-2.52935
163	-5.77807	-2.53235	-5.77439	-2.53095
164	-5.77951	-2.5325	-5.77586	-2.53125
165	-5.78132	-2.53147	-5.77771	-2.53022
166	-5.78313	-2.52924	-5.78029	-2.52782
167	-5.78531	-2.52617	-5.78217	-2.52476
168	-5.78781	-2.52264	-5.7847	-2.52121
169	-5.78997	-2.51905	-5.78716	-2.51777
170	-5.79205	-2.51592	-5.78886	-2.51425
171	-5.79378	-2.51368	-5.7904	-2.51182
172	-5.79458	-2.51269	-5.79121	-2.51061
173	-5.79463	-2.51288	-5.79167	-2.51037
174	-5.79383	-2.51374	-5.79112	-2.51097
175	-5.79206	-2.51455	-5.78951	-2.51105
176	-5.78951	-2.51441	-5.78706	-2.5107
177	-5.7863	-2.51253	-5.78366	-2.50884
178	-5.7826	-2.50816	-5.7802	-2.50419
179	-5.77853	-2.50101	-5.7763	-2.49693
180	-5.77467	-2.49093	-5.77242	-2.48679
181	-5.77087	-2.47847	-5.76865	-2.4744
182	-5.76749	-2.46512	-5.76565	-2.46168
183	-5.76477	-2.45795	-5.76303	-2.4567
184	-5.76283	-2.46873	-5.76111	-2.46957
185	-5.76148	-2.48795	-5.75951	-2.48989
186	-5.76075	-2.50756	-5.75868	-2.51034
187	-5.76053	-2.52517	-5.75803	-2.52853
188	-5.76056	-2.53979	-5.75797	-2.54376
189	-5.76079	-2.55084	-5.75814	-2.55514
190	-5.76102	-2.55812	-5.75837	-2.56264
191	-5.76115	-2.56173	-5.7588	-2.56594
192	-5.76127	-2.56157	-5.75894	-2.56561
193	-5.76121	-2.55827	-5.75878	-2.56192
194	-5.76127	-2.55225	-5.75888	-2.55517
195	-5.76128	-2.54433	-5.75908	-2.54649
196	-5.76147	-2.53492	-5.75906	-2.53635
197	-5.76163	-2.52482	-5.75929	-2.52545
198	-5.76193	-2.51457	-5.75955	-2.51449
199	-5.76232	-2.50452	-5.75971	-2.50397

## Sheet: (b) GaAs Real-time KS energy
Time (fs)	DFT				N2AMD
	VBM-2 (eV)	VBM-1 (eV)	VBM (eV)	CBM (eV)	VBM-2 (eV)	VBM-1 (eV)	VBM (eV)	CBM (eV)
1	-3.64458	-3.57544	-3.52949	-2.22354	-3.64477	-3.57631	-3.5298	-2.24064
2	-3.64688	-3.5769	-3.52641	-2.22347	-3.64728	-3.57778	-3.52676	-2.24029
3	-3.64937	-3.57822	-3.52351	-2.22337	-3.64996	-3.5791	-3.52389	-2.23995
4	-3.65201	-3.57939	-3.52077	-2.22335	-3.65279	-3.58028	-3.5212	-2.23967
5	-3.6548	-3.58042	-3.51823	-2.22334	-3.65574	-3.58132	-3.51869	-2.23942
6	-3.65769	-3.58132	-3.51588	-2.22335	-3.6588	-3.58226	-3.51638	-2.23925
7	-3.66066	-3.58211	-3.51374	-2.22333	-3.66193	-3.58309	-3.51427	-2.23914
8	-3.66369	-3.5828	-3.5118	-2.2234	-3.66511	-3.58384	-3.51237	-2.23911
9	-3.66674	-3.58341	-3.51007	-2.22346	-3.66829	-3.5845	-3.51067	-2.23916
10	-3.66978	-3.58395	-3.50854	-2.2236	-3.67145	-3.58511	-3.50919	-2.23929
11	-3.67278	-3.58443	-3.50723	-2.22378	-3.67457	-3.58567	-3.50793	-2.23951
12	-3.67569	-3.58486	-3.50613	-2.22399	-3.6776	-3.58619	-3.50687	-2.2398
13	-3.67852	-3.58526	-3.50525	-2.22427	-3.68053	-3.58667	-3.50604	-2.24019
14	-3.68123	-3.58563	-3.50458	-2.22458	-3.68332	-3.58714	-3.50543	-2.24067
15	-3.68376	-3.58598	-3.50412	-2.22494	-3.68596	-3.5876	-3.50504	-2.24123
16	-3.68612	-3.58633	-3.50389	-2.22536	-3.68839	-3.58805	-3.50487	-2.24188
17	-3.68826	-3.58666	-3.50386	-2.22579	-3.69061	-3.58851	-3.50492	-2.24261
18	-3.69017	-3.587	-3.50404	-2.22625	-3.6926	-3.58896	-3.50519	-2.24343
19	-3.69181	-3.58735	-3.50442	-2.2267	-3.69433	-3.58943	-3.50567	-2.24432
20	-3.69318	-3.58771	-3.50502	-2.22727	-3.69577	-3.58991	-3.50637	-2.24532
21	-3.69424	-3.5881	-3.50581	-2.22788	-3.69691	-3.5904	-3.50727	-2.24637
22	-3.69497	-3.58849	-3.50681	-2.22847	-3.69773	-3.59093	-3.50838	-2.24754
23	-3.69537	-3.5889	-3.50799	-2.22913	-3.6982	-3.59147	-3.50969	-2.24869
24	-3.69543	-3.58933	-3.50937	-2.2299	-3.69833	-3.59203	-3.51119	-2.24994
25	-3.69511	-3.58979	-3.51093	-2.23069	-3.69809	-3.59261	-3.51288	-2.25126
26	-3.6944	-3.59027	-3.51266	-2.23146	-3.69747	-3.59322	-3.51476	-2.25261
27	-3.69331	-3.59078	-3.51455	-2.23227	-3.69648	-3.59386	-3.51681	-2.25403
28	-3.69183	-3.59132	-3.51662	-2.23318	-3.69509	-3.59452	-3.51903	-2.25545
29	-3.68995	-3.59191	-3.51884	-2.23407	-3.6933	-3.59521	-3.52141	-2.25688
30	-3.68768	-3.59253	-3.52121	-2.23496	-3.69112	-3.59592	-3.52394	-2.25839
31	-3.68501	-3.59318	-3.52372	-2.23593	-3.68855	-3.59667	-3.52662	-2.25988
32	-3.68196	-3.59387	-3.52637	-2.23687	-3.6856	-3.59745	-3.52945	-2.26143
33	-3.67852	-3.5946	-3.52913	-2.23788	-3.68226	-3.59825	-3.53239	-2.26296
34	-3.67473	-3.59537	-3.53202	-2.23889	-3.67855	-3.59909	-3.53544	-2.26448
35	-3.67059	-3.59618	-3.535	-2.23983	-3.67449	-3.59996	-3.5386	-2.26601
36	-3.66611	-3.59704	-3.53807	-2.24084	-3.67009	-3.60087	-3.54185	-2.26758
37	-3.66131	-3.59796	-3.54122	-2.24176	-3.66537	-3.60181	-3.54518	-2.26905
38	-3.65624	-3.59894	-3.54443	-2.24279	-3.66036	-3.60281	-3.54857	-2.27057
39	-3.6509	-3.59998	-3.54768	-2.24385	-3.65507	-3.60385	-3.552	-2.27205
40	-3.64535	-3.60106	-3.55098	-2.24483	-3.64955	-3.60494	-3.55546	-2.27352
41	-3.63962	-3.60219	-3.5543	-2.24584	-3.64385	-3.60607	-3.55892	-2.27495
42	-3.63379	-3.60334	-3.55757	-2.24683	-3.63803	-3.60722	-3.56234	-2.27642
43	-3.62799	-3.60442	-3.5608	-2.24706	-3.63221	-3.60834	-3.56571	-2.27781
44	-3.6225	-3.60524	-3.56394	-2.24801	-3.62661	-3.60925	-3.56897	-2.27919
45	-3.61805	-3.60513	-3.5669	-2.24894	-3.6219	-3.60941	-3.57204	-2.28054
46	-3.61594	-3.60292	-3.56961	-2.24994	-3.61945	-3.60754	-3.57483	-2.28193
47	-3.61622	-3.59877	-3.57187	-2.25087	-3.61962	-3.60354	-3.57712	-2.28323
48	-3.61773	-3.5943	-3.57327	-2.25171	-3.62113	-3.59916	-3.57847	-2.28452
49	-3.61986	-3.59097	-3.57297	-2.25264	-3.62326	-3.59599	-3.578	-2.28579
50	-3.62234	-3.5898	-3.57023	-2.25349	-3.62579	-3.59498	-3.57505	-2.2871
51	-3.62511	-3.59039	-3.56553	-2.25439	-3.6286	-3.59562	-3.57021	-2.28833
52	-3.62811	-3.59183	-3.55987	-2.25522	-3.63168	-3.59703	-3.56446	-2.2896
53	-3.6313	-3.59359	-3.55381	-2.25598	-3.63494	-3.59871	-3.55834	-2.29087
54	-3.63468	-3.59546	-3.54762	-2.25679	-3.63839	-3.60049	-3.55209	-2.29216
55	-3.63818	-3.59736	-3.54145	-2.25756	-3.64197	-3.60226	-3.54585	-2.29346
56	-3.64179	-3.59926	-3.53533	-2.25835	-3.64565	-3.60403	-3.53968	-2.29473
57	-3.64547	-3.60113	-3.52934	-2.25907	-3.6494	-3.60577	-3.53363	-2.29604
58	-3.64921	-3.60298	-3.52352	-2.25972	-3.65319	-3.60749	-3.52773	-2.29731
59	-3.65296	-3.60483	-3.51788	-2.26039	-3.65701	-3.6092	-3.52203	-2.29866
60	-3.6567	-3.60666	-3.51246	-2.26099	-3.6608	-3.6109	-3.51653	-2.29998
61	-3.66042	-3.60849	-3.50726	-2.26161	-3.66458	-3.6126	-3.51126	-2.30131
62	-3.6641	-3.61032	-3.5023	-2.26214	-3.6683	-3.6143	-3.50625	-2.30268
63	-3.66771	-3.61213	-3.49761	-2.26269	-3.67195	-3.616	-3.50149	-2.30403
64	-3.67124	-3.61396	-3.49318	-2.26324	-3.67551	-3.61773	-3.497	-2.30534
65	-3.67467	-3.61581	-3.48904	-2.26373	-3.67896	-3.61947	-3.4928	-2.30671
66	-3.67796	-3.61765	-3.48517	-2.26423	-3.68229	-3.62122	-3.48888	-2.30806
67	-3.68113	-3.61949	-3.4816	-2.26467	-3.68549	-3.62299	-3.48526	-2.30941
68	-3.68415	-3.62134	-3.47832	-2.26511	-3.68853	-3.62477	-3.48194	-2.31072
69	-3.68701	-3.6232	-3.47536	-2.2655	-3.6914	-3.62656	-3.47893	-2.31204
70	-3.6897	-3.62506	-3.47269	-2.26589	-3.69408	-3.62837	-3.47621	-2.31334
71	-3.6922	-3.62692	-3.47032	-2.26627	-3.69658	-3.63019	-3.47382	-2.31462
72	-3.69448	-3.62878	-3.46825	-2.26656	-3.69888	-3.63202	-3.47172	-2.31594
73	-3.69655	-3.63063	-3.46648	-2.26682	-3.70096	-3.63384	-3.46993	-2.3172
74	-3.69841	-3.63248	-3.465	-2.26712	-3.70282	-3.63567	-3.46845	-2.31849
75	-3.70002	-3.6343	-3.46383	-2.26746	-3.70445	-3.63748	-3.46727	-2.31974
76	-3.70139	-3.6361	-3.46293	-2.2677	-3.70582	-3.63929	-3.46638	-2.321
77	-3.70251	-3.63787	-3.46232	-2.26783	-3.70695	-3.64108	-3.46579	-2.32226
78	-3.70337	-3.6396	-3.46199	-2.26805	-3.70783	-3.64284	-3.4655	-2.32353
79	-3.70397	-3.64129	-3.46193	-2.2682	-3.70844	-3.64458	-3.46549	-2.32476
80	-3.70429	-3.64295	-3.46215	-2.26833	-3.70879	-3.64628	-3.46576	-2.32603
81	-3.70435	-3.64454	-3.46263	-2.26845	-3.70887	-3.64794	-3.4663	-2.32729
82	-3.70415	-3.64608	-3.46337	-2.26856	-3.70868	-3.64955	-3.46711	-2.32847
83	-3.70366	-3.64756	-3.46436	-2.26863	-3.70821	-3.65109	-3.46818	-2.32973
84	-3.70291	-3.64895	-3.46559	-2.26875	-3.70748	-3.65259	-3.46951	-2.33085
85	-3.70188	-3.65027	-3.46706	-2.2688	-3.70647	-3.654	-3.47108	-2.33195
86	-3.70059	-3.65149	-3.46876	-2.26883	-3.70519	-3.65534	-3.47291	-2.33301
87	-3.69903	-3.65262	-3.47068	-2.26879	-3.70367	-3.6566	-3.47497	-2.33399
88	-3.69723	-3.65366	-3.47283	-2.26874	-3.70188	-3.65776	-3.47726	-2.33491
89	-3.69517	-3.65457	-3.47518	-2.26862	-3.69984	-3.65881	-3.47976	-2.3358
90	-3.69291	-3.65536	-3.47775	-2.26841	-3.69757	-3.65976	-3.48248	-2.3365
91	-3.69042	-3.656	-3.48052	-2.26825	-3.69508	-3.66057	-3.48541	-2.33711
92	-3.68774	-3.65651	-3.48347	-2.268	-3.69239	-3.66126	-3.48854	-2.33762
93	-3.68492	-3.65681	-3.48661	-2.26775	-3.68952	-3.66178	-3.49186	-2.33798
94	-3.68198	-3.65688	-3.48992	-2.26743	-3.68652	-3.6621	-3.49536	-2.33817
95	-3.67899	-3.65669	-3.4934	-2.26705	-3.68344	-3.66219	-3.49903	-2.33825
96	-3.67606	-3.65613	-3.49704	-2.26665	-3.68037	-3.66196	-3.50288	-2.3381
97	-3.67331	-3.65511	-3.50082	-2.2662	-3.67746	-3.66129	-3.50689	-2.33789
98	-3.67087	-3.65349	-3.50475	-2.26575	-3.67487	-3.66001	-3.51105	-2.33747
99	-3.66883	-3.6512	-3.50885	-2.26524	-3.67276	-3.65797	-3.51535	-2.33685

## Sheet: (c) GaAs NAC
Time (fs)	DFT NAC (eV)			N2AMD NAC (eV)
	VBM-2, VBM-1	VBM-2, VBM	VBM-1, VBM	VBM-2, VBM-1	VBM-2, VBM	VBM-1, VBM
1	0.0276305	0.0038469	0.00551197	0.0274893	0.00359832	0.00620834
2	0.0267871	0.00352435	0.00505192	0.0264825	0.00328377	0.00563078
3	0.0258083	0.0032488	0.00485569	0.0253276	0.00301129	0.00531895
4	0.0245549	0.00301941	0.00465996	0.0240471	0.00278477	0.00498987
5	0.0231803	0.00277025	0.00450581	0.022611	0.00256	0.00483277
6	0.0218475	0.00259972	0.00435537	0.0211938	0.00238198	0.00467879
7	0.0203693	0.00244782	0.00429472	0.0197672	0.00220589	0.00448029
8	0.0190343	0.00229548	0.004214	0.018377	0.00207206	0.00444173
9	0.0176142	0.00218456	0.00417231	0.0170602	0.00195897	0.00433748
10	0.0163832	0.00205571	0.00411667	0.015828	0.00183862	0.00426421
11	0.0152395	0.00200468	0.00412159	0.0146167	0.00175695	0.00426809
12	0.0140134	0.00188761	0.00414754	0.0135568	0.00167321	0.00429134
13	0.0130511	0.00182266	0.00418957	0.0125299	0.00163154	0.00422799
14	0.0120424	0.00180523	0.00423285	0.0115939	0.00156578	0.00429644
15	0.0110892	0.0017813	0.00430325	0.0107402	0.00153894	0.00433229
16	0.0103457	0.00171894	0.00428129	0.00996292	0.0015157	0.00435889
17	0.00957664	0.00171575	0.00442291	0.00923697	0.00152464	0.00444655
18	0.00881722	0.00169735	0.00456372	0.00857049	0.00149106	0.00457584
19	0.00821664	0.00169475	0.00469815	0.00795654	0.0015369	0.00467028
20	0.0075821	0.00175895	0.00482185	0.0073617	0.00155826	0.00478759
21	0.00711443	0.00175951	0.00503797	0.00684681	0.00157938	0.0049195
22	0.00654656	0.00183391	0.00519616	0.00637698	0.00162035	0.00513041
23	0.00599288	0.00188478	0.00537626	0.00591084	0.00169336	0.00531395
24	0.00559933	0.0019505	0.00564927	0.00545511	0.00176112	0.00555564
25	0.00510019	0.00201063	0.00591944	0.00505062	0.00187499	0.0058176
26	0.00470976	0.00216822	0.00620745	0.00465586	0.00196396	0.00607016
27	0.00434435	0.0022738	0.00660452	0.00424906	0.00211169	0.00638504
28	0.00388439	0.00242309	0.00699808	0.00388175	0.00225996	0.0068162
29	0.00348908	0.00263953	0.00743124	0.00350684	0.00246896	0.00721313
30	0.00305989	0.00284572	0.00793588	0.00311705	0.00268781	0.00768433
31	0.00255236	0.00308829	0.00849485	0.00267764	0.00294529	0.00820342
32	0.00211307	0.00342975	0.00910649	0.00221961	0.00328878	0.00881769
33	0.00146581	0.00382826	0.00978601	0.00169349	0.00363817	0.00948992
34	0.000807748	0.0043041	0.0105248	0.00113727	0.00411401	0.0102685
35	6.67452e-05	0.00484162	0.0113808	0.00031904	0.0046683	0.0111146
36	0.00114863	0.00554387	0.0123022	0.000607743	0.00540761	0.0120551
37	0.00258324	0.00640272	0.0132095	0.00188372	0.00631747	0.0131184
38	0.00457607	0.00759204	0.014213	0.00367775	0.00744277	0.0143077
39	0.00766497	0.00911766	0.0153014	0.00651262	0.0089636	0.0154708
40	0.0128295	0.0110553	0.0162466	0.0108122	0.0110453	0.0166348
41	0.0213207	0.0139572	0.016911	0.0185529	0.0138782	0.0175989
42	0.0381823	0.0180203	0.0167492	0.0333731	0.0181222	0.017934
43	0.073745	0.0240652	0.0147302	0.0656721	0.0243383	0.0163795
44	0.144808	0.0327144	0.00747994	0.136645	0.0336315	0.00971174
45	0.200582	0.0412787	0.0104791	0.210717	0.0438326	0.0083531
46	0.13856	0.0456999	0.0413427	0.152471	0.0492991	0.0415195
47	0.0618101	0.0457575	0.0875797	0.0651154	0.049258	0.0907224
48	0.0193673	0.0428824	0.144757	0.0180684	0.0456082	0.147676
49	0.00490401	0.0364717	0.158654	0.00750108	0.037982	0.155755
50	0.0180228	0.0280225	0.111564	0.0206313	0.0287681	0.106656
51	0.0234252	0.0207775	0.06571	0.0258131	0.0212234	0.0626352
52	0.0252307	0.015768	0.0395739	0.0270415	0.0159498	0.0376818
53	0.0249728	0.0122606	0.0252593	0.0264224	0.01244	0.0242274
54	0.0238673	0.00985682	0.0171579	0.0249437	0.00993804	0.0164741
55	0.0224684	0.00812822	0.0122679	0.0229382	0.00814905	0.0118418
56	0.0206455	0.00674895	0.0090554	0.0209705	0.00683997	0.00880225
57	0.0189917	0.00574448	0.00697351	0.018973	0.0057941	0.00684809
58	0.0173092	0.00497535	0.00555177	0.0170983	0.00504535	0.00537439
59	0.0156357	0.00436201	0.00441578	0.0153772	0.00441892	0.00435259
60	0.0141764	0.0039079	0.0036679	0.0137725	0.00395092	0.0035954
61	0.0127351	0.00349478	0.00300728	0.0124342	0.00355929	0.00300905
62	0.011626	0.00314411	0.00259552	0.0112101	0.00323369	0.00257848
63	0.0104551	0.00288841	0.00220334	0.0100164	0.00299986	0.00222681
64	0.0094578	0.0027162	0.00185981	0.0090729	0.00275995	0.0019062
65	0.00858398	0.00248363	0.00166256	0.00817578	0.00261619	0.00169832
66	0.00766626	0.00233803	0.00144852	0.00739443	0.00243231	0.00149586
67	0.00688574	0.002234	0.00125074	0.00667703	0.00231305	0.00133339
68	0.00629443	0.00206432	0.0011393	0.00602774	0.00219568	0.00118249
69	0.00569773	0.001991	0.000989633	0.00542172	0.00212212	0.00108277
70	0.00498475	0.00190136	0.000898891	0.00488039	0.00202313	0.000975149
71	0.00450962	0.00182497	0.000830429	0.00438433	0.00195375	0.000893809
72	0.0039105	0.00177609	0.000747874	0.0039392	0.00189183	0.00081197
73	0.00337061	0.00170888	0.000681075	0.00344703	0.00183089	0.000760235
74	0.00284197	0.00162579	0.000641335	0.00304722	0.00176951	0.00069758
75	0.00252889	0.00159242	0.000580474	0.00258161	0.0017413	0.000652649
76	0.00202303	0.0015388	0.000546753	0.00219156	0.00167601	0.000611214
77	0.00153203	0.00148142	0.000547379	0.00175996	0.00163561	0.000602244
78	0.00100938	0.00143482	0.000513385	0.00134569	0.00159469	0.000548621
79	0.000465479	0.00138663	0.000511783	0.000926303	0.00154834	0.000528986
80	6.90816e-05	0.00133279	0.000499539	0.000404097	0.00151876	0.000531422
81	0.000693932	0.00128892	0.000521546	7.15813e-05	0.00146496	0.000519667
82	0.00141269	0.00124511	0.000550471	0.000652163	0.0014231	0.0005052
83	0.00209336	0.00120285	0.000539573	0.00126974	0.00137705	0.000531643
84	0.00290615	0.0011683	0.000570351	0.00200137	0.00134035	0.000531836
85	0.00405345	0.00113013	0.000597675	0.00286672	0.00129787	0.000562303
86	0.00511249	0.00103669	0.000661704	0.00389403	0.00123981	0.000589342
87	0.00670608	0.000969314	0.000740989	0.00515208	0.00117914	0.000638456
88	0.00839213	0.000919368	0.000775574	0.00677375	0.00113697	0.000682003
89	0.0108347	0.0008464	0.000863741	0.00879546	0.00107495	0.000735058
90	0.0139852	0.000769359	0.000968426	0.0113954	0.000984304	0.000797602
91	0.0181903	0.000652469	0.00101109	0.0149418	0.000915117	0.000903161
92	0.0232454	0.00054905	0.00115186	0.0199337	0.000822735	0.000987675
93	0.030565	0.000396251	0.00125128	0.0267653	0.000701109	0.00110964
94	0.0400588	0.000236042	0.0013984	0.0365408	0.000560082	0.0012452
95	0.0523708	3.0603e-05	0.00152375	0.0505324	0.000369915	0.00136556
96	0.0658374	0.000252131	0.00164121	0.0685073	0.000114189	0.00149771
97	0.0773628	0.000615576	0.00166388	0.0868416	0.000222509	0.00160586
98	0.0809831	0.000980687	0.00168859	0.0968057	0.000612918	0.00165848
99	0.074711	0.00142986	0.00166562	0.090458	0.00106399	0.00163877

## Sheet: (d) TiO2 orbital energy
index	N2AMD Orbital Energy (eV)		DFT Orbital Energy (eV)
	VBM	CBM	VBM	CBM
1	-5.79357	-2.45947	-5.79679	-2.46102
2	-5.78875	-2.46438	-5.79173	-2.46596
3	-5.78203	-2.46993	-5.78487	-2.47143
4	-5.77376	-2.47491	-5.77646	-2.47648
5	-5.76392	-2.47885	-5.76683	-2.48064
6	-5.75354	-2.48211	-5.75635	-2.4838
7	-5.7427	-2.48508	-5.74549	-2.48673
8	-5.7319	-2.49183	-5.73459	-2.49309
9	-5.72165	-2.50378	-5.72406	-2.5047
10	-5.71214	-2.51686	-5.71444	-2.51721
11	-5.7037	-2.52863	-5.70599	-2.5285
12	-5.69706	-2.53769	-5.69903	-2.53742
13	-5.69199	-2.54398	-5.69381	-2.5432
14	-5.68871	-2.54679	-5.69039	-2.54544
15	-5.68748	-2.54543	-5.68893	-2.54389
16	-5.68836	-2.54051	-5.68944	-2.53872
17	-5.69084	-2.53202	-5.69173	-2.53027
18	-5.69481	-2.521	-5.69569	-2.51919
19	-5.7001	-2.50834	-5.70085	-2.5066
20	-5.70655	-2.50527	-5.70703	-2.50656
21	-5.71282	-2.5104	-5.7138	-2.51201
22	-5.71977	-2.51518	-5.72083	-2.517
23	-5.72624	-2.51912	-5.72764	-2.52094
24	-5.73265	-2.52165	-5.73398	-2.52356
25	-5.73832	-2.52275	-5.7396	-2.52458
26	-5.7431	-2.52211	-5.74433	-2.52369
27	-5.7467	-2.5193	-5.74799	-2.52072
28	-5.74936	-2.51437	-5.75064	-2.51568
29	-5.75084	-2.5075	-5.7524	-2.50874
30	-5.75243	-2.49889	-5.75354	-2.50029
31	-5.75344	-2.48934	-5.75456	-2.49116
32	-5.75461	-2.48019	-5.75564	-2.48284
33	-5.75639	-2.47416	-5.75728	-2.4775
34	-5.75849	-2.47253	-5.75957	-2.47612
35	-5.76195	-2.4735	-5.76268	-2.47684
36	-5.76563	-2.47516	-5.76661	-2.47821
37	-5.77002	-2.47715	-5.77112	-2.47983
38	-5.77478	-2.48007	-5.77596	-2.48226
39	-5.77899	-2.4847	-5.78087	-2.48631
40	-5.78346	-2.49067	-5.78549	-2.49223
41	-5.78719	-2.49821	-5.78946	-2.49969
42	-5.79008	-2.50624	-5.79242	-2.50783
43	-5.79198	-2.5138	-5.79419	-2.51577
44	-5.79202	-2.5205	-5.79476	-2.52271
45	-5.79178	-2.52567	-5.79416	-2.52796
46	-5.79038	-2.52859	-5.79253	-2.53105
47	-5.78806	-2.5288	-5.7902	-2.53159
48	-5.78513	-2.52658	-5.78742	-2.52956
49	-5.78238	-2.52182	-5.78458	-2.52494
50	-5.78007	-2.51492	-5.78203	-2.51799
51	-5.77802	-2.50617	-5.7799	-2.50899
52	-5.77647	-2.49595	-5.77841	-2.4985
53	-5.77598	-2.4847	-5.77759	-2.4872
54	-5.7761	-2.4734	-5.7774	-2.47584
55	-5.77646	-2.4624	-5.77766	-2.46469
56	-5.77758	-2.45213	-5.77839	-2.45436
57	-5.77795	-2.44382	-5.77902	-2.44557
58	-5.77867	-2.43761	-5.77962	-2.43897
59	-5.77899	-2.43444	-5.77993	-2.43562
60	-5.77839	-2.43523	-5.77974	-2.437
61	-5.7776	-2.44052	-5.77912	-2.44311
62	-5.77657	-2.44884	-5.77794	-2.45231
63	-5.77473	-2.45833	-5.77635	-2.46271
64	-5.77277	-2.46792	-5.7745	-2.47305
65	-5.77032	-2.47657	-5.77249	-2.48262
66	-5.76859	-2.48356	-5.7705	-2.49043
67	-5.76668	-2.48878	-5.76865	-2.49622
68	-5.76511	-2.49205	-5.76706	-2.49961
69	-5.76388	-2.49312	-5.76582	-2.50048
70	-5.76317	-2.49156	-5.76488	-2.4989
71	-5.76281	-2.48808	-5.76429	-2.49511
72	-5.7625	-2.48305	-5.764	-2.48948
73	-5.76261	-2.47654	-5.76399	-2.48264
74	-5.76297	-2.46982	-5.76395	-2.47503
75	-5.76335	-2.46309	-5.76416	-2.46757
76	-5.76377	-2.45737	-5.76439	-2.46098
77	-5.76383	-2.45306	-5.76471	-2.45574
78	-5.76379	-2.45079	-5.7649	-2.45191
79	-5.76391	-2.45316	-5.76498	-2.45133
80	-5.76341	-2.45792	-5.7649	-2.45555
81	-5.76282	-2.46283	-5.76449	-2.46027
82	-5.76186	-2.46731	-5.76375	-2.46458
83	-5.76037	-2.47076	-5.7626	-2.46788
84	-5.75824	-2.47234	-5.76108	-2.46946
85	-5.75581	-2.4717	-5.75918	-2.46877
86	-5.75333	-2.46777	-5.75699	-2.46551
87	-5.7506	-2.46194	-5.75479	-2.4596
88	-5.74832	-2.45342	-5.75274	-2.45149
89	-5.74682	-2.44379	-5.75115	-2.44218
90	-5.74583	-2.43528	-5.7502	-2.43412
91	-5.74564	-2.4319	-5.7501	-2.43103
92	-5.74634	-2.4336	-5.75084	-2.43325
93	-5.74828	-2.43652	-5.75236	-2.43676
94	-5.75069	-2.43904	-5.75443	-2.4396
95	-5.75312	-2.4405	-5.757	-2.44145
96	-5.75593	-2.44232	-5.75971	-2.44347
97	-5.75843	-2.44675	-5.76226	-2.44808
98	-5.76018	-2.45571	-5.76436	-2.45734
99	-5.76195	-2.46913	-5.7658	-2.4708
100	-5.76244	-2.48504	-5.76646	-2.48674
101	-5.76211	-2.5017	-5.76626	-2.5034
102	-5.76075	-2.5179	-5.76532	-2.5195
103	-5.75905	-2.53242	-5.7637	-2.53398
104	-5.75695	-2.54464	-5.76162	-2.54606
105	-5.7546	-2.55359	-5.75937	-2.55499
106	-5.75262	-2.55955	-5.75716	-2.56047
107	-5.75052	-2.56159	-5.75531	-2.56239
108	-5.74926	-2.55994	-5.75394	-2.56072
109	-5.74851	-2.55502	-5.75328	-2.5558
110	-5.74863	-2.54713	-5.75338	-2.54803
111	-5.74927	-2.53737	-5.75425	-2.53818
112	-5.7502	-2.52621	-5.75519	-2.52742
113	-5.75138	-2.51479	-5.75578	-2.51674
114	-5.75156	-2.50436	-5.75612	-2.50649
115	-5.75123	-2.49447	-5.75566	-2.49684
116	-5.75018	-2.48489	-5.75413	-2.48744
117	-5.74796	-2.47605	-5.75144	-2.47842
118	-5.74477	-2.46809	-5.74776	-2.47055
119	-5.74068	-2.46404	-5.74329	-2.46631
120	-5.73609	-2.46701	-5.7384	-2.46876
121	-5.73076	-2.47545	-5.7333	-2.4765
122	-5.72572	-2.48612	-5.72842	-2.48663
123	-5.7209	-2.49664	-5.72373	-2.49697
124	-5.71616	-2.50623	-5.71977	-2.50644
125	-5.71293	-2.51401	-5.7164	-2.51385
126	-5.71015	-2.51916	-5.7138	-2.5191
127	-5.70817	-2.52224	-5.71204	-2.52199
128	-5.70703	-2.52324	-5.71113	-2.52281
129	-5.70689	-2.52284	-5.71118	-2.5221
130	-5.70779	-2.5214	-5.71217	-2.52063
131	-5.70948	-2.51946	-5.7139	-2.51878
132	-5.71225	-2.51811	-5.71644	-2.51726
133	-5.71593	-2.51694	-5.71965	-2.51626
134	-5.7197	-2.51621	-5.7234	-2.51592
135	-5.72372	-2.51672	-5.7273	-2.51631
136	-5.72799	-2.51765	-5.73144	-2.51758
137	-5.73226	-2.5195	-5.73539	-2.51969
138	-5.736	-2.52204	-5.73901	-2.52245
139	-5.73878	-2.52474	-5.742	-2.52544
140	-5.74102	-2.52725	-5.74432	-2.52817
141	-5.74212	-2.52897	-5.74573	-2.52992
142	-5.74229	-2.52898	-5.7462	-2.53011
143	-5.74168	-2.52698	-5.74575	-2.52831
144	-5.74041	-2.52237	-5.74447	-2.52424
145	-5.73812	-2.5159	-5.74261	-2.51806
146	-5.73582	-2.5075	-5.74061	-2.5099
147	-5.73422	-2.49803	-5.73886	-2.50054
148	-5.73314	-2.4888	-5.73766	-2.49158
149	-5.73307	-2.48318	-5.73742	-2.48521
150	-5.73365	-2.48063	-5.73845	-2.48216
151	-5.73567	-2.47957	-5.74069	-2.48096
152	-5.73901	-2.47992	-5.74399	-2.48135
153	-5.74331	-2.482	-5.74818	-2.48376
154	-5.74824	-2.48639	-5.75292	-2.48821
155	-5.75342	-2.49217	-5.75777	-2.49402
156	-5.75832	-2.49854	-5.76241	-2.50063
157	-5.76283	-2.50542	-5.76645	-2.50731
158	-5.76635	-2.51172	-5.76978	-2.51367
159	-5.76928	-2.51758	-5.77234	-2.51941
160	-5.77085	-2.52235	-5.77421	-2.52436
161	-5.77227	-2.52645	-5.77569	-2.52834
162	-5.77311	-2.52935	-5.77686	-2.53094
163	-5.77439	-2.53095	-5.77807	-2.53235
164	-5.77586	-2.53125	-5.77951	-2.5325
165	-5.77771	-2.53022	-5.78132	-2.53147
166	-5.78029	-2.52782	-5.78313	-2.52924
167	-5.78217	-2.52476	-5.78531	-2.52617
168	-5.7847	-2.52121	-5.78781	-2.52264
169	-5.78716	-2.51777	-5.78997	-2.51905
170	-5.78886	-2.51425	-5.79205	-2.51592
171	-5.7904	-2.51182	-5.79378	-2.51368
172	-5.79121	-2.51061	-5.79458	-2.51269
173	-5.79167	-2.51037	-5.79463	-2.51288
174	-5.79112	-2.51097	-5.79383	-2.51374
175	-5.78951	-2.51105	-5.79206	-2.51455
176	-5.78706	-2.5107	-5.78951	-2.51441
177	-5.78366	-2.50884	-5.7863	-2.51253
178	-5.7802	-2.50419	-5.7826	-2.50816
179	-5.7763	-2.49693	-5.77853	-2.50101
180	-5.77242	-2.48679	-5.77467	-2.49093
181	-5.76865	-2.4744	-5.77087	-2.47847
182	-5.76565	-2.46168	-5.76749	-2.46512
183	-5.76303	-2.4567	-5.76477	-2.45795
184	-5.76111	-2.46957	-5.76283	-2.46873
185	-5.75951	-2.48989	-5.76148	-2.48795
186	-5.75868	-2.51034	-5.76075	-2.50756
187	-5.75803	-2.52853	-5.76053	-2.52517
188	-5.75797	-2.54376	-5.76056	-2.53979
189	-5.75814	-2.55514	-5.76079	-2.55084
190	-5.75837	-2.56264	-5.76102	-2.55812
191	-5.7588	-2.56594	-5.76115	-2.56173
192	-5.75894	-2.56561	-5.76127	-2.56157
193	-5.75878	-2.56192	-5.76121	-2.55827
194	-5.75888	-2.55517	-5.76127	-2.55225
195	-5.75908	-2.54649	-5.76128	-2.54433
196	-5.75906	-2.53635	-5.76147	-2.53492
197	-5.75929	-2.52545	-5.76163	-2.52482
198	-5.75955	-2.51449	-5.76193	-2.51457
199	-5.75971	-2.50397	-5.76232	-2.50452

## Sheet: (e) TiO2 NAC
index	N2AMD NAC (eV)	DFT NAC (eV)
1	0.000659912	0.000634287
2	0.00069752	0.000674179
3	0.000716347	0.00069154
4	0.000712749	0.000687179
5	0.000684427	0.000668262
6	0.000615557	0.000608932
7	0.000425929	0.000424197
8	0.00016465	0.000144984
9	2.30264e-05	4.28796e-05
10	0.000122308	0.000147169
11	0.000186838	0.000207782
12	0.000221396	0.000246857
13	0.000235986	0.00027149
14	0.000239855	0.000268046
15	0.000213683	0.000245732
16	0.000174155	0.000204746
17	0.000100337	0.000139773
18	3.92751e-05	5.90382e-05
19	8.73313e-05	8.90246e-05
20	0.000236591	0.000252985
21	0.000305378	0.000326267
22	0.000369222	0.000402227
23	0.000445316	0.00047414
24	0.000512874	0.000547479
25	0.000588187	0.000617247
26	0.000650137	0.000682646
27	0.000718889	0.000746006
28	0.000773201	0.000802561
29	0.00082185	0.000858622
30	0.000868628	0.000894747
31	0.000889226	0.000909712
32	0.000854413	0.000858127
33	0.000741668	0.000744935
34	0.000650507	0.000664785
35	0.000642477	0.000662303
36	0.000709211	0.000717562
37	0.000781857	0.000786492
38	0.000827532	0.000821138
39	0.000794064	0.000797703
40	0.000720099	0.000719723
41	0.000600056	0.00059872
42	0.000466407	0.000462795
43	0.000336202	0.000319478
44	0.000186722	0.000181939
45	5.42634e-05	4.53496e-05
46	7.52161e-05	8.16961e-05
47	0.000194815	0.000205019
48	0.000302794	0.00031739
49	0.000412607	0.000420881
50	0.000502665	0.000505259
51	0.00057491	0.000577347
52	0.00062792	0.000628578
53	0.000664224	0.000657471
54	0.000670403	0.000666809
55	0.000668783	0.000655645
56	0.000631724	0.000628298
57	0.000599226	0.000592925
58	0.000540873	0.000528535
59	0.000436733	0.000423878
60	0.000262906	0.000246281
61	7.60609e-05	5.5149e-05
62	8.94928e-05	0.000109392
63	0.000232532	0.000244485
64	0.000346518	0.000344475
65	0.000428873	0.000432588
66	0.000487627	0.000492574
67	0.000534832	0.000540657
68	0.000571315	0.000575123
69	0.000593181	0.000593352
70	0.000610639	0.000605384
71	0.000603654	0.000606188
72	0.000593616	0.000593154
73	0.000567201	0.000566299
74	0.000506729	0.000514057
75	0.000412992	0.000445531
76	0.000293694	0.000354767
77	6.96501e-05	0.000232095
78	0.000289522	0.000131727
79	0.000515439	0.000495523
80	0.000519479	0.000544124
81	0.000487186	0.000514684
82	0.000454364	0.000482886
83	0.000436146	0.000474043
84	0.000450509	0.000473547
85	0.00047385	0.000501789
86	0.00051927	0.000544646
87	0.000592125	0.000613411
88	0.000682027	0.000698123
89	0.000756833	0.000775729
90	0.000738958	0.000762745
91	0.000629227	0.000653339
92	0.000494587	0.000524614
93	0.000408132	0.000441084
94	0.000321526	0.000360259
95	0.00021572	0.00025909
96	7.14318e-05	0.000107752
97	7.62615e-05	3.80595e-05
98	0.000167347	0.000140615
99	0.000196683	0.000174623
100	0.000178817	0.000157738
101	0.000126447	0.000100859
102	5.34285e-05	3.89891e-05
103	2.38625e-05	4.19468e-05
104	0.000120493	0.000134598
105	0.000227729	0.000240207
106	0.000333012	0.00034006
107	0.000439763	0.000446717
108	0.000550744	0.00055179
109	0.000647379	0.000654424
110	0.000758009	0.0007573
111	0.000858258	0.000849965
112	0.000948849	0.000937459
113	0.00100554	0.000994358
114	0.00104358	0.00102714
115	0.00105156	0.0010262
116	0.00102313	0.000996723
117	0.000937309	0.00090525
118	0.000701539	0.000698102
119	0.000403447	0.000405624
120	0.00017819	0.000180741
121	9.32938e-05	8.57661e-05
122	5.35415e-05	5.28603e-05
123	4.92051e-05	3.88844e-05
124	4.76808e-05	3.05549e-05
125	4.07425e-05	2.88993e-05
126	3.49162e-05	1.80166e-05
127	2.10431e-05	7.85946e-06
128	8.64777e-06	1.39881e-06
129	9.77293e-06	9.67419e-06
130	3.23504e-05	3.34752e-05
131	7.00492e-05	6.15482e-05
132	0.000106807	0.000100809
133	0.000167038	0.000152867
134	0.000221418	0.000220352
135	0.000299168	0.000289526
136	0.000374097	0.000361755
137	0.000432223	0.000423352
138	0.000484042	0.000480016
139	0.000521857	0.000517058
140	0.000537844	0.000528588
141	0.000539019	0.000527644
142	0.000523637	0.000510887
143	0.000484025	0.000475868
144	0.000439891	0.000422041
145	0.000364626	0.000343897
146	0.000242591	0.000216173
147	1.4753e-05	1.5039e-05
148	0.000475456	0.000409111
149	0.00090097	0.000792428
150	0.00105396	0.000967859
151	0.00101264	0.000946853
152	0.000888911	0.000847238
153	0.000759281	0.000733832
154	0.000654694	0.000654664
155	0.000603611	0.000600585
156	0.000575262	0.000576359
157	0.000552066	0.000559932
158	0.000546292	0.000552845
159	0.000546335	0.000546488
160	0.000540468	0.000545096
161	0.000545661	0.000544657
162	0.000542659	0.000541377
163	0.000532088	0.000531468
164	0.000512918	0.000513258
165	0.000489776	0.000498029
166	0.000465837	0.000462316
167	0.000409722	0.000420213
168	0.000372612	0.00037233
169	0.000315489	0.000316502
170	0.000270802	0.000260831
171	0.000206492	0.000204836
172	0.000152548	0.000162752
173	0.000115452	0.000118571
174	7.26499e-05	7.91496e-05
175	4.95511e-05	5.39823e-05
176	3.05105e-05	3.8367e-05
177	1.93104e-05	3.01463e-05
178	5.55171e-06	2.26691e-05
179	2.76867e-06	2.02589e-05
180	1.51666e-05	1.63862e-05
181	5.74795e-05	6.07395e-06
182	0.000140617	6.89389e-05
183	0.000148005	9.54374e-05
184	3.06051e-05	1.14227e-05
185	6.88249e-05	8.05671e-05
186	0.000140716	0.000153064
187	0.000196557	0.00020551
188	0.000241552	0.000249337
189	0.000278854	0.000284515
190	0.000303637	0.000311049
191	0.00031484	0.000324385
192	0.000326015	0.000329024
193	0.000331558	0.000333686
194	0.000322531	0.000336348
195	0.000321188	0.000331801
196	0.00032602	0.000335628
197	0.000341941	0.000354792
198	0.000379196	0.000392375
199	0.000450695	0.000462245
