# Supplementary material for: Advancing nonadiabatic molecular dynamics simulations in solids with E(3) equivariant deep neural hamiltonians
Source: Nat Commun. 2025 Feb 27;16:2033. doi: 10.1038/s41467-025-57328-1 (PMC11868637; doi:10.1038/s41467-025-57328-1)
Supplement: Supplementary file 4 — Source Data [file 41467_2025_57328_MOESM4_ESM.zip › FigS4_data.xlsx]

## Sheet: (a) Orbital energy
Time (fs)	VBM (eV)				CBM (eV)
	N2AMD	KRR	MLP	DFT	N2AMD	KRR	MLP	DFT
1	-5.39195	-5.39191	-5.39198	-5.3919	-4.22762	-4.22876	-4.22889	-4.22877
2	-5.39237	-5.41576	-5.39244	-5.3922	-4.22569	-4.2424	-4.22463	-4.22659
3	-5.39311	-5.43694	-5.39295	-5.39281	-4.22391	-4.25334	-4.22046	-4.22429
4	-5.39416	-5.45641	-5.39346	-5.39373	-4.22189	-4.26258	-4.21638	-4.22191
5	-5.39547	-5.47154	-5.39417	-5.39495	-4.21978	-4.26893	-4.21264	-4.21948
6	-5.39715	-5.48118	-5.39512	-5.39645	-4.21773	-4.27192	-4.2089	-4.21706
7	-5.39907	-5.48672	-5.39631	-5.39821	-4.21569	-4.27266	-4.20543	-4.2147
8	-5.40125	-5.49148	-5.39759	-5.40023	-4.21376	-4.27314	-4.20242	-4.21242
9	-5.40364	-5.49511	-5.39915	-5.40248	-4.2119	-4.27242	-4.19991	-4.2103
10	-5.40626	-5.49823	-5.40118	-5.40494	-4.21025	-4.27125	-4.19762	-4.20836
11	-5.40905	-5.50088	-5.4036	-5.40759	-4.20871	-4.27008	-4.19584	-4.20661
12	-5.412	-5.50193	-5.40621	-5.4104	-4.20744	-4.26751	-4.19456	-4.20507
13	-5.41509	-5.49911	-5.40907	-5.41333	-4.20634	-4.26203	-4.19386	-4.20372
14	-5.41827	-5.4946	-5.41223	-5.41637	-4.20542	-4.25531	-4.19359	-4.20256
15	-5.42154	-5.48836	-5.41589	-5.41951	-4.20465	-4.24713	-4.19374	-4.20156
16	-5.42482	-5.48059	-5.41915	-5.4227	-4.20403	-4.23887	-4.19369	-4.20071
17	-5.42813	-5.47379	-5.4225	-5.42592	-4.20346	-4.23169	-4.19376	-4.19996
18	-5.43138	-5.46725	-5.42633	-5.42916	-4.20299	-4.22486	-4.19417	-4.19932
19	-5.43479	-5.45978	-5.43029	-5.43238	-4.20288	-4.2176	-4.19497	-4.19873
20	-5.43804	-5.45029	-5.43446	-5.43556	-4.20254	-4.20874	-4.19616	-4.1982
21	-5.44119	-5.43871	-5.43871	-5.43868	-4.20219	-4.19772	-4.19779	-4.1977
22	-5.44422	-5.43998	-5.44264	-5.4417	-4.20184	-4.19774	-4.19941	-4.19719
23	-5.44711	-5.43983	-5.44645	-5.4446	-4.20146	-4.19664	-4.20129	-4.19669
24	-5.44985	-5.4386	-5.45004	-5.44737	-4.20103	-4.19475	-4.20255	-4.19617
25	-5.45242	-5.43552	-5.45327	-5.44995	-4.20054	-4.19098	-4.20294	-4.19561
26	-5.45473	-5.43235	-5.45554	-5.45234	-4.19999	-4.18745	-4.20292	-4.19501
27	-5.4568	-5.42874	-5.45867	-5.45451	-4.19937	-4.18346	-4.20293	-4.19438
28	-5.4586	-5.42517	-5.46173	-5.45643	-4.19867	-4.17962	-4.20299	-4.19369
29	-5.46002	-5.42126	-5.46395	-5.4581	-4.19783	-4.17533	-4.20222	-4.19296
30	-5.4612	-5.41811	-5.46586	-5.45947	-4.19703	-4.17147	-4.20131	-4.19218
31	-5.46203	-5.41559	-5.46741	-5.46054	-4.19609	-4.16799	-4.20034	-4.19138
32	-5.46262	-5.41416	-5.46828	-5.4613	-4.19507	-4.16542	-4.19936	-4.19054
33	-5.46284	-5.41407	-5.4688	-5.46172	-4.19406	-4.16409	-4.19829	-4.18969
34	-5.46271	-5.4159	-5.46886	-5.46181	-4.19311	-4.16434	-4.19706	-4.18886
35	-5.46233	-5.41808	-5.46832	-5.46158	-4.19218	-4.16501	-4.19571	-4.1881
36	-5.46145	-5.4212	-5.46735	-5.461	-4.19122	-4.16664	-4.19438	-4.18743
37	-5.46036	-5.42521	-5.46599	-5.4601	-4.1906	-4.16902	-4.19313	-4.18693
38	-5.45897	-5.4306	-5.46376	-5.4589	-4.19013	-4.1724	-4.19202	-4.18665
39	-5.4572	-5.43762	-5.4609	-5.45739	-4.18974	-4.17709	-4.191	-4.18662
40	-5.4553	-5.44479	-5.45756	-5.45562	-4.18966	-4.18163	-4.18954	-4.18687
41	-5.45315	-5.45351	-5.45361	-5.45359	-4.18971	-4.18736	-4.1875	-4.18741
42	-5.45071	-5.44066	-5.44909	-5.45134	-4.19004	-4.18034	-4.18545	-4.18822
43	-5.44812	-5.42867	-5.44428	-5.44889	-4.19062	-4.17406	-4.18356	-4.18927
44	-5.44531	-5.41762	-5.43909	-5.44623	-4.19135	-4.16853	-4.18155	-4.1905
45	-5.44233	-5.40789	-5.43388	-5.4434	-4.19226	-4.16402	-4.17981	-4.1919
46	-5.43922	-5.39922	-5.42898	-5.44042	-4.19329	-4.16072	-4.17871	-4.19341
47	-5.43599	-5.39137	-5.42446	-5.43727	-4.19442	-4.15819	-4.17822	-4.19499
48	-5.4326	-5.38375	-5.42024	-5.43399	-4.1957	-4.1561	-4.17825	-4.19662
49	-5.42915	-5.3761	-5.41637	-5.4306	-4.19698	-4.15428	-4.17893	-4.19828
50	-5.42565	-5.37027	-5.41238	-5.42708	-4.19839	-4.15396	-4.17993	-4.19995
51	-5.422	-5.36804	-5.40755	-5.42343	-4.19974	-4.15652	-4.18096	-4.20155
52	-5.41825	-5.36597	-5.40318	-5.41966	-4.20114	-4.15934	-4.18245	-4.20312
53	-5.41443	-5.36408	-5.39901	-5.41578	-4.20247	-4.16237	-4.18429	-4.20463
54	-5.41058	-5.36304	-5.3954	-5.4118	-4.20379	-4.16607	-4.18669	-4.20607
55	-5.40656	-5.36365	-5.39214	-5.40772	-4.20504	-4.17106	-4.18972	-4.20742
56	-5.40251	-5.3653	-5.38908	-5.40353	-4.20633	-4.17684	-4.19269	-4.20867
57	-5.39841	-5.36682	-5.38662	-5.39926	-4.20747	-4.1827	-4.19618	-4.20981
58	-5.39437	-5.36951	-5.38471	-5.39493	-4.20872	-4.18956	-4.20007	-4.21087
59	-5.39019	-5.37361	-5.38329	-5.39056	-4.20984	-4.19758	-4.20431	-4.21183
60	-5.38601	-5.3776	-5.38239	-5.38617	-4.21089	-4.20548	-4.2088	-4.21271
61	-5.38184	-5.38176	-5.38181	-5.38178	-4.21187	-4.21346	-4.21356	-4.21349
62	-5.37766	-5.37826	-5.38071	-5.37744	-4.21278	-4.21195	-4.21845	-4.21419
63	-5.37359	-5.37581	-5.37904	-5.37318	-4.21364	-4.21124	-4.22291	-4.21482
64	-5.36966	-5.37343	-5.37677	-5.36903	-4.21439	-4.21028	-4.22665	-4.21537
65	-5.36586	-5.37071	-5.37421	-5.36503	-4.21507	-4.20932	-4.2297	-4.21586
66	-5.36224	-5.36745	-5.37235	-5.36121	-4.21569	-4.20813	-4.23246	-4.21627
67	-5.35882	-5.36372	-5.37037	-5.35761	-4.21625	-4.20661	-4.23476	-4.21664
68	-5.3556	-5.36096	-5.36817	-5.35427	-4.21677	-4.20597	-4.23658	-4.21698
69	-5.3527	-5.35919	-5.36663	-5.35124	-4.21724	-4.20595	-4.23822	-4.21731
70	-5.35011	-5.35856	-5.3651	-5.34854	-4.21766	-4.20695	-4.23922	-4.21762
71	-5.34784	-5.35813	-5.36467	-5.34618	-4.21803	-4.20819	-4.24006	-4.2179
72	-5.34594	-5.35729	-5.36506	-5.34422	-4.21836	-4.20936	-4.24051	-4.21816
73	-5.34435	-5.35573	-5.36548	-5.34268	-4.21861	-4.21007	-4.24052	-4.2184
74	-5.34317	-5.35387	-5.36536	-5.34155	-4.21883	-4.21061	-4.23986	-4.21861
75	-5.3424	-5.35172	-5.36444	-5.34086	-4.21886	-4.21104	-4.23844	-4.21878
76	-5.34217	-5.34986	-5.36298	-5.34063	-4.21901	-4.21165	-4.23646	-4.2189
77	-5.3423	-5.3478	-5.36172	-5.34085	-4.21899	-4.21196	-4.2345	-4.21896
78	-5.34285	-5.34661	-5.35925	-5.34151	-4.21888	-4.21303	-4.23133	-4.21894
79	-5.34377	-5.34518	-5.35602	-5.34261	-4.21867	-4.21395	-4.22819	-4.21882
80	-5.34513	-5.34554	-5.3514	-5.34414	-4.21836	-4.21609	-4.22332	-4.2186
81	-5.34692	-5.34605	-5.34608	-5.34606	-4.21788	-4.21823	-4.21832	-4.21826
82	-5.34905	-5.34247	-5.33964	-5.34836	-4.21733	-4.21	-4.21316	-4.21778
83	-5.35152	-5.33879	-5.33404	-5.35102	-4.21664	-4.20207	-4.20918	-4.21716
84	-5.35429	-5.33562	-5.3281	-5.35401	-4.21583	-4.19457	-4.20549	-4.2164
85	-5.35735	-5.33332	-5.32007	-5.3573	-4.21488	-4.18791	-4.20097	-4.21547
86	-5.36066	-5.33343	-5.31676	-5.36083	-4.2138	-4.18329	-4.19876	-4.21438
87	-5.36425	-5.33333	-5.31509	-5.36456	-4.21256	-4.17876	-4.19695	-4.21313
88	-5.36795	-5.33404	-5.31215	-5.36849	-4.21121	-4.17516	-4.19426	-4.21173
89	-5.37179	-5.33569	-5.31023	-5.37256	-4.20975	-4.17254	-4.19153	-4.21019
90	-5.37566	-5.3383	-5.30998	-5.37671	-4.20786	-4.17071	-4.18912	-4.20851
91	-5.37973	-5.34186	-5.31153	-5.38092	-4.20612	-4.1697	-4.18712	-4.20671
92	-5.3837	-5.34602	-5.3163	-5.38514	-4.20438	-4.16922	-4.18645	-4.20479
93	-5.38773	-5.35092	-5.3235	-5.38936	-4.20261	-4.16914	-4.18643	-4.2028
94	-5.39184	-5.35589	-5.33302	-5.3935	-4.20073	-4.16904	-4.18686	-4.20072
95	-5.39575	-5.361	-5.34446	-5.39756	-4.1988	-4.16862	-4.1876	-4.19859
96	-5.3996	-5.36639	-5.35767	-5.40151	-4.197	-4.16815	-4.18859	-4.19641
97	-5.40328	-5.37423	-5.37096	-5.40531	-4.19505	-4.16948	-4.18836	-4.19419
98	-5.40669	-5.38322	-5.38488	-5.40892	-4.19299	-4.17171	-4.18851	-4.19191
99	-5.40989	-5.39302	-5.39866	-5.41232	-4.19095	-4.17439	-4.18853	-4.18957
100	-5.41296	-5.40484	-5.40882	-5.41551	-4.18895	-4.17887	-4.18677	-4.18721
101	-5.41577	-5.41839	-5.41843	-5.41843	-4.18676	-4.18478	-4.1848	-4.1848
102	-5.41839	-5.41744	-5.42657	-5.42109	-4.18468	-4.18296	-4.18232	-4.18235
103	-5.42066	-5.41698	-5.43185	-5.42345	-4.18247	-4.18179	-4.17854	-4.17986
104	-5.42276	-5.41756	-5.43765	-5.42552	-4.18037	-4.18151	-4.17505	-4.17735
105	-5.42451	-5.41895	-5.44158	-5.42725	-4.1782	-4.18196	-4.17143	-4.17483
106	-5.42583	-5.42025	-5.44214	-5.42865	-4.17578	-4.18269	-4.1668	-4.1723
107	-5.42694	-5.42166	-5.44136	-5.4297	-4.17358	-4.18358	-4.1619	-4.16979
108	-5.4277	-5.42285	-5.43919	-5.43038	-4.17131	-4.18436	-4.15705	-4.16731
109	-5.42818	-5.42223	-5.43625	-5.43067	-4.16917	-4.18385	-4.15255	-4.16488
110	-5.42812	-5.42181	-5.43458	-5.43059	-4.16691	-4.18357	-4.15004	-4.16254
111	-5.4277	-5.42093	-5.43312	-5.4301	-4.16483	-4.18313	-4.14834	-4.16032
112	-5.42691	-5.41985	-5.43337	-5.42923	-4.16286	-4.18231	-4.14826	-4.15825
113	-5.42558	-5.41846	-5.43174	-5.42794	-4.16109	-4.1813	-4.14824	-4.15638
114	-5.42398	-5.41643	-5.43243	-5.42626	-4.15946	-4.17976	-4.1507	-4.15478
115	-5.42199	-5.41396	-5.43319	-5.42417	-4.15815	-4.17774	-4.15391	-4.15351
116	-5.41966	-5.41178	-5.43315	-5.42169	-4.15709	-4.17589	-4.15729	-4.15278
117	-5.41689	-5.41013	-5.43018	-5.41884	-4.15649	-4.17438	-4.15984	-4.15329
118	-5.41377	-5.40828	-5.42533	-5.41562	-4.15693	-4.17265	-4.16204	-4.15589
119	-5.41032	-5.40603	-5.41888	-5.41206	-4.15934	-4.17032	-4.16369	-4.15945
120	-5.40654	-5.40461	-5.41178	-5.40817	-4.16304	-4.1685	-4.16539	-4.16331
121	-5.40245	-5.40396	-5.40395	-5.40397	-4.16716	-4.16732	-4.16727	-4.1673
122	-5.39814	-5.39971	-5.39568	-5.39947	-4.17173	-4.1728	-4.16919	-4.17141
123	-5.39348	-5.39473	-5.38916	-5.39474	-4.17619	-4.17733	-4.17228	-4.17557
124	-5.38865	-5.3891	-5.38256	-5.38979	-4.18068	-4.18107	-4.17549	-4.17978
125	-5.3835	-5.38336	-5.37664	-5.38466	-4.18488	-4.1843	-4.17866	-4.184
126	-5.37818	-5.37671	-5.37175	-5.37937	-4.18932	-4.18664	-4.18257	-4.18822
127	-5.37293	-5.36724	-5.36897	-5.37397	-4.19402	-4.18744	-4.18858	-4.19241
128	-5.36748	-5.3574	-5.36595	-5.36849	-4.19838	-4.18805	-4.1944	-4.19655
129	-5.36207	-5.3479	-5.3627	-5.36297	-4.20268	-4.18868	-4.19993	-4.2006
130	-5.35672	-5.33907	-5.35912	-5.35744	-4.20691	-4.18955	-4.20517	-4.20453
131	-5.35132	-5.33152	-5.35564	-5.35195	-4.2109	-4.19102	-4.21011	-4.20832
132	-5.34598	-5.32549	-5.35213	-5.34651	-4.21469	-4.19328	-4.21462	-4.21193
133	-5.34075	-5.3206	-5.34903	-5.34118	-4.21826	-4.19572	-4.2189	-4.21533
134	-5.33564	-5.31708	-5.34624	-5.33597	-4.22157	-4.19872	-4.22299	-4.21848
135	-5.33088	-5.31427	-5.34466	-5.33093	-4.22471	-4.20229	-4.22749	-4.22139
136	-5.32616	-5.31122	-5.34013	-5.32609	-4.2275	-4.20573	-4.23021	-4.22401
137	-5.32163	-5.30841	-5.33412	-5.32148	-4.22988	-4.20938	-4.23135	-4.22632
138	-5.31735	-5.30627	-5.32802	-5.3171	-4.23203	-4.21384	-4.23226	-4.22829
139	-5.31333	-5.30483	-5.32199	-5.31299	-4.23363	-4.21911	-4.23293	-4.2299
140	-5.30951	-5.30451	-5.31435	-5.30918	-4.23445	-4.22502	-4.23276	-4.23115
141	-5.30608	-5.30565	-5.30566	-5.30568	-4.23529	-4.23195	-4.23197	-4.232
142	-5.303	-5.30119	-5.29765	-5.30251	-4.23575	-4.22756	-4.23115	-4.23247
143	-5.30028	-5.2981	-5.2922	-5.29968	-4.23581	-4.22394	-4.23076	-4.23252
144	-5.29796	-5.2973	-5.28795	-5.29721	-4.23546	-4.22197	-4.23048	-4.23218
145	-5.29595	-5.29748	-5.28487	-5.29514	-4.23479	-4.2209	-4.23028	-4.23147
146	-5.29444	-5.29813	-5.28285	-5.29344	-4.23403	-4.2205	-4.23009	-4.23041
147	-5.29319	-5.29906	-5.28193	-5.29212	-4.23251	-4.22037	-4.22992	-4.22901
148	-5.29241	-5.29959	-5.28212	-5.29118	-4.23073	-4.22003	-4.22985	-4.2274
149	-5.29194	-5.29964	-5.28159	-5.29065	-4.22884	-4.21943	-4.22999	-4.22572
150	-5.29182	-5.29963	-5.2822	-5.29048	-4.22705	-4.21856	-4.22998	-4.22421
151	-5.29206	-5.30081	-5.28186	-5.29068	-4.22555	-4.21885	-4.22922	-4.22315
152	-5.29274	-5.30247	-5.2832	-5.29126	-4.22457	-4.21927	-4.22864	-4.22255
153	-5.29367	-5.30425	-5.28565	-5.29218	-4.22398	-4.2195	-4.22815	-4.22221
154	-5.29495	-5.30662	-5.28872	-5.29343	-4.22362	-4.2202	-4.22764	-4.22192
155	-5.29649	-5.30793	-5.29201	-5.29497	-4.22331	-4.21989	-4.22687	-4.22158
156	-5.29838	-5.30857	-5.29436	-5.29681	-4.22301	-4.21894	-4.22544	-4.22112
157	-5.30026	-5.30916	-5.29577	-5.29888	-4.22229	-4.21825	-4.2233	-4.22052
158	-5.30255	-5.30912	-5.2982	-5.30118	-4.22202	-4.2174	-4.22135	-4.21977
159	-5.305	-5.30878	-5.30154	-5.30368	-4.22118	-4.21659	-4.21965	-4.21888
160	-5.30769	-5.3085	-5.30535	-5.30634	-4.22012	-4.21601	-4.21814	-4.21782
161	-5.31035	-5.30913	-5.30909	-5.30913	-4.21902	-4.21661	-4.2166	-4.21662
162	-5.31308	-5.30827	-5.3102	-5.31202	-4.21776	-4.21351	-4.21391	-4.21528
163	-5.31587	-5.30749	-5.31158	-5.31497	-4.21636	-4.21054	-4.21153	-4.21383
164	-5.31866	-5.30603	-5.31348	-5.31792	-4.21484	-4.2072	-4.20944	-4.21225
165	-5.32155	-5.30457	-5.31574	-5.32088	-4.21325	-4.20401	-4.20768	-4.21057
166	-5.32433	-5.30299	-5.31828	-5.32379	-4.21155	-4.20069	-4.20627	-4.20885
167	-5.32696	-5.30102	-5.32041	-5.32663	-4.20981	-4.19677	-4.20499	-4.20712
168	-5.32966	-5.29943	-5.32294	-5.32935	-4.20814	-4.19323	-4.20434	-4.20552
169	-5.33203	-5.29739	-5.32579	-5.33196	-4.20668	-4.18952	-4.20419	-4.20425
170	-5.33425	-5.29696	-5.32878	-5.33441	-4.20551	-4.18736	-4.20453	-4.2036
171	-5.33629	-5.29631	-5.33142	-5.3367	-4.20492	-4.18504	-4.20495	-4.20373
172	-5.33815	-5.29611	-5.33359	-5.33879	-4.20495	-4.18317	-4.20528	-4.20447
173	-5.33981	-5.29688	-5.33565	-5.3407	-4.20546	-4.18201	-4.20571	-4.20556
174	-5.34128	-5.29928	-5.33778	-5.34241	-4.2063	-4.18227	-4.20616	-4.2068
175	-5.34248	-5.30338	-5.3397	-5.3439	-4.20709	-4.18396	-4.20677	-4.20807
176	-5.34348	-5.30841	-5.34137	-5.34517	-4.20797	-4.18656	-4.20752	-4.20933
177	-5.34429	-5.31486	-5.34262	-5.34623	-4.20886	-4.19065	-4.20842	-4.21052
178	-5.34486	-5.32228	-5.34384	-5.34704	-4.20963	-4.19579	-4.20951	-4.21161
179	-5.34523	-5.32968	-5.34506	-5.34763	-4.21025	-4.20098	-4.2108	-4.21257
180	-5.34537	-5.33845	-5.34672	-5.348	-4.21088	-4.20715	-4.21248	-4.2134
181	-5.34532	-5.34808	-5.34808	-5.34813	-4.21138	-4.21403	-4.21405	-4.21407
182	-5.34513	-5.34162	-5.34927	-5.34807	-4.21178	-4.20972	-4.21555	-4.21459
183	-5.3447	-5.33592	-5.35026	-5.34777	-4.21187	-4.20586	-4.21688	-4.21493
184	-5.34403	-5.3306	-5.35105	-5.34725	-4.2118	-4.20235	-4.21792	-4.2151
185	-5.34295	-5.3259	-5.35142	-5.3465	-4.21163	-4.19943	-4.2186	-4.21509
186	-5.34191	-5.32267	-5.35125	-5.34554	-4.21135	-4.1977	-4.21896	-4.21493
187	-5.34062	-5.32069	-5.3506	-5.34438	-4.21108	-4.19722	-4.21919	-4.21462
188	-5.33917	-5.32104	-5.34874	-5.343	-4.2107	-4.19831	-4.21813	-4.21418
189	-5.33746	-5.3221	-5.34637	-5.34141	-4.21014	-4.19998	-4.21671	-4.21362
190	-5.33562	-5.32324	-5.3437	-5.33962	-4.20962	-4.20176	-4.21517	-4.21295
191	-5.33359	-5.32508	-5.34077	-5.33762	-4.20904	-4.20417	-4.21359	-4.2122
192	-5.33142	-5.32619	-5.33768	-5.33542	-4.20853	-4.20624	-4.21216	-4.21137
193	-5.32906	-5.32607	-5.33452	-5.33304	-4.20791	-4.20754	-4.21082	-4.21052
194	-5.32658	-5.3254	-5.33129	-5.33047	-4.20735	-4.20842	-4.20942	-4.20965
195	-5.32379	-5.32532	-5.32797	-5.3277	-4.20635	-4.20971	-4.20787	-4.20876
196	-5.32091	-5.32441	-5.32467	-5.32477	-4.20555	-4.21021	-4.20656	-4.20785
197	-5.31793	-5.32235	-5.3214	-5.32168	-4.20492	-4.2098	-4.20562	-4.20695
198	-5.31489	-5.31947	-5.31812	-5.3184	-4.20456	-4.20872	-4.20485	-4.20602
199	-5.31166	-5.31603	-5.31475	-5.31501	-4.20398	-4.20729	-4.20425	-4.20508
200	-5.30819	-5.31281	-5.31126	-5.31148	-4.2032	-4.20604	-4.20365	-4.20413
201	-5.30472	-5.30787	-5.30778	-5.30783	-4.20245	-4.20318	-4.20312	-4.20314
202	-5.30119	-5.31549	-5.30426	-5.30405	-4.20166	-4.21318	-4.20282	-4.2021
203	-5.29752	-5.32248	-5.30067	-5.3002	-4.20082	-4.22279	-4.20244	-4.20104
204	-5.29376	-5.32963	-5.29705	-5.29628	-4.20003	-4.23254	-4.20202	-4.19995
205	-5.28996	-5.3361	-5.29328	-5.29228	-4.1991	-4.24185	-4.20149	-4.19881
206	-5.28617	-5.34126	-5.28951	-5.28826	-4.19814	-4.25006	-4.20111	-4.19766
207	-5.2823	-5.34449	-5.28574	-5.2842	-4.19715	-4.25678	-4.20094	-4.19647
208	-5.27839	-5.34545	-5.28192	-5.28014	-4.19613	-4.2614	-4.20086	-4.19529
209	-5.27437	-5.34448	-5.27802	-5.27609	-4.19507	-4.26436	-4.20083	-4.19414
210	-5.27055	-5.34017	-5.27411	-5.27208	-4.1941	-4.26406	-4.20071	-4.19302
211	-5.26678	-5.33409	-5.27023	-5.26813	-4.19312	-4.26192	-4.20044	-4.192
212	-5.26296	-5.32716	-5.26633	-5.26424	-4.192	-4.25909	-4.20025	-4.19112
213	-5.25921	-5.31978	-5.26248	-5.26045	-4.19123	-4.25562	-4.19995	-4.19046
214	-5.2556	-5.31216	-5.25877	-5.25676	-4.19074	-4.25187	-4.19984	-4.19019
215	-5.25212	-5.30347	-5.25543	-5.25323	-4.1905	-4.24732	-4.2003	-4.19055
216	-5.24878	-5.29394	-5.25209	-5.24983	-4.19088	-4.24218	-4.20089	-4.19185
217	-5.24558	-5.28326	-5.24878	-5.24659	-4.19221	-4.23604	-4.20144	-4.1942
218	-5.24256	-5.27212	-5.24563	-5.24351	-4.19457	-4.22963	-4.20265	-4.19735
219	-5.2397	-5.26056	-5.24222	-5.24063	-4.19768	-4.22304	-4.20451	-4.20092
220	-5.23698	-5.249	-5.23884	-5.23794	-4.20104	-4.21648	-4.20636	-4.2046
221	-5.23452	-5.2355	-5.23541	-5.23545	-4.20453	-4.20828	-4.20821	-4.20824
222	-5.2323	-5.2354	-5.23197	-5.23319	-4.20794	-4.21105	-4.21	-4.21173
223	-5.23029	-5.23548	-5.2286	-5.23114	-4.21103	-4.21386	-4.21177	-4.21501
224	-5.22846	-5.23496	-5.22533	-5.22932	-4.21394	-4.2161	-4.21338	-4.21803
225	-5.2269	-5.23549	-5.22216	-5.22773	-4.21652	-4.21884	-4.21588	-4.22077
226	-5.22548	-5.23781	-5.21924	-5.22636	-4.21877	-4.22301	-4.21841	-4.22322
227	-5.22428	-5.23849	-5.2166	-5.22521	-4.22086	-4.22624	-4.22105	-4.22537
228	-5.22331	-5.23793	-5.2146	-5.22429	-4.22225	-4.22828	-4.22326	-4.22721
229	-5.22261	-5.23587	-5.21327	-5.2236	-4.22372	-4.2288	-4.22504	-4.22875
230	-5.22213	-5.23264	-5.21315	-5.22313	-4.22491	-4.22776	-4.22685	-4.23004
231	-5.22169	-5.22952	-5.21364	-5.22288	-4.22563	-4.22657	-4.22834	-4.2311
232	-5.22163	-5.22703	-5.21458	-5.22283	-4.22633	-4.22577	-4.22948	-4.23194
233	-5.22177	-5.22553	-5.21507	-5.22298	-4.22688	-4.22544	-4.2313	-4.23263
234	-5.2221	-5.22281	-5.21598	-5.22333	-4.22731	-4.22363	-4.23306	-4.23322
235	-5.22256	-5.22211	-5.21709	-5.22387	-4.22764	-4.22345	-4.23412	-4.23374
236	-5.22328	-5.22234	-5.21857	-5.2246	-4.22819	-4.224	-4.23495	-4.2342
237	-5.22411	-5.22168	-5.2204	-5.2255	-4.22838	-4.22416	-4.23554	-4.23455
238	-5.22514	-5.2226	-5.22249	-5.22657	-4.2287	-4.22559	-4.23578	-4.23475
239	-5.22634	-5.22453	-5.22492	-5.2278	-4.22888	-4.22777	-4.23567	-4.23478
240	-5.22771	-5.22708	-5.22755	-5.22919	-4.22883	-4.23038	-4.23524	-4.23459
241	-5.22921	-5.23069	-5.23072	-5.23072	-4.22861	-4.23412	-4.23418	-4.23416
242	-5.23104	-5.22609	-5.23367	-5.23238	-4.22848	-4.22626	-4.23289	-4.23345
243	-5.23279	-5.22229	-5.2363	-5.23416	-4.22779	-4.21931	-4.23104	-4.2325
244	-5.23471	-5.21893	-5.23875	-5.23606	-4.22691	-4.21271	-4.22893	-4.23128
245	-5.23667	-5.21543	-5.24113	-5.23807	-4.2257	-4.20598	-4.22656	-4.22981
246	-5.23878	-5.21413	-5.24323	-5.24015	-4.22437	-4.20116	-4.22416	-4.22808
247	-5.2409	-5.21321	-5.24538	-5.2423	-4.22273	-4.19677	-4.22158	-4.22612
248	-5.2431	-5.21284	-5.2476	-5.24451	-4.22088	-4.19285	-4.21887	-4.22392
249	-5.24539	-5.2136	-5.24982	-5.24677	-4.21884	-4.18974	-4.21612	-4.22153
250	-5.24769	-5.21555	-5.25155	-5.24906	-4.21697	-4.1875	-4.21343	-4.21895
251	-5.24999	-5.21779	-5.25337	-5.25136	-4.21462	-4.18545	-4.21048	-4.21619
252	-5.25233	-5.22073	-5.25516	-5.25365	-4.2121	-4.18391	-4.20748	-4.21328
253	-5.2546	-5.22517	-5.25698	-5.25594	-4.20949	-4.18354	-4.20439	-4.21024
254	-5.25683	-5.23023	-5.25894	-5.25819	-4.20679	-4.18359	-4.20126	-4.2071
255	-5.25895	-5.23538	-5.26094	-5.26039	-4.20401	-4.18365	-4.19839	-4.20385
256	-5.26089	-5.2403	-5.26284	-5.26251	-4.20075	-4.18324	-4.19585	-4.20055
257	-5.26301	-5.24655	-5.26477	-5.26455	-4.19819	-4.1839	-4.19353	-4.19722
258	-5.26495	-5.25273	-5.26663	-5.26647	-4.19552	-4.18443	-4.1913	-4.1939
259	-5.26671	-5.26022	-5.26825	-5.26827	-4.19287	-4.18577	-4.189	-4.19067
260	-5.26848	-5.26669	-5.26982	-5.26996	-4.19064	-4.18606	-4.18675	-4.1876
261	-5.26995	-5.27145	-5.27133	-5.27149	-4.18836	-4.18479	-4.18472	-4.1848
262	-5.27129	-5.26556	-5.27273	-5.27284	-4.18613	-4.18	-4.18286	-4.18232
263	-5.27238	-5.26024	-5.27404	-5.27402	-4.18418	-4.17577	-4.18117	-4.18018
264	-5.27329	-5.2559	-5.27515	-5.27501	-4.1824	-4.17241	-4.17958	-4.17834
265	-5.27406	-5.25211	-5.27612	-5.27581	-4.18073	-4.16942	-4.17794	-4.17672
266	-5.27441	-5.24959	-5.27661	-5.27641	-4.17894	-4.16717	-4.17588	-4.17526
267	-5.27467	-5.24654	-5.27695	-5.27677	-4.17728	-4.16424	-4.17406	-4.17391
268	-5.27448	-5.24315	-5.27708	-5.27691	-4.17556	-4.16078	-4.17234	-4.17267
269	-5.27425	-5.23939	-5.277	-5.27683	-4.17414	-4.15698	-4.17078	-4.17155
270	-5.27379	-5.23547	-5.27676	-5.27651	-4.17276	-4.15337	-4.16942	-4.17051
271	-5.27307	-5.23165	-5.27642	-5.27594	-4.1715	-4.1498	-4.16848	-4.16956
272	-5.27208	-5.22953	-5.27547	-5.27514	-4.17024	-4.14752	-4.16738	-4.16873
273	-5.27084	-5.22872	-5.27428	-5.2741	-4.16914	-4.14641	-4.16645	-4.168
274	-5.2694	-5.2287	-5.27291	-5.27283	-4.16816	-4.14604	-4.16573	-4.16737
275	-5.26774	-5.22985	-5.27138	-5.27132	-4.16733	-4.14664	-4.16524	-4.16687
276	-5.26584	-5.23191	-5.26963	-5.26959	-4.16669	-4.14782	-4.16515	-4.16649
277	-5.26374	-5.23505	-5.26762	-5.26765	-4.16605	-4.14986	-4.16522	-4.16624
278	-5.26138	-5.23926	-5.26539	-5.26549	-4.16554	-4.15282	-4.16542	-4.16613
279	-5.25889	-5.24429	-5.26311	-5.26314	-4.16516	-4.15643	-4.16581	-4.16618
280	-5.25623	-5.25029	-5.26073	-5.26059	-4.16532	-4.16098	-4.16653	-4.16644
281	-5.25351	-5.25779	-5.25817	-5.25789	-4.16535	-4.16696	-4.16737	-4.16702
282	-5.25067	-5.24363	-5.25546	-5.25504	-4.16576	-4.15907	-4.16831	-4.16804
283	-5.24763	-5.23236	-5.25257	-5.25204	-4.16697	-4.15344	-4.16929	-4.1696
284	-5.24446	-5.22431	-5.24955	-5.24893	-4.16891	-4.15041	-4.17026	-4.17162
285	-5.24124	-5.21659	-5.24653	-5.24571	-4.17125	-4.14763	-4.17155	-4.17389
286	-5.23794	-5.20978	-5.24346	-5.24242	-4.17349	-4.14568	-4.173	-4.17625
287	-5.23465	-5.20392	-5.24041	-5.23908	-4.17577	-4.14455	-4.17459	-4.17861
288	-5.23134	-5.19859	-5.23733	-5.23571	-4.17792	-4.14392	-4.17629	-4.1809
289	-5.22801	-5.19449	-5.23405	-5.23234	-4.17987	-4.14421	-4.17789	-4.18313
290	-5.22474	-5.19227	-5.23062	-5.22898	-4.18186	-4.14592	-4.17939	-4.18523
291	-5.22152	-5.18969	-5.22727	-5.22566	-4.1836	-4.14741	-4.181	-4.18721
292	-5.21844	-5.18667	-5.22395	-5.22241	-4.18521	-4.14865	-4.18266	-4.18906
293	-5.21545	-5.18255	-5.22092	-5.21925	-4.18674	-4.14919	-4.18476	-4.19079
294	-5.21255	-5.18052	-5.21833	-5.21621	-4.18814	-4.15157	-4.1867	-4.19236
295	-5.2098	-5.17888	-5.2156	-5.2133	-4.18988	-4.15441	-4.18857	-4.19382
296	-5.20722	-5.17899	-5.21301	-5.21054	-4.19107	-4.15879	-4.19057	-4.19513
297	-5.20483	-5.18165	-5.21015	-5.20795	-4.19222	-4.16551	-4.19239	-4.19629
298	-5.20267	-5.18572	-5.20694	-5.20556	-4.19327	-4.17344	-4.19387	-4.19733
299	-5.20058	-5.19061	-5.20388	-5.20337	-4.19408	-4.18236	-4.19544	-4.19823
300	-5.19874	-5.19429	-5.20147	-5.2014	-4.19491	-4.19007	-4.19723	-4.19898
301	-5.19717	-5.19961	-5.19914	-5.19966	-4.19557	-4.19955	-4.19901	-4.1996
302	-5.19584	-5.19193	-5.19734	-5.19817	-4.19614	-4.1952	-4.20095	-4.20008
303	-5.19474	-5.1846	-5.19582	-5.19691	-4.19653	-4.19112	-4.20294	-4.20042
304	-5.19385	-5.17699	-5.19452	-5.1959	-4.1969	-4.18707	-4.20494	-4.20062
305	-5.1932	-5.17051	-5.19336	-5.19513	-4.19718	-4.18422	-4.2069	-4.20068
306	-5.19281	-5.16558	-5.19243	-5.1946	-4.19741	-4.18267	-4.20879	-4.20061
307	-5.19272	-5.16071	-5.19177	-5.1943	-4.19765	-4.1809	-4.21068	-4.20041
308	-5.19268	-5.15751	-5.19103	-5.19422	-4.19772	-4.18028	-4.21189	-4.20009
309	-5.19285	-5.1542	-5.19092	-5.19434	-4.19778	-4.17939	-4.21346	-4.1997
310	-5.19323	-5.14937	-5.19127	-5.19467	-4.19782	-4.17657	-4.21519	-4.19932
311	-5.19371	-5.14564	-5.1919	-5.1952	-4.19808	-4.17459	-4.21711	-4.19912
312	-5.19437	-5.14471	-5.19268	-5.1959	-4.19859	-4.17522	-4.21901	-4.19961
313	-5.19519	-5.14499	-5.19375	-5.19675	-4.19973	-4.17661	-4.22099	-4.20157
314	-5.19611	-5.14613	-5.19516	-5.19774	-4.20201	-4.17848	-4.22296	-4.20495
315	-5.19715	-5.14789	-5.19684	-5.19887	-4.20548	-4.18089	-4.22493	-4.20915
316	-5.19822	-5.15278	-5.19857	-5.2001	-4.20967	-4.18588	-4.2268	-4.21376
317	-5.19948	-5.15976	-5.20022	-5.20144	-4.21422	-4.19253	-4.22877	-4.21861
318	-5.20079	-5.17121	-5.20185	-5.20285	-4.21895	-4.20311	-4.23121	-4.22356
319	-5.20221	-5.18342	-5.20367	-5.20434	-4.22376	-4.21475	-4.23368	-4.22855
320	-5.20369	-5.19546	-5.20556	-5.20589	-4.22859	-4.22655	-4.23618	-4.23353
321	-5.20524	-5.20742	-5.20765	-5.2075	-4.23337	-4.23837	-4.23851	-4.23844
322	-5.20682	-5.19263	-5.20995	-5.20914	-4.23807	-4.22631	-4.24087	-4.24322
323	-5.20845	-5.18045	-5.21255	-5.21078	-4.24269	-4.2163	-4.24328	-4.24782
324	-5.21009	-5.1705	-5.21476	-5.21245	-4.24709	-4.20788	-4.24594	-4.25222
325	-5.21184	-5.16443	-5.2163	-5.21411	-4.25158	-4.20246	-4.24925	-4.25638
326	-5.2135	-5.15979	-5.21782	-5.21575	-4.25552	-4.19828	-4.25237	-4.26024
327	-5.21515	-5.15628	-5.21952	-5.21738	-4.25919	-4.19523	-4.25573	-4.26378
328	-5.21683	-5.15233	-5.2214	-5.21895	-4.2624	-4.19218	-4.25938	-4.26697
329	-5.21838	-5.14954	-5.22346	-5.22048	-4.26547	-4.19029	-4.26325	-4.26977
330	-5.21994	-5.1472	-5.22561	-5.22194	-4.26809	-4.18884	-4.26719	-4.27219
331	-5.22137	-5.1475	-5.22716	-5.22333	-4.27035	-4.1897	-4.26976	-4.27419
332	-5.22277	-5.14948	-5.22812	-5.22464	-4.27219	-4.19238	-4.27143	-4.27576
333	-5.22407	-5.153	-5.22923	-5.22583	-4.27349	-4.19644	-4.27316	-4.27686
334	-5.22517	-5.15731	-5.2304	-5.22691	-4.2745	-4.20125	-4.27467	-4.2775
335	-5.22627	-5.16345	-5.23134	-5.22788	-4.27501	-4.20738	-4.27531	-4.27767
336	-5.2272	-5.17339	-5.23118	-5.22871	-4.27474	-4.21661	-4.27459	-4.27738
337	-5.22806	-5.18347	-5.23105	-5.2294	-4.27435	-4.22581	-4.27322	-4.27664
338	-5.22873	-5.19319	-5.23092	-5.22994	-4.27349	-4.23489	-4.27215	-4.27543
339	-5.22931	-5.20328	-5.23076	-5.23034	-4.2722	-4.24436	-4.27127	-4.27378
340	-5.22987	-5.21648	-5.23045	-5.2306	-4.27054	-4.25638	-4.27025	-4.27171
341	-5.23016	-5.23062	-5.23047	-5.23072	-4.26834	-4.26914	-4.26917	-4.26924
342	-5.2303	-5.21753	-5.23043	-5.23068	-4.26578	-4.2555	-4.26778	-4.26637
343	-5.2303	-5.20641	-5.2304	-5.2305	-4.26284	-4.24348	-4.26622	-4.26313
344	-5.23011	-5.1964	-5.23034	-5.23018	-4.25958	-4.23246	-4.26452	-4.25954
345	-5.22985	-5.18803	-5.23026	-5.22974	-4.25594	-4.22285	-4.26244	-4.25563
346	-5.22949	-5.18085	-5.23018	-5.22919	-4.25197	-4.2143	-4.26016	-4.25147
347	-5.22902	-5.17535	-5.23001	-5.22853	-4.24771	-4.20711	-4.2576	-4.24705
348	-5.22829	-5.17023	-5.22971	-5.22777	-4.2432	-4.20015	-4.25437	-4.24241
349	-5.22745	-5.16568	-5.22965	-5.22693	-4.23819	-4.1936	-4.25123	-4.2376
350	-5.22672	-5.1614	-5.22951	-5.226	-4.23348	-4.1873	-4.24799	-4.23266
351	-5.22583	-5.15839	-5.22861	-5.22501	-4.22855	-4.18213	-4.24399	-4.22763
352	-5.22487	-5.15738	-5.22736	-5.22396	-4.22356	-4.17878	-4.23958	-4.22259
353	-5.22383	-5.15915	-5.22578	-5.22288	-4.2186	-4.17796	-4.23492	-4.21763
354	-5.22271	-5.16264	-5.2241	-5.22177	-4.2137	-4.17869	-4.23032	-4.21305
355	-5.22163	-5.1697	-5.22255	-5.22065	-4.21014	-4.18233	-4.22607	-4.20979
356	-5.22053	-5.17827	-5.22135	-5.21952	-4.20932	-4.18723	-4.22229	-4.2084
357	-5.21944	-5.18502	-5.22013	-5.21839	-4.20911	-4.19057	-4.21863	-4.20776
358	-5.21825	-5.19205	-5.21887	-5.2173	-4.20891	-4.19421	-4.21512	-4.20726
359	-5.21718	-5.19886	-5.21757	-5.21622	-4.20871	-4.19773	-4.21182	-4.20678
360	-5.21615	-5.20603	-5.21601	-5.21519	-4.20851	-4.20149	-4.20874	-4.20632
361	-5.21516	-5.21417	-5.21431	-5.21421	-4.20831	-4.20587	-4.20588	-4.20589
362	-5.21409	-5.21066	-5.21262	-5.21331	-4.20787	-4.20283	-4.2033	-4.20556
363	-5.21319	-5.20705	-5.21092	-5.21249	-4.20787	-4.1997	-4.20103	-4.20537
364	-5.21234	-5.20319	-5.20939	-5.21176	-4.20813	-4.19648	-4.19926	-4.20538
365	-5.21168	-5.19999	-5.20764	-5.21112	-4.20842	-4.1941	-4.19774	-4.20567
366	-5.21101	-5.19421	-5.20587	-5.2106	-4.20896	-4.18974	-4.19667	-4.20629
367	-5.21063	-5.18853	-5.20444	-5.21018	-4.21008	-4.18578	-4.19621	-4.20725
368	-5.21027	-5.18243	-5.20372	-5.20989	-4.21142	-4.18166	-4.19664	-4.20856
369	-5.21002	-5.17578	-5.20342	-5.20972	-4.21283	-4.17736	-4.19761	-4.21017
370	-5.20984	-5.17068	-5.20339	-5.20968	-4.2143	-4.17429	-4.19895	-4.21199
371	-5.20995	-5.16803	-5.20368	-5.20978	-4.21618	-4.17346	-4.20076	-4.21394
372	-5.21009	-5.16736	-5.20427	-5.21001	-4.21786	-4.17441	-4.20303	-4.21595
373	-5.21038	-5.16833	-5.20508	-5.21039	-4.21953	-4.17668	-4.20562	-4.21795
374	-5.2108	-5.17058	-5.20614	-5.21088	-4.22115	-4.18011	-4.2084	-4.21984
375	-5.21139	-5.17425	-5.20733	-5.21152	-4.22252	-4.1847	-4.21126	-4.22162
376	-5.21205	-5.17911	-5.20864	-5.2123	-4.22375	-4.19011	-4.21411	-4.22325
377	-5.21295	-5.18528	-5.21015	-5.21321	-4.2249	-4.19662	-4.21705	-4.22468
378	-5.21387	-5.19248	-5.21178	-5.21425	-4.2258	-4.20393	-4.22	-4.22591
379	-5.21494	-5.20045	-5.2136	-5.21538	-4.22658	-4.21168	-4.2229	-4.22692
380	-5.21609	-5.20923	-5.2156	-5.21662	-4.22705	-4.22005	-4.2256	-4.22768
381	-5.2173	-5.21787	-5.21777	-5.21795	-4.22713	-4.22814	-4.22815	-4.22821
382	-5.21864	-5.20624	-5.22002	-5.21935	-4.22759	-4.21623	-4.2305	-4.2285
383	-5.22003	-5.19841	-5.22203	-5.22083	-4.22737	-4.20747	-4.23224	-4.22855
384	-5.22159	-5.19045	-5.22352	-5.22236	-4.22701	-4.19881	-4.23343	-4.22837
385	-5.22306	-5.18422	-5.22515	-5.22392	-4.22637	-4.1915	-4.23432	-4.22796
386	-5.22457	-5.17992	-5.22667	-5.22551	-4.22559	-4.18577	-4.23469	-4.22734
387	-5.22617	-5.17717	-5.22816	-5.22713	-4.22464	-4.18136	-4.23462	-4.22651
388	-5.22769	-5.17576	-5.22955	-5.22876	-4.22342	-4.17783	-4.23402	-4.2255
389	-5.22923	-5.17416	-5.23103	-5.23038	-4.222	-4.17401	-4.23316	-4.22429
390	-5.23073	-5.17369	-5.23245	-5.23198	-4.22044	-4.17111	-4.23192	-4.22291
391	-5.23223	-5.17596	-5.23371	-5.23356	-4.21877	-4.17051	-4.22995	-4.22137
392	-5.23364	-5.17886	-5.23506	-5.23511	-4.21696	-4.17066	-4.22784	-4.21968
393	-5.23504	-5.18202	-5.23644	-5.23662	-4.21502	-4.17102	-4.22551	-4.21785
394	-5.2365	-5.18626	-5.23788	-5.23811	-4.21319	-4.17206	-4.22291	-4.21591
395	-5.23783	-5.19167	-5.2391	-5.23955	-4.21104	-4.17366	-4.21985	-4.21385
396	-5.23909	-5.19761	-5.24062	-5.24094	-4.20884	-4.17551	-4.21677	-4.21168
397	-5.24038	-5.20536	-5.24211	-5.2423	-4.20658	-4.17874	-4.2135	-4.20942
398	-5.24162	-5.21432	-5.24349	-5.24363	-4.20424	-4.18284	-4.21008	-4.20708
399	-5.24283	-5.22375	-5.24481	-5.24493	-4.20184	-4.18715	-4.2066	-4.20466
400	-5.24403	-5.23364	-5.24618	-5.24622	-4.19942	-4.19183	-4.20327	-4.20218
401	-5.24521	-5.24742	-5.24743	-5.24747	-4.19694	-4.19959	-4.19965	-4.19962
402	-5.24641	-5.24857	-5.24874	-5.2487	-4.1944	-4.19938	-4.19639	-4.19698
403	-5.2476	-5.24993	-5.2502	-5.24992	-4.19184	-4.19939	-4.19381	-4.19429
404	-5.24884	-5.24979	-5.25134	-5.25114	-4.18918	-4.19802	-4.19106	-4.19155
405	-5.2501	-5.24915	-5.25252	-5.25237	-4.18682	-4.1962	-4.18848	-4.18883
406	-5.25124	-5.246	-5.25371	-5.2536	-4.18419	-4.19185	-4.186	-4.18616
407	-5.25235	-5.24194	-5.25477	-5.25483	-4.18167	-4.18633	-4.18366	-4.18392
408	-5.2536	-5.2388	-5.2555	-5.25607	-4.18259	-4.18136	-4.18145	-4.18304
409	-5.25481	-5.23668	-5.25633	-5.25731	-4.18351	-4.17755	-4.1796	-4.18345
410	-5.25619	-5.23499	-5.25733	-5.25854	-4.18447	-4.17435	-4.17815	-4.18416
411	-5.25745	-5.23324	-5.25837	-5.25975	-4.18524	-4.17095	-4.17709	-4.18484
412	-5.25872	-5.23317	-5.25951	-5.26096	-4.18586	-4.16882	-4.17621	-4.1854
413	-5.25979	-5.23359	-5.26069	-5.26214	-4.18612	-4.16729	-4.17569	-4.18579
414	-5.261	-5.23427	-5.26185	-5.26329	-4.18641	-4.16629	-4.17548	-4.18601
415	-5.2622	-5.23534	-5.26301	-5.26438	-4.18666	-4.16551	-4.17566	-4.18603
416	-5.26335	-5.2377	-5.26415	-5.26542	-4.18668	-4.16561	-4.17616	-4.18587
417	-5.2644	-5.24296	-5.26508	-5.26639	-4.18646	-4.16803	-4.17686	-4.18554
418	-5.26539	-5.24976	-5.266	-5.26727	-4.18606	-4.17196	-4.17796	-4.18501
419	-5.26624	-5.25667	-5.26695	-5.26808	-4.18554	-4.17581	-4.1794	-4.18434
420	-5.26703	-5.26319	-5.26804	-5.2688	-4.18481	-4.17932	-4.18108	-4.18351
421	-5.26775	-5.2694	-5.26932	-5.26941	-4.18404	-4.18255	-4.18248	-4.18255
422	-5.26838	-5.27026	-5.27065	-5.26992	-4.18296	-4.18595	-4.18449	-4.18145
423	-5.26878	-5.27042	-5.27193	-5.27031	-4.18181	-4.18851	-4.18713	-4.18026
424	-5.26917	-5.26863	-5.27305	-5.2706	-4.18063	-4.18936	-4.18988	-4.17896
425	-5.26939	-5.2673	-5.27388	-5.27078	-4.1793	-4.19043	-4.19283	-4.1776
426	-5.26949	-5.26588	-5.27473	-5.27087	-4.17807	-4.19133	-4.19592	-4.17619
427	-5.26953	-5.26522	-5.27579	-5.27085	-4.17671	-4.1927	-4.19878	-4.17475
428	-5.26948	-5.26593	-5.27674	-5.27074	-4.17523	-4.19515	-4.2016	-4.17329
429	-5.26937	-5.26656	-5.27757	-5.27057	-4.1739	-4.19769	-4.20434	-4.17188
430	-5.2692	-5.26741	-5.27824	-5.27032	-4.17356	-4.2002	-4.20688	-4.17301
431	-5.26895	-5.26738	-5.2789	-5.27002	-4.17697	-4.20149	-4.20947	-4.17647
432	-5.26867	-5.26844	-5.27902	-5.26967	-4.18045	-4.20353	-4.21147	-4.17997
433	-5.26829	-5.26985	-5.27884	-5.2693	-4.184	-4.20567	-4.21322	-4.18346
434	-5.26793	-5.27069	-5.2784	-5.26891	-4.18743	-4.20701	-4.21465	-4.1869
435	-5.26759	-5.27121	-5.27756	-5.26852	-4.19094	-4.20772	-4.21526	-4.19028
436	-5.26737	-5.27037	-5.27633	-5.26815	-4.19474	-4.20759	-4.21513	-4.19359
437	-5.26706	-5.27026	-5.27481	-5.26779	-4.19818	-4.20842	-4.21454	-4.19679
438	-5.26672	-5.26886	-5.27302	-5.26748	-4.20142	-4.20788	-4.21355	-4.19989
439	-5.26646	-5.26706	-5.27113	-5.26722	-4.20458	-4.20701	-4.21221	-4.20287
440	-5.26634	-5.26685	-5.26908	-5.26704	-4.20755	-4.20767	-4.21048	-4.20574
441	-5.26633	-5.2669	-5.26687	-5.26693	-4.21056	-4.20844	-4.20843	-4.20847
442	-5.26636	-5.25962	-5.26457	-5.26692	-4.21337	-4.20185	-4.2061	-4.21107
443	-5.26655	-5.2532	-5.26222	-5.26703	-4.21622	-4.19595	-4.20352	-4.21352
444	-5.26689	-5.24817	-5.25991	-5.26724	-4.2188	-4.19134	-4.20091	-4.21582
445	-5.26736	-5.24413	-5.25774	-5.26761	-4.22123	-4.18792	-4.19835	-4.21798
446	-5.26799	-5.24101	-5.25579	-5.26812	-4.22348	-4.18535	-4.19596	-4.21997
447	-5.26873	-5.23887	-5.25412	-5.26879	-4.22549	-4.18365	-4.19378	-4.22181
448	-5.2697	-5.23716	-5.25287	-5.26964	-4.22747	-4.18229	-4.19194	-4.22346
449	-5.27082	-5.2357	-5.25225	-5.27067	-4.22905	-4.18092	-4.19064	-4.22496
450	-5.27212	-5.23524	-5.25219	-5.27189	-4.23049	-4.18071	-4.18992	-4.22627
451	-5.27358	-5.23549	-5.25276	-5.27329	-4.23188	-4.1809	-4.18986	-4.22739
452	-5.27522	-5.23647	-5.2539	-5.27488	-4.233	-4.18155	-4.19056	-4.22833
453	-5.27694	-5.23851	-5.25575	-5.27665	-4.23372	-4.18314	-4.19199	-4.22909
454	-5.27893	-5.24067	-5.25817	-5.27861	-4.23444	-4.18488	-4.19402	-4.22967
455	-5.28101	-5.24371	-5.26128	-5.28076	-4.23464	-4.18726	-4.19706	-4.23009
456	-5.28331	-5.24788	-5.26527	-5.28305	-4.2352	-4.19065	-4.20097	-4.23034
457	-5.28573	-5.25431	-5.27007	-5.28549	-4.23543	-4.19591	-4.20559	-4.23044
458	-5.28825	-5.26287	-5.27568	-5.28807	-4.23545	-4.20269	-4.2108	-4.23042
459	-5.29082	-5.27313	-5.28211	-5.29078	-4.23548	-4.21091	-4.2167	-4.23029
460	-5.29351	-5.28454	-5.28927	-5.29357	-4.23538	-4.22011	-4.2232	-4.23009
461	-5.29626	-5.29639	-5.29639	-5.29643	-4.23523	-4.22984	-4.22984	-4.22988
462	-5.29899	-5.29423	-5.30358	-5.29934	-4.23511	-4.22612	-4.23658	-4.22974
463	-5.30181	-5.2913	-5.31094	-5.30227	-4.23503	-4.22235	-4.2434	-4.2298
464	-5.30459	-5.28698	-5.31834	-5.3052	-4.23502	-4.21761	-4.25024	-4.23025
465	-5.30729	-5.28169	-5.32544	-5.30808	-4.2351	-4.21244	-4.25667	-4.23125
466	-5.31008	-5.2775	-5.33221	-5.31089	-4.23563	-4.20834	-4.26261	-4.23282
467	-5.31267	-5.27671	-5.3385	-5.31365	-4.23651	-4.20704	-4.2678	-4.23481
468	-5.31517	-5.27882	-5.3441	-5.31629	-4.23767	-4.20818	-4.27181	-4.23698
469	-5.31754	-5.28207	-5.34904	-5.3188	-4.23906	-4.21031	-4.27496	-4.23914
470	-5.3198	-5.28631	-5.35337	-5.32115	-4.24048	-4.21334	-4.27734	-4.24119
471	-5.32186	-5.29209	-5.35727	-5.32335	-4.24192	-4.2174	-4.27871	-4.24304
472	-5.32388	-5.29845	-5.36026	-5.32537	-4.2434	-4.22192	-4.2791	-4.24465
473	-5.32564	-5.30431	-5.36215	-5.32721	-4.2445	-4.226	-4.27851	-4.24596
474	-5.32738	-5.30931	-5.36297	-5.32887	-4.24541	-4.22962	-4.27719	-4.24695
475	-5.32871	-5.3138	-5.36252	-5.33033	-4.24556	-4.23303	-4.2749	-4.2476
476	-5.33003	-5.31754	-5.36082	-5.33161	-4.24572	-4.23486	-4.27163	-4.24788
477	-5.33114	-5.32182	-5.358	-5.33269	-4.24555	-4.23712	-4.26748	-4.24778
478	-5.33209	-5.32623	-5.35391	-5.33358	-4.24498	-4.23961	-4.26259	-4.24728
479	-5.33291	-5.33029	-5.34869	-5.33432	-4.24416	-4.24164	-4.2569	-4.24641
480	-5.33364	-5.33317	-5.34258	-5.33491	-4.243	-4.24285	-4.25059	-4.24519
481	-5.33428	-5.33533	-5.33531	-5.33534	-4.2417	-4.24357	-4.24356	-4.24358
482	-5.33473	-5.33495	-5.32731	-5.33563	-4.23984	-4.23893	-4.23615	-4.24162
483	-5.33507	-5.33437	-5.31935	-5.33582	-4.23768	-4.23421	-4.22874	-4.23935
484	-5.33532	-5.33393	-5.31106	-5.33589	-4.2353	-4.2299	-4.22121	-4.23678
485	-5.33559	-5.33181	-5.30273	-5.33589	-4.23275	-4.22482	-4.21363	-4.23396
486	-5.33572	-5.32776	-5.29522	-5.33582	-4.22992	-4.2187	-4.20647	-4.23092
487	-5.33579	-5.32401	-5.28802	-5.33569	-4.22688	-4.2129	-4.1995	-4.22769
488	-5.3357	-5.32107	-5.28058	-5.3355	-4.22365	-4.20788	-4.19261	-4.22429
489	-5.33569	-5.31817	-5.27363	-5.3353	-4.22038	-4.20297	-4.18602	-4.22082
490	-5.33566	-5.3152	-5.26799	-5.33507	-4.21705	-4.1979	-4.18023	-4.21728
491	-5.33558	-5.31222	-5.2637	-5.33484	-4.21376	-4.19282	-4.17541	-4.21373
492	-5.33552	-5.3099	-5.26078	-5.33463	-4.2104	-4.18829	-4.17147	-4.2102
493	-5.33551	-5.30912	-5.26276	-5.33441	-4.20724	-4.1851	-4.16978	-4.2067
494	-5.33552	-5.30972	-5.26808	-5.33423	-4.2041	-4.18306	-4.16926	-4.20329
495	-5.33549	-5.31102	-5.27439	-5.33409	-4.20092	-4.18129	-4.1691	-4.19996
496	-5.33553	-5.31357	-5.28172	-5.33401	-4.19792	-4.18043	-4.16964	-4.19677
497	-5.33556	-5.31675	-5.28967	-5.33397	-4.19495	-4.17993	-4.17062	-4.19368
498	-5.33573	-5.3208	-5.29654	-5.334	-4.19221	-4.18007	-4.17144	-4.19074
499	-5.33583	-5.3251	-5.30716	-5.33412	-4.18945	-4.18062	-4.17409	-4.18795
500	-5.33614	-5.32962	-5.32112	-5.33434	-4.18706	-4.18143	-4.17853	-4.18532
501	-5.33655	-5.33465	-5.33466	-5.33468	-4.18486	-4.18283	-4.18281	-4.18285
502	-5.33694	-5.33281	-5.34746	-5.33512	-4.18264	-4.1787	-4.1872	-4.18055
503	-5.33751	-5.33155	-5.35888	-5.33569	-4.18057	-4.17525	-4.19139	-4.17842
504	-5.33811	-5.33073	-5.36942	-5.33641	-4.17861	-4.17209	-4.19524	-4.17645
505	-5.33887	-5.33056	-5.37933	-5.33728	-4.1769	-4.16955	-4.19889	-4.17466
506	-5.33979	-5.33121	-5.389	-5.33832	-4.17534	-4.16758	-4.20251	-4.17306
507	-5.34084	-5.3329	-5.39923	-5.33951	-4.1739	-4.16627	-4.2063	-4.1716
508	-5.34206	-5.33492	-5.40867	-5.34087	-4.1727	-4.16494	-4.20978	-4.1703
509	-5.34344	-5.33784	-5.41663	-5.34239	-4.17157	-4.1641	-4.21213	-4.16914
510	-5.34497	-5.3416	-5.42244	-5.34407	-4.1706	-4.16409	-4.21335	-4.16808
511	-5.34669	-5.34523	-5.42682	-5.34591	-4.16968	-4.16437	-4.21394	-4.16715
512	-5.34856	-5.34911	-5.42963	-5.34791	-4.16884	-4.16497	-4.21395	-4.16632
513	-5.3505	-5.35284	-5.42978	-5.35003	-4.16795	-4.16539	-4.21263	-4.16555
514	-5.35282	-5.35664	-5.42822	-5.35229	-4.16745	-4.16593	-4.21026	-4.16486
515	-5.35511	-5.35967	-5.42486	-5.35466	-4.16676	-4.16568	-4.20671	-4.1642
516	-5.35752	-5.36211	-5.41911	-5.35716	-4.1661	-4.16483	-4.20142	-4.16361
517	-5.35995	-5.36386	-5.41116	-5.35973	-4.16542	-4.16377	-4.19459	-4.16304
518	-5.36251	-5.36545	-5.40115	-5.36236	-4.16473	-4.16287	-4.18628	-4.16247
519	-5.36518	-5.36757	-5.38886	-5.36505	-4.1641	-4.16236	-4.17625	-4.16192
520	-5.3679	-5.36885	-5.37945	-5.36779	-4.16349	-4.16133	-4.16858	-4.16138
521	-5.37057	-5.37052	-5.37052	-5.37055	-4.16289	-4.16083	-4.16082	-4.16085
522	-5.37337	-5.36492	-5.35954	-5.3733	-4.1623	-4.15628	-4.15104	-4.1603
523	-5.37609	-5.36194	-5.34715	-5.37603	-4.16165	-4.15411	-4.14034	-4.15976
524	-5.37883	-5.36005	-5.33291	-5.37874	-4.16102	-4.1527	-4.12836	-4.15923
525	-5.38147	-5.35986	-5.31777	-5.38138	-4.16042	-4.15227	-4.1155	-4.15872
526	-5.38409	-5.36107	-5.30542	-5.38397	-4.15985	-4.15236	-4.10484	-4.15824
527	-5.38664	-5.36505	-5.28681	-5.38648	-4.15932	-4.15447	-4.08752	-4.15779
528	-5.38908	-5.36955	-5.26784	-5.38888	-4.15893	-4.15686	-4.06845	-4.1574
529	-5.39141	-5.37381	-5.25199	-5.39117	-4.15862	-4.15903	-4.05057	-4.15713
530	-5.39365	-5.37851	-5.23987	-5.39337	-4.15862	-4.16206	-4.03493	-4.15702
531	-5.39569	-5.38375	-5.23205	-5.39544	-4.15882	-4.16542	-4.0228	-4.15711
532	-5.39758	-5.38862	-5.22806	-5.39738	-4.15934	-4.16852	-4.01422	-4.1575
533	-5.39935	-5.39329	-5.22765	-5.39918	-4.16024	-4.1716	-4.00965	-4.15822
534	-5.40099	-5.39739	-5.23301	-5.40084	-4.16161	-4.17424	-4.01141	-4.15935
535	-5.40231	-5.40013	-5.2448	-5.40235	-4.16325	-4.17576	-4.02024	-4.16089
536	-5.40351	-5.40146	-5.26597	-5.40374	-4.16524	-4.1761	-4.0381	-4.16283
537	-5.40445	-5.40243	-5.29141	-5.40497	-4.1674	-4.17597	-4.06133	-4.16512
538	-5.40553	-5.403	-5.32012	-5.40609	-4.17006	-4.17585	-4.08879	-4.16771
539	-5.40629	-5.40405	-5.35115	-5.40708	-4.17262	-4.17573	-4.11899	-4.17056
540	-5.40712	-5.4058	-5.381	-5.40795	-4.17555	-4.17584	-4.14873	-4.17361
541	-5.40772	-5.40872	-5.40874	-5.40873	-4.1785	-4.17682	-4.17686	-4.17682
542	-5.40826	-5.41029	-5.43335	-5.40939	-4.1816	-4.18164	-4.20212	-4.18013
543	-5.40869	-5.41312	-5.45459	-5.40997	-4.18476	-4.18721	-4.22411	-4.18354
544	-5.40908	-5.41629	-5.47194	-5.41047	-4.18791	-4.19255	-4.24224	-4.18699
545	-5.40936	-5.42009	-5.48521	-5.4109	-4.19109	-4.19792	-4.25637	-4.19045
546	-5.40956	-5.42357	-5.49441	-5.41126	-4.19427	-4.20294	-4.26651	-4.19392
547	-5.40971	-5.42645	-5.49895	-5.41156	-4.19742	-4.20743	-4.27275	-4.19734
548	-5.4098	-5.42849	-5.49996	-5.41181	-4.20052	-4.21161	-4.27608	-4.20071
549	-5.40984	-5.4288	-5.49804	-5.41199	-4.20356	-4.21473	-4.27698	-4.20401
550	-5.40975	-5.42839	-5.49374	-5.41212	-4.20644	-4.21722	-4.27599	-4.20723
551	-5.40969	-5.42753	-5.4876	-5.4122	-4.20934	-4.21929	-4.2736	-4.21034
552	-5.40959	-5.42551	-5.48016	-5.41221	-4.21214	-4.22067	-4.27018	-4.21334
553	-5.40942	-5.42285	-5.472	-5.41214	-4.2149	-4.22173	-4.26617	-4.21622
554	-5.40909	-5.41966	-5.46337	-5.41199	-4.21754	-4.22212	-4.26174	-4.21898
555	-5.40893	-5.41699	-5.45453	-5.41176	-4.22059	-4.22296	-4.25715	-4.22162
556	-5.40849	-5.41454	-5.44595	-5.41145	-4.22319	-4.22426	-4.25273	-4.22419
557	-5.40807	-5.41268	-5.43788	-5.41106	-4.22576	-4.22607	-4.24869	-4.22666
558	-5.40745	-5.41059	-5.43	-5.41055	-4.22833	-4.22764	-4.24469	-4.22904
559	-5.40673	-5.40988	-5.42211	-5.40993	-4.23087	-4.23039	-4.24114	-4.23136
560	-5.40604	-5.40875	-5.41489	-5.4092	-4.23343	-4.23286	-4.2382	-4.23363
561	-5.40525	-5.40832	-5.40841	-5.40836	-4.23597	-4.23582	-4.23596	-4.23586
562	-5.40432	-5.39752	-5.40272	-5.40741	-4.23838	-4.2291	-4.23443	-4.23803
563	-5.40342	-5.388	-5.39789	-5.40637	-4.24075	-4.22314	-4.23355	-4.24014
564	-5.40242	-5.37997	-5.39396	-5.40524	-4.24297	-4.21819	-4.23328	-4.24215
565	-5.40136	-5.37373	-5.39075	-5.40403	-4.245	-4.21446	-4.23399	-4.24402
566	-5.40032	-5.36838	-5.38817	-5.40275	-4.24702	-4.21093	-4.23513	-4.24573
567	-5.39915	-5.36367	-5.38629	-5.40143	-4.24875	-4.20777	-4.23673	-4.24723
568	-5.39811	-5.35945	-5.38486	-5.40008	-4.25011	-4.20518	-4.23828	-4.2485
569	-5.39697	-5.3563	-5.38334	-5.39873	-4.25114	-4.20327	-4.23939	-4.2495
570	-5.39585	-5.35413	-5.38191	-5.39739	-4.25188	-4.2021	-4.2403	-4.25023
571	-5.39476	-5.35273	-5.3804	-5.39609	-4.25232	-4.20191	-4.24056	-4.25066
572	-5.39378	-5.35249	-5.37926	-5.39487	-4.25236	-4.20267	-4.24087	-4.2508
573	-5.39289	-5.35305	-5.37866	-5.39373	-4.25217	-4.20389	-4.24117	-4.25063
574	-5.39211	-5.35518	-5.37886	-5.39272	-4.25164	-4.20626	-4.24164	-4.25016
575	-5.39148	-5.35882	-5.37962	-5.39183	-4.2508	-4.20951	-4.24226	-4.24937
576	-5.39102	-5.36359	-5.38091	-5.39111	-4.24997	-4.2137	-4.24309	-4.24828
577	-5.39076	-5.36839	-5.38257	-5.39056	-4.24852	-4.21817	-4.24402	-4.24691
578	-5.39065	-5.37271	-5.38473	-5.39023	-4.24679	-4.22247	-4.24431	-4.24524
579	-5.39075	-5.37691	-5.38687	-5.39011	-4.24484	-4.22674	-4.24349	-4.24331
580	-5.39107	-5.38264	-5.38875	-5.39022	-4.24259	-4.23194	-4.24142	-4.24113
581	-5.3917	-5.39053	-5.39062	-5.39057	-4.24012	-4.23865	-4.23884	-4.23871
582	-5.39248	-5.38426	-5.39253	-5.3912	-4.23738	-4.22934	-4.23602	-4.23607
583	-5.39351	-5.38002	-5.39451	-5.39209	-4.23446	-4.2215	-4.23308	-4.23326
584	-5.39478	-5.37743	-5.39671	-5.39325	-4.23137	-4.21489	-4.23017	-4.23028
585	-5.39639	-5.37448	-5.39907	-5.39469	-4.2282	-4.208	-4.22729	-4.22716
586	-5.39815	-5.37253	-5.40162	-5.3964	-4.22485	-4.20181	-4.22427	-4.22394
587	-5.40024	-5.37152	-5.40435	-5.39838	-4.22173	-4.1963	-4.22096	-4.22063
588	-5.40247	-5.37151	-5.40715	-5.40062	-4.21823	-4.19151	-4.2176	-4.21727
589	-5.40493	-5.37181	-5.40988	-5.40312	-4.21469	-4.18697	-4.21392	-4.21388
590	-5.40762	-5.37173	-5.41229	-5.40588	-4.21115	-4.18233	-4.20981	-4.2105
591	-5.4105	-5.37316	-5.41483	-5.40887	-4.20762	-4.17877	-4.20602	-4.20714
592	-5.41348	-5.37587	-5.41751	-5.41209	-4.20392	-4.17597	-4.20247	-4.20385
593	-5.41675	-5.37949	-5.42031	-5.41553	-4.20052	-4.17339	-4.19911	-4.20063
594	-5.42018	-5.38459	-5.42326	-5.41916	-4.19721	-4.17176	-4.19591	-4.19753
595	-5.4237	-5.39089	-5.42636	-5.42294	-4.19406	-4.17079	-4.19282	-4.19453
596	-5.42739	-5.39856	-5.42954	-5.42688	-4.19098	-4.17071	-4.18986	-4.19167
597	-5.43117	-5.40839	-5.43277	-5.43094	-4.18804	-4.17243	-4.18711	-4.18895
598	-5.43492	-5.41905	-5.43609	-5.43509	-4.18516	-4.17478	-4.18442	-4.18639
599	-5.43886	-5.42868	-5.43991	-5.4393	-4.18262	-4.17625	-4.18257	-4.18398
600	-5.44279	-5.43792	-5.44386	-5.44354	-4.18007	-4.1776	-4.18106	-4.18172
601	-5.44669	-5.44772	-5.44783	-5.44775	-4.17767	-4.17958	-4.17975	-4.1796
602	-5.45065	-5.44871	-5.45174	-5.45192	-4.17553	-4.17788	-4.17849	-4.17765
603	-5.45443	-5.44995	-5.4556	-5.45602	-4.17347	-4.17648	-4.17727	-4.17589
604	-5.45801	-5.4515	-5.45942	-5.46001	-4.1713	-4.1754	-4.17616	-4.17428
605	-5.46155	-5.45351	-5.46313	-5.46386	-4.16965	-4.17464	-4.17504	-4.17285
606	-5.46497	-5.45639	-5.46679	-5.46751	-4.1685	-4.17449	-4.17421	-4.17157
607	-5.46816	-5.45805	-5.47035	-5.47097	-4.16723	-4.1737	-4.1736	-4.17042
608	-5.47122	-5.45984	-5.47381	-5.47417	-4.16632	-4.17315	-4.17311	-4.16935
609	-5.47394	-5.46176	-5.47713	-5.47711	-4.16533	-4.17285	-4.17269	-4.16836
610	-5.4764	-5.46264	-5.48018	-5.47976	-4.16444	-4.17146	-4.17215	-4.16743
611	-5.47874	-5.46429	-5.48262	-5.48211	-4.16366	-4.17052	-4.17121	-4.16656
612	-5.48062	-5.46779	-5.48481	-5.48415	-4.16293	-4.17086	-4.17033	-4.16572
613	-5.4822	-5.47022	-5.48687	-5.48584	-4.16228	-4.17006	-4.16972	-4.16489
614	-5.48348	-5.47092	-5.48864	-5.4872	-4.16171	-4.16805	-4.16909	-4.16409
615	-5.48443	-5.4708	-5.49016	-5.48824	-4.16121	-4.16551	-4.16849	-4.16335
616	-5.48517	-5.47143	-5.49112	-5.48896	-4.16088	-4.1635	-4.16754	-4.16268
617	-5.48556	-5.47235	-5.49149	-5.48936	-4.16069	-4.1615	-4.16645	-4.16212
618	-5.48567	-5.4745	-5.4914	-5.48946	-4.16071	-4.16029	-4.16546	-4.16172
619	-5.4855	-5.4785	-5.49069	-5.48928	-4.16096	-4.16041	-4.16438	-4.16151
620	-5.48508	-5.48342	-5.48968	-5.48879	-4.16151	-4.16131	-4.16323	-4.16157
621	-5.48447	-5.48801	-5.48823	-5.48807	-4.16237	-4.16192	-4.16216	-4.16194
622	-5.48358	-5.47707	-5.48672	-5.48709	-4.16352	-4.15596	-4.16081	-4.16267
623	-5.4825	-5.46824	-5.48486	-5.4859	-4.16494	-4.15161	-4.15921	-4.16374
624	-5.48123	-5.4622	-5.48226	-5.4845	-4.16657	-4.14935	-4.15695	-4.1651
625	-5.47979	-5.4575	-5.47836	-5.48292	-4.16836	-4.14877	-4.15452	-4.1667
626	-5.47831	-5.45289	-5.47414	-5.48119	-4.17047	-4.14849	-4.15204	-4.16848
627	-5.47659	-5.45003	-5.4706	-5.47932	-4.17238	-4.1492	-4.15047	-4.17036
628	-5.47474	-5.44907	-5.46734	-5.47733	-4.17429	-4.15137	-4.14937	-4.17231
629	-5.47281	-5.44838	-5.46412	-5.47523	-4.17617	-4.15349	-4.14875	-4.17426
630	-5.47079	-5.44933	-5.46113	-5.47305	-4.17801	-4.15702	-4.14889	-4.1762
631	-5.46866	-5.45215	-5.45843	-5.47081	-4.17979	-4.16205	-4.15001	-4.17811
632	-5.46653	-5.45532	-5.45597	-5.46852	-4.18147	-4.16722	-4.15182	-4.17997
633	-5.46438	-5.45844	-5.45329	-5.46621	-4.18309	-4.17252	-4.15402	-4.18176
634	-5.46221	-5.46028	-5.45098	-5.46389	-4.18461	-4.17681	-4.15673	-4.18349
635	-5.46003	-5.46029	-5.44915	-5.46158	-4.18605	-4.18009	-4.16014	-4.18517
636	-5.45787	-5.45849	-5.44819	-5.45928	-4.1874	-4.1824	-4.16498	-4.18675
637	-5.45574	-5.4556	-5.44766	-5.45703	-4.18866	-4.18406	-4.17019	-4.18826
638	-5.45366	-5.4525	-5.44749	-5.45481	-4.18983	-4.18539	-4.17582	-4.1897
639	-5.45174	-5.45007	-5.44767	-5.45269	-4.19097	-4.18723	-4.18176	-4.19108
640	-5.44977	-5.44882	-5.44807	-5.45063	-4.192	-4.19003	-4.18775	-4.19239
641	-5.44789	-5.44866	-5.44869	-5.44867	-4.19294	-4.19361	-4.19375	-4.19362
642	-5.44599	-5.44422	-5.44914	-5.44682	-4.19352	-4.19275	-4.19911	-4.19483
643	-5.44424	-5.43966	-5.44935	-5.4451	-4.19455	-4.19183	-4.20401	-4.19618
644	-5.44244	-5.43534	-5.44966	-5.44351	-4.19592	-4.19107	-4.20874	-4.1984
645	-5.44099	-5.43149	-5.45023	-5.44205	-4.19884	-4.19072	-4.21329	-4.20187
646	-5.43969	-5.42762	-5.45087	-5.44076	-4.20223	-4.19033	-4.21759	-4.20564
647	-5.43854	-5.42291	-5.45167	-5.43963	-4.20569	-4.18937	-4.22166	-4.20941
648	-5.43756	-5.41859	-5.45156	-5.43868	-4.20908	-4.18852	-4.22467	-4.21309
649	-5.43675	-5.41401	-5.45075	-5.4379	-4.21237	-4.18728	-4.22696	-4.21661
650	-5.43613	-5.41041	-5.45015	-5.43733	-4.21551	-4.1867	-4.22903	-4.21994
651	-5.43563	-5.4082	-5.44941	-5.43695	-4.21816	-4.18703	-4.23039	-4.22303
652	-5.43542	-5.40561	-5.44914	-5.43679	-4.22088	-4.18728	-4.23212	-4.22584
653	-5.43541	-5.40592	-5.44891	-5.43684	-4.22339	-4.18959	-4.23331	-4.22833
654	-5.4356	-5.40771	-5.44903	-5.43712	-4.22535	-4.19274	-4.23447	-4.23046
655	-5.43607	-5.40996	-5.44905	-5.4376	-4.22718	-4.19642	-4.23525	-4.2322
656	-5.43677	-5.41368	-5.44901	-5.43832	-4.22865	-4.20115	-4.23552	-4.23353
657	-5.43772	-5.41877	-5.44908	-5.43926	-4.22975	-4.2068	-4.23542	-4.23442
658	-5.43894	-5.42477	-5.44942	-5.44042	-4.23054	-4.21308	-4.23515	-4.23487
659	-5.44036	-5.43189	-5.44982	-5.4418	-4.23086	-4.21999	-4.23461	-4.23485
660	-5.44202	-5.43853	-5.45054	-5.44339	-4.23077	-4.22665	-4.23416	-4.23438
661	-5.44378	-5.44514	-5.45163	-5.4452	-4.23012	-4.23341	-4.23384	-4.23348
662	-5.44589	-5.4391	-5.45308	-5.44721	-4.22924	-4.22489	-4.23348	-4.23215
663	-5.44821	-5.43485	-5.45457	-5.4494	-4.228	-4.21768	-4.23288	-4.23044
664	-5.45069	-5.43286	-5.45574	-5.45176	-4.2265	-4.21225	-4.23145	-4.22839
665	-5.45338	-5.43281	-5.45683	-5.45428	-4.22465	-4.20828	-4.22955	-4.22609
666	-5.45618	-5.43508	-5.4578	-5.45694	-4.22227	-4.2058	-4.22709	-4.22362
667	-5.45916	-5.4391	-5.45874	-5.45973	-4.22016	-4.20443	-4.2243	-4.22114
668	-5.46225	-5.44333	-5.46014	-5.46261	-4.21807	-4.20325	-4.22167	-4.2188
669	-5.46544	-5.44687	-5.46183	-5.46558	-4.21612	-4.20152	-4.21904	-4.2167
670	-5.46873	-5.45125	-5.46352	-5.4686	-4.21429	-4.20043	-4.21612	-4.21485
671	-5.47201	-5.45608	-5.46537	-5.47167	-4.21267	-4.19963	-4.2131	-4.21315
672	-5.47532	-5.46116	-5.46718	-5.47476	-4.21111	-4.19898	-4.20985	-4.21149
673	-5.47854	-5.46558	-5.46928	-5.47784	-4.20946	-4.19792	-4.20684	-4.20979
674	-5.4818	-5.46932	-5.47133	-5.4809	-4.20786	-4.19637	-4.20379	-4.20799
675	-5.48508	-5.47387	-5.47373	-5.48393	-4.20628	-4.19556	-4.20142	-4.20608
676	-5.48824	-5.47886	-5.47631	-5.48689	-4.20446	-4.19511	-4.19926	-4.20401
677	-5.49132	-5.48284	-5.4794	-5.48978	-4.20251	-4.194	-4.1976	-4.20181
678	-5.49429	-5.48688	-5.48242	-5.4926	-4.20044	-4.19305	-4.19588	-4.19947
679	-5.49716	-5.49154	-5.48539	-5.49534	-4.19823	-4.19261	-4.19411	-4.19699
680	-5.49997	-5.49628	-5.48844	-5.49799	-4.19601	-4.1924	-4.19243	-4.1944
681	-5.50264	-5.50046	-5.49275	-5.50051	-4.1936	-4.19167	-4.19155	-4.1917
682	-5.50522	-5.49336	-5.49712	-5.50294	-4.19125	-4.18419	-4.19073	-4.18894
683	-5.50758	-5.48849	-5.50226	-5.50526	-4.18868	-4.17846	-4.19102	-4.18615
684	-5.50979	-5.48544	-5.50688	-5.50746	-4.1861	-4.17421	-4.19123	-4.18336
685	-5.51186	-5.48276	-5.5114	-5.50954	-4.18356	-4.17027	-4.19145	-4.18064
686	-5.51379	-5.48088	-5.51543	-5.51152	-4.1811	-4.16694	-4.19139	-4.17805
687	-5.51559	-5.47939	-5.51917	-5.51337	-4.17882	-4.16408	-4.19127	-4.17568
688	-5.51732	-5.47826	-5.52261	-5.51511	-4.1769	-4.1616	-4.19048	-4.17361
689	-5.51891	-5.47718	-5.5267	-5.51674	-4.17523	-4.15915	-4.19098	-4.17189
690	-5.52028	-5.47567	-5.53059	-5.51825	-4.1738	-4.15643	-4.19201	-4.17058
691	-5.52151	-5.47502	-5.53295	-5.51963	-4.17271	-4.15446	-4.19163	-4.16964
692	-5.52261	-5.47497	-5.53472	-5.52088	-4.17195	-4.1529	-4.19086	-4.16906
693	-5.52361	-5.47468	-5.53635	-5.52202	-4.1715	-4.15113	-4.19021	-4.16879
694	-5.52431	-5.47618	-5.53697	-5.52301	-4.17119	-4.15067	-4.18893	-4.16878
695	-5.52497	-5.47767	-5.53719	-5.52388	-4.17119	-4.15009	-4.18754	-4.16901
696	-5.52547	-5.48235	-5.53615	-5.52461	-4.1714	-4.15185	-4.18532	-4.16944
697	-5.52581	-5.491	-5.53389	-5.52516	-4.17181	-4.15645	-4.18225	-4.17007
698	-5.52599	-5.49919	-5.53188	-5.52557	-4.17243	-4.16054	-4.17966	-4.17088
699	-5.52602	-5.50716	-5.52974	-5.5258	-4.17333	-4.1645	-4.17732	-4.17189
700	-5.52584	-5.51626	-5.52772	-5.52585	-4.17435	-4.16937	-4.17572	-4.17306
701	-5.52543	-5.52566	-5.52607	-5.5257	-4.17559	-4.17438	-4.17489	-4.1744
702	-5.52488	-5.52294	-5.52446	-5.52535	-4.17697	-4.17581	-4.17431	-4.17587
703	-5.52411	-5.51936	-5.5231	-5.52479	-4.17847	-4.17645	-4.17433	-4.17748
704	-5.52318	-5.51501	-5.52168	-5.52403	-4.18002	-4.17637	-4.17448	-4.17922
705	-5.52209	-5.50934	-5.52056	-5.52303	-4.18205	-4.1753	-4.17542	-4.18104
706	-5.52071	-5.50413	-5.51857	-5.52184	-4.18378	-4.17444	-4.17594	-4.18292
707	-5.51913	-5.49949	-5.5164	-5.52042	-4.18558	-4.17399	-4.17652	-4.18482
708	-5.5174	-5.49744	-5.51382	-5.51878	-4.18739	-4.17563	-4.17753	-4.18671
709	-5.51543	-5.4971	-5.51145	-5.51692	-4.18917	-4.17895	-4.17963	-4.18857
710	-5.51329	-5.49698	-5.50894	-5.51488	-4.19089	-4.18235	-4.18153	-4.19042
711	-5.51107	-5.49745	-5.50657	-5.51264	-4.1926	-4.18603	-4.18352	-4.19218
712	-5.50862	-5.49355	-5.50461	-5.51024	-4.19416	-4.18583	-4.18607	-4.19388
713	-5.50607	-5.48972	-5.50256	-5.5077	-4.19536	-4.18551	-4.18859	-4.19549
714	-5.50338	-5.48644	-5.50029	-5.50503	-4.19673	-4.18573	-4.19067	-4.19701
715	-5.5006	-5.48285	-5.49782	-5.50227	-4.19797	-4.18575	-4.19242	-4.19842
716	-5.49787	-5.48071	-5.49491	-5.49942	-4.1992	-4.18705	-4.19375	-4.19973
717	-5.49487	-5.47914	-5.49175	-5.49653	-4.20017	-4.18867	-4.19464	-4.20093
718	-5.49202	-5.47813	-5.48861	-5.49364	-4.20107	-4.19064	-4.19545	-4.20205
719	-5.48909	-5.47815	-5.48697	-5.49077	-4.20182	-4.1936	-4.19797	-4.20307
720	-5.48638	-5.48067	-5.48616	-5.48795	-4.20235	-4.19858	-4.20159	-4.20402
721	-5.4837	-5.48512	-5.48529	-5.48522	-4.20294	-4.20481	-4.2049	-4.20489
722	-5.48114	-5.46265	-5.48513	-5.48259	-4.20344	-4.1887	-4.20844	-4.20567
723	-5.47873	-5.44138	-5.485	-5.4801	-4.20387	-4.17349	-4.21168	-4.20639
724	-5.47649	-5.42248	-5.48488	-5.47779	-4.20422	-4.15993	-4.21456	-4.20706
725	-5.47444	-5.40598	-5.48477	-5.47567	-4.20452	-4.14799	-4.21705	-4.20767
726	-5.47267	-5.39096	-5.48475	-5.47375	-4.20503	-4.13692	-4.21927	-4.20821
727	-5.47105	-5.37829	-5.48465	-5.47208	-4.20517	-4.12743	-4.221	-4.20868
728	-5.46952	-5.36688	-5.48448	-5.47065	-4.20467	-4.11885	-4.22239	-4.20905
729	-5.4684	-5.35719	-5.48447	-5.46945	-4.20471	-4.11135	-4.22346	-4.20933
730	-5.46754	-5.35264	-5.48453	-5.46851	-4.20469	-4.10741	-4.22352	-4.20947
731	-5.46694	-5.35108	-5.48478	-5.46784	-4.20451	-4.10553	-4.22336	-4.20948
732	-5.46667	-5.35242	-5.48402	-5.46742	-4.20459	-4.10633	-4.22222	-4.20933
733	-5.46655	-5.35612	-5.48204	-5.46725	-4.20424	-4.10921	-4.21985	-4.20898
734	-5.46666	-5.36351	-5.48017	-5.46731	-4.20375	-4.11486	-4.21733	-4.20841
735	-5.46699	-5.37284	-5.47921	-5.46759	-4.20309	-4.12195	-4.21517	-4.20762
736	-5.46753	-5.38421	-5.47823	-5.46809	-4.20225	-4.13066	-4.21256	-4.20659
737	-5.46825	-5.397	-5.47681	-5.46881	-4.20122	-4.14037	-4.20921	-4.20532
738	-5.46914	-5.41313	-5.47525	-5.4697	-4.19999	-4.15248	-4.2056	-4.2038
739	-5.47009	-5.43022	-5.47449	-5.47073	-4.19853	-4.1653	-4.20305	-4.20201
740	-5.47128	-5.44964	-5.47377	-5.47191	-4.19693	-4.1799	-4.2003	-4.19999
741	-5.47257	-5.47313	-5.47347	-5.47321	-4.19512	-4.19766	-4.19802	-4.19773
742	-5.47393	-5.47164	-5.47345	-5.4746	-4.19311	-4.1948	-4.19606	-4.19525
743	-5.47538	-5.46898	-5.47258	-5.47605	-4.19102	-4.19084	-4.19338	-4.19256
744	-5.47687	-5.46667	-5.47173	-5.47758	-4.18872	-4.18678	-4.19052	-4.18971
745	-5.47843	-5.46466	-5.47061	-5.47916	-4.18629	-4.183	-4.18737	-4.18677
746	-5.47997	-5.46222	-5.47019	-5.48077	-4.18386	-4.17912	-4.18483	-4.1838
747	-5.48164	-5.46002	-5.47036	-5.4824	-4.18164	-4.17574	-4.18243	-4.181
748	-5.4832	-5.45796	-5.47106	-5.48402	-4.17989	-4.17259	-4.17984	-4.17877
749	-5.48475	-5.45531	-5.47239	-5.48563	-4.17893	-4.1691	-4.17825	-4.17741
750	-5.48637	-5.45368	-5.47445	-5.48723	-4.17893	-4.16625	-4.17774	-4.17671
751	-5.48794	-5.4533	-5.47678	-5.48883	-4.17903	-4.16418	-4.17756	-4.17639
752	-5.48934	-5.4547	-5.47939	-5.49037	-4.17914	-4.16331	-4.17771	-4.17627
753	-5.49081	-5.45818	-5.48187	-5.49188	-4.17949	-4.16388	-4.17769	-4.17633
754	-5.49215	-5.4625	-5.48419	-5.49334	-4.17978	-4.1648	-4.1775	-4.17652
755	-5.49342	-5.46808	-5.48667	-5.49477	-4.18046	-4.1667	-4.17751	-4.17683
756	-5.49479	-5.47354	-5.48918	-5.49615	-4.18106	-4.16854	-4.17768	-4.17722
757	-5.49601	-5.47887	-5.49182	-5.49749	-4.18169	-4.17029	-4.17801	-4.17771
758	-5.49733	-5.48369	-5.49475	-5.49879	-4.18238	-4.17173	-4.17871	-4.17827
759	-5.49861	-5.48916	-5.49763	-5.50004	-4.18308	-4.17376	-4.17944	-4.17889
760	-5.49986	-5.49552	-5.50009	-5.50125	-4.18381	-4.17674	-4.1798	-4.17953
761	-5.50109	-5.50233	-5.50255	-5.50242	-4.1845	-4.18014	-4.18032	-4.1802
762	-5.50234	-5.48492	-5.50485	-5.50355	-4.18513	-4.16675	-4.1808	-4.18089
763	-5.50359	-5.46902	-5.50728	-5.50462	-4.18598	-4.15445	-4.18123	-4.18155
764	-5.50475	-5.45517	-5.50938	-5.50568	-4.18658	-4.14393	-4.18139	-4.18221
765	-5.50573	-5.44338	-5.51106	-5.50672	-4.18711	-4.13516	-4.18136	-4.18286
766	-5.50682	-5.43313	-5.51248	-5.50771	-4.1876	-4.12778	-4.18143	-4.18345
767	-5.50787	-5.42495	-5.51376	-5.50866	-4.18804	-4.12196	-4.18157	-4.18401
768	-5.50889	-5.41913	-5.51506	-5.50956	-4.18841	-4.11799	-4.182	-4.18452
769	-5.50983	-5.41583	-5.51628	-5.51042	-4.18875	-4.11582	-4.18273	-4.18497
770	-5.51072	-5.41437	-5.5174	-5.51121	-4.18912	-4.11484	-4.18351	-4.18535
771	-5.51153	-5.41436	-5.51816	-5.51195	-4.18923	-4.11481	-4.18417	-4.18569
772	-5.5123	-5.41611	-5.51848	-5.51259	-4.18935	-4.11609	-4.1846	-4.18597
773	-5.51292	-5.42018	-5.51819	-5.51315	-4.18917	-4.11924	-4.18464	-4.18619
774	-5.51347	-5.42625	-5.51743	-5.51359	-4.18914	-4.12388	-4.18438	-4.18635
775	-5.51392	-5.43401	-5.51659	-5.5139	-4.18914	-4.12954	-4.18428	-4.18648
776	-5.51415	-5.44464	-5.51619	-5.51406	-4.18902	-4.13714	-4.18462	-4.18655
777	-5.51425	-5.45696	-5.51592	-5.51407	-4.18897	-4.14603	-4.18537	-4.18659
778	-5.51425	-5.46972	-5.51544	-5.51391	-4.18896	-4.15524	-4.18604	-4.18662
779	-5.51403	-5.48305	-5.51464	-5.51355	-4.18891	-4.16502	-4.18647	-4.18664
780	-5.51361	-5.49723	-5.51354	-5.51299	-4.18887	-4.17555	-4.18667	-4.18665
781	-5.51294	-5.51208	-5.5124	-5.51221	-4.18891	-4.18658	-4.18692	-4.18668
782	-5.51208	-5.49007	-5.51126	-5.51121	-4.18883	-4.17094	-4.18726	-4.18675
783	-5.51099	-5.46864	-5.50991	-5.50999	-4.18893	-4.15577	-4.18741	-4.18688
784	-5.50967	-5.44889	-5.50829	-5.50853	-4.18918	-4.14189	-4.18731	-4.18709
785	-5.50812	-5.43102	-5.50668	-5.50685	-4.18948	-4.12956	-4.18735	-4.18742
786	-5.50612	-5.4153	-5.50524	-5.50496	-4.18979	-4.11884	-4.18779	-4.18789
787	-5.50412	-5.40154	-5.50358	-5.50286	-4.19045	-4.10962	-4.18796	-4.18852
788	-5.50191	-5.38853	-5.5015	-5.50056	-4.1913	-4.10114	-4.18763	-4.18935
789	-5.49948	-5.37515	-5.49968	-5.49808	-4.19239	-4.09248	-4.18786	-4.19039
790	-5.49691	-5.36268	-5.49775	-5.49543	-4.19367	-4.08449	-4.18793	-4.19163
791	-5.49413	-5.35031	-5.49567	-5.49263	-4.19515	-4.07668	-4.18775	-4.1931
792	-5.49132	-5.33806	-5.49344	-5.48972	-4.19697	-4.06884	-4.18736	-4.19477
793	-5.48844	-5.32699	-5.49106	-5.48669	-4.1987	-4.06194	-4.18669	-4.19663
794	-5.48542	-5.31743	-5.48846	-5.48361	-4.20104	-4.05624	-4.18565	-4.19868
795	-5.48238	-5.30957	-5.48574	-5.4805	-4.20325	-4.05183	-4.18435	-4.2009
796	-5.47923	-5.30274	-5.48305	-5.47735	-4.20558	-4.0481	-4.18294	-4.20327
797	-5.47611	-5.29759	-5.48031	-5.47422	-4.20799	-4.04549	-4.18131	-4.20575
798	-5.47306	-5.29353	-5.47748	-5.47113	-4.21055	-4.04343	-4.1794	-4.20836
799	-5.46992	-5.29102	-5.47496	-5.4681	-4.21317	-4.04242	-4.17763	-4.21104
800	-5.46691	-5.28901	-5.47269	-5.46514	-4.21582	-4.04165	-4.17595	-4.21375
801	-5.46405	-5.28603	-5.47061	-5.4623	-4.21847	-4.04009	-4.17474	-4.21648
802	-5.46124	-5.28254	-5.46869	-5.4596	-4.22116	-4.03817	-4.17369	-4.21922
803	-5.4586	-5.2798	-5.46714	-5.45707	-4.22373	-4.03668	-4.17293	-4.22191
804	-5.45614	-5.27772	-5.4657	-5.45473	-4.2262	-4.03586	-4.17187	-4.22454
805	-5.45387	-5.27843	-5.46375	-5.45259	-4.22858	-4.03726	-4.17033	-4.22707
806	-5.45181	-5.28091	-5.46178	-5.45066	-4.23081	-4.04017	-4.16857	-4.22945
807	-5.44997	-5.28437	-5.46011	-5.44898	-4.23297	-4.04373	-4.16705	-4.23165
808	-5.44852	-5.28872	-5.45841	-5.44754	-4.23475	-4.04776	-4.1655	-4.23365
809	-5.44718	-5.29503	-5.45681	-5.44636	-4.23635	-4.05313	-4.16388	-4.23543
810	-5.44621	-5.30238	-5.45619	-5.44547	-4.23798	-4.05929	-4.16345	-4.23697
811	-5.4455	-5.31117	-5.4559	-5.44484	-4.23901	-4.06638	-4.16335	-4.23823
812	-5.44501	-5.32017	-5.45646	-5.4445	-4.23975	-4.07294	-4.1642	-4.23919
813	-5.44476	-5.32888	-5.45789	-5.44442	-4.24016	-4.07884	-4.16606	-4.23982
814	-5.44478	-5.33963	-5.45914	-5.4446	-4.24023	-4.08612	-4.16744	-4.24013
815	-5.44508	-5.35288	-5.46012	-5.44505	-4.23995	-4.09512	-4.16819	-4.24009
816	-5.44562	-5.3673	-5.46088	-5.44577	-4.23934	-4.10502	-4.16844	-4.23973
817	-5.44642	-5.38042	-5.46192	-5.44672	-4.2383	-4.11402	-4.16952	-4.239
818	-5.44745	-5.39435	-5.46278	-5.4479	-4.23687	-4.12406	-4.17021	-4.23789
819	-5.44867	-5.40599	-5.4634	-5.44929	-4.23519	-4.13338	-4.17044	-4.23643
820	-5.45018	-5.41559	-5.46405	-5.45088	-4.23305	-4.14158	-4.17052	-4.23459
821	-5.45182	-5.42289	-5.46458	-5.45267	-4.23066	-4.14782	-4.17022	-4.23239
822	-5.45362	-5.42878	-5.46505	-5.4546	-4.22781	-4.15267	-4.16959	-4.22983
823	-5.45563	-5.43398	-5.46548	-5.4567	-4.22467	-4.15714	-4.16885	-4.22693
824	-5.45779	-5.43848	-5.46583	-5.45893	-4.2212	-4.16089	-4.16779	-4.22367
825	-5.46006	-5.4401	-5.46612	-5.46126	-4.21745	-4.16223	-4.16643	-4.22007
826	-5.46256	-5.44004	-5.46632	-5.46368	-4.21365	-4.16168	-4.16476	-4.21614
827	-5.46507	-5.43777	-5.46654	-5.4662	-4.20925	-4.15916	-4.16289	-4.2119
828	-5.46765	-5.43147	-5.46683	-5.46877	-4.20462	-4.15452	-4.16091	-4.2074
829	-5.47029	-5.42223	-5.46709	-5.4714	-4.19976	-4.14809	-4.15872	-4.20262
830	-5.47308	-5.41506	-5.46735	-5.47403	-4.19502	-4.14325	-4.15648	-4.19761
831	-5.47579	-5.41031	-5.46751	-5.47668	-4.18979	-4.1401	-4.15412	-4.19238
832	-5.4785	-5.40769	-5.46779	-5.4793	-4.1844	-4.13861	-4.15196	-4.18696
833	-5.48124	-5.40369	-5.46827	-5.48189	-4.17891	-4.13543	-4.14982	-4.18141
834	-5.48384	-5.39982	-5.46858	-5.48443	-4.17339	-4.13245	-4.1473	-4.17575
835	-5.48652	-5.39608	-5.46882	-5.48689	-4.16775	-4.12939	-4.14435	-4.17004
836	-5.48902	-5.39238	-5.46899	-5.48926	-4.16219	-4.12643	-4.14118	-4.16431
837	-5.4914	-5.38901	-5.46903	-5.4915	-4.15682	-4.12383	-4.13791	-4.15861
838	-5.4937	-5.38702	-5.46891	-5.49362	-4.15149	-4.12225	-4.13465	-4.15302
839	-5.49578	-5.38523	-5.46901	-5.49556	-4.14641	-4.12069	-4.13145	-4.14757
840	-5.49784	-5.38305	-5.46928	-5.49732	-4.1419	-4.11873	-4.1283	-4.14235
841	-5.49957	-5.3816	-5.46945	-5.49889	-4.13953	-4.11725	-4.12511	-4.13745
842	-5.50114	-5.38145	-5.4695	-5.50024	-4.13863	-4.11709	-4.12194	-4.13315
843	-5.50239	-5.38223	-5.46938	-5.50138	-4.13797	-4.11762	-4.11874	-4.13112
844	-5.50348	-5.3825	-5.46928	-5.50231	-4.13782	-4.11785	-4.11567	-4.13036
845	-5.50432	-5.38243	-5.46909	-5.50298	-4.13757	-4.11782	-4.11267	-4.12986
846	-5.50484	-5.38113	-5.4688	-5.50342	-4.13733	-4.11675	-4.11032	-4.12957
847	-5.50511	-5.37908	-5.46843	-5.50362	-4.13717	-4.11496	-4.10842	-4.12945
848	-5.50508	-5.37812	-5.46769	-5.50359	-4.13714	-4.11392	-4.10654	-4.1295
849	-5.50489	-5.37746	-5.46673	-5.50334	-4.13735	-4.11312	-4.10468	-4.12971
850	-5.50446	-5.37666	-5.46555	-5.5029	-4.13763	-4.11208	-4.10269	-4.13012
851	-5.50377	-5.37711	-5.46387	-5.50227	-4.13803	-4.11181	-4.10043	-4.13075
852	-5.50299	-5.37676	-5.46215	-5.50145	-4.13869	-4.1111	-4.09848	-4.13159
853	-5.50198	-5.37347	-5.46034	-5.50046	-4.13954	-4.10839	-4.09656	-4.13271
854	-5.50081	-5.36905	-5.45836	-5.49932	-4.14066	-4.10512	-4.0949	-4.13416
855	-5.4994	-5.36614	-5.45589	-5.49807	-4.14197	-4.10346	-4.09298	-4.13597
856	-5.49803	-5.36372	-5.45305	-5.4967	-4.14374	-4.10235	-4.09089	-4.13817
857	-5.49652	-5.36049	-5.44998	-5.49523	-4.14587	-4.10087	-4.08873	-4.1407
858	-5.49483	-5.35598	-5.44678	-5.49368	-4.14822	-4.09855	-4.08665	-4.14346
859	-5.4931	-5.35211	-5.44336	-5.49205	-4.15068	-4.09683	-4.08484	-4.14637
860	-5.49131	-5.34849	-5.43971	-5.49037	-4.1533	-4.09532	-4.08309	-4.14935
861	-5.48953	-5.34528	-5.43599	-5.48864	-4.156	-4.09425	-4.08148	-4.15231
862	-5.48766	-5.34256	-5.43226	-5.48686	-4.15863	-4.09365	-4.07998	-4.15523
863	-5.48572	-5.34042	-5.4285	-5.48507	-4.16108	-4.09352	-4.07851	-4.15806
864	-5.48387	-5.33989	-5.42441	-5.48325	-4.16362	-4.09443	-4.07682	-4.16077
865	-5.48207	-5.34017	-5.41997	-5.48141	-4.16607	-4.09552	-4.0747	-4.16338
866	-5.48016	-5.3393	-5.41558	-5.47956	-4.16835	-4.0959	-4.07277	-4.16589
867	-5.47832	-5.33681	-5.41125	-5.47772	-4.17067	-4.09506	-4.07127	-4.16834
868	-5.47647	-5.33398	-5.40689	-5.47588	-4.17293	-4.09391	-4.07038	-4.17077
869	-5.47465	-5.32905	-5.40254	-5.47405	-4.17526	-4.09123	-4.06964	-4.17322
870	-5.47284	-5.32219	-5.39837	-5.47225	-4.17776	-4.08735	-4.06914	-4.17577
871	-5.47108	-5.31533	-5.39441	-5.47047	-4.18049	-4.08351	-4.06895	-4.17849
872	-5.46939	-5.30824	-5.39065	-5.46869	-4.18346	-4.07949	-4.06898	-4.18141
873	-5.46774	-5.30078	-5.38719	-5.46693	-4.18673	-4.07542	-4.06941	-4.18462
874	-5.46611	-5.29239	-5.38389	-5.46519	-4.19034	-4.0709	-4.07011	-4.18816
875	-5.4645	-5.28312	-5.38085	-5.46347	-4.1943	-4.06582	-4.07102	-4.19206
876	-5.46283	-5.27417	-5.3783	-5.46175	-4.19856	-4.06076	-4.07211	-4.19629
877	-5.46126	-5.26584	-5.37616	-5.46004	-4.20306	-4.05617	-4.07356	-4.20081
878	-5.4597	-5.25827	-5.37431	-5.45835	-4.20761	-4.05188	-4.07523	-4.20556
879	-5.45818	-5.25089	-5.37248	-5.45666	-4.21222	-4.04757	-4.07686	-4.21045
880	-5.4566	-5.2445	-5.37111	-5.45497	-4.21704	-4.04422	-4.07905	-4.21538
881	-5.45493	-5.23879	-5.37017	-5.45327	-4.22177	-4.04142	-4.08169	-4.22029
882	-5.45335	-5.23364	-5.36963	-5.45155	-4.22636	-4.03897	-4.08457	-4.22512
883	-5.45178	-5.22841	-5.3694	-5.44982	-4.23076	-4.03612	-4.08761	-4.2298
884	-5.44999	-5.22387	-5.36951	-5.44806	-4.23508	-4.03356	-4.0909	-4.2343
885	-5.44835	-5.21988	-5.37003	-5.44629	-4.23946	-4.03124	-4.09452	-4.23855
886	-5.44656	-5.21645	-5.37082	-5.4445	-4.24335	-4.02936	-4.0984	-4.24254
887	-5.44479	-5.2128	-5.37167	-5.4427	-4.247	-4.02733	-4.10253	-4.24621
888	-5.44299	-5.20903	-5.3729	-5.4409	-4.24997	-4.0254	-4.10719	-4.24957
889	-5.44119	-5.20493	-5.37449	-5.4391	-4.25289	-4.02344	-4.11204	-4.25257
890	-5.43935	-5.20084	-5.37646	-5.43732	-4.25557	-4.02162	-4.11732	-4.2552
891	-5.43757	-5.19759	-5.37864	-5.43557	-4.2578	-4.02029	-4.12279	-4.25745
892	-5.43583	-5.19491	-5.38112	-5.43388	-4.25957	-4.01908	-4.12869	-4.25929
893	-5.43413	-5.19206	-5.38389	-5.43227	-4.26097	-4.01734	-4.13503	-4.26075
894	-5.43248	-5.18795	-5.38691	-5.43074	-4.26195	-4.01384	-4.14186	-4.26179
895	-5.43095	-5.18377	-5.39009	-5.42933	-4.26253	-4.01038	-4.14914	-4.26244
896	-5.42952	-5.18131	-5.39343	-5.42803	-4.2627	-4.00825	-4.1568	-4.26266
897	-5.42824	-5.17953	-5.39696	-5.42688	-4.26248	-4.00668	-4.16465	-4.26249
898	-5.42705	-5.17773	-5.40056	-5.42589	-4.26152	-4.00529	-4.17283	-4.26193
899	-5.42604	-5.17646	-5.40412	-5.4251	-4.26055	-4.00417	-4.1812	-4.261
900	-5.42527	-5.17458	-5.4075	-5.42449	-4.25922	-4.00181	-4.18969	-4.2597
901	-5.4247	-5.17298	-5.41058	-5.42409	-4.25753	-3.99965	-4.19828	-4.25807
902	-5.42434	-5.17203	-5.41312	-5.4239	-4.25553	-3.99825	-4.20632	-4.25608
903	-5.4242	-5.1708	-5.41499	-5.42391	-4.25322	-3.99649	-4.21405	-4.25376
904	-5.42433	-5.16979	-5.41626	-5.42415	-4.25061	-3.99467	-4.22135	-4.25118
905	-5.4246	-5.16778	-5.41676	-5.42463	-4.2477	-3.99238	-4.22812	-4.24832
906	-5.42515	-5.16581	-5.41637	-5.42533	-4.24463	-3.99036	-4.23434	-4.24522
907	-5.42593	-5.16459	-5.4156	-5.42624	-4.24133	-3.98881	-4.23964	-4.24191
908	-5.42688	-5.16158	-5.4145	-5.42737	-4.2378	-3.9857	-4.24383	-4.2384
909	-5.42812	-5.15902	-5.41259	-5.42869	-4.23424	-3.98297	-4.24692	-4.23472
910	-5.42957	-5.15547	-5.41012	-5.43019	-4.2306	-3.9795	-4.24898	-4.23089
911	-5.43106	-5.14933	-5.40609	-5.43188	-4.22637	-3.97475	-4.24986	-4.22696
912	-5.43283	-5.14297	-5.4019	-5.43373	-4.2225	-3.96981	-4.24971	-4.22297
913	-5.43483	-5.13652	-5.39763	-5.43571	-4.21882	-3.96472	-4.24879	-4.21894
914	-5.43677	-5.13157	-5.3945	-5.4378	-4.21488	-3.9607	-4.24771	-4.21491
915	-5.43901	-5.12735	-5.39121	-5.43997	-4.21122	-3.95738	-4.24614	-4.21092
916	-5.4412	-5.12398	-5.39173	-5.44219	-4.20756	-3.9549	-4.24579	-4.20703
917	-5.4435	-5.11998	-5.39635	-5.44446	-4.20406	-3.95221	-4.24723	-4.20332
918	-5.44582	-5.11683	-5.4022	-5.44675	-4.20085	-3.95007	-4.24908	-4.19991
919	-5.44815	-5.11362	-5.40852	-5.44903	-4.19802	-3.94796	-4.25112	-4.1969
920	-5.45055	-5.11005	-5.41476	-5.45129	-4.19595	-3.94548	-4.25297	-4.19437
921	-5.45275	-5.10718	-5.42103	-5.45347	-4.19403	-3.94335	-4.25468	-4.19243
922	-5.45494	-5.10432	-5.42697	-5.45556	-4.19269	-3.94112	-4.25649	-4.191
923	-5.45704	-5.10242	-5.4333	-5.45755	-4.19178	-3.93954	-4.25868	-4.19003
924	-5.45902	-5.10098	-5.43823	-5.4594	-4.19115	-3.93813	-4.25991	-4.18939
925	-5.46087	-5.09963	-5.44271	-5.46111	-4.19082	-3.93672	-4.26066	-4.18895
926	-5.46257	-5.09966	-5.44696	-5.46266	-4.19065	-3.93649	-4.26146	-4.18864
927	-5.46422	-5.101	-5.45103	-5.46401	-4.19078	-3.93729	-4.26242	-4.18837
928	-5.4655	-5.10295	-5.45379	-5.46514	-4.19068	-3.93874	-4.26249	-4.18809
929	-5.46655	-5.10603	-5.45492	-5.46605	-4.19051	-3.94123	-4.26155	-4.18778
930	-5.46735	-5.11032	-5.45514	-5.46673	-4.19029	-3.94477	-4.25979	-4.18739
931	-5.46785	-5.11541	-5.45423	-5.46716	-4.18997	-3.94908	-4.25713	-4.18692
932	-5.4681	-5.1221	-5.45219	-5.46733	-4.18955	-3.95459	-4.25366	-4.18635
933	-5.4681	-5.12974	-5.44838	-5.4672	-4.18902	-3.96078	-4.24913	-4.18568
934	-5.46784	-5.13771	-5.44231	-5.46681	-4.18849	-3.96722	-4.24313	-4.18491
935	-5.4673	-5.14549	-5.43367	-5.46612	-4.18783	-3.97369	-4.23549	-4.18405
936	-5.46628	-5.15291	-5.42262	-5.46514	-4.18702	-3.98008	-4.22648	-4.18312
937	-5.46499	-5.16049	-5.40918	-5.46386	-4.18611	-3.98676	-4.216	-4.18213
938	-5.4634	-5.16758	-5.39128	-5.46231	-4.18515	-3.99319	-4.20274	-4.18112
939	-5.46157	-5.17463	-5.37038	-5.46046	-4.18421	-3.99983	-4.1876	-4.18008
940	-5.45938	-5.18208	-5.34928	-5.45834	-4.1832	-4.0068	-4.17214	-4.17907
941	-5.45695	-5.189	-5.32365	-5.45596	-4.18227	-4.01339	-4.15391	-4.17808
942	-5.45421	-5.19623	-5.29407	-5.45333	-4.18127	-4.02023	-4.13351	-4.17712
943	-5.45121	-5.20421	-5.26209	-5.45047	-4.18022	-4.02776	-4.11188	-4.17622
944	-5.44805	-5.21267	-5.2248	-5.44741	-4.17925	-4.03546	-4.08756	-4.17538
945	-5.44465	-5.22106	-5.18055	-5.44417	-4.17834	-4.04278	-4.0594	-4.1746
946	-5.44108	-5.22882	-5.12585	-5.44076	-4.17746	-4.04952	-4.02618	-4.17389
947	-5.43738	-5.23531	-5.05529	-5.43723	-4.17667	-4.05524	-3.98506	-4.17326
948	-5.43357	-5.24086	-4.97173	-5.4336	-4.17594	-4.06022	-3.93654	-4.17275
949	-5.42967	-5.24557	-4.86972	-5.42989	-4.17527	-4.06443	-3.87745	-4.17236
950	-5.42573	-5.24929	-4.75271	-5.42613	-4.1748	-4.06803	-3.81158	-4.17213
951	-5.42179	-5.25089	-4.61777	-5.42235	-4.17451	-4.07017	-3.73635	-4.17209
952	-5.41788	-5.24933	-4.46166	-5.41858	-4.1743	-4.07003	-3.64972	-4.17228
953	-5.41394	-5.24569	-4.28091	-5.41484	-4.17439	-4.06822	-3.55085	-4.1727
954	-5.4101	-5.24119	-4.06921	-5.41114	-4.17471	-4.06569	-3.43676	-4.17335
955	-5.40638	-5.23615	-3.8208	-5.40751	-4.17536	-4.06284	-3.30415	-4.17425
956	-5.40277	-5.23129	-3.55132	-5.40399	-4.17625	-4.06062	-3.16824	-4.17538
957	-5.39931	-5.22487	-3.24577	-5.40058	-4.17737	-4.05745	-3.01803	-4.1767
958	-5.396	-5.21613	-2.91796	-5.39731	-4.17869	-4.05287	-2.86223	-4.17819
959	-5.39286	-5.20576	-2.55801	-5.39418	-4.18021	-4.04694	-2.69372	-4.17981
960	-5.3898	-5.19182	-2.15012	-5.39122	-4.1816	-4.03819	-2.49986	-4.18155
961	-5.3871	-5.17616	-1.68164	-5.38844	-4.18342	-4.02789	-2.26458	-4.18339
962	-5.38454	-5.16	-1.17875	-5.38585	-4.18531	-4.01709	-1.98523	-4.18533
963	-5.38218	-5.14315	-0.702198	-5.38344	-4.18735	-4.00563	-1.66174	-4.18733
964	-5.38002	-5.12386	-0.313636	-5.38121	-4.18951	-3.99284	-1.29373	-4.18941
965	-5.37809	-5.10327	-0.0513253	-5.3792	-4.19169	-3.97932	-0.901168	-4.19157
966	-5.37641	-5.08198	0.103254	-5.37738	-4.194	-3.96514	-0.500144	-4.19382
967	-5.37486	-5.06165	0.182778	-5.37578	-4.19644	-3.95149	-0.132444	-4.19614
968	-5.37359	-5.04172	0.22126	-5.37436	-4.19882	-3.93789	0.157306	-4.1985
969	-5.37248	-5.02209	0.241528	-5.37314	-4.20129	-3.9245	0.3517	-4.2009
970	-5.37155	-5.00328	0.256365	-5.37211	-4.20383	-3.91176	0.465316	-4.20331
971	-5.3708	-4.98592	0.269814	-5.37125	-4.20625	-3.89991	0.525292	-4.2057
972	-5.37017	-4.97047	0.282157	-5.37057	-4.20838	-3.88956	0.554216	-4.20806
973	-5.36979	-4.95713	0.294495	-5.37004	-4.2106	-3.88102	0.569862	-4.21032
974	-5.36947	-4.94608	0.308309	-5.36968	-4.21278	-3.87434	0.580305	-4.21248
975	-5.36935	-4.93594	0.324145	-5.36946	-4.21481	-3.86808	0.588507	-4.21451
976	-5.36934	-4.92618	0.342379	-5.36936	-4.21669	-3.86194	0.597102	-4.21637
977	-5.36944	-4.91778	0.36265	-5.36938	-4.2185	-3.85715	0.608433	-4.21806
978	-5.3697	-4.9102	0.383655	-5.3695	-4.21993	-3.85296	0.623356	-4.21957
979	-5.36999	-4.90396	0.404657	-5.36971	-4.22134	-3.84989	0.641902	-4.22089
980	-5.37035	-4.89888	0.42454	-5.37001	-4.22261	-3.84796	0.66271	-4.22202
981	-5.37078	-4.89579	0.442183	-5.37038	-4.22378	-3.84738	0.684297	-4.22301
982	-5.37111	-4.89549	0.453302	-5.3708	-4.22479	-3.84886	0.701715	-4.22386
983	-5.37163	-4.89723	0.46009	-5.37127	-4.2258	-3.85212	0.71598	-4.22465
984	-5.37224	-4.90161	0.462338	-5.37179	-4.22675	-3.85747	0.726038	-4.22539
985	-5.37283	-4.90768	0.459695	-5.37233	-4.22759	-3.86386	0.730745	-4.22605
986	-5.37339	-4.91538	0.451832	-5.3729	-4.22806	-3.87138	0.729272	-4.22656
987	-5.374	-4.92307	0.441168	-5.37348	-4.22847	-3.8792	0.723677	-4.22684
988	-5.37462	-4.9344	0.424392	-5.37407	-4.22862	-3.88974	0.711467	-4.22683
989	-5.3752	-4.94704	0.404382	-5.37466	-4.22821	-3.90146	0.694697	-4.2265
990	-5.37579	-4.96104	0.382235	-5.37525	-4.2277	-3.91439	0.674896	-4.22584
991	-5.37636	-4.97596	0.359277	-5.37582	-4.22685	-3.92808	0.653725	-4.22482
992	-5.37689	-4.99144	0.338414	-5.37636	-4.22554	-3.9421	0.634431	-4.22347
993	-5.3774	-5.00901	0.320091	-5.37688	-4.22409	-3.9576	0.618374	-4.2218
994	-5.37784	-5.02757	0.303572	-5.37735	-4.22227	-3.97364	0.605584	-4.21983
995	-5.37824	-5.0472	0.288522	-5.37776	-4.22017	-3.99026	0.595275	-4.21757
996	-5.37846	-5.06711	0.273022	-5.3781	-4.21778	-4.0068	0.583291	-4.21505
997	-5.3787	-5.08638	0.255614	-5.37837	-4.21525	-4.02244	0.561151	-4.21234
998	-5.37887	-5.10432	0.230591	-5.37854	-4.21277	-4.03702	0.49453	-4.20945
999	-5.3789	-5.12126	0.16523	-5.3786	-4.20996	-4.05089	0.279597	-4.20642

## Sheet: (b) NAC
Time (fs)	NAC VBM-CBM (eV)
	N2AMD	KRR	MLP	DFT
1	-0.00028229	-0.000229822	-0.000231027	-0.000229917
2	-0.000194869	-0.000196844	-0.000182057	-0.000185646
3	-0.000187139	-0.00016217	-0.000125644	-0.000139784
4	-0.000121836	-0.000122725	-6.45927e-05	-8.54165e-05
5	-8.81924e-05	-8.57411e-05	-2.83486e-06	-3.15359e-05
6	-4.53674e-06	-5.53471e-05	5.81937e-05	2.92163e-05
7	6.52348e-05	-2.2802e-05	0.000119259	9.12607e-05
8	0.000111737	1.10241e-05	0.00017953	0.000155383
9	0.000203793	4.81064e-05	0.00023894	0.000217732
10	0.000273832	8.94516e-05	0.000300756	0.000279137
11	0.000333204	0.000128626	0.00036348	0.000337878
12	0.000396432	0.000169541	0.000421947	0.000389117
13	0.000443945	0.000214041	0.000476444	0.00043799
14	0.000490209	0.000257697	0.000525518	0.000479033
15	0.000518742	0.000303637	0.000570456	0.000514377
16	0.000540676	0.000351545	0.000593542	0.000543456
17	0.000594573	0.000402749	0.000603918	0.000566709
18	0.000574194	0.000456004	0.000612151	0.000584675
19	0.000615508	0.000509149	0.000615422	0.000597016
20	0.000621893	0.000558899	0.000613204	0.000604132
21	0.000624984	0.000605889	0.000605822	0.00060606
22	0.000621346	0.000581267	0.000590965	0.000605221
23	0.000615228	0.000556166	0.000571511	0.000597954
24	0.000621686	0.000535465	0.000545054	0.000589119
25	0.000589321	0.000517328	0.000520994	0.000577806
26	0.000570517	0.000502282	0.000491066	0.000558666
27	0.000548695	0.000487761	0.000462804	0.000539911
28	0.000534872	0.000473161	0.000433104	0.000518942
29	0.000499976	0.000461157	0.000400125	0.000494281
30	0.000477074	0.000449797	0.000370142	0.000469583
31	0.000445737	0.00043947	0.000343829	0.000444242
32	0.000422497	0.000429716	0.000321531	0.000417341
33	0.000400423	0.00041767	0.000301971	0.000392593
34	0.000384916	0.00040359	0.000286521	0.000369201
35	0.000354231	0.000387824	0.000274572	0.000348166
36	0.00030791	0.000372188	0.000265387	0.000328672
37	0.00029069	0.000355589	0.000258498	0.000315935
38	0.000311824	0.000338857	0.000257366	0.000303959
39	0.000314878	0.000322565	0.00025995	0.000299311
40	0.000294431	0.000306387	0.000270452	0.000292758
41	0.000289036	0.000290824	0.000290878	0.000290787
42	0.000296233	0.000288268	0.0003125	0.000291055
43	0.000287171	0.000286136	0.000337669	0.000292805
44	0.000287918	0.000285212	0.000363374	0.000296875
45	0.000290286	0.000284714	0.000389381	0.00030094
46	0.000294613	0.000283628	0.000414776	0.000308139
47	0.000305418	0.000283874	0.000436364	0.00031673
48	0.000307845	0.000284818	0.000456601	0.000325402
49	0.00031017	0.000285711	0.000475384	0.000333635
50	0.000325724	0.000288173	0.000486747	0.000342925
51	0.000338547	0.000294784	0.000491713	0.000351188
52	0.000341192	0.000301025	0.000494363	0.000357412
53	0.00034805	0.000305966	0.00049137	0.000364106
54	0.000345711	0.000308795	0.000483786	0.000369246
55	0.000360458	0.000309921	0.000472169	0.000369525
56	0.000358685	0.000308764	0.000453515	0.000369814
57	0.000360571	0.000307675	0.000431639	0.000364288
58	0.000350639	0.000306665	0.000406753	0.000357769
59	0.000334402	0.000305561	0.000376289	0.000345684
60	0.000318267	0.00030405	0.000342207	0.0003271
61	0.000281951	0.000305046	0.000305051	0.000305115
62	0.000255238	0.000281046	0.000266637	0.000276988
63	0.000225787	0.000254861	0.000227153	0.000242556
64	0.000185676	0.000228179	0.000185981	0.000204022
65	0.00014485	0.000198269	0.000147431	0.000159039
66	9.74377e-05	0.000167762	0.000118654	0.000112047
67	8.15585e-05	0.000137618	8.3189e-05	6.23193e-05
68	3.04976e-05	0.000106137	4.87699e-05	1.21329e-05
69	-3.36296e-05	7.36478e-05	1.99396e-05	-3.77117e-05
70	-7.0467e-05	4.33405e-05	-1.12892e-05	-8.36544e-05
71	-0.000108759	1.34618e-05	-3.77552e-05	-0.000125395
72	-0.000107272	-1.60085e-05	-7.63218e-05	-0.000164502
73	-0.000166355	-4.70977e-05	-0.00011292	-0.000198128
74	-0.000200894	-7.76916e-05	-0.000146581	-0.000226624
75	-0.000219315	-0.000105929	-0.000174125	-0.000250734
76	-0.000235043	-0.000135996	-0.000198407	-0.000269403
77	-0.000251148	-0.000167233	-0.000221184	-0.000284989
78	-0.000290706	-0.000199842	-0.000247796	-0.000294117
79	-0.000272567	-0.000233643	-0.000264083	-0.000301167
80	-0.000279373	-0.000269823	-0.000288539	-0.000303673
81	-0.000282233	-0.000306808	-0.000307034	-0.0003069
82	-0.000286278	-0.000311632	-0.000317469	-0.000305519
83	-0.000286036	-0.000316276	-0.000318867	-0.00030321
84	-0.000288024	-0.000318081	-0.00031623	-0.000298549
85	-0.000287242	-0.000317103	-0.000310267	-0.000295227
86	-0.000287674	-0.000314547	-0.000295653	-0.000289307
87	-0.00030669	-0.000309598	-0.000282582	-0.000283881
88	-0.000283911	-0.000304606	-0.000275191	-0.000280019
89	-0.000197362	-0.000297801	-0.000261867	-0.000271675
90	-0.000278564	-0.000291042	-0.000246753	-0.00026565
91	-0.000270915	-0.000285266	-0.000231744	-0.000259826
92	-0.000253106	-0.000277351	-0.000218591	-0.000252896
93	-0.000260645	-0.000265952	-0.000205728	-0.000243489
94	-0.000234251	-0.000253761	-0.000190741	-0.000234635
95	-0.000252597	-0.00024009	-0.000175024	-0.000224314
96	-0.000240792	-0.000225647	-0.000158866	-0.000214757
97	-0.000252967	-0.000211112	-0.000158187	-0.000203039
98	-0.000224008	-0.000196977	-0.000157875	-0.000189901
99	-0.000211273	-0.000182744	-0.000157936	-0.000179785
100	-0.000177745	-0.000167909	-0.000156648	-0.000165655
101	-0.000193575	-0.000154218	-0.000154062	-0.000154253
102	-0.000199755	-0.000132411	-0.000150325	-0.000143023
103	-0.000197776	-0.000114443	-0.000139469	-0.000131037
104	-0.00016327	-9.87329e-05	-0.000117935	-0.000119685
105	-0.000189633	-8.13259e-05	-9.33923e-05	-0.000108961
106	-0.000169847	-6.1746e-05	-6.44627e-05	-9.71945e-05
107	-0.000140549	-4.11089e-05	-3.74317e-05	-8.29628e-05
108	-0.000123138	-2.1203e-05	-1.34781e-05	-6.82918e-05
109	-0.00011903	-2.53346e-06	1.15404e-05	-5.06293e-05
110	-8.27818e-05	1.67295e-05	3.59928e-05	-2.81654e-05
111	-5.58204e-05	3.57703e-05	6.08324e-05	-8.41347e-07
112	-2.5131e-05	5.78886e-05	8.46769e-05	3.29281e-05
113	2.65587e-05	7.80627e-05	0.000107955	7.74522e-05
114	7.63319e-05	0.000100809	0.000130231	0.000132873
115	0.000118008	0.000122787	0.000153953	0.000201152
116	0.000203623	0.000145188	0.000180878	0.000269161
117	0.000316163	0.000167047	0.000202871	0.000284518
118	0.000362111	0.000186411	0.000214932	0.000263039
119	0.000348393	0.000207203	0.000226497	0.000247438
120	0.000325627	0.000225728	0.000236683	0.000240142
121	0.000265843	0.000241803	0.000242852	0.000241866
122	0.000311469	0.000238885	0.000248562	0.000239902
123	0.000305128	0.00023733	0.000260889	0.000243588
124	0.00023184	0.000236934	0.000271215	0.000248517
125	0.000300089	0.000234114	0.000276538	0.000253664
126	0.000355708	0.000231524	0.000282855	0.000262566
127	0.000294122	0.000229333	0.000292352	0.00026819
128	0.000320526	0.000225487	0.000298246	0.000278269
129	0.000316833	0.000217433	0.000299239	0.000284063
130	0.000330173	0.000210055	0.000293562	0.000291815
131	0.000328954	0.000204217	0.00028468	0.000296928
132	0.000323806	0.000196265	0.00027186	0.000299001
133	0.000319709	0.000188915	0.00025863	0.000298605
134	0.000298651	0.00018264	0.00023937	0.000295494
135	0.000268482	0.000175938	0.000223031	0.000287491
136	0.000273298	0.000170021	0.000209307	0.000273493
137	0.000251339	0.000164494	0.000208132	0.000253489
138	0.000222659	0.000158336	0.000201675	0.000232628
139	0.000237509	0.000151399	0.000191777	0.000203301
140	0.000152638	0.000143746	0.000165087	0.000169386
141	9.03905e-05	0.000134151	0.000135274	0.000134171
142	3.93871e-05	0.000119958	0.000107834	9.16837e-05
143	-3.49588e-06	0.000105658	9.45039e-05	5.16465e-05
144	-6.38945e-05	8.93681e-05	8.44514e-05	9.70231e-06
145	-0.000181311	7.33079e-05	7.23619e-05	-3.03763e-05
146	-0.000152665	5.85367e-05	5.89609e-05	-6.35933e-05
147	-0.000198889	4.52138e-05	4.47928e-05	-8.38817e-05
148	-0.00021993	3.15573e-05	3.40673e-05	-8.91752e-05
149	-0.00022267	1.74546e-05	2.27978e-05	-6.57798e-05
150	-0.000196863	2.88322e-06	1.17353e-05	-2.31244e-05
151	-0.000145723	-1.46376e-05	-1.76306e-05	2.48055e-05
152	-0.000109925	-3.20806e-05	-4.50514e-05	4.46019e-05
153	-7.93642e-05	-4.35822e-05	-6.96312e-05	4.77978e-05
154	-9.0706e-05	-5.53844e-05	-9.25037e-05	3.20071e-05
155	-6.85692e-05	-6.92315e-05	-0.000112203	9.91784e-06
156	-4.09637e-05	-8.18915e-05	-0.000131608	-1.72032e-05
157	-0.000183381	-9.13991e-05	-0.000142644	-4.67617e-05
158	-0.000128428	-0.000100878	-0.000148538	-7.32654e-05
159	-0.000156671	-0.000113173	-0.000149114	-9.81548e-05
160	-0.000163411	-0.000126741	-0.000145318	-0.00012148
161	-0.000173289	-0.000140017	-0.000139191	-0.000140044
162	-0.000181618	-0.000136753	-0.000138303	-0.000152485
163	-0.000183758	-0.000129026	-0.000126386	-0.000161946
164	-0.000209174	-0.000116573	-0.000109969	-0.000161269
165	-0.000205906	-0.000100688	-8.96725e-05	-0.000154993
166	-0.000149898	-8.09028e-05	-6.56234e-05	-0.000131751
167	-0.000146729	-5.7797e-05	-4.25033e-05	-9.40461e-05
168	-7.27127e-05	-3.43929e-05	-2.30711e-05	-3.03562e-05
169	-7.2254e-06	-1.21648e-05	-5.63295e-06	5.8774e-05
170	7.38156e-05	7.48317e-06	1.24878e-05	0.000153363
171	0.000124257	3.19731e-05	3.42634e-05	0.000226017
172	0.000208889	5.62669e-05	5.51787e-05	0.000272096
173	0.000259278	8.19025e-05	8.37466e-05	0.000296794
174	0.000287425	0.000107501	0.000118271	0.000308882
175	0.000292261	0.000130846	0.000150744	0.000313183
176	0.000280339	0.00014983	0.000180578	0.00031042
177	0.000251113	0.000167919	0.000194961	0.000306019
178	0.00025833	0.00018652	0.000208053	0.000294589
179	0.000263283	0.000205777	0.000221848	0.000284258
180	0.000250741	0.000226377	0.000238027	0.000266642
181	0.000229051	0.000250467	0.000251923	0.000250552
182	0.000190319	0.000251803	0.000269344	0.000230323
183	0.000180225	0.000252709	0.000292212	0.000209745
184	0.000195521	0.000251195	0.000324668	0.000186314
185	0.000160822	0.000244973	0.000352566	0.000164233
186	0.000131671	0.00023686	0.000361503	0.00013939
187	0.000106209	0.000224441	0.00034448	0.000115389
188	9.81687e-05	0.000211698	0.000325679	9.27919e-05
189	6.64012e-05	0.000201598	0.000305792	7.10882e-05
190	4.85646e-05	0.000189218	0.000286187	5.20383e-05
191	3.34618e-05	0.000177543	0.000264957	3.52302e-05
192	1.90683e-05	0.000162151	0.000240512	2.19762e-05
193	1.69448e-05	0.000146219	0.000215123	1.22449e-05
194	-5.27649e-05	0.000127431	0.00018892	5.84577e-06
195	2.08221e-05	0.000109203	0.000167256	1.63968e-06
196	-2.69313e-06	8.921e-05	0.000144689	2.28741e-06
197	5.96828e-05	6.92155e-05	0.000118633	3.26194e-06
198	2.54672e-05	5.14409e-05	8.95353e-05	3.82419e-06
199	6.91752e-06	3.7427e-05	6.32641e-05	9.15563e-06
200	-2.22291e-06	2.27806e-05	3.83533e-05	9.02545e-06
201	-2.55655e-06	1.28024e-05	1.50494e-05	1.27328e-05
202	-5.71322e-06	2.08673e-05	-8.65166e-06	1.189e-05
203	2.4948e-05	2.55179e-05	-2.38971e-05	7.49255e-06
204	-1.53185e-05	2.87976e-05	-1.23677e-05	3.90733e-06
205	5.12722e-06	3.03992e-05	6.42103e-06	-4.07741e-06
206	-3.47162e-05	2.76324e-05	2.76561e-05	-1.42028e-05
207	-2.06389e-06	1.96969e-05	4.53418e-05	-3.00082e-05
208	-4.97238e-05	6.36088e-06	6.03594e-05	-4.37268e-05
209	-0.000118121	-9.9158e-06	7.32063e-05	-5.96272e-05
210	-0.000107326	-2.53794e-05	8.34145e-05	-7.89358e-05
211	-0.000162793	-3.94638e-05	8.98956e-05	-9.55601e-05
212	-0.00017857	-5.30665e-05	9.28984e-05	-0.000106422
213	-0.000148236	-6.49565e-05	9.93329e-05	-0.000112428
214	-0.000146857	-7.76168e-05	9.84725e-05	-0.000105506
215	-0.000137733	-8.9745e-05	8.73782e-05	-8.48047e-05
216	-0.000116789	-0.000107633	6.99596e-05	-6.87276e-05
217	-8.8511e-05	-0.000125357	4.54987e-05	-6.00507e-05
218	-9.16851e-05	-0.000145278	3.32021e-06	-7.34224e-05
219	-0.000114332	-0.000161793	-5.41442e-05	-0.000101002
220	-0.000153816	-0.000176426	-0.000118323	-0.000145661
221	-0.000191172	-0.000192085	-0.0001897	-0.000191939
222	-0.000251054	-0.000246938	-0.000265892	-0.000244821
223	-0.000294185	-0.0003009	-0.000347385	-0.00030235
224	-0.00035833	-0.000355555	-0.000431547	-0.000366829
225	-0.000407062	-0.000409055	-0.000536327	-0.000430119
226	-0.000511692	-0.000466041	-0.000651453	-0.00050267
227	-0.000479603	-0.000521473	-0.000762477	-0.000574931
228	-0.000619591	-0.00057977	-0.000858856	-0.00065417
229	-0.000700455	-0.000647401	-0.000953126	-0.000737662
230	-0.00082337	-0.000710398	-0.00103917	-0.000827624
231	-0.000886789	-0.000768282	-0.00111286	-0.000922465
232	-0.000993583	-0.000822509	-0.00116851	-0.00102226
233	-0.0010536	-0.00087365	-0.00121929	-0.00111165
234	-0.00121625	-0.000926286	-0.00126392	-0.00119642
235	-0.00128789	-0.000981982	-0.00129347	-0.00126158
236	-0.0013929	-0.00103782	-0.00131453	-0.00131045
237	-0.00135652	-0.00109663	-0.00133024	-0.00133781
238	-0.00135954	-0.00115486	-0.00133727	-0.00135186
239	-0.00133151	-0.00121061	-0.00133712	-0.00134848
240	-0.00133595	-0.00126301	-0.00133028	-0.00133672
241	-0.00123299	-0.0013147	-0.00131136	-0.00131518
242	-0.00122409	-0.00123417	-0.00127919	-0.00128184
243	-0.00124443	-0.00115944	-0.00124657	-0.00124075
244	-0.00115359	-0.00108418	-0.00120186	-0.0011922
245	-0.00107996	-0.00100899	-0.00114617	-0.00113611
246	-0.00102368	-0.000932478	-0.00108751	-0.00107098
247	-0.000952275	-0.000855067	-0.00102262	-0.00099868
248	-0.000875129	-0.00077639	-0.000951522	-0.000917815
249	-0.000729789	-0.000695331	-0.000879002	-0.000833932
250	-0.000699986	-0.000616007	-0.00081635	-0.000738213
251	-0.000636524	-0.000539506	-0.000735503	-0.000640208
252	-0.000509578	-0.00046169	-0.000645143	-0.000535499
253	-0.000407859	-0.000382129	-0.000543088	-0.000427909
254	-0.000291847	-0.000300376	-0.000437102	-0.000316797
255	-9.22449e-05	-0.000220896	-0.000332826	-0.000210094
256	-0.000163436	-0.000144279	-0.000235492	-9.87516e-05
257	-3.61499e-05	-6.73264e-05	-0.000132575	2.78863e-06
258	4.31013e-05	8.44649e-06	-2.82714e-05	9.56836e-05
259	1.11755e-05	8.64274e-05	7.12551e-05	0.000169985
260	0.000152859	0.000164408	0.000169849	0.000220947
261	0.000150945	0.000241867	0.000245157	0.000242095
262	0.000176985	0.000255324	0.000306713	0.000241623
263	0.000186216	0.000266029	0.000363893	0.000234909
264	0.000189036	0.000278145	0.000417462	0.000221154
265	0.000213268	0.000295853	0.000471117	0.000216693
266	0.000251158	0.000313849	0.000523516	0.000217451
267	0.000212253	0.000327325	0.000572728	0.000227538
268	0.000280596	0.000339623	0.000622871	0.000236897
269	0.000285729	0.000353433	0.000667632	0.000251787
270	0.000309142	0.000365906	0.000705147	0.00026687
271	0.000325101	0.000382228	0.000735171	0.00028321
272	0.00031477	0.000395384	0.000753352	0.000300459
273	0.000342714	0.000408691	0.000763771	0.000318494
274	0.000347673	0.00042113	0.0007623	0.000334969
275	0.000349931	0.000432839	0.000751756	0.000352548
276	0.000354029	0.000449517	0.000733891	0.0003713
277	0.000371253	0.000471876	0.000710562	0.000392954
278	0.000362261	0.0004917	0.000680571	0.000417096
279	0.000288835	0.000511407	0.000642223	0.000450312
280	0.000406904	0.000530161	0.00059833	0.000492877
281	0.000448748	0.000546572	0.000551192	0.000546766
282	0.000494093	0.000517793	0.00050165	0.000587115
283	0.000521623	0.00049042	0.000447432	0.000609889
284	0.000500208	0.000466065	0.000389984	0.000606891
285	0.000511543	0.000441117	0.000339021	0.000593827
286	0.000449461	0.000416859	0.000288304	0.000569866
287	0.000446654	0.000393212	0.000236312	0.000543059
288	0.000454811	0.000371946	0.000184278	0.00050989
289	0.000457928	0.000352051	0.0001466	0.000475497
290	0.000404183	0.000329432	0.00011696	0.000440462
291	0.000366535	0.000302162	8.91296e-05	0.000397673
292	0.000377929	0.000269497	6.23914e-05	0.000354697
293	0.000310839	0.000235437	2.80397e-05	0.00031493
294	0.000361809	0.000202243	7.49957e-06	0.000265749
295	0.000242122	0.000166983	-1.0973e-05	0.000220721
296	0.00016026	0.000130048	-1.71293e-05	0.000171231
297	0.000177103	8.94009e-05	-2.0094e-05	0.000125812
298	0.000130094	4.61465e-05	-2.14618e-05	7.44604e-05
299	7.10806e-05	8.41882e-07	-2.25465e-05	2.59929e-05
300	2.36282e-05	-3.71078e-05	-4.14125e-05	-2.61373e-05
301	-7.28441e-06	-7.66906e-05	-7.38694e-05	-7.69242e-05
302	1.47484e-05	-4.75314e-05	-9.46963e-05	-0.00012694
303	-9.54454e-05	-1.97469e-05	-0.000112397	-0.000175247
304	-0.000134579	3.46655e-06	-0.000122859	-0.000226845
305	-0.000136055	2.70398e-05	-0.00010324	-0.000271389
306	-0.000209184	5.14712e-05	-7.94545e-05	-0.000316031
307	-0.000217158	7.72416e-05	-4.96585e-05	-0.000349954
308	-0.000225295	0.000102164	-8.95929e-06	-0.000374747
309	-0.000219742	0.000126264	3.38553e-05	-0.000383002
310	-0.000178405	0.000154773	7.48241e-05	-0.00034031
311	-0.000122628	0.000182769	0.000120738	-0.000229766
312	-2.99072e-05	0.000211514	0.000183372	-3.39682e-05
313	9.77698e-05	0.000247214	0.000246389	0.000146448
314	0.000210706	0.000286969	0.000308617	0.000254922
315	0.000269396	0.000325226	0.0003717	0.000321076
316	0.000349486	0.000362381	0.00043101	0.000372025
317	0.000418265	0.000401251	0.000485414	0.000412867
318	0.000441603	0.000437481	0.00050796	0.000451552
319	0.00048318	0.000471079	0.000518403	0.000482823
320	0.000512631	0.000501935	0.000526735	0.000509784
321	0.000539556	0.000529596	0.00053432	0.000529797
322	0.000566013	0.000496021	0.000540262	0.00054485
323	0.000575106	0.000465868	0.000543922	0.00055406
324	0.000634292	0.000438786	0.000539108	0.000553233
325	0.000579015	0.000411688	0.00052804	0.000548991
326	0.000568768	0.000386433	0.000538272	0.000537704
327	0.00059135	0.000358877	0.000543189	0.00051802
328	0.000528596	0.000328751	0.000542819	0.000493752
329	0.0004869	0.00029478	0.000533296	0.000463444
330	0.000497128	0.000258737	0.000517114	0.000427677
331	0.000413823	0.000219368	0.000485827	0.000385942
332	0.000358503	0.000176762	0.000444721	0.000341405
333	0.000302634	0.000134291	0.000395046	0.000292691
334	0.000254232	9.11765e-05	0.00033978	0.000243122
335	0.000262285	4.95832e-05	0.000279174	0.000188672
336	0.000138797	1.82246e-05	0.000220023	0.000136175
337	8.18855e-05	-3.56279e-06	0.000160305	8.18121e-05
338	2.01453e-05	-2.68852e-05	9.51756e-05	3.0387e-05
339	-7.06903e-05	-5.51118e-05	3.19446e-05	-2.1949e-05
340	-8.96236e-05	-8.4291e-05	-3.69856e-05	-6.85961e-05
341	-0.000138364	-0.00011282	-0.000109548	-0.000112768
342	-0.000182792	-0.000156501	-0.00019034	-0.000151484
343	-0.000250831	-0.000199654	-0.000265696	-0.000186979
344	-0.000250256	-0.000243506	-0.000342042	-0.000215726
345	-0.000319157	-0.000287864	-0.000421139	-0.000240814
346	-0.000290905	-0.000327521	-0.000497346	-0.000258995
347	-0.000313496	-0.000366122	-0.000566216	-0.00027263
348	-0.000238606	-0.000404508	-0.000621717	-0.000280736
349	-0.000333074	-0.000441718	-0.000662479	-0.000285547
350	-0.000314248	-0.000477622	-0.000696434	-0.000291608
351	-0.000311053	-0.000510795	-0.000721835	-0.000301891
352	-0.000323135	-0.000544442	-0.000744468	-0.000331487
353	-0.000358712	-0.000579144	-0.00078091	-0.000419528
354	-0.000606897	-0.000614098	-0.000812925	-0.000609162
355	-0.000850006	-0.00064557	-0.000842232	-0.000800755
356	-0.000927951	-0.000677719	-0.000860236	-0.000886513
357	-0.000938904	-0.000711883	-0.000868133	-0.000908986
358	-0.000932441	-0.000747269	-0.000869422	-0.00091217
359	-0.000921304	-0.000782987	-0.000864516	-0.000902948
360	-0.000892509	-0.000814859	-0.00085356	-0.000877679
361	-0.000768478	-0.000839117	-0.000834982	-0.000839428
362	-0.000812001	-0.000773785	-0.000811075	-0.000796353
363	-0.000780126	-0.000710789	-0.000782646	-0.000736428
364	-0.000709803	-0.000648711	-0.000749297	-0.000666569
365	-0.000584974	-0.000586145	-0.000712932	-0.000590623
366	-0.000466234	-0.000526235	-0.000678554	-0.000514095
367	-0.000413805	-0.000476053	-0.000641312	-0.000436284
368	-0.000376905	-0.000433804	-0.000602319	-0.000366186
369	-0.000278224	-0.000394731	-0.000562709	-0.00030876
370	-0.000317581	-0.000359409	-0.000518132	-0.000256505
371	-0.000230215	-0.000327095	-0.000471315	-0.000218508
372	-0.000201418	-0.000294166	-0.000420297	-0.000185924
373	-0.000156822	-0.000261453	-0.000373916	-0.000162555
374	-0.00016982	-0.000233144	-0.00032568	-0.00014272
375	-0.000159978	-0.000205965	-0.000283307	-0.000126588
376	-0.000156125	-0.000179893	-0.00023923	-0.000115955
377	-0.000104777	-0.000152946	-0.000194787	-9.97924e-05
378	-0.000112832	-0.000125995	-0.000153209	-8.71893e-05
379	-7.75058e-05	-9.71601e-05	-0.000112545	-7.64645e-05
380	-8.9827e-05	-6.80588e-05	-7.41047e-05	-6.01533e-05
381	-1.22236e-06	-3.93526e-05	-3.66485e-05	-3.92452e-05
382	-3.80754e-05	-3.93065e-05	-6.0178e-07	-2.43964e-05
383	5.92393e-06	-3.82239e-05	2.60849e-05	-1.85387e-06
384	2.44392e-06	-3.4626e-05	6.02895e-05	2.19757e-05
385	3.62444e-05	-3.00898e-05	9.10795e-05	4.76033e-05
386	1.91498e-05	-2.29037e-05	0.000118624	7.13035e-05
387	6.6466e-05	-1.30858e-05	0.000139659	9.87395e-05
388	7.90601e-05	4.99554e-07	0.000153694	0.000126342
389	0.000106793	1.68102e-05	0.000167274	0.000150409
390	0.00018	3.35414e-05	0.000177645	0.000178991
391	0.000120926	5.10573e-05	0.000187728	0.000197848
392	0.000148275	6.73773e-05	0.000196955	0.000218811
393	0.000127411	8.25805e-05	0.000205817	0.00023694
394	0.000170806	0.000100145	0.000217538	0.000254734
395	0.00018204	0.000119937	0.000225362	0.000260089
396	0.000158901	0.000143458	0.000230425	0.000272714
397	0.00016667	0.000165725	0.000234683	0.000275889
398	0.000161193	0.000190777	0.000240035	0.000275083
399	0.000144377	0.000216489	0.000245946	0.000276417
400	0.000135306	0.000242116	0.000255758	0.000268044
401	0.000137565	0.000267658	0.000271215	0.000267634
402	9.6426e-05	0.000298689	0.000290459	0.000264399
403	0.00013178	0.000327887	0.000308171	0.000261003
404	9.89425e-05	0.000350985	0.000345577	0.000258115
405	1.2795e-05	0.000371838	0.000388201	0.000270009
406	0.000172215	0.000388027	0.000440389	0.00029975
407	0.000231934	0.000407134	0.00049538	0.000339282
408	0.000189347	0.000424272	0.000542501	0.000334808
409	0.000225522	0.000438742	0.000586396	0.000310912
410	0.00021146	0.000452206	0.000623482	0.000297259
411	0.000228708	0.000463414	0.000649567	0.000298854
412	0.000250175	0.000474176	0.000673062	0.000307516
413	0.00029626	0.00048252	0.000694305	0.000323969
414	0.000270255	0.000488665	0.000708192	0.000339481
415	0.000340965	0.000492955	0.000728122	0.000361811
416	0.000381516	0.000498161	0.000744284	0.000385058
417	0.000381907	0.00050521	0.000718978	0.000412141
418	0.000422948	0.000508435	0.00068402	0.0004362
419	0.000446178	0.000512937	0.000639032	0.000463401
420	0.000496579	0.000515201	0.000589414	0.000489947
421	0.000534904	0.000514899	0.000518053	0.000515168
422	0.000523731	0.000433455	0.00043806	0.000539833
423	0.000555863	0.000352222	0.000349917	0.000561564
424	0.000582916	0.000269629	0.000255948	0.000584099
425	0.000544769	0.000184786	0.000164926	0.000599826
426	0.000605859	0.000101751	7.4883e-05	0.000610626
427	0.000628814	2.10417e-05	-3.15842e-06	0.00061513
428	0.000625649	-5.86889e-05	-8.7475e-05	0.000579718
429	-0.000225324	-0.000138157	-0.000184249	-0.000262291
430	-0.00103987	-0.000214218	-0.000273517	-0.00104231
431	-0.00108988	-0.000286612	-0.000356914	-0.00109382
432	-0.0011058	-0.000354202	-0.000437119	-0.00111537
433	-0.00109259	-0.000420674	-0.000511139	-0.00111932
434	-0.00111645	-0.000483693	-0.000580144	-0.00111646
435	-0.00104427	-0.00054324	-0.000643131	-0.0011003
436	-0.00106826	-0.000602612	-0.000698854	-0.00107231
437	-0.00106067	-0.000661803	-0.000746941	-0.00104095
438	-0.000991538	-0.000708863	-0.000785063	-0.000997547
439	-0.000968294	-0.000751757	-0.000809357	-0.000951912
440	-0.000901812	-0.000793757	-0.000824328	-0.0008949
441	-0.000820791	-0.000833683	-0.000831208	-0.000834062
442	-0.000758294	-0.000766089	-0.000829879	-0.000769056
443	-0.00069926	-0.000698196	-0.000820103	-0.000698258
444	-0.00062353	-0.000630803	-0.000802283	-0.000626181
445	-0.000543993	-0.000564389	-0.000777032	-0.000546718
446	-0.000472561	-0.000499772	-0.000744758	-0.000466186
447	-0.000367431	-0.000440357	-0.000705796	-0.000385576
448	-0.000280832	-0.000378725	-0.000658924	-0.000299761
449	-0.000204012	-0.000314664	-0.000598104	-0.000213977
450	-0.000109491	-0.000252082	-0.000529315	-0.000128117
451	-7.64708e-06	-0.000189152	-0.000455001	-4.00876e-05
452	0.000120723	-0.000122633	-0.000360292	4.42568e-05
453	0.000176954	-5.49607e-05	-0.000261643	0.000129293
454	0.000189825	1.48269e-05	-0.000154557	0.00021281
455	0.000306328	8.75338e-05	-4.63542e-05	0.000287913
456	0.000426897	0.000164944	6.29405e-05	0.000362059
457	0.000496441	0.000243037	0.000170991	0.000424196
458	0.000599907	0.000321559	0.000278884	0.000480482
459	0.00061135	0.000398541	0.000378253	0.000525101
460	0.000650646	0.000475394	0.000469653	0.000550492
461	0.000659625	0.00055534	0.000557705	0.000555557
462	0.000669297	0.000567221	0.000646045	0.000531709
463	0.000654561	0.000580509	0.000728358	0.000470336
464	0.000640623	0.000592559	0.000799314	0.000373262
465	0.000531373	0.000602117	0.000865322	0.000264581
466	0.000452405	0.00060959	0.000923003	0.000173179
467	0.000357998	0.000615065	0.000967506	0.000114209
468	0.000301862	0.000620238	0.000999326	8.76544e-05
469	0.000230649	0.000630736	0.00102816	8.51071e-05
470	0.000235058	0.00064423	0.00104558	0.000101075
471	0.00015418	0.000656648	0.00104975	0.000130593
472	0.000223373	0.000667087	0.00105408	0.000171555
473	0.000275365	0.000672132	0.00105397	0.000218964
474	0.000288188	0.000673876	0.00103994	0.000272148
475	0.000359687	0.000677543	0.00101327	0.000330336
476	0.000416719	0.000680339	0.000980517	0.000390442
477	0.00044908	0.000680641	0.000940182	0.000451037
478	0.000540363	0.000679633	0.000879548	0.000512325
479	0.000593043	0.000680858	0.000816116	0.000573141
480	0.00071729	0.000682285	0.000751608	0.000630401
481	0.000672233	0.000683294	0.000685221	0.000683423
482	0.000712237	0.000638226	0.000618491	0.000730363
483	0.000743683	0.000592956	0.000549096	0.000771345
484	0.00075305	0.000543488	0.000476388	0.000803547
485	0.0007945	0.000485278	0.000403686	0.000826091
486	0.0007941	0.000423536	0.000335874	0.000838491
487	0.000785645	0.000361433	0.000269961	0.000837265
488	0.000771322	0.000298665	0.000207004	0.000823915
489	0.000735842	0.000240685	0.000147608	0.000794709
490	0.000665575	0.000188935	9.08687e-05	0.000752337
491	0.000634287	0.000138666	3.44902e-05	0.000697635
492	0.000601551	8.89042e-05	-1.93685e-05	0.000628763
493	0.000480204	3.74238e-05	-6.82842e-05	0.000551299
494	0.000395388	-1.62266e-05	-0.000114229	0.000459537
495	0.000272055	-6.74964e-05	-0.00015792	0.000360241
496	0.0001902	-0.000112066	-0.000199569	0.000257277
497	0.000107175	-0.000152467	-0.000237796	0.000147216
498	-3.08633e-06	-0.000189385	-0.00026834	3.49018e-05
499	-0.000123132	-0.000225253	-0.000289109	-7.68388e-05
500	-0.000198938	-0.000262255	-0.000295424	-0.000188964
501	-0.000355081	-0.000300412	-0.000299673	-0.000300522
502	-0.000409286	-0.000302337	-0.000297887	-0.000405461
503	-0.00055385	-0.000305836	-0.000293689	-0.000502477
504	-0.000641176	-0.000311639	-0.000289457	-0.000593651
505	-0.000719349	-0.000317638	-0.000285936	-0.000672776
506	-0.000789127	-0.000325086	-0.000281716	-0.000741126
507	-0.000833607	-0.000332585	-0.000274082	-0.000794807
508	-0.000868773	-0.000340006	-0.000266465	-0.000835002
509	-0.000878493	-0.000347844	-0.000255695	-0.000860692
510	-0.000899471	-0.000354023	-0.000247606	-0.00087294
511	-0.000893179	-0.000360738	-0.000242556	-0.000867667
512	-0.000909216	-0.000364958	-0.000244012	-0.00084979
513	-0.000877588	-0.000366231	-0.000255523	-0.00082148
514	-0.000796524	-0.000367275	-0.000270126	-0.000779669
515	-0.000741122	-0.000366846	-0.000287262	-0.000729638
516	-0.000674212	-0.000362443	-0.00030346	-0.000672451
517	-0.000621025	-0.000357444	-0.00032093	-0.000610545
518	-0.000547449	-0.000352406	-0.000335289	-0.000542638
519	-0.000474191	-0.000347771	-0.000348297	-0.000474975
520	-0.000437227	-0.00034637	-0.000347962	-0.000409255
521	-0.000335824	-0.000344666	-0.000344087	-0.000344698
522	-0.00026537	-0.000336733	-0.000331688	-0.000287814
523	-0.00020322	-0.000334566	-0.000324477	-0.000235529
524	-0.000168622	-0.000333162	-0.00031957	-0.00019467
525	-0.000108506	-0.000334205	-0.000329173	-0.00016441
526	-8.15097e-05	-0.00033846	-0.000341851	-0.000148979
527	-7.70885e-05	-0.00034351	-0.000361736	-0.000148415
528	-9.62988e-05	-0.000346308	-0.000382791	-0.000169177
529	-0.000186231	-0.000347287	-0.000401627	-0.00020552
530	-0.000193894	-0.000351286	-0.000418591	-0.00026379
531	-0.000318953	-0.000351343	-0.0004312	-0.000335744
532	-0.00040607	-0.000350157	-0.000439633	-0.000408203
533	-0.000460705	-0.000348825	-0.000443583	-0.000470033
534	-0.000539652	-0.000343692	-0.000442864	-0.000509207
535	-0.000509768	-0.00033237	-0.000437001	-0.000519891
536	-0.000526589	-0.000317158	-0.000419489	-0.000504756
537	-0.000457016	-0.000299608	-0.000397267	-0.000470632
538	-0.000356708	-0.000283141	-0.000370102	-0.000424173
539	-0.00034369	-0.000270092	-0.000334244	-0.000371166
540	-0.000298221	-0.000259279	-0.00029448	-0.000311841
541	-0.000222639	-0.000253135	-0.000253298	-0.000253261
542	-0.000161472	-0.000198905	-0.000211149	-0.000193626
543	-9.61495e-05	-0.000146478	-0.000166918	-0.000139283
544	-5.60733e-05	-9.57334e-05	-0.000120653	-8.4881e-05
545	-5.05245e-06	-4.55073e-05	-7.23373e-05	-3.3858e-05
546	3.81355e-05	2.7222e-07	-2.42023e-05	1.3064e-05
547	8.11101e-05	3.93775e-05	2.08135e-05	5.66803e-05
548	0.000119635	7.56001e-05	6.56982e-05	9.66466e-05
549	0.000109523	0.000109057	0.000109881	0.000135177
550	0.00018237	0.000136389	0.000152691	0.000169893
551	0.000211027	0.00016236	0.000192703	0.000203292
552	0.000233412	0.000187225	0.000230941	0.000232482
553	0.000242565	0.000209479	0.000266945	0.000261628
554	0.000356146	0.000233032	0.000300772	0.000288146
555	0.000297009	0.000255164	0.000332037	0.000309201
556	0.00027171	0.000275474	0.000361351	0.000331149
557	0.000328096	0.000293645	0.000388839	0.000346742
558	0.00026402	0.000312328	0.000398102	0.000360448
559	0.000330207	0.000332756	0.000391724	0.000367748
560	0.000330006	0.000351612	0.000381201	0.000371345
561	0.000350201	0.000366476	0.000366386	0.000366653
562	0.000296561	0.000323009	0.000347658	0.000354715
563	0.000304725	0.000279998	0.000325972	0.000338073
564	0.000288004	0.0002363	0.000302055	0.000317279
565	0.000220638	0.000192612	0.000264145	0.000287388
566	0.000256752	0.000150429	0.000223792	0.000254159
567	0.000200229	0.000110314	0.000183238	0.000212749
568	0.000171511	7.17039e-05	0.00014397	0.00017293
569	0.000128953	3.4541e-05	9.83046e-05	0.000124353
570	8.06694e-05	-3.76219e-06	4.56066e-05	7.53649e-05
571	4.14991e-05	-4.26685e-05	-8.83795e-06	2.1028e-05
572	-1.73158e-05	-7.97708e-05	-6.34786e-05	-3.23733e-05
573	-6.23213e-05	-0.000115672	-0.000120515	-8.89793e-05
574	-0.000113874	-0.000152612	-0.00017481	-0.000148016
575	-0.000212761	-0.000189222	-0.000226533	-0.000203285
576	-0.000208585	-0.000226869	-0.000277648	-0.000255024
577	-0.00026419	-0.000266905	-0.000326377	-0.000306329
578	-0.000317938	-0.000311615	-0.000362335	-0.000354533
579	-0.000344579	-0.000360824	-0.000400225	-0.000393536
580	-0.000374625	-0.000410644	-0.000436113	-0.000435669
581	-0.00038419	-0.000463689	-0.000464891	-0.000463895
582	-0.000435346	-0.000447181	-0.00048883	-0.00049245
583	-0.000451449	-0.000428396	-0.000508695	-0.000505234
584	-0.000457493	-0.000409873	-0.000523693	-0.000520478
585	-0.000472409	-0.000389374	-0.000534556	-0.000522652
586	-0.000530385	-0.000369918	-0.000535226	-0.000523223
587	-0.000464077	-0.000348271	-0.00052137	-0.000515715
588	-0.000457197	-0.000324003	-0.000503175	-0.000499921
589	-0.000442509	-0.000298277	-0.00047528	-0.000483361
590	-0.00042272	-0.000274289	-0.000440818	-0.000458629
591	-0.00044959	-0.000250141	-0.000403214	-0.000429144
592	-0.000393207	-0.000224247	-0.00036303	-0.000398693
593	-0.000347274	-0.000193113	-0.000321001	-0.000358082
594	-0.000313031	-0.00016027	-0.000277287	-0.000316735
595	-0.000274581	-0.00012497	-0.000231565	-0.00027048
596	-0.000232941	-9.09599e-05	-0.000184911	-0.000221989
597	-0.000162563	-5.8552e-05	-0.000135677	-0.000167156
598	-0.000103879	-2.54685e-05	-8.5449e-05	-0.000111844
599	-7.36513e-05	8.68073e-06	-3.11173e-05	-4.94567e-05
600	-1.14997e-05	4.15661e-05	2.0773e-05	8.77256e-06
601	7.57376e-05	7.41593e-05	7.27541e-05	7.41759e-05
602	0.000114728	0.000101778	0.000125436	0.000139362
603	0.00010938	0.000128946	0.00017795	0.000201483
604	0.000236832	0.000156398	0.000228187	0.000262755
605	0.000252593	0.000184408	0.000278182	0.000327572
606	0.000341781	0.000213175	0.000320312	0.000379079
607	0.00042578	0.000242399	0.000356433	0.000431004
608	0.00044161	0.000271948	0.00038888	0.000483094
609	0.000486846	0.000300083	0.000417631	0.000529708
610	0.000522507	0.000331626	0.000445894	0.000573929
611	0.000565676	0.000365373	0.000465485	0.000613318
612	0.000605118	0.000399898	0.000485851	0.000652469
613	0.000637365	0.000434547	0.000508721	0.000685214
614	0.000653568	0.000466301	0.000529923	0.000714543
615	0.00069473	0.000496384	0.000551166	0.000739779
616	0.000714036	0.000527091	0.000574222	0.000757219
617	0.000723946	0.000559392	0.000595851	0.000766881
618	0.000724033	0.000592478	0.000617873	0.00076563
619	0.000714416	0.0006269	0.000641371	0.000753776
620	0.000669707	0.000660589	0.000664482	0.000732404
621	0.000656025	0.000693564	0.000692804	0.000693742
622	0.000612057	0.000677895	0.000731382	0.000646963
623	0.000562801	0.000662825	0.000770414	0.000591791
624	0.000511815	0.000647531	0.000814019	0.000535244
625	0.000507349	0.00062879	0.000845047	0.000478658
626	0.000414198	0.000611814	0.000866809	0.000424338
627	0.000371515	0.00059508	0.000879889	0.000377698
628	0.000330403	0.000577274	0.000882992	0.000336022
629	0.000298178	0.000555283	0.000882735	0.000299612
630	0.000273947	0.000526327	0.000857311	0.000270041
631	0.000241871	0.000495391	0.000805168	0.000248222
632	0.000227553	0.000467659	0.000745065	0.000229374
633	0.000210636	0.000440346	0.000685602	0.000218226
634	0.000201909	0.000414598	0.000624596	0.000209248
635	0.000197788	0.000387942	0.000564062	0.000203473
636	0.000196131	0.000360541	0.000506773	0.000206065
637	0.000200257	0.000334657	0.000447372	0.000206445
638	0.000206267	0.000306071	0.000391175	0.000213591
639	0.000214158	0.000278074	0.000334767	0.00021893
640	0.000224083	0.0002512	0.000277992	0.000225167
641	0.000177727	0.000223388	0.000221267	0.000223414
642	0.000202783	0.00018893	0.000164093	0.000191938
643	4.72647e-05	0.000155355	0.000102015	6.53868e-05
644	-8.06995e-05	0.0001205	3.95312e-05	-0.000108916
645	-0.00021089	8.40559e-05	-1.6742e-05	-0.000210876
646	-0.000278967	4.77095e-05	-6.85085e-05	-0.000267011
647	-0.00032045	1.27973e-05	-0.000118462	-0.000308547
648	-0.000356318	-2.09141e-05	-0.000169563	-0.000341349
649	-0.000386032	-5.46126e-05	-0.000220488	-0.00036909
650	-0.000453968	-8.72875e-05	-0.000268633	-0.000395769
651	-0.000424018	-0.000117926	-0.000316681	-0.000417663
652	-0.000412143	-0.000147985	-0.000347303	-0.000436828
653	-0.000416445	-0.000175474	-0.000375825	-0.00045018
654	-0.000462241	-0.000201303	-0.000395442	-0.000459093
655	-0.000465331	-0.000228978	-0.000407119	-0.000466225
656	-0.000462385	-0.000256259	-0.000413576	-0.000464742
657	-0.000449718	-0.000283376	-0.00041353	-0.000461314
658	-0.000443811	-0.000310034	-0.000407374	-0.000451304
659	-0.000436979	-0.00033515	-0.00039886	-0.000437891
660	-0.000372984	-0.000361914	-0.000396693	-0.000415738
661	-0.000379847	-0.000391282	-0.000392226	-0.000391501
662	-0.000349229	-0.000371348	-0.000381927	-0.000359611
663	-0.000306751	-0.000349631	-0.000367577	-0.000322956
664	-0.000270156	-0.000326572	-0.000351559	-0.000276942
665	-0.00027355	-0.000302242	-0.00033249	-0.000224304
666	-0.000154093	-0.000273843	-0.000309769	-0.000156776
667	-8.68193e-05	-0.00024331	-0.000283698	-8.16833e-05
668	-1.02785e-05	-0.000212827	-0.000250372	-2.49538e-06
669	5.76074e-05	-0.000179564	-0.000211499	7.44702e-05
670	0.000130168	-0.000145384	-0.000169056	0.000135059
671	0.000185182	-0.000111241	-0.00012353	0.00017919
672	0.00020084	-7.76247e-05	-7.64481e-05	0.000212235
673	0.000249308	-4.67368e-05	-2.86587e-05	0.000232482
674	0.000291897	-1.87802e-05	1.62603e-05	0.000244557
675	0.000277976	7.31829e-06	4.5799e-05	0.000249598
676	0.000280946	3.34897e-05	7.3509e-05	0.000247155
677	0.000274223	5.96907e-05	9.44304e-05	0.000238666
678	0.000265304	8.48464e-05	0.000110649	0.000227086
679	0.0002621	0.000109718	0.000126257	0.000208589
680	0.00021478	0.000134534	0.000141471	0.000185884
681	0.00022952	0.000160028	0.000157779	0.00016013
682	0.000165226	0.000161694	0.000173582	0.000126031
683	0.00012934	0.00016145	0.000189615	9.28599e-05
684	9.13146e-05	0.000161678	0.000206903	4.99791e-05
685	4.57347e-05	0.000162658	0.000223258	9.57232e-06
686	3.89155e-06	0.000163548	0.000236796	-3.43935e-05
687	-6.52152e-05	0.000163835	0.000248898	-7.72551e-05
688	-7.72426e-05	0.000163509	0.000254667	-0.000117481
689	-0.000102403	0.000162679	0.000252413	-0.000145397
690	-0.000122038	0.000163249	0.000248225	-0.00016215
691	-0.000123539	0.000164901	0.000243826	-0.000164795
692	-0.000130198	0.000169154	0.000241446	-0.000155533
693	-7.05377e-05	0.000174277	0.000237872	-0.000133616
694	-6.62072e-05	0.000179889	0.000229371	-0.000104557
695	-2.92278e-05	0.00018443	0.000221652	-6.90996e-05
696	1.23944e-05	0.00018977	0.000210619	-2.64677e-05
697	5.61565e-05	0.000195114	0.000197429	1.33043e-05
698	0.00010599	0.000198655	0.000185217	6.09375e-05
699	0.000148383	0.000200034	0.000179658	0.000107346
700	0.000193101	0.000200246	0.000183852	0.000152801
701	0.000238141	0.000198524	0.000197343	0.00019846
702	0.000277932	0.00021466	0.000214311	0.000241597
703	0.000338953	0.000232024	0.000244993	0.000284378
704	0.000392323	0.000250396	0.00028046	0.000322703
705	0.00039999	0.000270831	0.000307158	0.000359969
706	0.0004224	0.000291361	0.000314688	0.000397342
707	0.000431714	0.000311391	0.000322098	0.000429681
708	0.000479894	0.000331363	0.000328352	0.000462198
709	0.000505934	0.000354061	0.000346163	0.000491222
710	0.000533622	0.000377921	0.000367056	0.000520496
711	0.000554715	0.000402456	0.000389376	0.0005506
712	0.000633767	0.000428977	0.000437038	0.000574084
713	0.00060344	0.000456285	0.000481153	0.000598912
714	0.000623319	0.000482031	0.000514522	0.00062106
715	0.000665018	0.000508772	0.00054487	0.000640476
716	0.000645117	0.000537824	0.000572247	0.000658507
717	0.000669704	0.000566957	0.000596589	0.000669746
718	0.000675161	0.000593847	0.000620356	0.000679727
719	0.00066906	0.000619933	0.000639996	0.000684883
720	0.000680423	0.000646202	0.000657745	0.000682976
721	0.000671523	0.000672391	0.000670791	0.000672665
722	0.000655652	0.000615467	0.000688391	0.000657391
723	0.00063449	0.00055897	0.000699782	0.000635365
724	0.000599044	0.000503599	0.000704126	0.000603037
725	0.00059705	0.00045005	0.000701035	0.000564454
726	0.000492747	0.000399814	0.000687536	0.000517717
727	0.000463403	0.000350484	0.00066437	0.000464274
728	0.000392503	0.000301656	0.000635724	0.000409359
729	0.000330369	0.000254259	0.000599636	0.000346148
730	0.000263396	0.000208846	0.000546903	0.000283974
731	0.000148668	0.0001612	0.000481021	0.00021903
732	0.000131106	0.000114162	0.00041282	0.000153212
733	6.43723e-05	6.56792e-05	0.000337981	9.01018e-05
734	1.29466e-06	2.02334e-05	0.000259722	2.97778e-05
735	-6.11738e-05	-2.36435e-05	0.000180705	-3.42807e-05
736	-0.000121207	-6.93446e-05	9.75557e-05	-9.11642e-05
737	-0.000178976	-0.000121027	1.07842e-05	-0.000147739
738	-0.00023923	-0.000175299	-7.7094e-05	-0.000202602
739	-0.000263097	-0.000233045	-0.000169675	-0.000253637
740	-0.000334606	-0.000291882	-0.000262169	-0.000303048
741	-0.000380947	-0.000348679	-0.000350671	-0.000348871
742	-0.000408708	-0.000339558	-0.000434139	-0.000394649
743	-0.000466006	-0.000328534	-0.000513459	-0.000440023
744	-0.000518374	-0.000314327	-0.000588473	-0.000484759
745	-0.00054744	-0.000305559	-0.000657721	-0.000528063
746	-0.00058125	-0.000305973	-0.000718374	-0.000575653
747	-0.000597241	-0.000305958	-0.000766904	-0.000597217
748	-0.000567464	-0.000303063	-0.000797184	-0.000571994
749	-0.000550356	-0.000300192	-0.000811953	-0.000517184
750	-0.000432493	-0.000298699	-0.000811254	-0.000465924
751	-0.000423359	-0.000297732	-0.000799238	-0.000427304
752	-0.000370052	-0.000294171	-0.000776793	-0.000398376
753	-0.000381343	-0.000291828	-0.000747099	-0.000372757
754	-0.000320558	-0.000288907	-0.000710582	-0.000357017
755	-0.000310281	-0.000284602	-0.000660419	-0.000341205
756	-0.000290181	-0.000282561	-0.000614666	-0.000329226
757	-0.000279421	-0.000281014	-0.000564159	-0.000319934
758	-0.00026842	-0.000281746	-0.000500417	-0.000310495
759	-0.000245568	-0.000284961	-0.000431721	-0.000304097
760	-0.000253917	-0.000287595	-0.00036241	-0.000299597
761	-0.000251306	-0.000290885	-0.000292932	-0.00029099
762	-0.00020822	-0.000261125	-0.000222385	-0.000288348
763	-0.00023358	-0.00022947	-0.000149572	-0.000281667
764	-0.000207113	-0.000195839	-7.59676e-05	-0.00027784
765	-0.000219721	-0.000163028	-2.57871e-06	-0.000267055
766	-0.000213847	-0.000130493	7.06313e-05	-0.000260133
767	-0.000203647	-9.71104e-05	0.000141294	-0.0002497
768	-0.000185273	-6.42929e-05	0.000201112	-0.000232262
769	-0.000200355	-3.22956e-05	0.000251684	-0.000216011
770	-9.80047e-05	1.10137e-06	0.000300908	-0.00019352
771	-0.000143398	3.45823e-05	0.000345295	-0.00016803
772	-8.06562e-05	6.69184e-05	0.000383861	-0.000137473
773	-8.93512e-05	9.81731e-05	0.000417378	-0.000101636
774	-5.33482e-05	0.000129522	0.000442519	-6.01279e-05
775	-2.78269e-05	0.000162286	0.000459447	-1.04018e-05
776	4.81084e-05	0.000196549	0.000465222	3.8106e-05
777	5.14326e-05	0.000229751	0.000456719	0.000100739
778	0.000141678	0.000264467	0.000443607	0.000161158
779	0.000203101	0.000299976	0.000424616	0.000229699
780	0.000266674	0.00033572	0.000399449	0.000297071
781	0.00028329	0.000371983	0.000370352	0.000372111
782	0.000411168	0.000371564	0.000339001	0.000442546
783	0.000482256	0.000370235	0.000302725	0.000517258
784	0.000555531	0.000368592	0.000260721	0.000585545
785	0.000682257	0.000365344	0.000211542	0.000649905
786	0.000683511	0.000360579	0.000154268	0.00070522
787	0.000729675	0.000354384	9.16801e-05	0.000752181
788	0.000794958	0.000346109	2.56633e-05	0.000785177
789	0.00078789	0.000336606	-4.21209e-05	0.000804565
790	0.000776656	0.000327997	-0.00011345	0.000808991
791	0.000763558	0.000319613	-0.000188543	0.000801764
792	0.000756145	0.000311422	-0.000266735	0.000779526
793	0.000784704	0.000303344	-0.000348026	0.000749075
794	0.000701293	0.00029523	-0.000432284	0.000706416
795	0.000656432	0.000285791	-0.000519601	0.000658087
796	0.00060163	0.000274333	-0.000611733	0.000604068
797	0.000520417	0.000262893	-0.000706319	0.000541193
798	0.000498104	0.000254695	-0.000802513	0.000477164
799	0.000419424	0.000248311	-0.000896327	0.000414012
800	0.000379184	0.000244801	-0.000987417	0.000343537
801	0.000287042	0.000241211	-0.00108598	0.000277036
802	0.000218672	0.000236128	-0.00118059	0.000207733
803	0.000110183	0.00023094	-0.00125589	0.000140327
804	8.42568e-05	0.000226235	-0.00132898	7.48324e-05
805	1.91187e-05	0.000219486	-0.00140212	1.21841e-05
806	-3.1754e-05	0.000210608	-0.00147611	-5.05018e-05
807	-0.00011217	0.00020063	-0.00154823	-0.00011162
808	-0.000163689	0.000188425	-0.00161238	-0.000166132
809	-0.000169649	0.0001766	-0.00167496	-0.000220594
810	-0.000273713	0.000164439	-0.00172947	-0.000270253
811	-0.000347557	0.000152072	-0.00177924	-0.000317483
812	-0.000373197	0.000144018	-0.00181095	-0.000359971
813	-0.000413148	0.00013821	-0.00183341	-0.000401466
814	-0.000451007	0.000132724	-0.00185295	-0.000433393
815	-0.000499293	0.000128866	-0.00186792	-0.000465287
816	-0.000491643	0.00012506	-0.00187727	-0.00048968
817	-0.000515132	0.000119823	-0.0018762	-0.000511485
818	-0.000564524	0.000114784	-0.00187044	-0.000526947
819	-0.000570953	0.000108305	-0.00186107	-0.000539074
820	-0.000579214	9.79493e-05	-0.00184647	-0.000547959
821	-0.000585034	9.30168e-05	-0.00182843	-0.000546675
822	-0.000578218	9.23319e-05	-0.00180694	-0.000545105
823	-0.000570816	9.42924e-05	-0.00178109	-0.000537429
824	-0.000587475	0.000103236	-0.00175298	-0.000524821
825	-0.000590925	0.000118577	-0.00172282	-0.000511807
826	-0.000534128	0.000133988	-0.00169068	-0.000494957
827	-0.000504641	0.000146132	-0.00165748	-0.000475273
828	-0.000485587	0.000147858	-0.00162385	-0.000452803
829	-0.000498215	0.000144492	-0.00158934	-0.000431748
830	-0.000440162	0.000139879	-0.00155243	-0.000411544
831	-0.000411043	0.00013684	-0.00151467	-0.000390085
832	-0.00036406	0.000133186	-0.00147569	-0.000371889
833	-0.000391593	0.000126461	-0.00143874	-0.000355466
834	-0.000379815	0.000118787	-0.00140161	-0.000339008
835	-0.000339886	0.000109824	-0.00136551	-0.000329126
836	-0.000314315	0.000100135	-0.00132951	-0.00032123
837	-0.000331308	9.35931e-05	-0.00129399	-0.000316049
838	-0.000334275	8.84244e-05	-0.00127067	-0.000319428
839	-0.000379602	8.41594e-05	-0.00124212	-0.000323535
840	-0.000323335	8.15311e-05	-0.00120772	-0.00033833
841	-0.000256926	8.12691e-05	-0.00117516	-0.000356182
842	-0.000205165	8.40777e-05	-0.00114698	-0.000305268
843	-0.000197178	9.09913e-05	-0.00112102	-0.000204351
844	-0.000158724	9.85083e-05	-0.00109531	-0.000156423
845	-0.000114913	0.000105452	-0.00107005	-0.000128049
846	-8.90951e-05	0.000109581	-0.0010356	-0.000105151
847	-8.53306e-05	0.0001167	-0.000995467	-8.69887e-05
848	-5.41179e-05	0.000121997	-0.000958376	-7.13864e-05
849	-3.2773e-05	0.000128444	-0.000923612	-5.60815e-05
850	-2.06596e-05	0.000138573	-0.000887138	-4.6009e-05
851	1.66574e-06	0.000149847	-0.000842317	-3.60326e-05
852	3.11558e-06	0.000162803	-0.000786938	-2.81822e-05
853	1.21815e-05	0.000175396	-0.000728477	-2.29751e-05
854	1.72015e-05	0.000188332	-0.00066936	-1.99543e-05
855	-2.01094e-05	0.000200427	-0.000605955	-1.7516e-05
856	2.12172e-05	0.000213477	-0.000542722	-1.91693e-05
857	-3.67464e-06	0.000225893	-0.000477372	-2.25982e-05
858	2.68836e-05	0.000237477	-0.000411225	-2.77281e-05
859	1.91756e-06	0.000249573	-0.000339241	-3.52489e-05
860	6.9344e-06	0.000258404	-0.000268549	-4.13961e-05
861	1.24102e-05	0.000263178	-0.000203268	-4.86506e-05
862	2.50288e-05	0.000266846	-0.000159981	-5.53189e-05
863	-2.74058e-05	0.000269828	-0.000128992	-5.90173e-05
864	-2.90123e-05	0.000271234	-8.93061e-05	-6.30674e-05
865	-2.64047e-05	0.00027251	-4.60551e-05	-6.15164e-05
866	-1.23283e-05	0.000273928	-8.01066e-06	-5.65492e-05
867	-5.29271e-05	0.000272851	1.596e-05	-4.68368e-05
868	2.34185e-05	0.000269407	1.79639e-05	-2.66103e-05
869	6.01573e-05	0.000268131	1.49562e-05	-2.07026e-06
870	9.03685e-05	0.000269477	7.84397e-06	3.40443e-05
871	0.000134269	0.000268576	-3.41335e-06	7.86703e-05
872	0.000184917	0.000264471	-1.98024e-05	0.000133427
873	0.000235733	0.000259705	-4.84794e-05	0.000186695
874	0.00027445	0.000254264	-7.8561e-05	0.000248051
875	0.000296686	0.000250159	-0.000111589	0.00029569
876	0.000328139	0.000249323	-0.000148899	0.000332553
877	0.000335722	0.000246798	-0.000191388	0.00034843
878	0.000338259	0.000247696	-0.00023736	0.000350633
879	0.000284161	0.000252378	-0.000286578	0.000330859
880	0.000248306	0.000257323	-0.000337201	0.000293867
881	0.000153546	0.000263824	-0.000389692	0.000246207
882	9.92954e-05	0.000272271	-0.000444769	0.000186389
883	5.25011e-05	0.000281483	-0.000500085	0.000114125
884	7.74351e-06	0.000288627	-0.000556542	4.19611e-05
885	-0.000100524	0.000294042	-0.000615113	-4.3136e-05
886	-0.000206411	0.000300255	-0.000672394	-0.000128214
887	-0.000384691	0.000309854	-0.000724941	-0.000217057
888	-0.000390288	0.00031807	-0.000771627	-0.000307414
889	-0.00047857	0.00032699	-0.000810021	-0.000394862
890	-0.000544304	0.000336063	-0.000845537	-0.000484741
891	-0.000650343	0.000345953	-0.000874743	-0.000569809
892	-0.000761841	0.000348621	-0.00090057	-0.000651886
893	-0.000799097	0.000338865	-0.000922276	-0.000731355
894	-0.000876892	0.000325146	-0.000938632	-0.000806431
895	-0.000950268	0.000311227	-0.000949759	-0.000870606
896	-0.000997937	0.000298217	-0.000956756	-0.000936976
897	-0.00102027	0.0002845	-0.000958517	-0.00098736
898	-0.00109325	0.000269921	-0.000955119	-0.00103833
899	-0.00112633	0.000254812	-0.000959785	-0.00108013
900	-0.00115456	0.000248534	-0.000966073	-0.00111424
901	-0.00117903	0.000245168	-0.000968737	-0.00114204
902	-0.00119171	0.000238847	-0.000965154	-0.00116504
903	-0.00120064	0.000235032	-0.000957641	-0.00117698
904	-0.00121994	0.000235448	-0.000945564	-0.00118561
905	-0.00119545	0.000232138	-0.000930822	-0.00118798
906	-0.00117997	0.000228721	-0.000908577	-0.00118331
907	-0.001151	0.000228288	-0.000885447	-0.00117393
908	-0.001136	0.000226712	-0.000848944	-0.00115812
909	-0.00111033	0.000226091	-0.000809479	-0.00113844
910	-0.00115085	0.000223076	-0.000766872	-0.00111379
911	-0.00104947	0.000216113	-0.000726154	-0.00108439
912	-0.001047	0.000209021	-0.000679926	-0.00104995
913	-0.000940561	0.000199303	-0.000632068	-0.00101031
914	-0.000953445	0.000188369	-0.000574695	-0.000966734
915	-0.000827116	0.000172746	-0.000515384	-0.000918688
916	-0.000799078	0.000151429	-0.000439558	-0.000863216
917	-0.000735638	0.000126318	-0.000353649	-0.000806995
918	-0.000674626	0.0001037	-0.000281603	-0.000741379
919	-0.000556408	8.28038e-05	-0.000218477	-0.000679443
920	-0.000592755	6.33889e-05	-0.000160621	-0.00061759
921	-0.000528874	4.61976e-05	-0.000105709	-0.000560754
922	-0.000473783	3.33721e-05	-6.66088e-05	-0.000518951
923	-0.000435213	2.09813e-05	-4.18439e-05	-0.000481405
924	-0.000424836	1.05641e-05	-2.60236e-05	-0.000457782
925	-0.000402228	3.77118e-06	-1.46008e-05	-0.000435988
926	-0.000439573	-6.41574e-07	-1.35688e-05	-0.000418599
927	-0.000376976	-3.10534e-06	-2.23565e-05	-0.00040099
928	-0.00036169	-3.93552e-06	-3.62061e-05	-0.000382407
929	-0.000339754	-6.86835e-06	-5.08865e-05	-0.000362982
930	-0.000340656	-1.23073e-05	-6.66983e-05	-0.000340066
931	-0.000293194	-1.98967e-05	-8.63278e-05	-0.000314368
932	-0.000260348	-2.68948e-05	-0.000111274	-0.00028602
933	-0.000211915	-3.38235e-05	-0.000142333	-0.000255095
934	-0.000188803	-4.22136e-05	-0.000176325	-0.00021977
935	-0.000154937	-5.28034e-05	-0.000212917	-0.000183158
936	-0.000115571	-6.32093e-05	-0.000248414	-0.000144989
937	-7.17542e-05	-7.08858e-05	-0.000284811	-0.000105083
938	-1.74394e-05	-7.74244e-05	-0.000324036	-6.4377e-05
939	1.00737e-05	-8.25076e-05	-0.000363153	-2.36439e-05
940	7.31333e-05	-8.67379e-05	-0.000397187	1.44089e-05
941	8.24276e-05	-8.93389e-05	-0.000431961	5.10515e-05
942	0.000114384	-9.13039e-05	-0.000463982	8.36526e-05
943	0.000133526	-9.39104e-05	-0.000492206	0.000111946
944	0.000165807	-9.53671e-05	-0.00052162	0.000138701
945	0.000181634	-9.39423e-05	-0.000551839	0.000155057
946	0.000227853	-8.90137e-05	-0.000578827	0.000176518
947	0.000203453	-8.29227e-05	-0.00060155	0.000184329
948	0.000187048	-7.4393e-05	-0.000622721	0.000195119
949	0.000205842	-6.23113e-05	-0.000641753	0.000194755
950	0.000197978	-4.43598e-05	-0.000663094	0.000193586
951	0.00018208	-2.40289e-05	-0.000684606	0.000185157
952	0.000161536	-3.83571e-06	-0.000706366	0.000167188
953	0.000142384	1.17277e-05	-0.000725881	0.000146824
954	9.08023e-05	2.48464e-05	-0.000745649	0.000113162
955	4.6746e-05	3.75104e-05	-0.000771473	7.63536e-05
956	-1.35711e-07	4.64172e-05	-0.000811884	3.23862e-05
957	-5.99851e-05	5.51725e-05	-0.000850451	-1.40509e-05
958	-0.000110234	6.5812e-05	-0.000888689	-6.80632e-05
959	-0.000198461	7.54917e-05	-0.000928772	-0.000117059
960	-0.000223862	8.44273e-05	-0.000974492	-0.000169745
961	-0.000257596	9.03118e-05	-0.00102865	-0.000216136
962	-0.000315495	9.16209e-05	-0.00108294	-0.000262434
963	-0.000334299	8.90715e-05	-0.0011395	-0.00029791
964	-0.000380135	8.5017e-05	-0.00120045	-0.000327162
965	-0.000403189	7.77724e-05	-0.00126652	-0.000345072
966	-0.00040611	6.99369e-05	-0.00134055	-0.000353154
967	-0.000401161	6.27431e-05	-0.00142366	-0.000348332
968	-0.000389805	5.55348e-05	-0.00154439	-0.000334492
969	-0.00035878	4.89012e-05	-0.00166811	-0.000310683
970	-0.00033559	4.14932e-05	-0.00179634	-0.000277095
971	-0.00024524	3.4553e-05	-0.00192676	-0.000238758
972	-0.000262757	2.91021e-05	-0.00205881	-0.000194079
973	-0.000222413	2.61637e-05	-0.00219258	-0.00015102
974	-0.000182682	2.35344e-05	-0.00233366	-0.000107087
975	-0.000150759	2.08437e-05	-0.00247414	-6.63704e-05
976	-0.000118971	1.59371e-05	-0.00261549	-3.03057e-05
977	-7.2146e-05	1.10181e-05	-0.00275701	-4.03901e-06
978	-8.40737e-05	3.19847e-06	-0.00289014	1.40009e-05
979	-9.25e-05	-4.40653e-06	-0.00302118	1.94234e-05
980	-0.000107024	-1.14063e-05	-0.0031481	5.64494e-06
981	-0.000155911	-1.79513e-05	-0.00327167	-2.95338e-05
982	-0.000168389	-2.39397e-05	-0.00337429	-7.99624e-05
983	-0.000211656	-3.06631e-05	-0.00347217	-0.000144558
984	-0.000238899	-3.71487e-05	-0.00356565	-0.000203498
985	-0.000279952	-3.75506e-05	-0.00365577	-0.000242712
986	-0.000265771	-3.64331e-05	-0.00373956	-0.00027382
987	-0.000263836	-3.53826e-05	-0.00381712	-0.00028713
988	-0.000318407	-3.40096e-05	-0.00388373	-0.00029457
989	-0.000261426	-3.3954e-05	-0.00394339	-0.000296896
990	-0.000257464	-3.45916e-05	-0.00400017	-0.000296801
991	-0.000302601	-3.08195e-05	-0.00405148	-0.000299082
992	-0.00026948	-2.50319e-05	-0.00410259	-0.000295915
993	-0.000253734	-1.972e-05	-0.00414809	-0.000296949
994	-0.000253884	-1.67995e-05	-0.004184	-0.000296837
995	-0.000243211	-1.82658e-05	-0.00420779	-0.000293458
996	-0.000253914	-2.19732e-05	-0.00422824	-0.000294192
997	-0.000306067	-2.57501e-05	-0.00423855	-0.000289215
998	-0.000255532	-2.72435e-05	-0.0042397	-0.000286565
999	-0.000253933	-2.65727e-05	-0.00423005	-0.000278994
