# Supplementary material for: Advancing nonadiabatic molecular dynamics simulations in solids with E(3) equivariant deep neural hamiltonians
Source: Nat Commun. 2025 Feb 27;16:2033. doi: 10.1038/s41467-025-57328-1 (PMC11868637; doi:10.1038/s41467-025-57328-1)
Supplement: Supplementary file 4 — Source Data [file 41467_2025_57328_MOESM4_ESM.zip › FigS5_data.xlsx]

## Sheet: (a) MoS2 Real-time KS energy
Time (fs)	DFT VBM (eV)	DFT CBM (eV)	N2AMD VBM (eV)	N2AMD CBM(eV)
1	-5.40257	-4.20203	-5.41133	-4.20119
2	-5.4033	-4.20476	-5.4119	-4.20387
3	-5.404	-4.20733	-5.41246	-4.20635
4	-5.40469	-4.20972	-5.41306	-4.20879
5	-5.40534	-4.2119	-5.41356	-4.2109
6	-5.40595	-4.21382	-5.41403	-4.21278
7	-5.40655	-4.2155	-5.4145	-4.21436
8	-5.40714	-4.21691	-5.4149	-4.21562
9	-5.4077	-4.21801	-5.41529	-4.21664
10	-5.40823	-4.21879	-5.41562	-4.21729
11	-5.40874	-4.21925	-5.41595	-4.21757
12	-5.40924	-4.21938	-5.41626	-4.21757
13	-5.40973	-4.21917	-5.41652	-4.21719
14	-5.41019	-4.21862	-5.41679	-4.21646
15	-5.41062	-4.21775	-5.41699	-4.21531
16	-5.41103	-4.21655	-5.41718	-4.21394
17	-5.41139	-4.21506	-5.41728	-4.21222
18	-5.41171	-4.21331	-5.41736	-4.21031
19	-5.41196	-4.21134	-5.41741	-4.20811
20	-5.41214	-4.20948	-5.4174	-4.20572
21	-5.41223	-4.20886	-5.41736	-4.20357
22	-5.41222	-4.20885	-5.41723	-4.20276
23	-5.41211	-4.20887	-5.41708	-4.20293
24	-5.41188	-4.20917	-5.41679	-4.20372
25	-5.41153	-4.21029	-5.41643	-4.20526
26	-5.41105	-4.21185	-5.416	-4.20697
27	-5.41046	-4.21338	-5.41549	-4.2086
28	-5.40974	-4.21474	-5.41494	-4.21013
29	-5.40892	-4.21589	-5.41433	-4.21141
30	-5.40801	-4.21676	-5.41367	-4.21251
31	-5.40701	-4.21738	-5.41294	-4.21334
32	-5.40596	-4.21774	-5.41219	-4.21384
33	-5.40487	-4.21783	-5.41144	-4.21408
34	-5.40376	-4.21764	-5.41068	-4.21409
35	-5.40266	-4.2172	-5.40992	-4.21382
36	-5.4016	-4.2165	-5.40918	-4.21327
37	-5.40058	-4.21556	-5.40848	-4.2125
38	-5.39964	-4.2144	-5.40787	-4.21149
39	-5.39878	-4.21304	-5.40728	-4.21024
40	-5.39801	-4.21149	-5.40678	-4.20884
41	-5.39734	-4.20977	-5.40635	-4.20728
42	-5.39677	-4.20792	-5.40593	-4.20552
43	-5.39629	-4.20596	-5.40556	-4.20357
44	-5.39592	-4.2039	-5.40523	-4.20149
45	-5.39562	-4.20179	-5.40495	-4.1994
46	-5.3954	-4.19962	-5.40473	-4.1973
47	-5.39523	-4.19745	-5.40453	-4.19512
48	-5.39512	-4.19528	-5.40436	-4.19289
49	-5.39503	-4.19314	-5.40418	-4.19069
50	-5.39497	-4.19104	-5.40404	-4.18848
51	-5.39493	-4.18901	-5.4039	-4.18642
52	-5.3949	-4.18707	-5.40376	-4.18444
53	-5.39489	-4.18522	-5.40361	-4.18248
54	-5.3949	-4.18348	-5.4035	-4.18069
55	-5.39495	-4.18186	-5.40341	-4.17897
56	-5.39504	-4.18036	-5.40339	-4.17741
57	-5.39518	-4.179	-5.40342	-4.17601
58	-5.39539	-4.17778	-5.40354	-4.17478
59	-5.39569	-4.17669	-5.40376	-4.17366
60	-5.39608	-4.17575	-5.40408	-4.17263
61	-5.39658	-4.17497	-5.40449	-4.1719
62	-5.3972	-4.17435	-5.40505	-4.17151
63	-5.39792	-4.17399	-5.40569	-4.17238
64	-5.39876	-4.17413	-5.40643	-4.17353
65	-5.39971	-4.17477	-5.40732	-4.17468
66	-5.40076	-4.17554	-5.40832	-4.17566
67	-5.40189	-4.17629	-5.40937	-4.1766
68	-5.4031	-4.177	-5.41046	-4.17738
69	-5.40435	-4.17766	-5.41158	-4.17796
70	-5.40564	-4.17828	-5.41278	-4.17857
71	-5.40693	-4.17888	-5.41402	-4.17913
72	-5.40821	-4.17948	-5.41523	-4.17968
73	-5.40945	-4.18009	-5.41642	-4.18018
74	-5.41063	-4.18075	-5.41756	-4.18074
75	-5.41174	-4.18149	-5.4186	-4.1814
76	-5.41275	-4.18232	-5.41956	-4.18208
77	-5.41363	-4.18329	-5.42038	-4.18291
78	-5.41439	-4.18443	-5.4211	-4.18392
79	-5.41501	-4.18581	-5.42166	-4.18514
80	-5.41548	-4.18747	-5.42207	-4.18656
81	-5.41579	-4.18942	-5.42233	-4.18821
82	-5.41594	-4.1916	-5.42243	-4.18995
83	-5.41592	-4.19388	-5.42238	-4.19182
84	-5.41574	-4.19619	-5.42211	-4.19367
85	-5.41541	-4.19845	-5.42174	-4.19546
86	-5.41493	-4.20063	-5.42123	-4.19734
87	-5.4143	-4.20269	-5.42055	-4.19907
88	-5.41355	-4.2046	-5.41978	-4.20069
89	-5.41268	-4.20636	-5.41887	-4.2022
90	-5.41172	-4.20794	-5.41789	-4.20362
91	-5.41067	-4.20934	-5.41682	-4.20483
92	-5.40956	-4.21053	-5.41572	-4.20596
93	-5.4084	-4.2115	-5.41455	-4.20681
94	-5.40721	-4.21224	-5.41336	-4.20748
95	-5.40599	-4.21274	-5.41215	-4.20794
96	-5.40478	-4.21299	-5.41092	-4.20816
97	-5.40358	-4.21297	-5.40971	-4.20817
98	-5.40239	-4.2127	-5.40848	-4.20792
99	-5.40122	-4.21215	-5.4073	-4.20737
100	-5.40009	-4.21137	-5.40617	-4.20663
101	-5.39898	-4.21034	-5.40507	-4.20564
102	-5.39791	-4.20909	-5.40399	-4.20442
103	-5.39686	-4.20767	-5.40295	-4.20301
104	-5.39584	-4.20616	-5.40194	-4.20144
105	-5.39483	-4.20472	-5.401	-4.19983
106	-5.39384	-4.20357	-5.40007	-4.19833
107	-5.39286	-4.2027	-5.39918	-4.19718
108	-5.3919	-4.20193	-5.3983	-4.19632
109	-5.39094	-4.20115	-5.39747	-4.1956
110	-5.39	-4.20034	-5.39667	-4.19488
111	-5.38907	-4.19971	-5.39589	-4.19421
112	-5.38816	-4.19989	-5.39516	-4.19377
113	-5.38728	-4.20017	-5.39447	-4.19363
114	-5.38645	-4.20038	-5.39385	-4.19377
115	-5.38567	-4.20048	-5.39324	-4.19385
116	-5.38498	-4.20047	-5.39271	-4.19402
117	-5.38433	-4.20035	-5.39223	-4.19412
118	-5.38377	-4.20012	-5.39184	-4.19413
119	-5.3833	-4.19979	-5.39152	-4.19407
120	-5.38292	-4.19936	-5.39123	-4.19395
121	-5.38266	-4.19884	-5.39101	-4.19362
122	-5.38249	-4.19824	-5.39084	-4.19316
123	-5.38243	-4.19756	-5.39076	-4.19264
124	-5.38248	-4.19682	-5.39072	-4.19203
125	-5.38264	-4.19604	-5.39074	-4.1913
126	-5.3829	-4.19524	-5.39083	-4.1905
127	-5.38327	-4.19446	-5.39098	-4.18967
128	-5.38374	-4.19365	-5.39122	-4.18874
129	-5.38432	-4.19288	-5.39152	-4.18783
130	-5.38501	-4.19216	-5.39191	-4.18697
131	-5.38581	-4.19146	-5.39241	-4.18608
132	-5.38672	-4.19082	-5.39303	-4.18528
133	-5.38774	-4.19023	-5.39377	-4.18445
134	-5.38888	-4.18967	-5.39461	-4.18364
135	-5.39014	-4.18912	-5.39559	-4.18283
136	-5.39152	-4.18858	-5.39673	-4.18213
137	-5.39301	-4.18802	-5.39799	-4.18141
138	-5.39461	-4.18743	-5.39935	-4.18073
139	-5.39631	-4.1868	-5.40088	-4.18009
140	-5.39809	-4.18614	-5.40249	-4.1794
141	-5.39994	-4.18545	-5.40421	-4.17874
142	-5.40183	-4.18473	-5.40606	-4.17811
143	-5.40375	-4.184	-5.40793	-4.17755
144	-5.40566	-4.18328	-5.40982	-4.17704
145	-5.40754	-4.18258	-5.41169	-4.17645
146	-5.40937	-4.18194	-5.41355	-4.17601
147	-5.41111	-4.18134	-5.41535	-4.17563
148	-5.41275	-4.18082	-5.41701	-4.17534
149	-5.41425	-4.1804	-5.41856	-4.1751
150	-5.41559	-4.18008	-5.41999	-4.17493
151	-5.41675	-4.17986	-5.42123	-4.17485
152	-5.41771	-4.17977	-5.42227	-4.17485
153	-5.41847	-4.17982	-5.42307	-4.175
154	-5.41901	-4.18002	-5.42368	-4.17533
155	-5.41933	-4.18038	-5.42406	-4.1758
156	-5.41943	-4.18092	-5.42422	-4.17643
157	-5.41932	-4.18164	-5.42411	-4.17719
158	-5.41898	-4.18257	-5.42383	-4.17819
159	-5.41846	-4.1837	-5.4234	-4.17938
160	-5.41774	-4.185	-5.42273	-4.1807
161	-5.41684	-4.18646	-5.42188	-4.18211
162	-5.41578	-4.18802	-5.42084	-4.18354
163	-5.41457	-4.18966	-5.41967	-4.18505
164	-5.41324	-4.19132	-5.41835	-4.18656
165	-5.41179	-4.19298	-5.41697	-4.18812
166	-5.41026	-4.19461	-5.41547	-4.18963
167	-5.40866	-4.19619	-5.41393	-4.19116
168	-5.407	-4.19768	-5.41233	-4.19268
169	-5.40531	-4.19908	-5.41067	-4.19402
170	-5.4036	-4.20037	-5.40901	-4.1953
171	-5.40188	-4.20153	-5.40737	-4.19654
172	-5.40019	-4.20256	-5.40576	-4.19767
173	-5.39852	-4.20345	-5.40421	-4.19871
174	-5.3969	-4.2042	-5.4027	-4.19955
175	-5.39532	-4.20482	-5.40122	-4.20028
176	-5.39381	-4.2053	-5.39976	-4.20085
177	-5.39238	-4.20566	-5.39841	-4.20133
178	-5.39103	-4.20592	-5.39716	-4.20168
179	-5.38978	-4.2061	-5.39596	-4.20189
180	-5.38862	-4.20622	-5.39482	-4.20194
181	-5.38756	-4.20638	-5.3938	-4.20194
182	-5.38659	-4.20666	-5.39289	-4.20199
183	-5.38573	-4.20708	-5.39207	-4.20206
184	-5.38497	-4.20753	-5.39133	-4.20214
185	-5.38432	-4.2079	-5.39068	-4.20232
186	-5.38376	-4.20814	-5.39008	-4.20244
187	-5.38329	-4.20824	-5.38961	-4.20251
188	-5.38291	-4.20818	-5.38921	-4.20246
189	-5.38262	-4.20798	-5.38887	-4.20234
190	-5.38242	-4.20764	-5.38863	-4.20217
191	-5.38229	-4.20717	-5.38849	-4.2019
192	-5.38224	-4.2066	-5.38839	-4.20165
193	-5.38226	-4.20596	-5.38839	-4.20139
194	-5.38235	-4.20531	-5.38849	-4.20114
195	-5.38251	-4.20471	-5.38863	-4.20091
196	-5.38275	-4.20421	-5.38886	-4.20066
197	-5.38304	-4.20385	-5.38917	-4.20047
198	-5.38342	-4.20365	-5.38952	-4.20024
199	-5.38385	-4.20358	-5.38997	-4.2001
200	-5.38436	-4.20359	-5.39052	-4.19999
201	-5.38494	-4.20367	-5.39113	-4.19984
202	-5.38558	-4.20376	-5.3918	-4.19971
203	-5.38629	-4.20385	-5.39255	-4.19952
204	-5.38707	-4.20388	-5.39338	-4.19932
205	-5.38791	-4.20384	-5.39426	-4.19904
206	-5.38882	-4.20368	-5.39516	-4.1986
207	-5.38979	-4.20339	-5.39616	-4.1981
208	-5.39083	-4.20294	-5.39727	-4.19755
209	-5.39194	-4.20231	-5.39842	-4.19685
210	-5.39311	-4.20149	-5.39963	-4.19592
211	-5.39435	-4.20047	-5.40092	-4.19484
212	-5.39567	-4.19925	-5.4023	-4.19361
213	-5.39706	-4.19784	-5.40375	-4.19223
214	-5.39852	-4.19625	-5.40528	-4.19073
215	-5.40006	-4.19451	-5.40691	-4.18916
216	-5.40168	-4.19268	-5.40864	-4.18755
217	-5.40337	-4.19081	-5.4104	-4.18594
218	-5.40512	-4.18901	-5.41222	-4.18463
219	-5.40692	-4.18741	-5.41408	-4.18367
220	-5.40876	-4.18616	-5.41598	-4.18315
221	-5.41064	-4.18529	-5.41789	-4.18292
222	-5.41253	-4.1847	-5.41984	-4.18291
223	-5.4144	-4.18426	-5.42174	-4.18296
224	-5.41624	-4.18391	-5.42361	-4.18305
225	-5.41803	-4.18359	-5.42539	-4.1831
226	-5.41972	-4.18328	-5.42708	-4.18307
227	-5.42131	-4.18298	-5.42859	-4.18308
228	-5.42276	-4.18271	-5.42997	-4.18306
229	-5.42403	-4.18247	-5.43114	-4.18305
230	-5.42511	-4.1823	-5.43208	-4.18295
231	-5.42597	-4.18221	-5.43282	-4.18294
232	-5.42659	-4.18222	-5.43326	-4.1829
233	-5.42694	-4.18234	-5.43346	-4.18295
234	-5.42701	-4.18261	-5.43338	-4.18316
235	-5.42681	-4.18303	-5.43301	-4.18336
236	-5.42631	-4.18362	-5.43238	-4.18366
237	-5.42553	-4.18437	-5.43148	-4.18407
238	-5.42446	-4.18531	-5.43032	-4.18469
239	-5.42312	-4.18643	-5.42893	-4.1854
240	-5.42154	-4.18774	-5.42736	-4.18635
241	-5.41972	-4.18923	-5.42554	-4.18738
242	-5.4177	-4.19088	-5.42354	-4.1886
243	-5.4155	-4.19267	-5.42145	-4.19001
244	-5.41316	-4.19455	-5.4192	-4.19141
245	-5.4107	-4.19648	-5.41688	-4.19295
246	-5.40815	-4.19843	-5.41453	-4.1945
247	-5.40555	-4.20035	-5.41208	-4.196
248	-5.40293	-4.20221	-5.40968	-4.1975
249	-5.40032	-4.20399	-5.40727	-4.19898
250	-5.39775	-4.20565	-5.40492	-4.20037
251	-5.39523	-4.20719	-5.40263	-4.20163
252	-5.3928	-4.20858	-5.40038	-4.20275
253	-5.39046	-4.20978	-5.39826	-4.20378
254	-5.38823	-4.21085	-5.39622	-4.20468
255	-5.38613	-4.21174	-5.39428	-4.20537
256	-5.38417	-4.21244	-5.39247	-4.20593
257	-5.38234	-4.21296	-5.39078	-4.20638
258	-5.38065	-4.21331	-5.3892	-4.20665
259	-5.3791	-4.21342	-5.38776	-4.20677
260	-5.3777	-4.21333	-5.38641	-4.20678
261	-5.37644	-4.21305	-5.3852	-4.20682
262	-5.37532	-4.21261	-5.3841	-4.20694
263	-5.37436	-4.21205	-5.38313	-4.20719
264	-5.37354	-4.21156	-5.38227	-4.20751
265	-5.37284	-4.21132	-5.38158	-4.20785
266	-5.37231	-4.21126	-5.38101	-4.20814
267	-5.37192	-4.21125	-5.38059	-4.20839
268	-5.37169	-4.21124	-5.38035	-4.20863
269	-5.37162	-4.21119	-5.38023	-4.20863
270	-5.37171	-4.21106	-5.38026	-4.20859
271	-5.37196	-4.21086	-5.38052	-4.20852
272	-5.37238	-4.21058	-5.38089	-4.20826
273	-5.37298	-4.21021	-5.38146	-4.20788
274	-5.37376	-4.20975	-5.38221	-4.20748
275	-5.37471	-4.2092	-5.38309	-4.20687
276	-5.37584	-4.20856	-5.38421	-4.20617
277	-5.37715	-4.20785	-5.38545	-4.20544
278	-5.37863	-4.20706	-5.38685	-4.20457
279	-5.38027	-4.20622	-5.38846	-4.20363
280	-5.38208	-4.20536	-5.39023	-4.20263
281	-5.38404	-4.2045	-5.39213	-4.20168
282	-5.38615	-4.20369	-5.39419	-4.2007
283	-5.3884	-4.20304	-5.3964	-4.19985
284	-5.39076	-4.20267	-5.39871	-4.19923
285	-5.39323	-4.20273	-5.40113	-4.19896
286	-5.39579	-4.2033	-5.40366	-4.19923
287	-5.39843	-4.20426	-5.40625	-4.19989
288	-5.40114	-4.20543	-5.4089	-4.20086
289	-5.40389	-4.20667	-5.41164	-4.20203
290	-5.40667	-4.20789	-5.41442	-4.20323
291	-5.40946	-4.20903	-5.4172	-4.20436
292	-5.41224	-4.21003	-5.41998	-4.20537
293	-5.415	-4.21091	-5.42274	-4.20622
294	-5.41772	-4.21164	-5.42545	-4.20693
295	-5.42038	-4.21221	-5.42813	-4.20751
296	-5.42295	-4.2126	-5.43069	-4.20783
297	-5.42542	-4.21283	-5.43315	-4.20806
298	-5.42778	-4.21291	-5.43551	-4.20808
299	-5.43	-4.21283	-5.43771	-4.20792
300	-5.43207	-4.21261	-5.43973	-4.20767
301	-5.43397	-4.21226	-5.44164	-4.20735
302	-5.43568	-4.2118	-5.44329	-4.20686
303	-5.43719	-4.21125	-5.44475	-4.20628
304	-5.43848	-4.21062	-5.44594	-4.2056
305	-5.43954	-4.20995	-5.44696	-4.20501
306	-5.44036	-4.20925	-5.44765	-4.20426
307	-5.44094	-4.20854	-5.4481	-4.20358
308	-5.44126	-4.20784	-5.44828	-4.20289
309	-5.44133	-4.20716	-5.44817	-4.20218
310	-5.44114	-4.20653	-5.44783	-4.20157
311	-5.44069	-4.20593	-5.44721	-4.20114
312	-5.44	-4.20538	-5.44635	-4.20072
313	-5.43906	-4.20488	-5.44525	-4.20026
314	-5.43791	-4.20441	-5.44384	-4.19991
315	-5.43654	-4.20397	-5.44229	-4.19964
316	-5.43497	-4.20355	-5.44056	-4.19947
317	-5.43323	-4.20314	-5.43867	-4.19926
318	-5.43133	-4.20274	-5.43664	-4.19908
319	-5.42929	-4.20233	-5.43446	-4.19888
320	-5.42715	-4.20192	-5.4322	-4.19869
321	-5.42492	-4.20149	-5.42985	-4.19843
322	-5.42262	-4.20105	-5.42748	-4.19815
323	-5.42029	-4.2006	-5.42509	-4.19782
324	-5.41793	-4.20014	-5.4227	-4.19747
325	-5.41557	-4.19967	-5.42037	-4.19711
326	-5.41324	-4.1992	-5.41808	-4.19678
327	-5.41095	-4.19876	-5.41584	-4.19639
328	-5.4087	-4.19834	-5.41367	-4.19593
329	-5.40652	-4.19799	-5.41161	-4.19559
330	-5.40441	-4.19773	-5.40964	-4.19524
331	-5.4024	-4.19762	-5.4078	-4.19504
332	-5.4005	-4.19771	-5.40608	-4.19489
333	-5.39868	-4.19795	-5.40446	-4.19486
334	-5.39698	-4.19837	-5.40296	-4.195
335	-5.39539	-4.19894	-5.40157	-4.19529
336	-5.39391	-4.19963	-5.40029	-4.19579
337	-5.39255	-4.20041	-5.39915	-4.19633
338	-5.39131	-4.20126	-5.39815	-4.1971
339	-5.3902	-4.20216	-5.39721	-4.19785
340	-5.38921	-4.20306	-5.3964	-4.19867
341	-5.38835	-4.20394	-5.39578	-4.19961
342	-5.38763	-4.20478	-5.39524	-4.20043
343	-5.38704	-4.20554	-5.39484	-4.20122
344	-5.38658	-4.20621	-5.39452	-4.20195
345	-5.38627	-4.20676	-5.39429	-4.2025
346	-5.38611	-4.20718	-5.39421	-4.20304
347	-5.3861	-4.2075	-5.39425	-4.2036
348	-5.38624	-4.20776	-5.39439	-4.20419
349	-5.38654	-4.20826	-5.39468	-4.20515
350	-5.387	-4.2099	-5.39515	-4.2068
351	-5.38762	-4.21235	-5.39573	-4.209
352	-5.3884	-4.21492	-5.39645	-4.2113
353	-5.38934	-4.21742	-5.39731	-4.21354
354	-5.39043	-4.21977	-5.39835	-4.21573
355	-5.39167	-4.22192	-5.39949	-4.21769
356	-5.39305	-4.22383	-5.40082	-4.21941
357	-5.39457	-4.22546	-5.40226	-4.22088
358	-5.39623	-4.22678	-5.4038	-4.22203
359	-5.398	-4.22777	-5.40545	-4.22289
360	-5.39987	-4.2284	-5.40721	-4.2234
361	-5.40184	-4.22867	-5.40908	-4.22349
362	-5.40389	-4.22856	-5.41103	-4.22334
363	-5.406	-4.22807	-5.41303	-4.22274
364	-5.40815	-4.2272	-5.41512	-4.22187
365	-5.41034	-4.22596	-5.41725	-4.22063
366	-5.41254	-4.22436	-5.41939	-4.21905
367	-5.41473	-4.22241	-5.4215	-4.21718
368	-5.4169	-4.22014	-5.42363	-4.215
369	-5.41903	-4.21758	-5.42573	-4.21259
370	-5.42111	-4.21475	-5.42775	-4.20986
371	-5.42311	-4.21168	-5.4297	-4.20695
372	-5.42503	-4.20841	-5.43156	-4.20389
373	-5.42684	-4.20498	-5.43336	-4.20069
374	-5.42855	-4.20142	-5.43501	-4.19738
375	-5.43013	-4.19777	-5.43654	-4.19405
376	-5.43157	-4.19407	-5.43798	-4.1907
377	-5.43288	-4.19036	-5.4392	-4.18743
378	-5.43404	-4.18668	-5.44032	-4.18431
379	-5.43505	-4.18307	-5.4413	-4.18143
380	-5.43591	-4.17966	-5.44209	-4.17875
381	-5.43661	-4.17678	-5.44275	-4.17626
382	-5.43716	-4.17444	-5.44327	-4.17403
383	-5.43756	-4.17228	-5.44362	-4.17185
384	-5.43781	-4.17026	-5.44383	-4.16984
385	-5.4379	-4.16838	-5.44393	-4.16801
386	-5.43786	-4.1691	-5.44385	-4.16636
387	-5.43767	-4.17075	-5.44364	-4.16501
388	-5.43734	-4.17259	-5.44332	-4.16516
389	-5.43688	-4.17454	-5.44286	-4.16673
390	-5.43627	-4.17655	-5.4423	-4.16867
391	-5.43554	-4.17858	-5.44163	-4.1707
392	-5.43469	-4.18061	-5.44081	-4.17277
393	-5.43371	-4.18258	-5.43987	-4.17485
394	-5.43261	-4.18449	-5.43886	-4.17689
395	-5.4314	-4.1863	-5.43776	-4.17888
396	-5.43008	-4.188	-5.43657	-4.18078
397	-5.42866	-4.18959	-5.4353	-4.18259
398	-5.42716	-4.19105	-5.43396	-4.18428
399	-5.42558	-4.19238	-5.43254	-4.18583
400	-5.42392	-4.19359	-5.43108	-4.18737
401	-5.42222	-4.19467	-5.42954	-4.18861
402	-5.42047	-4.19564	-5.42798	-4.18978
403	-5.41869	-4.1965	-5.42641	-4.19085
404	-5.4169	-4.19728	-5.42483	-4.19188
405	-5.41511	-4.19798	-5.42326	-4.1928
406	-5.41334	-4.19864	-5.42167	-4.19358
407	-5.4116	-4.19925	-5.42012	-4.19436
408	-5.40991	-4.19985	-5.41858	-4.19511
409	-5.40826	-4.20043	-5.41714	-4.19594
410	-5.40668	-4.20102	-5.41574	-4.19672
411	-5.4052	-4.20164	-5.41442	-4.19757
412	-5.4038	-4.20227	-5.41316	-4.1983
413	-5.4025	-4.20294	-5.41196	-4.19909
414	-5.40131	-4.20364	-5.41085	-4.1999
415	-5.40022	-4.20437	-5.40985	-4.2007
416	-5.39926	-4.20513	-5.40893	-4.20141
417	-5.39843	-4.20593	-5.4081	-4.20218
418	-5.3977	-4.20671	-5.40736	-4.20293
419	-5.39709	-4.20749	-5.40672	-4.20369
420	-5.3966	-4.20825	-5.40615	-4.20439
421	-5.39622	-4.20898	-5.4057	-4.20503
422	-5.39596	-4.20965	-5.40535	-4.20561
423	-5.39581	-4.21025	-5.40507	-4.20609
424	-5.39576	-4.21075	-5.40489	-4.20649
425	-5.39581	-4.21113	-5.4048	-4.20673
426	-5.39596	-4.21141	-5.40482	-4.20701
427	-5.39621	-4.21154	-5.40488	-4.20721
428	-5.39654	-4.21152	-5.40504	-4.2077
429	-5.39696	-4.21138	-5.40523	-4.20877
430	-5.39746	-4.2116	-5.40553	-4.20997
431	-5.39804	-4.21288	-5.40593	-4.21126
432	-5.39869	-4.21425	-5.4064	-4.21248
433	-5.39941	-4.21553	-5.40694	-4.21365
434	-5.40019	-4.2167	-5.40755	-4.21471
435	-5.40103	-4.21775	-5.40824	-4.21573
436	-5.40193	-4.21865	-5.40901	-4.2166
437	-5.40288	-4.21938	-5.40989	-4.21743
438	-5.40391	-4.21993	-5.41086	-4.21811
439	-5.40493	-4.22029	-5.4119	-4.21861
440	-5.40602	-4.22043	-5.413	-4.21893
441	-5.40714	-4.22035	-5.41415	-4.21905
442	-5.40829	-4.22004	-5.41536	-4.21902
443	-5.40948	-4.2195	-5.41658	-4.21872
444	-5.41069	-4.21871	-5.41787	-4.21822
445	-5.41191	-4.21769	-5.41921	-4.21751
446	-5.41316	-4.21645	-5.42056	-4.21659
447	-5.41442	-4.21499	-5.42197	-4.2155
448	-5.4157	-4.21339	-5.42341	-4.21417
449	-5.41699	-4.21166	-5.42485	-4.21275
450	-5.4183	-4.20987	-5.42628	-4.21116
451	-5.41961	-4.2081	-5.42775	-4.20955
452	-5.42093	-4.20638	-5.4292	-4.20788
453	-5.42224	-4.20473	-5.43065	-4.20621
454	-5.42356	-4.20313	-5.43207	-4.20455
455	-5.42486	-4.20153	-5.43346	-4.20291
456	-5.42616	-4.19993	-5.43482	-4.20119
457	-5.42742	-4.19829	-5.4362	-4.19948
458	-5.42866	-4.19659	-5.43748	-4.19772
459	-5.42986	-4.19485	-5.4387	-4.19592
460	-5.43101	-4.19305	-5.43985	-4.19408
461	-5.43212	-4.19121	-5.44093	-4.19214
462	-5.43315	-4.18931	-5.44186	-4.19018
463	-5.4341	-4.18736	-5.44271	-4.1881
464	-5.43495	-4.18536	-5.44346	-4.18599
465	-5.43571	-4.18332	-5.44407	-4.18386
466	-5.43636	-4.18126	-5.44459	-4.18163
467	-5.43689	-4.17918	-5.44494	-4.17933
468	-5.4373	-4.17713	-5.44515	-4.17703
469	-5.43757	-4.17512	-5.44523	-4.17474
470	-5.4377	-4.17321	-5.44519	-4.17249
471	-5.4377	-4.17153	-5.44501	-4.17031
472	-5.43755	-4.17026	-5.44468	-4.16833
473	-5.43726	-4.16956	-5.44416	-4.16666
474	-5.43682	-4.16941	-5.44359	-4.16598
475	-5.43625	-4.16962	-5.44294	-4.1662
476	-5.43556	-4.17005	-5.44212	-4.16682
477	-5.43474	-4.17058	-5.4412	-4.1676
478	-5.43381	-4.17119	-5.4402	-4.16844
479	-5.43277	-4.17184	-5.43912	-4.16927
480	-5.43165	-4.17251	-5.43797	-4.17012
481	-5.43045	-4.1732	-5.43676	-4.17097
482	-5.42919	-4.17392	-5.43553	-4.1718
483	-5.42789	-4.17467	-5.43427	-4.17269
484	-5.42657	-4.17549	-5.43298	-4.1736
485	-5.42524	-4.17641	-5.43169	-4.17458
486	-5.4239	-4.17756	-5.43044	-4.17565
487	-5.42258	-4.1791	-5.42923	-4.17705
488	-5.4213	-4.18115	-5.42806	-4.1789
489	-5.42006	-4.18361	-5.42693	-4.1813
490	-5.41889	-4.18631	-5.42586	-4.18412
491	-5.41778	-4.18915	-5.42489	-4.1872
492	-5.41675	-4.19205	-5.42391	-4.19031
493	-5.41581	-4.19498	-5.42306	-4.19355
494	-5.41498	-4.1979	-5.42227	-4.19674
495	-5.41426	-4.20078	-5.42159	-4.19996
496	-5.41364	-4.20358	-5.42099	-4.20311
497	-5.41313	-4.2063	-5.42052	-4.20621
498	-5.41275	-4.20893	-5.42014	-4.20916
499	-5.41247	-4.21144	-5.41985	-4.21197

## Sheet: (b) MoS2 NAC
Time (fs)	DFT NAC VBM-CBM (eV)	N2AMD NAC VBM-CBM (eV)
1	2.41772e-06	1.66544e-05
2	2.65784e-05	5.73533e-05
3	5.63952e-05	7.73452e-05
4	8.66026e-05	0.000115709
5	0.000117775	0.000134571
6	0.000146201	0.000164811
7	0.000172298	0.000183687
8	0.000199449	0.000219996
9	0.000222743	0.000236858
10	0.000242919	0.000250145
11	0.000259577	0.000276603
12	0.000272306	0.000268343
13	0.000280597	0.000279582
14	0.000286095	0.000298321
15	0.000282271	0.000276729
16	0.000274126	0.000261619
17	0.000256485	0.000239469
18	0.000219614	0.000218634
19	0.000104607	0.00016444
20	0.000122302	5.79137e-05
21	0.000288382	0.000154702
22	0.00033464	0.000304325
23	0.000336677	0.00029349
24	0.000296933	0.000277061
25	0.000251159	0.000252997
26	0.000230976	0.000244125
27	0.000226316	0.000248783
28	0.000227302	0.000254848
29	0.000230177	0.000245992
30	0.000232682	0.000259238
31	0.000235095	0.000251424
32	0.000236403	0.000264454
33	0.000236495	0.000255876
34	0.000235338	0.000250411
35	0.000232686	0.00023166
36	0.000228225	0.000248352
37	0.00022211	0.000218272
38	0.000214872	0.000241412
39	0.000204784	0.000192832
40	0.000193	0.00019608
41	0.000179424	0.000182791
42	0.000163122	0.000159564
43	0.000146314	0.000150398
44	0.00012725	0.000124404
45	0.000106939	0.000109109
46	8.56687e-05	0.000100383
47	6.38977e-05	7.37402e-05
48	4.20501e-05	5.39226e-05
49	2.09431e-05	4.37096e-05
50	1.06915e-06	2.00186e-05
51	1.67383e-05	2.47997e-06
52	3.21371e-05	2.34353e-05
53	4.41078e-05	3.68264e-05
54	5.16925e-05	4.06242e-05
55	5.68703e-05	5.95555e-05
56	5.62523e-05	4.6249e-05
57	5.05217e-05	4.51887e-05
58	3.90378e-05	2.89689e-05
59	2.05782e-05	3.88496e-06
60	6.41232e-06	2.08666e-05
61	4.87187e-05	0.000141491
62	0.000120019	0.000297937
63	0.000225919	0.000345169
64	0.00030524	0.000351824
65	0.000329313	0.000352827
66	0.000328829	0.000332024
67	0.000319238	0.00031686
68	0.000304619	0.000290203
69	0.000286189	0.000274051
70	0.000264118	0.000238989
71	0.000238438	0.000215226
72	0.00020892	0.000169738
73	0.000177421	0.000140584
74	0.000136711	0.000107283
75	9.19585e-05	3.86395e-05
76	3.72753e-05	2.32415e-05
77	2.16191e-05	7.91605e-05
78	9.72224e-05	0.000146812
79	0.000179573	0.00021153
80	0.00025866	0.000270488
81	0.000321606	0.000322826
82	0.000362675	0.000361461
83	0.000383807	0.000378699
84	0.000390074	0.000412761
85	0.000385347	0.000395893
86	0.000371762	0.00039128
87	0.000351367	0.0003766
88	0.000324863	0.000343122
89	0.000293	0.000322151
90	0.000256821	0.000286239
91	0.000216591	0.000249843
92	0.000172992	0.00018051
93	0.000126992	0.000148131
94	7.94151e-05	9.13171e-05
95	3.09491e-05	4.63507e-05
96	1.7619e-05	2.69308e-06
97	6.56626e-05	5.04002e-05
98	0.000110198	0.000102961
99	0.000157507	0.000156601
100	0.000200259	0.000189312
101	0.000240372	0.000249507
102	0.000276884	0.000279612
103	0.00030664	0.00030979
104	0.000320819	0.000312881
105	0.00030598	0.00032693
106	0.000268415	0.00029103
107	0.000231324	0.000241665
108	0.000206341	0.000191907
109	0.000196708	0.00017014
110	0.000220317	0.000171037
111	0.000213782	0.000159506
112	0.000172808	0.000153134
113	0.000134314	0.000127651
114	0.000101773	9.98189e-05
115	7.50701e-05	5.87219e-05
116	4.89565e-05	3.61383e-05
117	2.75727e-05	1.51801e-05
118	9.21029e-06	1.75091e-05
119	5.7375e-06	2.53504e-05
120	1.78343e-05	4.19282e-05
121	2.7225e-05	6.29686e-05
122	3.39055e-05	5.62852e-05
123	3.80717e-05	6.94634e-05
124	3.99257e-05	8.21863e-05
125	3.99023e-05	8.22439e-05
126	4.00353e-05	9.13708e-05
127	3.63699e-05	9.01248e-05
128	3.36867e-05	9.64447e-05
129	3.14336e-05	9.45743e-05
130	2.74567e-05	9.25285e-05
131	3.12355e-05	0.000108612
132	3.56123e-05	0.000103025
133	4.35033e-05	0.000111899
134	5.52683e-05	0.00011716
135	7.1435e-05	0.000140125
136	9.16546e-05	0.000164097
137	0.000115545	0.000179003
138	0.000142704	0.00020955
139	0.000172027	0.0002426
140	0.000203119	0.000262487
141	0.000235005	0.000281921
142	0.000266483	0.000316302
143	0.000296069	0.000332714
144	0.000323148	0.000354386
145	0.000346771	0.00038776
146	0.000366583	0.000393348
147	0.00038169	0.000408803
148	0.000392649	0.000409161
149	0.000400055	0.000402393
150	0.000401867	0.000389873
151	0.000400658	0.000382376
152	0.000396297	0.000379759
153	0.000388651	0.000355533
154	0.000377599	0.000339886
155	0.000363015	0.000323047
156	0.000343907	0.000292563
157	0.000323296	0.00024437
158	0.000289717	0.000209447
159	0.00025624	0.000174854
160	0.000221156	0.000144832
161	0.000187281	0.000124713
162	0.000156658	0.000100885
163	0.000129561	9.12892e-05
164	0.00010574	7.97831e-05
165	8.45509e-05	6.29925e-05
166	6.53448e-05	4.33684e-05
167	4.77919e-05	3.38184e-05
168	3.21906e-05	1.54805e-05
169	1.86845e-05	1.5784e-05
170	7.87286e-06	2.65537e-06
171	1.73251e-07	3.20821e-06
172	3.90202e-06	7.20362e-06
173	3.64532e-06	2.46835e-05
174	1.50757e-06	1.99705e-05
175	1.13232e-05	3.57436e-06
176	2.53922e-05	6.23288e-06
177	4.3235e-05	1.5274e-05
178	6.27066e-05	3.33798e-05
179	8.0468e-05	5.99108e-05
180	9.02249e-05	6.27782e-05
181	8.38557e-05	8.81406e-05
182	6.26249e-05	0.000102831
183	3.88025e-05	0.000106908
184	2.18111e-05	8.28356e-05
185	1.30804e-05	6.79486e-05
186	9.18137e-06	6.84371e-05
187	1.22183e-05	7.12487e-05
188	2.09398e-05	9.04382e-05
189	3.65774e-05	9.95943e-05
190	5.8016e-05	0.000132919
191	8.83175e-05	0.000181469
192	0.000128384	0.000212892
193	0.000179276	0.000260389
194	0.000239962	0.000313153
195	0.000306198	0.000370072
196	0.000372108	0.000401142
197	0.000424674	0.000445549
198	0.000464185	0.000458769
199	0.000488813	0.00047714
200	0.0004994	0.000475511
201	0.000498107	0.000468531
202	0.000486898	0.000466799
203	0.000467527	0.000436618
204	0.000441767	0.000419236
205	0.000410816	0.000387625
206	0.000375663	0.000360796
207	0.000337655	0.000312834
208	0.0002978	0.000267949
209	0.000256807	0.000221553
210	0.000215216	0.000173728
211	0.000173964	0.000141058
212	0.000133168	9.37774e-05
213	9.27581e-05	4.1455e-05
214	5.48432e-05	1.71906e-05
215	1.67889e-05	1.67221e-05
216	2.0312e-05	5.71625e-05
217	5.64735e-05	9.15735e-05
218	8.84477e-05	0.000136262
219	0.000115743	0.00014497
220	0.000128968	0.000140123
221	0.000127617	0.000132233
222	0.00011586	0.0001121
223	9.30907e-05	7.98346e-05
224	6.69492e-05	4.81755e-05
225	3.79481e-05	2.2142e-05
226	7.28248e-06	7.1328e-06
227	2.4088e-05	4.3191e-05
228	5.53098e-05	6.06746e-05
229	8.54556e-05	0.000103389
230	0.000114242	0.000127455
231	0.00014079	0.000148149
232	0.000164805	0.000179165
233	0.000186015	0.000204663
234	0.000203987	0.000205194
235	0.000218445	0.000221842
236	0.000229255	0.000237131
237	0.000236171	0.000235284
238	0.000239279	0.000238237
239	0.000239154	0.000243115
240	0.000236052	0.000243582
241	0.00022938	0.000235824
242	0.000224915	0.000234912
243	0.00021902	0.000232252
244	0.000214513	0.000218875
245	0.000211606	0.000220791
246	0.000210683	0.000224752
247	0.000211582	0.000219411
248	0.000213919	0.000225423
249	0.000217058	0.000232722
250	0.000220774	0.00022751
251	0.000224352	0.000225208
252	0.000227275	0.000224471
253	0.000230448	0.000236148
254	0.000232073	0.000229929
255	0.000232652	0.00023108
256	0.000231737	0.000205598
257	0.00023005	0.000202844
258	0.000223796	0.000174785
259	0.000214136	0.00013725
260	0.000197833	6.02374e-05
261	0.000169313	3.58408e-05
262	0.000114979	0.000116749
263	2.28107e-05	0.00019101
264	9.2353e-05	0.000223034
265	0.000185508	0.000232172
266	0.000237824	0.000283587
267	0.000264039	0.000294927
268	0.000276431	0.000288367
269	0.000280247	0.000294966
270	0.000278947	0.000281813
271	0.000273467	0.000268204
272	0.000264646	0.000259788
273	0.000253572	0.000247974
274	0.000240133	0.000241324
275	0.00022544	0.000234018
276	0.000209438	0.000208242
277	0.000192863	0.000189656
278	0.000176292	0.000161855
279	0.000160437	0.000155453
280	0.000146327	0.000125168
281	0.000135275	0.000110512
282	0.000128542	0.000101323
283	0.000127322	9.29287e-05
284	0.000129405	9.23676e-05
285	0.000128824	0.00010527
286	0.000120396	0.000104105
287	0.00010371	8.80046e-05
288	8.15012e-05	9.21258e-05
289	5.6662e-05	5.5462e-05
290	3.08759e-05	3.09955e-05
291	1.03605e-05	9.64149e-06
292	1.90595e-05	9.26219e-06
293	4.21253e-05	3.71327e-05
294	6.35808e-05	4.51459e-05
295	8.3594e-05	7.56884e-05
296	0.000102254	8.37799e-05
297	0.000119421	0.000112033
298	0.000135242	0.000114799
299	0.000150073	0.000131945
300	0.000164197	0.000135948
301	0.00017781	0.000173796
302	0.000190812	0.000171366
303	0.000203438	0.000183559
304	0.0002161	0.000193491
305	0.000228602	0.000211194
306	0.000240873	0.000217956
307	0.000253703	0.000239314
308	0.000264267	0.000245199
309	0.00027483	0.000261503
310	0.000284077	0.000264807
311	0.000292012	0.000278147
312	0.000298144	0.000268934
313	0.000302478	0.000298314
314	0.000304987	0.000300117
315	0.000305208	0.000300842
316	0.000303571	0.000295572
317	0.000300357	0.000291786
318	0.000295279	0.000296312
319	0.000288668	0.00029897
320	0.000280532	0.000274379
321	0.00027111	0.000272852
322	0.000260074	0.000255676
323	0.000247653	0.000246584
324	0.000233592	0.00023101
325	0.000217794	0.000225048
326	0.000200112	0.000208527
327	0.000180096	0.000174194
328	0.000158062	0.000176275
329	0.000134228	0.000151412
330	0.000109709	0.000137053
331	8.70656e-05	9.37398e-05
332	6.7346e-05	6.10575e-05
333	5.39412e-05	5.99618e-05
334	4.79447e-05	3.16864e-05
335	4.99085e-05	2.8224e-05
336	5.86146e-05	3.75338e-05
337	7.30136e-05	2.94007e-05
338	9.11745e-05	3.74476e-05
339	0.000110731	4.61722e-05
340	0.000129381	6.68085e-05
341	0.000145238	7.1684e-05
342	0.000156606	7.64766e-05
343	0.000163098	8.80758e-05
344	0.000164374	8.71639e-05
345	0.000160092	8.29923e-05
346	0.000149298	6.1687e-05
347	0.000127545	5.49803e-05
348	7.94064e-05	4.37495e-06
349	3.47059e-06	2.35334e-05
350	4.7114e-05	5.95557e-05
351	5.62838e-05	6.625e-05
352	4.9516e-05	6.16706e-05
353	3.7091e-05	4.25154e-05
354	2.21647e-05	4.1208e-05
355	2.51711e-06	2.4032e-05
356	9.59112e-06	1.16377e-05
357	2.48803e-05	9.8825e-06
358	3.89094e-05	2.13279e-05
359	5.16199e-05	3.06753e-05
360	6.23173e-05	5.39132e-05
361	7.10457e-05	5.2602e-05
362	7.75599e-05	5.25162e-05
363	8.15038e-05	6.63286e-05
364	8.32118e-05	7.93214e-05
365	8.24122e-05	7.4295e-05
366	7.96431e-05	7.5538e-05
367	7.50996e-05	6.19548e-05
368	6.91132e-05	7.75556e-05
369	6.20354e-05	7.62735e-05
370	5.43889e-05	6.30733e-05
371	4.67838e-05	5.63024e-05
372	3.95988e-05	5.27125e-05
373	3.3718e-05	6.04082e-05
374	2.95643e-05	5.96952e-05
375	2.80946e-05	5.52877e-05
376	3.02214e-05	8.34089e-05
377	3.72753e-05	0.000103856
378	5.2126e-05	0.000128239
379	8.47302e-05	0.000146539
380	0.000133944	0.000164331
381	0.000160236	0.000177551
382	0.000159794	0.000174463
383	0.000155387	0.000188159
384	0.000147913	0.000176758
385	1.56927e-05	0.000196871
386	0.000115496	0.000212997
387	0.000133095	0.000221917
388	0.000150812	0.00021512
389	0.00016727	0.00019003
390	0.000182284	0.000206807
391	0.000195245	0.000221374
392	0.000206106	0.000222173
393	0.000214781	0.000224588
394	0.000221556	0.000225904
395	0.000226154	0.00022954
396	0.000228557	0.000230927
397	0.000228984	0.000222187
398	0.000227683	0.00022241
399	0.000224414	0.00019389
400	0.000219263	0.000203628
401	0.000212281	0.000191108
402	0.000203761	0.000198412
403	0.000193451	0.000191103
404	0.000181593	0.000170986
405	0.000167559	0.000172967
406	0.000151758	0.000140674
407	0.000133077	0.000138388
408	0.000115945	0.000118438
409	9.32941e-05	0.000110754
410	6.99642e-05	8.77288e-05
411	4.48834e-05	7.4315e-05
412	1.811e-05	5.7305e-05
413	9.82807e-06	1.99052e-05
414	3.86704e-05	4.79246e-06
415	6.79757e-05	1.25229e-05
416	0.000100224	4.55348e-05
417	0.000126822	7.1705e-05
418	0.000154629	9.86122e-05
419	0.0001808	0.000124521
420	0.000204664	0.000146184
421	0.00022536	0.000167813
422	0.000242297	0.000190096
423	0.000255615	0.000202244
424	0.000259898	0.000195215
425	0.000269269	0.00021296
426	0.000269508	0.00019527
427	0.000264346	0.000119008
428	0.000249363	3.87953e-05
429	0.000167124	1.18595e-05
430	7.51015e-05	1.11605e-05
431	5.71398e-05	4.53154e-05
432	8.30241e-05	8.67141e-05
433	0.000116485	0.000118048
434	0.000150456	0.000153432
435	0.000186078	0.000185118
436	0.000219752	0.000213428
437	0.000254287	0.000249589
438	0.000278665	0.000281536
439	0.000308054	0.000293896
440	0.00033125	0.000322714
441	0.00035072	0.000338044
442	0.000365868	0.000367275
443	0.000375543	0.000372483
444	0.000379502	0.000384241
445	0.000376466	0.000371773
446	0.000367346	0.000353468
447	0.000344268	0.000349163
448	0.000312655	0.000321019
449	0.000268689	0.0002831
450	0.000213202	0.000245079
451	0.000149915	0.00019612
452	8.56684e-05	0.000140477
453	2.70103e-05	9.21524e-05
454	2.28736e-05	2.73559e-05
455	6.34546e-05	1.46663e-05
456	9.54839e-05	6.08431e-05
457	0.000119669	0.000101164
458	0.000140877	0.000125938
459	0.000155837	0.000153982
460	0.00016713	0.00017996
461	0.000174014	0.000178568
462	0.000178443	0.000210818
463	0.000180065	0.000218996
464	0.00017904	0.000222565
465	0.00017552	0.000226556
466	0.000169162	0.000214297
467	0.000159948	0.000217262
468	0.000147151	0.000216349
469	0.000129104	0.000197553
470	0.000103171	0.000187422
471	6.80191e-05	0.000163
472	2.86147e-05	0.000121518
473	2.63456e-06	5.11099e-05
474	1.85864e-05	8.30308e-06
475	2.02434e-05	4.76315e-05
476	1.74985e-05	5.2143e-05
477	9.39581e-06	3.69375e-05
478	7.4452e-07	5.4775e-05
479	1.15921e-05	1.87182e-05
480	2.2368e-05	1.16541e-05
481	3.27638e-05	1.6193e-05
482	4.25403e-05	1.03066e-05
483	5.2137e-05	3.25205e-05
484	6.17128e-05	3.78719e-05
485	7.22278e-05	4.33207e-05
486	8.27911e-05	6.4375e-05
487	9.09342e-05	8.58909e-05
488	9.60985e-05	0.000100585
489	0.000100045	9.26301e-05
490	0.000104537	0.000104556
491	0.00011006	0.000107926
492	0.000116201	0.000110631
493	0.000122703	0.000119277
494	0.000126004	0.000123182
495	0.000134909	0.000126073
496	0.000139627	0.000129293
497	0.000142883	0.000123441
498	0.000144449	0.000115568
499	0.000143879	0.000125803

## Sheet: (c) Si Real-time KS energy
Time (fs)	DFT VBM (eV)	DFT CBM (eV)	N2AMD VBM (eV)	N2AMD CBM(eV)
1	2.66454e-15	0.105161	3.55271e-15	0.105408
2	0.000144281	0.10507	0.000130874	0.105299
3	0.000296852	0.104966	0.000293001	0.105203
4	0.000458456	0.104865	0.000448359	0.105091
5	0.000630198	0.104756	0.000615514	0.104975
6	0.000803082	0.104646	0.00079097	0.104863
7	0.000991363	0.10454	0.000983647	0.104761
8	0.00117325	0.104436	0.00117516	0.104668
9	0.00136873	0.104338	0.00138333	0.104585
10	0.00156538	0.104259	0.00159294	0.104529
11	0.0017648	0.104181	0.00181096	0.10448
12	0.00196091	0.104119	0.00202618	0.104454
13	0.00215931	0.104072	0.00224298	0.104444
14	0.00235576	0.104045	0.00246134	0.10446
15	0.0025533	0.104033	0.00267696	0.104496
16	0.00274501	0.104038	0.00288723	0.104549
17	0.00292716	0.104065	0.00308607	0.104623
18	0.00309171	0.104104	0.00326266	0.104708
19	0.00325512	0.10417	0.00343943	0.104818
20	0.00339433	0.104237	0.00358774	0.104928
21	0.00352548	0.104331	0.00372713	0.105056
22	0.00363156	0.104436	0.00383945	0.10519
23	0.0037338	0.104556	0.00396657	0.105356
24	0.00379519	0.104681	0.00403129	0.105498
25	0.00384004	0.104826	0.0040771	0.105634
26	0.00386376	0.104963	0.00410436	0.105726
27	0.00386219	0.105112	0.00410539	0.105758
28	0.00383276	0.105265	0.00408296	0.105712
29	0.00378073	0.105415	0.00403204	0.105632
30	0.00370231	0.105563	0.00396411	0.105535
31	0.00360242	0.10564	0.00387475	0.105464
32	0.0034718	0.1056	0.00375839	0.105385
33	0.00332764	0.105535	0.00363309	0.105305
34	0.00316029	0.105473	0.00348629	0.10523
35	0.00298084	0.105419	0.00333167	0.105165
36	0.00277055	0.105379	0.00314758	0.105112
37	0.00256049	0.105344	0.00296541	0.105086
38	0.00233196	0.105312	0.00276415	0.105044
39	0.0020925	0.105287	0.00255547	0.105009
40	0.00184618	0.105265	0.0023396	0.104983
41	0.00160531	0.105244	0.00212684	0.104959
42	0.00135508	0.105218	0.0019044	0.104932
43	0.00110144	0.1052	0.00167381	0.10492
44	0.00085708	0.105165	0.00145102	0.104893
45	0.00061358	0.105143	0.00124001	0.104863
46	0.000372493	0.105108	0.00101197	0.104843
47	0.000143408	0.105071	0.000789442	0.104823
48	-7.58923e-05	0.105028	0.000571956	0.104802
49	-0.000284051	0.104977	0.000359263	0.104774
50	-0.000490685	0.104925	0.000142559	0.104747
51	-0.000684155	0.10486	-6.43223e-05	0.104708
52	-0.000868885	0.104797	-0.000256839	0.10465
53	-0.00103854	0.104722	-0.000450537	0.1046
54	-0.00119403	0.104644	-0.000632093	0.104547
55	-0.00135445	0.104559	-0.000822242	0.104487
56	-0.00149673	0.104477	-0.000995697	0.104429
57	-0.00162723	0.104391	-0.00115939	0.104361
58	-0.00175049	0.104296	-0.00129507	0.104288
59	-0.00185807	0.104203	-0.00143575	0.104208
60	-0.00196352	0.104111	-0.00157348	0.104127
61	-0.00205017	0.104013	-0.00166941	0.104037
62	-0.00212187	0.10391	-0.00176816	0.103938
63	-0.00218862	0.103805	-0.0018581	0.103833
64	-0.00223913	0.103701	-0.00192913	0.103728
65	-0.00227382	0.103593	-0.00197894	0.103615
66	-0.00229239	0.103486	-0.00200908	0.103499
67	-0.00228811	0.10338	-0.00201107	0.103383
68	-0.00227341	0.103258	-0.0019964	0.10325
69	-0.00224632	0.103147	-0.00196751	0.103127
70	-0.00218608	0.103024	-0.00189766	0.102991
71	-0.00212039	0.102901	-0.00181856	0.102855
72	-0.00203821	0.102777	-0.0017157	0.102718
73	-0.00194058	0.102649	-0.00159726	0.102579
74	-0.00183711	0.102519	-0.00146764	0.102438
75	-0.00171361	0.102387	-0.00131417	0.102299
76	-0.0015817	0.102256	-0.00115083	0.10216
77	-0.00143972	0.102121	-0.000979956	0.102042
78	-0.00129504	0.101995	-0.000805053	0.101912
79	-0.00114073	0.10186	-0.00061527	0.101775
80	-0.00100144	0.10173	-0.000440301	0.10165
81	-0.000845152	0.101593	-0.000250895	0.101517
82	-0.000711024	0.101463	-8.19225e-05	0.101397
83	-0.000580427	0.101337	8.08033e-05	0.10128
84	-0.000446367	0.101222	0.000239259	0.101173
85	-0.000333425	0.101099	0.000382188	0.101065
86	-0.000231092	0.100986	0.0005071	0.100966
87	-0.000140858	0.100884	0.000618045	0.100878
88	-7.36332e-05	0.100785	0.000701634	0.100792
89	-2.23595e-05	0.100696	0.000768404	0.10072
90	1.11111e-05	0.100614	0.000812204	0.100653
91	3.14586e-05	0.10055	0.00084568	0.100605
92	2.31451e-05	0.10049	0.000845891	0.100559
93	6.5641e-07	0.100446	0.00082943	0.100526
94	-4.57153e-05	0.100412	0.000788473	0.100504
95	-0.000108583	0.1004	0.000726722	0.1005
96	-0.000185823	0.100399	0.000651597	0.100507
97	-0.00028315	0.100411	0.00055297	0.100526
98	-0.00039581	0.100446	0.000436334	0.100562
99	-0.000522497	0.100491	0.000306468	0.100611
100	-0.000663725	0.100546	0.000159147	0.100665
101	-0.0008006	0.100623	1.47136e-05	0.100739
102	-0.000962476	0.100704	-0.000156123	0.100819
103	-0.00112235	0.100811	-0.000328227	0.100922
104	-0.00129205	0.100917	-0.000510583	0.101023
105	-0.00146261	0.101041	-0.00069553	0.101144
106	-0.00163818	0.101173	-0.000889395	0.101272
107	-0.00181529	0.101319	-0.00108754	0.101416
108	-0.0020009	0.10146	-0.00129541	0.101556
109	-0.00218003	0.101627	-0.00149431	0.101696
110	-0.00236457	0.101786	-0.0017045	0.101857
111	-0.00254246	0.101957	-0.00191306	0.102029
112	-0.0027213	0.102134	-0.00214855	0.102193
113	-0.00290219	0.102309	-0.00236431	0.102369
114	-0.00307125	0.102495	-0.00257163	0.102557
115	-0.00324948	0.102678	-0.00278758	0.102742
116	-0.00342622	0.102865	-0.00300469	0.102928
117	-0.00359997	0.103049	-0.00321818	0.103113
118	-0.00375905	0.103234	-0.00341891	0.103297
119	-0.003926	0.103419	-0.00362696	0.103481
120	-0.00407304	0.103596	-0.00381534	0.103654
121	-0.00421835	0.103773	-0.00400003	0.103828
122	-0.00435399	0.10393	-0.00416779	0.103986
123	-0.00447117	0.104089	-0.00432107	0.104142
124	-0.00456238	0.10424	-0.00444515	0.104289
125	-0.00462297	0.104382	-0.00453233	0.104428
126	-0.00464466	0.104515	-0.00457691	0.104559
127	-0.00461951	0.104631	-0.00455709	0.104686
128	-0.00454502	0.104737	-0.00448508	0.104795
129	-0.00442696	0.104838	-0.00436036	0.1049
130	-0.0042768	0.104927	-0.00419549	0.104999
131	-0.0040954	0.104997	-0.00400055	0.105097
132	-0.00389869	0.105064	-0.00378431	0.105179
133	-0.00368796	0.10512	-0.00355414	0.105252
134	-0.00347202	0.105174	-0.00332605	0.105322
135	-0.00325699	0.105218	-0.00309921	0.105389
136	-0.00304096	0.105254	-0.00287585	0.10545
137	-0.00283112	0.10528	-0.00267798	0.105485
138	-0.00261294	0.105313	-0.00246117	0.105548
139	-0.00240479	0.105331	-0.00225603	0.105598
140	-0.00220562	0.10536	-0.00206403	0.105661
141	-0.00200046	0.105389	-0.00187341	0.105721
142	-0.00182261	0.105416	-0.00170661	0.105785
143	-0.00164342	0.105443	-0.00152281	0.105838
144	-0.00147194	0.105479	-0.00136378	0.105909
145	-0.00132642	0.105509	-0.00123308	0.105975
146	-0.0011827	0.105552	-0.00109977	0.106053
147	-0.00104872	0.105597	-0.000973473	0.106135
148	-0.000948419	0.105651	-0.000880617	0.106219
149	-0.000852235	0.105709	-0.000789783	0.106305
150	-0.000772522	0.105774	-0.000712418	0.106392
151	-0.0007121	0.105848	-0.000651245	0.106487
152	-0.000674563	0.105926	-0.00060864	0.106581
153	-0.000659065	0.106001	-0.000568159	0.106658
154	-0.000657641	0.106086	-0.000560927	0.106737
155	-0.000678574	0.106157	-0.000566611	0.1068
156	-0.00072034	0.106229	-0.000595064	0.106845
157	-0.000771197	0.106282	-0.000635435	0.106856
158	-0.000837501	0.106329	-0.00068694	0.106845
159	-0.000910693	0.106369	-0.000751366	0.106826
160	-0.000998895	0.106395	-0.000835017	0.106788
161	-0.0011064	0.106411	-0.000949905	0.10676
162	-0.00120537	0.106419	-0.00105078	0.106711
163	-0.0013053	0.106419	-0.00115527	0.106668
164	-0.00141723	0.106415	-0.00127748	0.106629
165	-0.00151416	0.106408	-0.00138979	0.106593
166	-0.00162029	0.106404	-0.00149359	0.106581
167	-0.00170995	0.106399	-0.00160744	0.106574
168	-0.00179072	0.106393	-0.00171971	0.106562
169	-0.00188002	0.106376	-0.001842	0.106554
170	-0.00193906	0.106372	-0.00193723	0.10656
171	-0.00198904	0.106357	-0.00203138	0.10656
172	-0.00203183	0.106346	-0.00211442	0.106574
173	-0.00208178	0.106324	-0.00220074	0.106584
174	-0.00210684	0.106305	-0.00226211	0.106598
175	-0.00213675	0.106274	-0.00232336	0.106606
176	-0.00215743	0.106235	-0.00235805	0.106575
177	-0.00218015	0.106193	-0.00239666	0.106573
178	-0.00219104	0.106137	-0.00242199	0.106551
179	-0.00220713	0.106067	-0.00243384	0.106486
180	-0.00222068	0.106002	-0.00244696	0.106439
181	-0.00222802	0.105917	-0.00244731	0.106356
182	-0.00223921	0.105837	-0.0024405	0.106272
183	-0.00225244	0.105733	-0.00242574	0.106152
184	-0.00226314	0.105636	-0.00240457	0.106029
185	-0.0022636	0.105529	-0.00236619	0.105887
186	-0.00226785	0.105419	-0.00232618	0.105739
187	-0.00226433	0.105305	-0.00227206	0.105582
188	-0.00224724	0.105192	-0.00220156	0.105423
189	-0.00223888	0.105067	-0.00213729	0.105253
190	-0.00221054	0.104947	-0.00205056	0.10509
191	-0.00217276	0.104824	-0.00195461	0.104923
192	-0.00212621	0.104691	-0.00184703	0.104755
193	-0.00206681	0.104562	-0.00173133	0.104589
194	-0.00198888	0.104437	-0.00161504	0.104451
195	-0.00191395	0.104297	-0.00148261	0.104291
196	-0.00182219	0.104158	-0.00134104	0.104132
197	-0.00172252	0.104024	-0.00119292	0.103984
198	-0.00160895	0.103885	-0.0010369	0.103834
199	-0.00149636	0.103755	-0.000887605	0.103695
200	-0.00137413	0.103622	-0.000748807	0.103589
201	-0.00124967	0.103497	-0.000593144	0.103465
202	-0.00111943	0.103369	-0.00043675	0.103346
203	-0.000986948	0.103247	-0.000281728	0.103231
204	-0.000860549	0.103148	-0.000137514	0.103141
205	-0.000734751	0.103043	4.20525e-06	0.103045
206	-0.000608336	0.102964	0.000115555	0.102947
207	-0.000499851	0.10289	0.000233115	0.10288
208	-0.000387952	0.10284	0.000348692	0.102837
209	-0.000293915	0.102796	0.000446068	0.1028
210	-0.000204033	0.102778	0.000551946	0.102771
211	-0.000121441	0.102767	0.000634359	0.10276
212	-6.1136e-05	0.10278	0.000691944	0.102775
213	-6.59323e-06	0.102802	0.000743917	0.102795
214	3.37733e-05	0.102845	0.000777613	0.102837
215	4.67557e-05	0.102893	0.000785836	0.102886
216	5.53332e-05	0.102963	0.000788636	0.10295
217	4.6697e-05	0.103043	0.000775133	0.103026
218	8.51151e-06	0.103126	0.000732749	0.103104
219	-3.90057e-05	0.103213	0.000683202	0.103192
220	-0.000104083	0.103309	0.000612856	0.103286
221	-0.000177923	0.103414	0.000522301	0.103378
222	-0.000269982	0.103512	0.000418082	0.103454
223	-0.000381405	0.103619	0.000301024	0.103562
224	-0.000502638	0.103725	0.000173685	0.103671
225	-0.00063337	0.103819	3.72579e-05	0.103773
226	-0.000778605	0.103924	-0.000116924	0.103885
227	-0.000939095	0.104017	-0.000287842	0.103987
228	-0.00110791	0.104112	-0.000458709	0.104104
229	-0.00128118	0.104216	-0.000649394	0.104219
230	-0.00145591	0.104301	-0.000845776	0.104318
231	-0.00164422	0.104388	-0.00105189	0.104423
232	-0.00182841	0.104475	-0.00125877	0.10453
233	-0.0020292	0.10455	-0.00148323	0.104627
234	-0.00222495	0.10463	-0.00170333	0.10473
235	-0.00243065	0.104705	-0.00193459	0.104833
236	-0.00263756	0.104775	-0.00216648	0.104931
237	-0.00284378	0.104852	-0.00239873	0.105032
238	-0.00305099	0.104919	-0.00262682	0.105131
239	-0.0032686	0.104979	-0.00286342	0.105223
240	-0.00348051	0.105043	-0.00308916	0.105318
241	-0.00369299	0.105104	-0.00331813	0.105412
242	-0.00390459	0.105162	-0.0035311	0.105503
243	-0.00410764	0.105213	-0.00373042	0.105585
244	-0.00431267	0.105259	-0.00392648	0.105659
245	-0.00451732	0.105307	-0.00411405	0.105736
246	-0.00470874	0.105345	-0.00428174	0.105802
247	-0.0048861	0.10538	-0.00442915	0.105863
248	-0.00505321	0.105408	-0.00456224	0.105916
249	-0.00522305	0.105424	-0.00468723	0.105958
250	-0.00536558	0.105436	-0.0047834	0.105989
251	-0.00548773	0.105433	-0.00485846	0.106003
252	-0.00560299	0.105418	-0.00492199	0.106001
253	-0.00569858	0.105393	-0.00497072	0.105982
254	-0.00578031	0.105356	-0.00500075	0.105952
255	-0.00584534	0.1053	-0.00501486	0.1059
256	-0.00588442	0.105224	-0.0050058	0.105826
257	-0.00591389	0.105134	-0.00498774	0.105738
258	-0.00592777	0.105033	-0.00495952	0.105639
259	-0.00592954	0.104915	-0.00492266	0.105521
260	-0.00590817	0.104779	-0.00486678	0.105386
261	-0.00588212	0.104631	-0.0048105	0.10524
262	-0.00584222	0.104472	-0.0047412	0.105087
263	-0.00578392	0.104315	-0.00466363	0.104932
264	-0.00572564	0.104145	-0.00458699	0.104767
265	-0.00565555	0.10398	-0.00449982	0.10461
266	-0.00557646	0.103814	-0.00440992	0.104449
267	-0.00549262	0.103654	-0.0043368	0.104316
268	-0.00539621	0.103509	-0.0042451	0.104154
269	-0.00529693	0.103379	-0.00414265	0.104023
270	-0.00519589	0.103261	-0.00403654	0.103906
271	-0.00508984	0.103163	-0.0039043	0.103835
272	-0.00497508	0.103084	-0.00379096	0.10375
273	-0.00486474	0.10303	-0.00368283	0.103688
274	-0.0047446	0.102994	-0.00357012	0.103639
275	-0.00462906	0.102983	-0.00345668	0.103619
276	-0.00450331	0.102998	-0.00333705	0.103623
277	-0.00437558	0.103031	-0.0032016	0.103626
278	-0.00424235	0.103089	-0.00307864	0.103674
279	-0.00410929	0.103163	-0.00296206	0.103737
280	-0.00397427	0.103264	-0.0028549	0.103849
281	-0.00382783	0.10338	-0.00272748	0.103961
282	-0.00369168	0.103506	-0.00261341	0.104085
283	-0.0035436	0.10365	-0.00249224	0.10423
284	-0.00339475	0.103795	-0.00237258	0.10438
285	-0.00324369	0.103955	-0.002253	0.10455
286	-0.00309143	0.104126	-0.00211902	0.104709
287	-0.00293151	0.1043	-0.00201326	0.10488
288	-0.00276989	0.104476	-0.00189625	0.105072
289	-0.0026111	0.104654	-0.00178709	0.105266
290	-0.00244956	0.104834	-0.0016759	0.105467
291	-0.00229679	0.105015	-0.00157675	0.10567
292	-0.00213161	0.105202	-0.00146893	0.105877
293	-0.00197689	0.10538	-0.00137021	0.10608
294	-0.00182617	0.105556	-0.00127364	0.10628
295	-0.0016846	0.105727	-0.00118838	0.106479
296	-0.00154452	0.105892	-0.00110268	0.106669
297	-0.00141538	0.106058	-0.00102473	0.106861
298	-0.00130028	0.106217	-0.000970542	0.107029
299	-0.00119065	0.106362	-0.000906137	0.107204
300	-0.00110066	0.106512	-0.000853025	0.107394
301	-0.00103129	0.106652	-0.000817224	0.107563
302	-0.000969013	0.106785	-0.00078508	0.107723
303	-0.000934121	0.106917	-0.000759448	0.107903
304	-0.000922862	0.107039	-0.000767723	0.108051
305	-0.000930552	0.107151	-0.000787878	0.108187
306	-0.000964408	0.10726	-0.000830759	0.108319
307	-0.0010161	0.107359	-0.000883884	0.108446
308	-0.00109526	0.107437	-0.000955453	0.108555
309	-0.00120012	0.107506	-0.00105041	0.108657
310	-0.00133204	0.107552	-0.00115772	0.108775
311	-0.00148163	0.107569	-0.00128643	0.108823
312	-0.00164682	0.107547	-0.0014245	0.108787
313	-0.00184235	0.107487	-0.0015863	0.10867
314	-0.00205981	0.107392	-0.00177039	0.108513
315	-0.00228456	0.10728	-0.00196069	0.108355
316	-0.00252825	0.107148	-0.00217218	0.108181
317	-0.00278648	0.107011	-0.00239459	0.108019
318	-0.00306389	0.106863	-0.00263061	0.107852
319	-0.0033351	0.106721	-0.00287408	0.107685
320	-0.00362035	0.106569	-0.00312829	0.107515
321	-0.00391482	0.10643	-0.00339204	0.107362
322	-0.00421687	0.106287	-0.00366785	0.107201
323	-0.00451406	0.106151	-0.00391835	0.107083
324	-0.00480522	0.106026	-0.00419469	0.106933
325	-0.00507704	0.105906	-0.00445564	0.106792
326	-0.00530044	0.1058	-0.00469852	0.106684
327	-0.0053683	0.105696	-0.00483477	0.106556
328	-0.0052415	0.105597	-0.00476876	0.10643
329	-0.00502731	0.105513	-0.00457041	0.106318
330	-0.00479291	0.105434	-0.00433396	0.106212
331	-0.00454631	0.105363	-0.00407979	0.106112
332	-0.00431862	0.105292	-0.00384292	0.106012
333	-0.00407835	0.105231	-0.00359485	0.105924
334	-0.00384808	0.10517	-0.00335733	0.105836
335	-0.00363967	0.105111	-0.00314123	0.105753
336	-0.00342508	0.105055	-0.00292219	0.105674
337	-0.00324071	0.105	-0.00273309	0.1056
338	-0.00306039	0.104953	-0.00255258	0.105538
339	-0.00289963	0.104899	-0.00239145	0.105472
340	-0.00275104	0.104839	-0.00224252	0.105409
341	-0.00262295	0.104789	-0.00211986	0.105355
342	-0.00251476	0.104738	-0.00201863	0.105305
343	-0.00241489	0.104681	-0.00192816	0.105253
344	-0.00234177	0.104624	-0.00186632	0.105205
345	-0.00228867	0.104571	-0.00182736	0.105167
346	-0.00224481	0.104511	-0.00179977	0.105125
347	-0.0022256	0.104467	-0.00180084	0.105099
348	-0.00223149	0.104402	-0.00182083	0.105062
349	-0.00223833	0.104349	-0.00185079	0.105028
350	-0.00228496	0.104295	-0.00191131	0.105005
351	-0.00232388	0.104234	-0.00196781	0.104971
352	-0.0023813	0.104184	-0.0020444	0.104945
353	-0.00244933	0.104138	-0.00212723	0.104922
354	-0.00254017	0.104091	-0.00223271	0.104895
355	-0.00262728	0.104051	-0.00233691	0.104868
356	-0.00272341	0.104014	-0.00244224	0.104844
357	-0.00283131	0.103981	-0.00255455	0.104817
358	-0.00294288	0.103951	-0.00266611	0.10479
359	-0.00305779	0.10393	-0.002775	0.104771
360	-0.00317602	0.103911	-0.00288351	0.104744
361	-0.00327948	0.103903	-0.00297438	0.104723
362	-0.00339135	0.103895	-0.0030655	0.104699
363	-0.00349407	0.10389	-0.00314633	0.104673
364	-0.0035747	0.1039	-0.00320466	0.104654
365	-0.00366489	0.103906	-0.0032629	0.104633
366	-0.00373214	0.103911	-0.00329689	0.104607
367	-0.00378921	0.103917	-0.00331617	0.104579
368	-0.00382968	0.103923	-0.00332001	0.104552
369	-0.00385906	0.103915	-0.00330935	0.104507
370	-0.00386957	0.103908	-0.00327543	0.10445
371	-0.0038556	0.103881	-0.00322474	0.104386
372	-0.00383039	0.103859	-0.00316618	0.10433
373	-0.00378798	0.103811	-0.00308422	0.104221
374	-0.00372357	0.103738	-0.00298561	0.104118
375	-0.0036504	0.103663	-0.00288802	0.104017
376	-0.00354863	0.103562	-0.00276025	0.103892
377	-0.00344846	0.103445	-0.00263541	0.103757
378	-0.00332759	0.103311	-0.00249381	0.103609
379	-0.003202	0.103161	-0.00234786	0.103444
380	-0.0030667	0.102997	-0.00219469	0.103269
381	-0.00292388	0.102821	-0.00203327	0.103087
382	-0.00277201	0.102642	-0.00186266	0.102902
383	-0.00261771	0.102458	-0.00169123	0.102728
384	-0.00246269	0.102267	-0.00151668	0.102534
385	-0.00230604	0.102084	-0.00134004	0.102346
386	-0.00214204	0.101904	-0.00112981	0.102175
387	-0.00198539	0.101731	-0.000954404	0.101999
388	-0.00181434	0.101569	-0.000764693	0.101829
389	-0.00165495	0.101419	-0.000587034	0.101673
390	-0.00149428	0.101281	-0.000409977	0.101526
391	-0.00133018	0.101165	-0.000232003	0.101402
392	-0.00116421	0.101065	-4.71916e-05	0.101277
393	-0.000999029	0.100973	0.000130883	0.101178
394	-0.000836862	0.100903	0.000298484	0.1011
395	-0.000677319	0.100849	0.000462689	0.101041
396	-0.000507238	0.100821	0.00063426	0.101008
397	-0.000342182	0.100807	0.000794127	0.100987
398	-0.000171108	0.100812	0.000950037	0.101017
399	-2.02715e-05	0.100828	0.00109326	0.101036
400	0.000147521	0.100867	0.00124897	0.10108
401	0.000304466	0.100921	0.00139376	0.101147
402	0.000463651	0.100989	0.00153523	0.101228
403	0.000624831	0.101076	0.00167393	0.101326
404	0.000777394	0.101175	0.00180382	0.101443
405	0.000928341	0.10128	0.001934	0.101574
406	0.00107392	0.101398	0.00205265	0.101717
407	0.001216	0.101538	0.00216837	0.101885
408	0.00135211	0.10168	0.00228283	0.102044
409	0.00148087	0.101833	0.002381	0.10223
410	0.00159833	0.101991	0.00246945	0.102423
411	0.00170152	0.102153	0.00253271	0.102632
412	0.00179607	0.102317	0.00260915	0.102812
413	0.00187434	0.102493	0.00265901	0.10303
414	0.00194444	0.102665	0.00270332	0.103244
415	0.00199097	0.102841	0.0027256	0.103463
416	0.00201709	0.103015	0.00272939	0.103681
417	0.00202749	0.103187	0.00271899	0.103895
418	0.00201873	0.103364	0.00269392	0.104114
419	0.00198972	0.10354	0.00265169	0.104331
420	0.00194271	0.103711	0.00259492	0.104541
421	0.00187206	0.103876	0.00251794	0.104742
422	0.00178586	0.104039	0.00243009	0.104937
423	0.00167867	0.104199	0.00232315	0.105128
424	0.0015667	0.104362	0.00221129	0.105311
425	0.00142646	0.104511	0.00208213	0.105479
426	0.00126869	0.104654	0.00193768	0.105637
427	0.00110174	0.104796	0.00178788	0.10579
428	0.000920382	0.104925	0.00164101	0.105917
429	0.000732287	0.105057	0.00147727	0.10605
430	0.000534353	0.105178	0.00130759	0.10617
431	0.000326516	0.105294	0.00113074	0.10628
432	0.000112973	0.105402	0.000950193	0.106382
433	-0.000104159	0.105506	0.000767303	0.106477
434	-0.000316983	0.105598	0.000587451	0.106556
435	-0.000541262	0.105684	0.00040038	0.106632
436	-0.000771976	0.105759	0.000210891	0.106698
437	-0.000999436	0.105828	2.1332e-05	0.106756
438	-0.00122165	0.105894	-0.000169868	0.106837
439	-0.00145397	0.105946	-0.000369092	0.106879
440	-0.0016919	0.105981	-0.000572566	0.10691
441	-0.00192568	0.10601	-0.0007759	0.106935
442	-0.00215503	0.106017	-0.000976179	0.106943
443	-0.00238455	0.106019	-0.00117968	0.106951
444	-0.00261687	0.106008	-0.00141152	0.106985
445	-0.00285185	0.10598	-0.00162674	0.106976
446	-0.00308305	0.105939	-0.00184107	0.106958
447	-0.00331109	0.105896	-0.00205277	0.106921
448	-0.00354244	0.105841	-0.00227248	0.106896
449	-0.00376962	0.105783	-0.0024943	0.10687
450	-0.00398797	0.105732	-0.00270637	0.106847
451	-0.00420267	0.105681	-0.00291835	0.106827
452	-0.00440944	0.105635	-0.00311793	0.106791
453	-0.00461393	0.105594	-0.00332383	0.106772
454	-0.00480353	0.105572	-0.00351595	0.106766
455	-0.004979	0.105555	-0.00369542	0.106763
456	-0.00513899	0.10554	-0.00385984	0.106759
457	-0.00528631	0.105543	-0.00400507	0.106771
458	-0.00542024	0.105558	-0.00414585	0.106791
459	-0.00552441	0.105573	-0.00425556	0.10681
460	-0.00560531	0.105599	-0.00434494	0.106839
461	-0.00566783	0.10564	-0.00441434	0.106881
462	-0.00569866	0.105679	-0.00445476	0.106924
463	-0.0057041	0.105726	-0.00447039	0.106974
464	-0.00568042	0.105782	-0.00445676	0.107034
465	-0.00561393	0.105845	-0.00440968	0.1071
466	-0.0055265	0.105909	-0.00433669	0.107174
467	-0.00539754	0.10597	-0.00422329	0.107248
468	-0.00525063	0.106031	-0.00409265	0.107326
469	-0.00506942	0.106086	-0.00392646	0.107401
470	-0.00485306	0.106151	-0.00373602	0.107477
471	-0.00461554	0.106215	-0.00351906	0.107554
472	-0.00434946	0.106272	-0.00327084	0.10763
473	-0.00407407	0.106337	-0.00301649	0.107705
474	-0.00377263	0.106407	-0.00273683	0.107782
475	-0.0034601	0.106474	-0.00244931	0.107846
476	-0.00314303	0.106543	-0.0021513	0.107918
477	-0.0028215	0.106602	-0.00186868	0.107959
478	-0.00250413	0.106661	-0.00157071	0.108022
479	-0.00219608	0.106731	-0.00127832	0.10809
480	-0.00188481	0.106782	-0.000978553	0.10814
481	-0.00157989	0.106836	-0.000684515	0.108188
482	-0.00131258	0.106884	-0.000423677	0.108233
483	-0.0010535	0.106918	-0.000168497	0.108263
484	-0.000807761	0.106951	7.27573e-05	0.108292
485	-0.000597652	0.106968	0.00028542	0.10831
486	-0.000408927	0.106982	0.000478532	0.108323
487	-0.000249077	0.10699	0.000642376	0.10833
488	-0.000116603	0.106978	0.000783115	0.108317
489	-2.29688e-06	0.106951	0.000905516	0.10829
490	7.49102e-05	0.106927	0.00099327	0.108266
491	0.000132306	0.106879	0.00106283	0.108217
492	0.000155142	0.106828	0.00109645	0.108168
493	0.000154141	0.106763	0.00111835	0.108067
494	0.000135705	0.106688	0.00111282	0.10799
495	8.95382e-05	0.106608	0.00107986	0.107908
496	1.35387e-05	0.10652	0.00101635	0.107817
497	-8.9219e-05	0.106422	0.000925896	0.107715
498	-0.000212535	0.106312	0.00081354	0.107599
499	-0.000353026	0.106209	0.000683897	0.107489

## Sheet: (d) Si NAC
Time (fs)	DFT NAC VBM-CBM (eV)	N2AMD NAC VBM-CBM (eV)
1	0.00152981	0.00138632
2	0.00171407	0.00149849
3	0.00190397	0.00171299
4	0.00208149	0.00185185
5	0.00223464	0.00198212
6	0.00231958	0.00204958
7	0.0024072	0.00211919
8	0.00250515	0.00220245
9	0.00233388	0.00204003
10	0.00232092	0.00202324
11	0.00235888	0.00206691
12	0.00219002	0.00191631
13	0.00209556	0.00184192
14	0.00195432	0.00173813
15	0.00174732	0.00156957
16	0.00163604	0.001492
17	0.00136377	0.00126626
18	0.00127512	0.00123296
19	0.000982167	0.00098613
20	0.000780274	0.000850205
21	0.000716924	0.000845644
22	0.000407493	0.000560961
23	0.000210167	0.000535512
24	2.87675e-05	0.000455567
25	1.25934e-05	0.000578354
26	0.000234666	0.00064598
27	0.000290515	0.000708873
28	0.000518986	0.000627479
29	0.000534358	0.000487553
30	0.000387426	0.000315583
31	0.000208084	9.16479e-05
32	4.3056e-05	0.000101595
33	0.000240921	0.00023253
34	0.000414766	0.000426242
35	0.000570034	0.000591838
36	0.000668123	0.00064888
37	0.00102793	0.00103975
38	0.00105579	0.00107476
39	0.00123322	0.00124686
40	0.0013914	0.00138594
41	0.00153867	0.00153769
42	0.00171108	0.00169099
43	0.00174382	0.00172437
44	0.00189799	0.00184593
45	0.00192526	0.0018882
46	0.00187396	0.00183184
47	0.00217147	0.00210484
48	0.00190244	0.00184224
49	0.00210363	0.00201943
50	0.00204441	0.00195864
51	0.00208391	0.00197575
52	0.00191908	0.00182871
53	0.00190915	0.0018025
54	0.00180937	0.00170736
55	0.00159814	0.00150369
56	0.00150467	0.00142411
57	0.00152975	0.00144604
58	0.00121541	0.00114133
59	0.000933585	0.000872622
60	0.000766667	0.000735538
61	0.000634316	0.000603114
62	0.000325008	0.000310495
63	0.000127441	0.000132094
64	0.000179084	0.000158425
65	0.000281162	0.000249269
66	0.000622772	0.000573166
67	0.000869946	0.000802291
68	0.000952235	0.000886945
69	0.00130867	0.00121326
70	0.00140787	0.001317
71	0.00151213	0.00141735
72	0.00168724	0.00158521
73	0.00177005	0.00166403
74	0.00184804	0.00174783
75	0.00194292	0.00183696
76	0.00195605	0.00184169
77	0.00186698	0.00178397
78	0.00198516	0.00190683
79	0.00190821	0.0018379
80	0.00185668	0.00179723
81	0.00168347	0.00164223
82	0.00175128	0.00170482
83	0.00169598	0.00166103
84	0.00151212	0.00148186
85	0.00140328	0.00138391
86	0.00129726	0.00128217
87	0.00125444	0.00123134
88	0.00105768	0.00102568
89	0.000962164	0.00094002
90	0.000841167	0.000807775
91	0.000777626	0.000735274
92	0.000512311	0.000458095
93	0.000428622	0.00038087
94	0.000263267	0.000201358
95	0.00018438	0.00011181
96	0.000108151	0.000172748
97	5.26278e-05	0.000141966
98	0.000428547	0.000491293
99	0.000326563	0.000416602
100	0.000716636	0.000787124
101	0.000719537	0.000798836
102	0.00101717	0.00106768
103	0.00109847	0.00115876
104	0.00121487	0.00125474
105	0.00137032	0.00139548
106	0.00158009	0.00159296
107	0.0016267	0.00162269
108	0.00167508	0.00163995
109	0.00187991	0.00184363
110	0.00189756	0.00184943
111	0.00193716	0.00183666
112	0.00208671	0.00199623
113	0.00206312	0.00196497
114	0.00204607	0.00193087
115	0.00208612	0.00195354
116	0.001956	0.00181076
117	0.00201595	0.00186901
118	0.00189574	0.00173179
119	0.00200328	0.00182804
120	0.00173231	0.00155943
121	0.0018361	0.00164841
122	0.00163475	0.00145944
123	0.00157034	0.00139722
124	0.00163254	0.00144731
125	0.0014413	0.00128631
126	0.00147566	0.001338
127	0.00138523	0.00124984
128	0.00129595	0.00118002
129	0.00110892	0.00102677
130	0.00111051	0.001011
131	0.000781778	0.000738206
132	0.000629634	0.000593215
133	0.000617924	0.000584149
134	0.000255848	0.000253136
135	6.53197e-05	8.18486e-05
136	5.58854e-05	1.17673e-05
137	0.000377558	0.000326327
138	0.000441174	0.000384282
139	0.000783549	0.000699941
140	0.000896807	0.000799085
141	0.00107716	0.000971459
142	0.001325	0.00121359
143	0.00133176	0.0011998
144	0.00171304	0.00154561
145	0.00167199	0.00150915
146	0.00190626	0.0017202
147	0.00196303	0.00176451
148	0.00196339	0.00176312
149	0.00209393	0.00187105
150	0.00208195	0.00185775
151	0.00206174	0.0018307
152	0.00210522	0.00185472
153	0.00187058	0.00158825
154	0.00180788	0.0014862
155	0.00166199	0.00126689
156	0.00144261	0.00101417
157	0.00106677	0.00059801
158	0.000907449	0.000424002
159	0.00065954	0.000203618
160	0.000432994	4.4512e-05
161	9.90349e-05	0.000199185
162	3.50889e-05	0.000223945
163	0.000150102	0.000328721
164	0.000389264	0.000527571
165	0.000371459	0.000426721
166	0.000488506	0.000570444
167	0.000390947	0.000427679
168	0.000577486	0.000597561
169	0.000411479	0.000436209
170	0.000460075	0.000487026
171	0.000261884	0.000312587
172	0.00030385	0.000362854
173	0.000114981	0.000200027
174	9.79571e-05	2.85981e-05
175	0.000192493	5.0345e-05
176	0.000337072	0.000192398
177	0.000569164	0.000398751
178	0.00080026	0.000616895
179	0.000903958	0.00075193
180	0.00111354	0.000980141
181	0.00120952	0.00109536
182	0.00149327	0.00139107
183	0.00157595	0.00150279
184	0.00171841	0.00165786
185	0.00182213	0.00177865
186	0.00185396	0.00182344
187	0.00202368	0.00198692
188	0.0019071	0.00188719
189	0.00206876	0.00205292
190	0.00192252	0.00191201
191	0.00191058	0.00189597
192	0.00198638	0.00197231
193	0.00169412	0.00170378
194	0.001792	0.00177789
195	0.00155629	0.00155243
196	0.00147213	0.00147099
197	0.00126842	0.00127296
198	0.00127869	0.00128224
199	0.000821788	0.000852162
200	0.000926255	0.00093314
201	0.000562893	0.000579919
202	0.000476529	0.000495959
203	0.000302056	0.000320083
204	7.82168e-05	0.000106247
205	0.000109716	4.82135e-05
206	0.000363886	0.000319985
207	0.000417039	0.000387792
208	0.000699366	0.000654251
209	0.000722716	0.000679723
210	0.000940866	0.000899637
211	0.00103777	0.000990817
212	0.00126686	0.00121897
213	0.0012776	0.00123656
214	0.00122413	0.001206
215	0.00154074	0.00150333
216	0.00132464	0.00131501
217	0.00144496	0.00144095
218	0.00150062	0.00150546
219	0.00148469	0.00150649
220	0.00144757	0.00143897
221	0.00144587	0.00145123
222	0.0013868	0.00144156
223	0.00132531	0.00139774
224	0.00123053	0.00131034
225	0.00124991	0.00132102
226	0.00120698	0.00129074
227	0.00104781	0.00116679
228	0.00102108	0.00110189
229	0.00093419	0.00102371
230	0.00094523	0.00102502
231	0.000778565	0.000859217
232	0.000789249	0.000861902
233	0.000602252	0.000674704
234	0.000651507	0.000723886
235	0.00056731	0.000627351
236	0.000371321	0.00044297
237	0.000370992	0.000435679
238	0.00033288	0.000393197
239	0.000179565	0.000234566
240	0.000104313	0.000221672
241	0.000111736	0.000169279
242	0.000176044	0.000118829
243	0.000108946	5.65601e-05
244	0.000252243	0.000219013
245	0.000316158	0.000297189
246	0.000534696	0.000528703
247	0.000598512	0.000612534
248	0.000817906	0.000858714
249	0.00069052	0.000779638
250	0.000892371	0.000997547
251	0.00107665	0.00121518
252	0.00115851	0.00132017
253	0.00114992	0.00133599
254	0.00135291	0.00154803
255	0.00128845	0.00149909
256	0.00146349	0.00165046
257	0.00137859	0.00157613
258	0.001499	0.00166879
259	0.00134679	0.00150698
260	0.0014193	0.00154454
261	0.00133956	0.001439
262	0.00124257	0.00131909
263	0.00125519	0.00129219
264	0.00107581	0.00108623
265	0.00098896	0.000984159
266	0.000795778	0.000760807
267	0.000722036	0.000692561
268	0.00049171	0.000413267
269	0.000456693	0.00034916
270	0.000186146	8.44506e-05
271	8.90075e-05	0.000201432
272	0.000145465	0.000263221
273	0.000393802	0.00051448
274	0.000615967	0.000727359
275	0.000820506	0.000926562
276	0.00106829	0.00116439
277	0.00127294	0.0013424
278	0.00142463	0.00147758
279	0.00156773	0.00160691
280	0.00178112	0.00180216
281	0.0018349	0.00183537
282	0.00207911	0.00205396
283	0.00208539	0.00203679
284	0.00221166	0.00214387
285	0.00227066	0.0021777
286	0.00222851	0.00208805
287	0.00221138	0.00209798
288	0.00216425	0.00203194
289	0.00208493	0.00195135
290	0.00201493	0.00187396
291	0.00202229	0.00187166
292	0.00175387	0.00160881
293	0.00154445	0.00141498
294	0.00151188	0.00138845
295	0.00120203	0.00109647
296	0.00102104	0.000928981
297	0.000821361	0.000721942
298	0.000585422	0.000576626
299	0.000460584	0.000440806
300	0.00019311	0.000228347
301	5.36388e-07	6.17228e-05
302	0.000347069	0.000182341
303	0.000433392	0.000274986
304	0.000806277	0.000591495
305	0.000880152	0.000619268
306	0.00120954	0.000886536
307	0.00142197	0.00105064
308	0.00159701	0.00120238
309	0.00177678	0.00134741
310	0.00210278	0.00179217
311	0.00223445	0.0020197
312	0.00225309	0.00202022
313	0.00240509	0.00202748
314	0.00217844	0.00176578
315	0.00211262	0.00170272
316	0.0019628	0.00158681
317	0.00189248	0.00153436
318	0.00171655	0.00140215
319	0.00153082	0.00126335
320	0.0014316	0.001206
321	0.00121526	0.00103487
322	0.0011485	0.000946803
323	0.000944238	0.000828891
324	0.000798138	0.000716425
325	0.000607186	0.000552694
326	0.000512546	0.00048981
327	0.000412911	0.00040239
328	0.000244198	0.000233577
329	0.000281997	0.000257247
330	0.000261981	0.000241444
331	0.000274242	0.000254364
332	0.000238554	0.000213008
333	0.000157003	0.000144907
334	0.000211997	0.000195202
335	0.000101876	9.39896e-05
336	0.000192322	0.000186921
337	0.000115228	0.000113876
338	1.78559e-05	2.39596e-06
339	6.93914e-05	8.25949e-05
340	7.13513e-06	3.29948e-05
341	5.67609e-05	1.75401e-05
342	0.000155491	9.81283e-05
343	0.000219296	0.000147164
344	0.000295933	0.000210262
345	0.000420331	0.000318327
346	0.000477392	0.000357532
347	0.000496312	0.000373709
348	0.000697827	0.000547336
349	0.00074913	0.000595681
350	0.000823879	0.000668871
351	0.000937333	0.000766833
352	0.00107329	0.000898701
353	0.00110615	0.000934559
354	0.0011473	0.000984839
355	0.00129969	0.00112989
356	0.00121517	0.00105412
357	0.00129925	0.00115362
358	0.00124087	0.00109728
359	0.00144445	0.00129822
360	0.00135293	0.00121399
361	0.00124999	0.00112034
362	0.00128016	0.00115261
363	0.00116667	0.00104303
364	0.00113555	0.00103414
365	0.00102111	0.000903861
366	0.000940408	0.000837322
367	0.00081828	0.000726108
368	0.000646082	0.000575538
369	0.000514169	0.000398341
370	0.00033343	0.000301849
371	0.000208911	0.000196903
372	7.69871e-05	0.000123633
373	4.2425e-05	2.0679e-05
374	0.000388434	0.000312112
375	0.000299	0.000221051
376	0.000614636	0.000499558
377	0.000658315	0.000525991
378	0.000779249	0.000628716
379	0.00101933	0.000844857
380	0.000973533	0.000789921
381	0.00101584	0.000828567
382	0.00123968	0.000995918
383	0.00121873	0.00102515
384	0.00116617	0.000976372
385	0.0013892	0.00120831
386	0.00133691	0.00115306
387	0.00138772	0.00121975
388	0.00146083	0.00128748
389	0.00135949	0.00121312
390	0.00131692	0.00118257
391	0.00134551	0.00125268
392	0.00147487	0.0013656
393	0.00123614	0.0011437
394	0.00128939	0.0012139
395	0.00125014	0.00117907
396	0.00125935	0.00120791
397	0.00106242	0.00105841
398	0.00102726	0.000996172
399	0.00100012	0.000992569
400	0.000898861	0.000900836
401	0.000660746	0.000680224
402	0.000722597	0.000738916
403	0.000501421	0.000534987
404	0.000434918	0.000485801
405	0.000161317	0.000223835
406	0.000158093	0.00021977
407	0.000107739	1.21614e-05
408	0.000203312	0.000106421
409	0.000352813	0.000253858
410	0.000607727	0.000534639
411	0.000642491	0.000529835
412	0.000741581	0.00062559
413	0.000984459	0.000843862
414	0.00105705	0.000926874
415	0.00117851	0.00103703
416	0.00137	0.0012282
417	0.00142569	0.00128548
418	0.00140538	0.00126775
419	0.00155529	0.00141584
420	0.00150969	0.00137963
421	0.00171925	0.00158782
422	0.00155331	0.00143839
423	0.00157577	0.0014701
424	0.00161539	0.00151789
425	0.00160453	0.00151921
426	0.00148817	0.00142721
427	0.00141541	0.001321
428	0.00139241	0.0013575
429	0.0012803	0.00125984
430	0.00118533	0.00118149
431	0.00116441	0.00118433
432	0.000947553	0.000986079
433	0.000798801	0.000865071
434	0.000688023	0.000777477
435	0.000530941	0.000654839
436	0.000418257	0.000571989
437	0.000143575	0.000317881
438	0.000123523	0.000322162
439	5.20377e-05	0.000192131
440	0.000202252	6.85287e-05
441	0.000385287	9.58187e-05
442	0.000368013	7.5558e-05
443	0.0005838	0.000257336
444	0.000481863	0.000228069
445	0.000489525	0.000254508
446	0.000644478	0.000424087
447	0.000468965	0.000330639
448	0.000475667	0.000375583
449	0.00050007	0.000445447
450	0.000447236	0.000424359
451	0.000531294	0.000509989
452	0.000443955	0.000487003
453	0.000436419	0.000527785
454	0.000427556	0.000540069
455	0.000467666	0.000594405
456	0.000468923	0.000676234
457	0.000333772	0.000502552
458	0.000443801	0.000637013
459	0.000272239	0.000507331
460	0.000403201	0.000648909
461	0.00015078	0.00044432
462	0.000171694	0.000475124
463	0.000166624	0.000494667
464	2.37414e-05	0.000377873
465	2.43064e-05	0.000331107
466	3.67738e-05	0.000321106
467	8.43038e-05	0.000228462
468	4.21735e-05	0.000350083
469	1.62948e-05	0.000264672
470	3.98329e-05	0.000210705
471	0.000207923	0.000316672
472	0.000316805	0.000400603
473	0.000427833	0.000426128
474	0.000601062	0.00057976
475	0.000687517	0.000587002
476	0.000898615	0.00084983
477	0.00102573	0.000911462
478	0.00112046	0.00096553
479	0.0013307	0.00114201
480	0.00139338	0.00118239
481	0.00157461	0.0013783
482	0.00167248	0.00144466
483	0.00179905	0.00156724
484	0.00182469	0.00159996
485	0.00186568	0.00163359
486	0.00195318	0.0017272
487	0.00202107	0.00178512
488	0.00192349	0.00170691
489	0.00205464	0.00182615
490	0.00195317	0.00174146
491	0.00180698	0.00161864
492	0.00175718	0.00156989
493	0.00173065	0.00154462
494	0.00153805	0.00136812
495	0.00129665	0.00114768
496	0.00118756	0.00103868
497	0.00102481	0.000880862
498	0.000710776	0.000589779
499	0.000521368	0.000412934
