# Supplementary material for: Advancing nonadiabatic molecular dynamics simulations in solids with E(3) equivariant deep neural hamiltonians
Source: Nat Commun. 2025 Feb 27;16:2033. doi: 10.1038/s41467-025-57328-1 (PMC11868637; doi:10.1038/s41467-025-57328-1)
Supplement: Supplementary file 4 — Source Data [file 41467_2025_57328_MOESM4_ESM.zip › FigS7_data.xlsx]

## Sheet: PBE bandstructure
kpoint	Energy(eV)	Energy(eV)	Energy(eV)	Energy(eV)	Energy(eV)	Energy(eV)	Energy(eV)	Energy(eV)	Energy(eV)	Energy(eV)	Energy(eV)	Energy(eV)	Energy(eV)	Energy(eV)	Energy(eV)	Energy(eV)	Energy(eV)	Energy(eV)	Energy(eV)	Energy(eV)	Energy(eV)	Energy(eV)	Energy(eV)	Energy(eV)	Energy(eV)	Energy(eV)	Energy(eV)	Energy(eV)	Energy(eV)	Energy(eV)	Energy(eV)	Energy(eV)	Energy(eV)	Energy(eV)	Energy(eV)	Energy(eV)	Energy(eV)	Energy(eV)	Energy(eV)	Energy(eV)	Energy(eV)	Energy(eV)	Energy(eV)	Energy(eV)	Energy(eV)	Energy(eV)	Energy(eV)	Energy(eV)	Energy(eV)
0	-57.2134	-57.1522	-57.1515	-57.1303	-57.1148	-57.1134	-57.1075	-57.0832	-57.0832	-57.0822	-57.0733	-57.073	-57.0691	-56.9573	-56.8365	-56.7607	-33.7069	-33.6309	-33.6223	-33.6148	-33.6111	-33.6043	-33.6004	-33.561	-33.4062	-33.3802	-33.3678	-33.3614	-33.3484	-33.3321	-33.3235	-33.3172	-33.2934	-33.2813	-33.2736	-33.2662	-33.2495	-33.238	-33.2338	-33.2285	-33.2257	-33.2092	-33.2077	-33.2039	-33.2038	-33.1978	-33.1962	-33.1897	-33.1884
0.00385	-57.2134	-57.1522	-57.1515	-57.1303	-57.1148	-57.1134	-57.1075	-57.0832	-57.0832	-57.0822	-57.0733	-57.073	-57.0691	-56.9573	-56.8365	-56.7607	-33.7069	-33.6309	-33.6224	-33.6148	-33.6111	-33.6043	-33.6004	-33.561	-33.4061	-33.3802	-33.3678	-33.3612	-33.3489	-33.3317	-33.3235	-33.3172	-33.295	-33.2813	-33.2721	-33.2662	-33.2495	-33.238	-33.2338	-33.2285	-33.2257	-33.2092	-33.2077	-33.2038	-33.2038	-33.1978	-33.1962	-33.1897	-33.1884
0.0077	-57.2134	-57.1522	-57.1515	-57.1303	-57.1148	-57.1134	-57.1075	-57.0832	-57.0832	-57.0822	-57.0733	-57.073	-57.0691	-56.9573	-56.8365	-56.7607	-33.7069	-33.6309	-33.6224	-33.6148	-33.6109	-33.6043	-33.6006	-33.5611	-33.4056	-33.3801	-33.3679	-33.3605	-33.3503	-33.3309	-33.3235	-33.3172	-33.2989	-33.2813	-33.2686	-33.2661	-33.2494	-33.2379	-33.2338	-33.2285	-33.2255	-33.2092	-33.2078	-33.2038	-33.2037	-33.1978	-33.1962	-33.1897	-33.1884
0.01155	-57.2134	-57.1522	-57.1515	-57.1303	-57.1147	-57.1134	-57.1075	-57.0832	-57.0831	-57.0822	-57.0733	-57.073	-57.0691	-56.9573	-56.8365	-56.7607	-33.7069	-33.6309	-33.6224	-33.6148	-33.6106	-33.6044	-33.6009	-33.5611	-33.4048	-33.3801	-33.3679	-33.3594	-33.3524	-33.3298	-33.3235	-33.3173	-33.3037	-33.2813	-33.266	-33.2644	-33.2491	-33.2379	-33.2338	-33.2285	-33.2253	-33.2093	-33.2078	-33.2038	-33.2035	-33.1978	-33.1962	-33.1897	-33.1884
0.01541	-57.2133	-57.1522	-57.1515	-57.1303	-57.1147	-57.1134	-57.1075	-57.0832	-57.0831	-57.0822	-57.0733	-57.073	-57.0691	-56.9573	-56.8365	-56.7607	-33.7069	-33.6308	-33.6224	-33.6147	-33.6102	-33.6044	-33.6013	-33.5611	-33.4038	-33.38	-33.368	-33.358	-33.3546	-33.3287	-33.3234	-33.3174	-33.3088	-33.2813	-33.2659	-33.2602	-33.2487	-33.2379	-33.2338	-33.2284	-33.225	-33.2093	-33.2079	-33.2038	-33.2032	-33.1978	-33.1962	-33.1897	-33.1885
0.01926	-57.2133	-57.1522	-57.1515	-57.1303	-57.1147	-57.1134	-57.1075	-57.0832	-57.0831	-57.0822	-57.0732	-57.073	-57.0691	-56.9573	-56.8364	-56.7607	-33.7068	-33.6308	-33.6225	-33.6147	-33.6097	-33.6045	-33.6018	-33.5612	-33.4026	-33.38	-33.3681	-33.3579	-33.3552	-33.3276	-33.3233	-33.318	-33.3135	-33.2813	-33.2658	-33.2566	-33.2478	-33.2378	-33.234	-33.2283	-33.2247	-33.2093	-33.2079	-33.2037	-33.2027	-33.1978	-33.1962	-33.1897	-33.1885
0.02311	-57.2133	-57.1521	-57.1515	-57.1303	-57.1147	-57.1134	-57.1075	-57.0832	-57.0831	-57.0822	-57.0732	-57.073	-57.0691	-56.9573	-56.8364	-56.7607	-33.7068	-33.6307	-33.6225	-33.6146	-33.6092	-33.6046	-33.6024	-33.5613	-33.4013	-33.3799	-33.3682	-33.3601	-33.353	-33.3267	-33.3233	-33.3207	-33.3161	-33.2813	-33.2657	-33.2541	-33.2462	-33.2377	-33.2342	-33.2282	-33.2244	-33.2093	-33.208	-33.2037	-33.2021	-33.1978	-33.1962	-33.19	-33.1886
0.02696	-57.2133	-57.1521	-57.1515	-57.1303	-57.1147	-57.1133	-57.1075	-57.0832	-57.0831	-57.0822	-57.0732	-57.0731	-57.0691	-56.9573	-56.8364	-56.7607	-33.7068	-33.6306	-33.6226	-33.6145	-33.6085	-33.6046	-33.603	-33.5613	-33.4	-33.3798	-33.3683	-33.3623	-33.3501	-33.326	-33.3254	-33.3232	-33.3167	-33.2813	-33.2656	-33.2527	-33.2439	-33.2377	-33.2347	-33.2281	-33.2241	-33.2093	-33.2081	-33.2037	-33.2012	-33.1979	-33.1963	-33.1913	-33.1892
0.03081	-57.2133	-57.1521	-57.1515	-57.1303	-57.1147	-57.1133	-57.1075	-57.0832	-57.0831	-57.0821	-57.0732	-57.0731	-57.0691	-56.9573	-56.8364	-56.7607	-33.7068	-33.6306	-33.6227	-33.6144	-33.6078	-33.6048	-33.6037	-33.5614	-33.3989	-33.3797	-33.3684	-33.3641	-33.3469	-33.3301	-33.3255	-33.323	-33.3169	-33.2813	-33.2655	-33.252	-33.2415	-33.2377	-33.2354	-33.2279	-33.2239	-33.2093	-33.2082	-33.2037	-33.2001	-33.1979	-33.1963	-33.1931	-33.1893
0.03466	-57.2133	-57.1521	-57.1515	-57.1303	-57.1147	-57.1133	-57.1075	-57.0832	-57.0831	-57.0821	-57.0732	-57.0731	-57.0691	-56.9573	-56.8364	-56.7607	-33.7068	-33.6305	-33.6228	-33.6144	-33.6071	-33.6049	-33.6044	-33.5614	-33.3981	-33.3796	-33.3686	-33.3653	-33.3433	-33.3348	-33.3253	-33.3229	-33.3169	-33.2813	-33.2654	-33.2517	-33.2394	-33.2377	-33.2363	-33.2278	-33.2238	-33.2092	-33.2083	-33.2037	-33.1987	-33.1978	-33.1963	-33.195	-33.1893
0.03851	-57.2133	-57.152	-57.1515	-57.1302	-57.1147	-57.1133	-57.1074	-57.0832	-57.0831	-57.0821	-57.0732	-57.0731	-57.0691	-56.9573	-56.8364	-56.7607	-33.7068	-33.6304	-33.6228	-33.6143	-33.6063	-33.6054	-33.6048	-33.5615	-33.3978	-33.3794	-33.3687	-33.3658	-33.3394	-33.3391	-33.3252	-33.3227	-33.317	-33.2813	-33.2654	-33.2515	-33.2384	-33.2377	-33.2371	-33.2276	-33.2238	-33.2091	-33.2084	-33.2037	-33.198	-33.1969	-33.1968	-33.1963	-33.1892
0.04236	-57.2133	-57.152	-57.1515	-57.1302	-57.1147	-57.1132	-57.1074	-57.0832	-57.0831	-57.0821	-57.0732	-57.0731	-57.0691	-56.9573	-56.8364	-56.7607	-33.7068	-33.6303	-33.6229	-33.6142	-33.6061	-33.6056	-33.6049	-33.5615	-33.398	-33.3793	-33.3689	-33.3654	-33.3432	-33.3354	-33.3252	-33.3225	-33.3171	-33.2813	-33.2654	-33.2514	-33.2402	-33.2372	-33.2365	-33.2274	-33.2239	-33.209	-33.2086	-33.2037	-33.1985	-33.198	-33.1964	-33.1951	-33.1892
0.04622	-57.2133	-57.152	-57.1515	-57.1302	-57.1147	-57.1132	-57.1074	-57.0833	-57.083	-57.0821	-57.0732	-57.0731	-57.0691	-56.9572	-56.8364	-56.7607	-33.7067	-33.6303	-33.623	-33.6141	-33.6068	-33.605	-33.6048	-33.5615	-33.3986	-33.3792	-33.3691	-33.3642	-33.3469	-33.3314	-33.3254	-33.322	-33.3171	-33.2813	-33.2654	-33.2513	-33.2428	-33.2372	-33.2356	-33.2272	-33.2241	-33.2089	-33.2087	-33.2036	-33.1998	-33.198	-33.1964	-33.1932	-33.1892
0.05007	-57.2133	-57.1519	-57.1515	-57.1302	-57.1147	-57.1132	-57.1074	-57.0833	-57.083	-57.0821	-57.0732	-57.0731	-57.0691	-56.9572	-56.8364	-56.7607	-33.7068	-33.6302	-33.6231	-33.614	-33.6075	-33.6051	-33.6041	-33.5614	-33.3997	-33.379	-33.3693	-33.3624	-33.3502	-33.3284	-33.3256	-33.3206	-33.3172	-33.2813	-33.2654	-33.2512	-33.2459	-33.2372	-33.2351	-33.2271	-33.2244	-33.2088	-33.2088	-33.2036	-33.2009	-33.198	-33.1964	-33.1912	-33.1891
0.05392	-57.2133	-57.1519	-57.1515	-57.1302	-57.1147	-57.1131	-57.1074	-57.0833	-57.083	-57.0821	-57.0732	-57.0731	-57.0691	-56.9572	-56.8364	-56.7607	-33.7068	-33.6301	-33.6231	-33.6139	-33.6081	-33.6052	-33.6035	-33.5614	-33.4008	-33.3789	-33.3695	-33.3601	-33.3531	-33.3276	-33.3252	-33.3175	-33.3172	-33.2813	-33.2655	-33.2512	-33.2496	-33.2372	-33.2348	-33.227	-33.2248	-33.2089	-33.2088	-33.2036	-33.2017	-33.198	-33.1964	-33.1897	-33.1891
0.05777	-57.2133	-57.1519	-57.1515	-57.1302	-57.1147	-57.1131	-57.1074	-57.0833	-57.083	-57.0821	-57.0732	-57.0731	-57.0691	-56.9573	-56.8364	-56.7607	-33.7068	-33.6301	-33.6232	-33.6139	-33.6087	-33.6053	-33.6029	-33.5613	-33.4021	-33.3788	-33.3697	-33.3576	-33.3555	-33.3282	-33.3248	-33.3172	-33.313	-33.2813	-33.2656	-33.2536	-33.2512	-33.2371	-33.2346	-33.2269	-33.2252	-33.2089	-33.2087	-33.2036	-33.2024	-33.198	-33.1965	-33.1893	-33.189
0.06162	-57.2133	-57.1519	-57.1515	-57.1302	-57.1147	-57.1131	-57.1074	-57.0833	-57.083	-57.0821	-57.0732	-57.0731	-57.0691	-56.9573	-56.8364	-56.7607	-33.7068	-33.63	-33.6232	-33.6138	-33.6092	-33.6054	-33.6024	-33.5613	-33.4032	-33.3787	-33.3699	-33.3576	-33.355	-33.3292	-33.3246	-33.3173	-33.3082	-33.2813	-33.2658	-33.2579	-33.2511	-33.2371	-33.2345	-33.2269	-33.2256	-33.2089	-33.2086	-33.2036	-33.2028	-33.198	-33.1965	-33.1892	-33.189
0.06547	-57.2133	-57.1519	-57.1516	-57.1302	-57.1147	-57.1131	-57.1074	-57.0833	-57.083	-57.0821	-57.0732	-57.0731	-57.0691	-56.9573	-56.8364	-56.7607	-33.7068	-33.63	-33.6233	-33.6138	-33.6096	-33.6054	-33.602	-33.5613	-33.4042	-33.3786	-33.37	-33.3591	-33.3526	-33.3304	-33.3245	-33.3173	-33.3032	-33.2813	-33.2662	-33.2621	-33.2511	-33.2371	-33.2344	-33.2269	-33.226	-33.2089	-33.2086	-33.2036	-33.2031	-33.198	-33.1965	-33.1892	-33.189
0.06932	-57.2133	-57.1519	-57.1516	-57.1302	-57.1147	-57.1131	-57.1074	-57.0833	-57.083	-57.0821	-57.0732	-57.0731	-57.0691	-56.9573	-56.8364	-56.7607	-33.7068	-33.63	-33.6233	-33.6137	-33.6099	-33.6054	-33.6017	-33.5612	-33.4049	-33.3786	-33.3702	-33.3602	-33.3505	-33.3315	-33.3244	-33.3173	-33.2986	-33.2813	-33.268	-33.2646	-33.2511	-33.2371	-33.2344	-33.2269	-33.2263	-33.2089	-33.2086	-33.2036	-33.2033	-33.198	-33.1965	-33.1892	-33.189
0.07318	-57.2133	-57.1518	-57.1516	-57.1302	-57.1147	-57.1131	-57.1074	-57.0833	-57.083	-57.0821	-57.0732	-57.0731	-57.0691	-56.9573	-56.8364	-56.7607	-33.7068	-33.6299	-33.6233	-33.6137	-33.61	-33.6055	-33.6015	-33.5612	-33.4054	-33.3785	-33.3703	-33.3609	-33.349	-33.3323	-33.3244	-33.3173	-33.2949	-33.2813	-33.2709	-33.2652	-33.2511	-33.2371	-33.2344	-33.2269	-33.2264	-33.2089	-33.2086	-33.2035	-33.2034	-33.198	-33.1965	-33.1892	-33.189
0.07703	-57.2133	-57.1518	-57.1516	-57.1302	-57.1147	-57.1131	-57.1074	-57.0833	-57.083	-57.0821	-57.0732	-57.0731	-57.0691	-56.9573	-56.8364	-56.7607	-33.7068	-33.6299	-33.6234	-33.6137	-33.6101	-33.6055	-33.6014	-33.5612	-33.4055	-33.3785	-33.3703	-33.3611	-33.3485	-33.3327	-33.3244	-33.3173	-33.2934	-33.2813	-33.2723	-33.2653	-33.2511	-33.2371	-33.2344	-33.2269	-33.2265	-33.2089	-33.2086	-33.2035	-33.2035	-33.198	-33.1965	-33.1892	-33.1889
0.08247	-57.2133	-57.1518	-57.1516	-57.1302	-57.1147	-57.1131	-57.1074	-57.0833	-57.083	-57.0821	-57.0732	-57.0731	-57.0691	-56.9573	-56.8364	-56.7607	-33.7068	-33.6299	-33.6234	-33.6137	-33.6101	-33.6055	-33.6015	-33.5612	-33.4054	-33.3784	-33.3702	-33.3609	-33.349	-33.3323	-33.3246	-33.3175	-33.295	-33.2813	-33.271	-33.2652	-33.251	-33.2369	-33.2344	-33.2269	-33.2264	-33.2089	-33.2086	-33.2035	-33.2034	-33.198	-33.1966	-33.1892	-33.1889
0.08792	-57.2133	-57.1519	-57.1516	-57.1302	-57.1147	-57.1131	-57.1074	-57.0833	-57.083	-57.0821	-57.0732	-57.0731	-57.0691	-56.9573	-56.8364	-56.7607	-33.7068	-33.6298	-33.6235	-33.6136	-33.6099	-33.6056	-33.6017	-33.5612	-33.4049	-33.3782	-33.3698	-33.3602	-33.3505	-33.3315	-33.3254	-33.318	-33.2986	-33.2813	-33.268	-33.2647	-33.2508	-33.2364	-33.2344	-33.2268	-33.2262	-33.2089	-33.2085	-33.2034	-33.2033	-33.1981	-33.1967	-33.1892	-33.1889
0.09337	-57.2133	-57.1519	-57.1516	-57.1302	-57.1147	-57.1131	-57.1074	-57.0833	-57.083	-57.0821	-57.0732	-57.0731	-57.0691	-56.9573	-56.8364	-56.7607	-33.7068	-33.6296	-33.6237	-33.6134	-33.6096	-33.6058	-33.6019	-33.5612	-33.4042	-33.3778	-33.3691	-33.359	-33.3526	-33.3305	-33.3266	-33.3187	-33.3033	-33.2813	-33.2661	-33.2623	-33.2505	-33.2358	-33.2344	-33.2267	-33.2259	-33.209	-33.2085	-33.2032	-33.2031	-33.1982	-33.1968	-33.1892	-33.1889
0.09881	-57.2133	-57.1519	-57.1516	-57.1302	-57.1147	-57.1131	-57.1074	-57.0833	-57.083	-57.0821	-57.0732	-57.0731	-57.0691	-56.9573	-56.8364	-56.7607	-33.7068	-33.6294	-33.6239	-33.6132	-33.6093	-33.606	-33.6023	-33.5613	-33.4033	-33.3772	-33.3682	-33.3575	-33.355	-33.3296	-33.3279	-33.3197	-33.3083	-33.2813	-33.2657	-33.2583	-33.2499	-33.235	-33.2343	-33.2266	-33.2255	-33.209	-33.2084	-33.203	-33.2027	-33.1983	-33.197	-33.1893	-33.1889
0.10426	-57.2133	-57.1519	-57.1516	-57.1302	-57.1147	-57.1131	-57.1075	-57.0833	-57.083	-57.0821	-57.0731	-57.0731	-57.0691	-56.9573	-56.8364	-56.7606	-33.7068	-33.6291	-33.6242	-33.6129	-33.6089	-33.6063	-33.6027	-33.5613	-33.4022	-33.3766	-33.3672	-33.3576	-33.3553	-33.3301	-33.3282	-33.3207	-33.3135	-33.2813	-33.2655	-33.2544	-33.2491	-33.2347	-33.2337	-33.2265	-33.2251	-33.2091	-33.2084	-33.2027	-33.2022	-33.1984	-33.1973	-33.1893	-33.1889
0.10971	-57.2133	-57.1519	-57.1516	-57.1302	-57.1148	-57.1131	-57.1075	-57.0832	-57.0831	-57.0821	-57.0731	-57.0731	-57.0691	-56.9573	-56.8364	-56.7606	-33.7068	-33.6288	-33.6245	-33.6126	-33.6084	-33.6066	-33.6033	-33.5614	-33.401	-33.376	-33.3662	-33.36	-33.3529	-33.3316	-33.3278	-33.3218	-33.3184	-33.2812	-33.2653	-33.2517	-33.2475	-33.2348	-33.2329	-33.2263	-33.2247	-33.2091	-33.2083	-33.2024	-33.2016	-33.1985	-33.1976	-33.1898	-33.189
0.11515	-57.2133	-57.1519	-57.1516	-57.1302	-57.1148	-57.1131	-57.1075	-57.0832	-57.0831	-57.0821	-57.0731	-57.0731	-57.0691	-56.9572	-56.8364	-56.7606	-33.7068	-33.6285	-33.6249	-33.6123	-33.6078	-33.6069	-33.6038	-33.5614	-33.3998	-33.3754	-33.3653	-33.3622	-33.35	-33.3332	-33.3277	-33.324	-33.3216	-33.2812	-33.2652	-33.2504	-33.2448	-33.2351	-33.2321	-33.2262	-33.2243	-33.2092	-33.2082	-33.202	-33.2008	-33.1986	-33.1979	-33.1912	-33.189
0.1206	-57.2133	-57.1519	-57.1516	-57.1302	-57.1148	-57.1131	-57.1075	-57.0832	-57.0831	-57.0821	-57.0731	-57.0731	-57.0691	-56.9572	-56.8364	-56.7606	-33.7068	-33.6281	-33.6252	-33.612	-33.6074	-33.607	-33.6045	-33.5614	-33.3987	-33.3749	-33.365	-33.3634	-33.3468	-33.3347	-33.3286	-33.3274	-33.3222	-33.2812	-33.2651	-33.2498	-33.2421	-33.2356	-33.2314	-33.2261	-33.224	-33.2092	-33.2081	-33.2017	-33.1997	-33.1987	-33.1981	-33.1931	-33.1891
0.12605	-57.2133	-57.152	-57.1516	-57.1302	-57.1148	-57.1131	-57.1075	-57.0832	-57.0831	-57.0821	-57.0731	-57.0731	-57.0691	-56.9572	-56.8364	-56.7606	-33.7068	-33.6279	-33.6254	-33.6118	-33.6074	-33.6065	-33.6051	-33.5615	-33.398	-33.3745	-33.3657	-33.3634	-33.3434	-33.3366	-33.3315	-33.328	-33.3223	-33.2812	-33.265	-33.2495	-33.2398	-33.2365	-33.231	-33.226	-33.2238	-33.2092	-33.2081	-33.2015	-33.1988	-33.1985	-33.1982	-33.195	-33.1891
0.13149	-57.2133	-57.152	-57.1516	-57.1302	-57.1148	-57.1131	-57.1075	-57.0832	-57.0831	-57.0821	-57.0731	-57.0731	-57.0691	-56.9572	-56.8364	-56.7606	-33.7067	-33.6278	-33.6255	-33.6118	-33.6075	-33.6058	-33.6058	-33.5615	-33.3978	-33.3744	-33.366	-33.3633	-33.3407	-33.3387	-33.3326	-33.3282	-33.3223	-33.2812	-33.265	-33.2494	-33.2383	-33.2375	-33.2309	-33.226	-33.2237	-33.2092	-33.2081	-33.2015	-33.1988	-33.1985	-33.1971	-33.1965	-33.1891
0.13694	-57.2133	-57.152	-57.1516	-57.1302	-57.1148	-57.1131	-57.1075	-57.0832	-57.0831	-57.0821	-57.0731	-57.0731	-57.0691	-56.9572	-56.8364	-56.7606	-33.7068	-33.6279	-33.6254	-33.6118	-33.6074	-33.6065	-33.6051	-33.5615	-33.398	-33.3745	-33.3657	-33.3634	-33.3434	-33.3366	-33.3315	-33.328	-33.3223	-33.2812	-33.265	-33.2495	-33.2398	-33.2365	-33.231	-33.226	-33.2238	-33.2092	-33.2081	-33.2015	-33.1988	-33.1985	-33.1982	-33.195	-33.1891
0.14239	-57.2133	-57.1519	-57.1516	-57.1302	-57.1148	-57.1131	-57.1075	-57.0832	-57.0831	-57.0821	-57.0731	-57.0731	-57.0691	-56.9572	-56.8364	-56.7606	-33.7068	-33.6281	-33.6252	-33.612	-33.6074	-33.607	-33.6045	-33.5614	-33.3987	-33.3749	-33.365	-33.3634	-33.3468	-33.3347	-33.3286	-33.3274	-33.3222	-33.2812	-33.2651	-33.2498	-33.2421	-33.2356	-33.2314	-33.2261	-33.224	-33.2092	-33.2081	-33.2017	-33.1997	-33.1987	-33.1981	-33.1931	-33.1891
0.14783	-57.2133	-57.1519	-57.1516	-57.1302	-57.1148	-57.1131	-57.1075	-57.0832	-57.0831	-57.0821	-57.0731	-57.0731	-57.0691	-56.9572	-56.8364	-56.7606	-33.7068	-33.6285	-33.6249	-33.6123	-33.6078	-33.6069	-33.6038	-33.5614	-33.3998	-33.3754	-33.3653	-33.3622	-33.35	-33.3332	-33.3277	-33.324	-33.3216	-33.2812	-33.2652	-33.2504	-33.2448	-33.2351	-33.2321	-33.2262	-33.2243	-33.2092	-33.2082	-33.202	-33.2008	-33.1986	-33.1979	-33.1912	-33.189
0.15328	-57.2133	-57.1519	-57.1516	-57.1302	-57.1148	-57.1131	-57.1075	-57.0832	-57.0831	-57.0821	-57.0731	-57.0731	-57.0691	-56.9573	-56.8364	-56.7606	-33.7068	-33.6288	-33.6245	-33.6126	-33.6084	-33.6066	-33.6033	-33.5614	-33.401	-33.376	-33.3662	-33.36	-33.3529	-33.3316	-33.3278	-33.3218	-33.3184	-33.2812	-33.2653	-33.2517	-33.2475	-33.2348	-33.2329	-33.2263	-33.2247	-33.2091	-33.2083	-33.2024	-33.2016	-33.1985	-33.1976	-33.1898	-33.189
0.15873	-57.2133	-57.1519	-57.1516	-57.1302	-57.1147	-57.1131	-57.1075	-57.0833	-57.083	-57.0821	-57.0731	-57.0731	-57.0691	-56.9573	-56.8364	-56.7606	-33.7068	-33.6291	-33.6242	-33.6129	-33.6089	-33.6063	-33.6027	-33.5613	-33.4022	-33.3766	-33.3672	-33.3576	-33.3553	-33.3301	-33.3282	-33.3207	-33.3135	-33.2813	-33.2655	-33.2544	-33.2491	-33.2347	-33.2337	-33.2265	-33.2251	-33.2091	-33.2084	-33.2027	-33.2022	-33.1984	-33.1973	-33.1893	-33.1889
0.16417	-57.2133	-57.1519	-57.1516	-57.1302	-57.1147	-57.1131	-57.1074	-57.0833	-57.083	-57.0821	-57.0732	-57.0731	-57.0691	-56.9573	-56.8364	-56.7607	-33.7068	-33.6294	-33.6239	-33.6132	-33.6093	-33.606	-33.6023	-33.5613	-33.4033	-33.3772	-33.3682	-33.3575	-33.355	-33.3296	-33.3279	-33.3197	-33.3083	-33.2813	-33.2657	-33.2583	-33.2499	-33.235	-33.2343	-33.2266	-33.2255	-33.209	-33.2084	-33.203	-33.2027	-33.1983	-33.197	-33.1893	-33.1889
0.16962	-57.2133	-57.1519	-57.1516	-57.1302	-57.1147	-57.1131	-57.1074	-57.0833	-57.083	-57.0821	-57.0732	-57.0731	-57.0691	-56.9573	-56.8364	-56.7607	-33.7068	-33.6296	-33.6237	-33.6134	-33.6096	-33.6058	-33.6019	-33.5612	-33.4042	-33.3778	-33.3691	-33.359	-33.3526	-33.3305	-33.3266	-33.3187	-33.3033	-33.2813	-33.2661	-33.2623	-33.2505	-33.2358	-33.2344	-33.2267	-33.2259	-33.209	-33.2085	-33.2032	-33.2031	-33.1982	-33.1968	-33.1892	-33.1889
0.17507	-57.2133	-57.1519	-57.1516	-57.1302	-57.1147	-57.1131	-57.1074	-57.0833	-57.083	-57.0821	-57.0732	-57.0731	-57.0691	-56.9573	-56.8364	-56.7607	-33.7068	-33.6298	-33.6235	-33.6136	-33.6099	-33.6056	-33.6017	-33.5612	-33.4049	-33.3782	-33.3698	-33.3602	-33.3505	-33.3315	-33.3254	-33.318	-33.2986	-33.2813	-33.268	-33.2647	-33.2508	-33.2364	-33.2344	-33.2268	-33.2262	-33.2089	-33.2085	-33.2034	-33.2033	-33.1981	-33.1967	-33.1892	-33.1889
0.18051	-57.2133	-57.1518	-57.1516	-57.1302	-57.1147	-57.1131	-57.1074	-57.0833	-57.083	-57.0821	-57.0732	-57.0731	-57.0691	-56.9573	-56.8364	-56.7607	-33.7068	-33.6299	-33.6234	-33.6137	-33.6101	-33.6055	-33.6015	-33.5612	-33.4054	-33.3784	-33.3702	-33.3609	-33.349	-33.3323	-33.3246	-33.3175	-33.295	-33.2813	-33.271	-33.2652	-33.251	-33.2369	-33.2344	-33.2269	-33.2264	-33.2089	-33.2086	-33.2035	-33.2034	-33.198	-33.1966	-33.1892	-33.1889
0.18596	-57.2133	-57.1518	-57.1516	-57.1302	-57.1147	-57.1131	-57.1074	-57.0833	-57.083	-57.0821	-57.0732	-57.0731	-57.0691	-56.9573	-56.8364	-56.7607	-33.7068	-33.6299	-33.6234	-33.6137	-33.6101	-33.6055	-33.6014	-33.5612	-33.4055	-33.3785	-33.3703	-33.3611	-33.3485	-33.3327	-33.3244	-33.3173	-33.2934	-33.2813	-33.2723	-33.2653	-33.2511	-33.2371	-33.2344	-33.2269	-33.2265	-33.2089	-33.2086	-33.2035	-33.2035	-33.198	-33.1965	-33.1892	-33.1889
0.18981	-57.2133	-57.1518	-57.1516	-57.1302	-57.1147	-57.1131	-57.1074	-57.0833	-57.083	-57.0821	-57.0732	-57.0731	-57.0691	-56.9573	-56.8364	-56.7607	-33.7068	-33.6299	-33.6234	-33.6137	-33.6101	-33.6055	-33.6014	-33.5612	-33.4055	-33.3784	-33.3702	-33.3611	-33.3485	-33.3327	-33.3246	-33.3175	-33.2934	-33.2813	-33.2723	-33.2653	-33.251	-33.2369	-33.2344	-33.2269	-33.2265	-33.2089	-33.2086	-33.2035	-33.2035	-33.198	-33.1966	-33.1892	-33.1889
0.19366	-57.2133	-57.1518	-57.1516	-57.1302	-57.1147	-57.1131	-57.1074	-57.0833	-57.083	-57.0821	-57.0732	-57.0731	-57.0691	-56.9573	-56.8364	-56.7607	-33.7068	-33.6298	-33.6235	-33.6135	-33.6101	-33.6056	-33.6014	-33.5612	-33.4055	-33.3781	-33.3699	-33.361	-33.3485	-33.3327	-33.3254	-33.318	-33.2934	-33.2813	-33.2724	-33.2653	-33.2508	-33.2364	-33.2344	-33.2269	-33.2264	-33.2089	-33.2085	-33.2035	-33.2034	-33.1981	-33.1967	-33.1892	-33.1889
0.19751	-57.2133	-57.1519	-57.1516	-57.1302	-57.1147	-57.1131	-57.1074	-57.0833	-57.083	-57.0821	-57.0732	-57.0731	-57.0691	-56.9573	-56.8364	-56.7607	-33.7068	-33.6296	-33.6237	-33.6133	-33.6102	-33.6059	-33.6014	-33.5612	-33.4056	-33.3777	-33.3694	-33.361	-33.3485	-33.3327	-33.3265	-33.3187	-33.2934	-33.2813	-33.2724	-33.2653	-33.2505	-33.2357	-33.2344	-33.2268	-33.2264	-33.2089	-33.2084	-33.2034	-33.2032	-33.1982	-33.1968	-33.1892	-33.1889
0.20136	-57.2133	-57.1519	-57.1516	-57.1302	-57.1147	-57.1131	-57.1074	-57.0833	-57.083	-57.0821	-57.0732	-57.0731	-57.0691	-56.9573	-56.8364	-56.7607	-33.7068	-33.6293	-33.624	-33.6131	-33.6102	-33.6061	-33.6013	-33.5612	-33.4056	-33.3771	-33.3687	-33.3609	-33.3485	-33.3328	-33.328	-33.3197	-33.2934	-33.2813	-33.2725	-33.2653	-33.2501	-33.2349	-33.2343	-33.2268	-33.2263	-33.209	-33.2084	-33.2034	-33.203	-33.1983	-33.1971	-33.1893	-33.1889
0.20522	-57.2133	-57.1519	-57.1516	-57.1302	-57.1147	-57.1131	-57.1075	-57.0833	-57.083	-57.0821	-57.0732	-57.0731	-57.0691	-56.9573	-56.8364	-56.7606	-33.7068	-33.629	-33.6243	-33.6127	-33.6103	-33.6065	-33.6013	-33.5612	-33.4056	-33.3764	-33.3679	-33.3608	-33.3484	-33.3329	-33.3296	-33.3209	-33.2935	-33.2813	-33.2726	-33.2653	-33.2496	-33.2345	-33.2337	-33.2267	-33.2261	-33.209	-33.2083	-33.2033	-33.2026	-33.1984	-33.1973	-33.1893	-33.1888
0.20907	-57.2133	-57.1519	-57.1516	-57.1302	-57.1147	-57.1131	-57.1075	-57.0833	-57.083	-57.0821	-57.0732	-57.0731	-57.0691	-56.9573	-56.8364	-56.7606	-33.7068	-33.6286	-33.6247	-33.6124	-33.6103	-33.6068	-33.6012	-33.5611	-33.4057	-33.3758	-33.3671	-33.3606	-33.3484	-33.333	-33.3311	-33.322	-33.2935	-33.2813	-33.2726	-33.2653	-33.2492	-33.2344	-33.2328	-33.2267	-33.226	-33.209	-33.2082	-33.2033	-33.2023	-33.1985	-33.1976	-33.1893	-33.1888
0.21292	-57.2133	-57.1519	-57.1516	-57.1302	-57.1148	-57.1131	-57.1075	-57.0833	-57.0831	-57.0821	-57.0732	-57.0731	-57.0691	-56.9573	-56.8364	-56.7606	-33.7068	-33.6282	-33.6251	-33.6121	-33.6104	-33.6071	-33.6011	-33.5611	-33.4057	-33.3751	-33.3663	-33.3605	-33.3484	-33.3332	-33.3324	-33.3231	-33.2935	-33.2813	-33.2727	-33.2653	-33.2488	-33.2344	-33.232	-33.2266	-33.2259	-33.2091	-33.2082	-33.2032	-33.202	-33.1987	-33.1979	-33.1893	-33.1888
0.21677	-57.2133	-57.1519	-57.1516	-57.1302	-57.1148	-57.1131	-57.1075	-57.0832	-57.0831	-57.0821	-57.0732	-57.0731	-57.0691	-56.9573	-56.8364	-56.7606	-33.7068	-33.6279	-33.6254	-33.6118	-33.6105	-33.6074	-33.6011	-33.5611	-33.4058	-33.3747	-33.3655	-33.3604	-33.3484	-33.3338	-33.333	-33.3241	-33.2935	-33.2813	-33.2728	-33.2653	-33.2484	-33.2343	-33.2314	-33.2266	-33.2258	-33.2091	-33.2081	-33.2032	-33.2017	-33.1987	-33.1982	-33.1894	-33.1887
0.22062	-57.2133	-57.152	-57.1515	-57.1302	-57.1148	-57.1131	-57.1075	-57.0832	-57.0831	-57.0821	-57.0732	-57.0731	-57.0691	-56.9573	-56.8364	-56.7606	-33.7068	-33.6278	-33.6255	-33.6118	-33.6105	-33.6075	-33.601	-33.5611	-33.4058	-33.3744	-33.3649	-33.3604	-33.3484	-33.3343	-33.3331	-33.3247	-33.2935	-33.2813	-33.2729	-33.2654	-33.2482	-33.2343	-33.2311	-33.2265	-33.2257	-33.2091	-33.208	-33.2032	-33.2015	-33.1988	-33.1984	-33.1894	-33.1887
0.22447	-57.2133	-57.152	-57.1515	-57.1302	-57.1148	-57.1131	-57.1075	-57.0832	-57.0831	-57.0821	-57.0732	-57.0731	-57.0691	-56.9573	-56.8364	-56.7606	-33.7068	-33.6279	-33.6254	-33.6118	-33.6106	-33.6074	-33.6009	-33.5611	-33.4059	-33.3744	-33.3645	-33.3605	-33.3484	-33.3343	-33.3331	-33.3251	-33.2935	-33.2813	-33.273	-33.2654	-33.248	-33.2343	-33.2311	-33.2265	-33.2257	-33.2091	-33.208	-33.2032	-33.2015	-33.1988	-33.1985	-33.1895	-33.1886
0.22832	-57.2133	-57.152	-57.1515	-57.1302	-57.1148	-57.1131	-57.1075	-57.0832	-57.0831	-57.0821	-57.0732	-57.0731	-57.0691	-56.9573	-56.8364	-56.7606	-33.7068	-33.6282	-33.6251	-33.6121	-33.6107	-33.6071	-33.6008	-33.5611	-33.4059	-33.3747	-33.3643	-33.3608	-33.3484	-33.3338	-33.333	-33.325	-33.2935	-33.2813	-33.2731	-33.2655	-33.2479	-33.2342	-33.2313	-33.2265	-33.2257	-33.2092	-33.2079	-33.2032	-33.2016	-33.1987	-33.1983	-33.1895	-33.1886
0.23218	-57.2133	-57.1521	-57.1515	-57.1303	-57.1148	-57.1132	-57.1075	-57.0832	-57.0831	-57.0821	-57.0732	-57.073	-57.0691	-56.9573	-56.8364	-56.7606	-33.7069	-33.6286	-33.6247	-33.6125	-33.6108	-33.6067	-33.6007	-33.5611	-33.406	-33.3753	-33.3643	-33.3611	-33.3484	-33.3329	-33.3327	-33.3246	-33.2935	-33.2813	-33.2731	-33.2655	-33.248	-33.2342	-33.2319	-33.2267	-33.2257	-33.2092	-33.2079	-33.2033	-33.2019	-33.1987	-33.198	-33.1895	-33.1886
0.23603	-57.2133	-57.1521	-57.1515	-57.1303	-57.1148	-57.1132	-57.1075	-57.0832	-57.0831	-57.0821	-57.0732	-57.073	-57.0691	-56.9573	-56.8364	-56.7606	-33.7069	-33.6291	-33.6242	-33.6129	-33.6108	-33.6063	-33.6007	-33.5611	-33.406	-33.376	-33.3646	-33.3613	-33.3484	-33.3327	-33.3314	-33.3239	-33.2935	-33.2813	-33.2732	-33.2656	-33.2481	-33.2341	-33.2326	-33.2269	-33.2257	-33.2092	-33.2078	-33.2034	-33.2022	-33.1985	-33.1977	-33.1895	-33.1885
0.23988	-57.2133	-57.1521	-57.1515	-57.1303	-57.1148	-57.1133	-57.1075	-57.0832	-57.0832	-57.0821	-57.0732	-57.073	-57.0691	-56.9573	-56.8364	-56.7607	-33.7069	-33.6295	-33.6238	-33.6134	-33.6109	-33.6058	-33.6006	-33.5611	-33.4061	-33.3768	-33.3651	-33.3614	-33.3484	-33.3325	-33.3298	-33.3228	-33.2935	-33.2813	-33.2733	-33.2657	-33.2483	-33.2342	-33.2335	-33.2272	-33.2257	-33.2092	-33.2078	-33.2035	-33.2026	-33.1984	-33.1973	-33.1896	-33.1885
0.24373	-57.2133	-57.1521	-57.1515	-57.1303	-57.1148	-57.1133	-57.1075	-57.0832	-57.0832	-57.0821	-57.0732	-57.073	-57.0691	-56.9573	-56.8364	-56.7607	-33.7069	-33.6299	-33.6234	-33.6138	-33.611	-33.6054	-33.6005	-33.561	-33.4061	-33.3777	-33.3658	-33.3615	-33.3484	-33.3323	-33.3282	-33.3215	-33.2935	-33.2813	-33.2734	-33.2658	-33.2486	-33.2347	-33.2339	-33.2275	-33.2257	-33.2092	-33.2078	-33.2036	-33.2029	-33.1983	-33.197	-33.1896	-33.1885
0.24758	-57.2133	-57.1522	-57.1515	-57.1303	-57.1148	-57.1133	-57.1075	-57.0832	-57.0832	-57.0821	-57.0732	-57.073	-57.0691	-56.9573	-56.8364	-56.7607	-33.7069	-33.6303	-33.623	-33.6141	-33.611	-33.605	-33.6005	-33.561	-33.4061	-33.3785	-33.3664	-33.3615	-33.3484	-33.3322	-33.3267	-33.3202	-33.2934	-33.2813	-33.2734	-33.2659	-33.2488	-33.2357	-33.2339	-33.2278	-33.2257	-33.2092	-33.2078	-33.2037	-33.2032	-33.1981	-33.1967	-33.1896	-33.1885
0.25143	-57.2134	-57.1522	-57.1515	-57.1303	-57.1148	-57.1134	-57.1075	-57.0832	-57.0832	-57.0822	-57.0733	-57.073	-57.0691	-56.9573	-56.8365	-56.7607	-33.7069	-33.6305	-33.6227	-33.6144	-33.6111	-33.6047	-33.6004	-33.561	-33.4062	-33.3792	-33.367	-33.3615	-33.3484	-33.3321	-33.3254	-33.319	-33.2934	-33.2813	-33.2735	-33.266	-33.2491	-33.2366	-33.2338	-33.2281	-33.2257	-33.2092	-33.2077	-33.2038	-33.2034	-33.198	-33.1965	-33.1897	-33.1884
0.25528	-57.2134	-57.1522	-57.1515	-57.1303	-57.1148	-57.1134	-57.1075	-57.0832	-57.0832	-57.0822	-57.0733	-57.073	-57.0691	-56.9573	-56.8365	-56.7607	-33.7069	-33.6307	-33.6225	-33.6147	-33.6111	-33.6045	-33.6004	-33.561	-33.4062	-33.3797	-33.3674	-33.3615	-33.3484	-33.3321	-33.3244	-33.318	-33.2934	-33.2813	-33.2736	-33.2661	-33.2493	-33.2373	-33.2338	-33.2283	-33.2257	-33.2092	-33.2077	-33.2038	-33.2036	-33.1979	-33.1963	-33.1897	-33.1884
0.25913	-57.2134	-57.1522	-57.1515	-57.1303	-57.1148	-57.1134	-57.1075	-57.0832	-57.0832	-57.0822	-57.0733	-57.073	-57.0691	-56.9573	-56.8365	-56.7607	-33.7069	-33.6309	-33.6224	-33.6148	-33.6111	-33.6044	-33.6004	-33.561	-33.4062	-33.3801	-33.3677	-33.3615	-33.3484	-33.3321	-33.3237	-33.3174	-33.2934	-33.2813	-33.2736	-33.2662	-33.2495	-33.2378	-33.2338	-33.2285	-33.2257	-33.2092	-33.2077	-33.2039	-33.2037	-33.1978	-33.1962	-33.1897	-33.1884
0.26299	-57.2134	-57.1522	-57.1515	-57.1303	-57.1148	-57.1134	-57.1075	-57.0832	-57.0832	-57.0822	-57.0733	-57.073	-57.0691	-56.9573	-56.8365	-56.7607	-33.7069	-33.6309	-33.6223	-33.6148	-33.6111	-33.6043	-33.6004	-33.561	-33.4062	-33.3802	-33.3678	-33.3614	-33.3484	-33.3321	-33.3235	-33.3172	-33.2934	-33.2813	-33.2736	-33.2662	-33.2495	-33.238	-33.2338	-33.2285	-33.2257	-33.2092	-33.2077	-33.2039	-33.2038	-33.1978	-33.1962	-33.1897	-33.1884
0.26721	-57.2134	-57.1522	-57.1514	-57.1303	-57.1147	-57.1134	-57.1074	-57.0833	-57.0832	-57.0822	-57.0733	-57.0731	-57.0692	-56.9573	-56.8364	-56.7607	-33.7063	-33.6303	-33.6217	-33.6142	-33.6105	-33.6037	-33.5997	-33.5605	-33.4061	-33.38	-33.3677	-33.3613	-33.3484	-33.3323	-33.3234	-33.317	-33.2933	-33.2816	-33.2736	-33.2662	-33.2496	-33.238	-33.234	-33.2287	-33.2258	-33.2092	-33.2079	-33.2042	-33.2039	-33.1977	-33.1962	-33.1903	-33.1887
0.27144	-57.2133	-57.1521	-57.1513	-57.1301	-57.1145	-57.1132	-57.1073	-57.0834	-57.0833	-57.0823	-57.0735	-57.0733	-57.0694	-56.9573	-56.8363	-56.7608	-33.7044	-33.6284	-33.6198	-33.6124	-33.6085	-33.602	-33.5977	-33.5591	-33.4056	-33.3797	-33.3673	-33.3608	-33.3484	-33.3328	-33.323	-33.3166	-33.2928	-33.2823	-33.2737	-33.2661	-33.2498	-33.2381	-33.2346	-33.2292	-33.2259	-33.2093	-33.2084	-33.2053	-33.204	-33.1975	-33.1964	-33.1922	-33.1899
0.27567	-57.2133	-57.1519	-57.1512	-57.1299	-57.1142	-57.1129	-57.107	-57.0836	-57.0835	-57.0826	-57.0738	-57.0736	-57.0697	-56.9573	-56.8362	-56.761	-33.7013	-33.6252	-33.6167	-33.6093	-33.6053	-33.5992	-33.5944	-33.5567	-33.4048	-33.3791	-33.3666	-33.3599	-33.3486	-33.3338	-33.3223	-33.316	-33.2921	-33.2834	-33.2738	-33.266	-33.2502	-33.2382	-33.2356	-33.23	-33.226	-33.2095	-33.2092	-33.2068	-33.2042	-33.1973	-33.1968	-33.1955	-33.1925
0.2799	-57.2132	-57.1516	-57.1509	-57.1295	-57.1138	-57.1125	-57.1066	-57.0839	-57.0837	-57.0829	-57.0742	-57.074	-57.0701	-56.9574	-56.8359	-56.7612	-33.6969	-33.6208	-33.6123	-33.605	-33.6008	-33.5952	-33.5898	-33.5535	-33.4036	-33.3784	-33.3656	-33.3588	-33.3488	-33.3352	-33.3214	-33.3151	-33.291	-33.2849	-33.274	-33.266	-33.2508	-33.2385	-33.2371	-33.231	-33.2263	-33.2104	-33.2103	-33.2084	-33.2046	-33.2001	-33.1973	-33.1972	-33.1962
0.28413	-57.2132	-57.1513	-57.1506	-57.129	-57.1132	-57.1119	-57.1061	-57.0843	-57.084	-57.0832	-57.0748	-57.0746	-57.0706	-56.9575	-56.8356	-56.7615	-33.6914	-33.6152	-33.6067	-33.5997	-33.595	-33.5901	-33.5839	-33.5494	-33.4023	-33.3774	-33.3644	-33.3573	-33.3493	-33.3369	-33.3203	-33.3139	-33.2898	-33.2866	-33.2743	-33.266	-33.2517	-33.2392	-33.2387	-33.2324	-33.2267	-33.2121	-33.212	-33.2093	-33.2057	-33.2056	-33.2007	-33.1979	-33.197
0.28836	-57.2131	-57.151	-57.1503	-57.1285	-57.1125	-57.1113	-57.1054	-57.0848	-57.0844	-57.0836	-57.0754	-57.0752	-57.0712	-56.9576	-56.8353	-56.7619	-33.6847	-33.6084	-33.6	-33.5933	-33.588	-33.5839	-33.5767	-33.5445	-33.4006	-33.3762	-33.3629	-33.3555	-33.3504	-33.3387	-33.3189	-33.3125	-33.2885	-33.2883	-33.2747	-33.2661	-33.253	-33.2413	-33.2395	-33.2341	-33.2273	-33.2153	-33.2148	-33.211	-33.2108	-33.2086	-33.2034	-33.1987	-33.197
0.29259	-57.213	-57.1505	-57.1499	-57.1279	-57.1118	-57.1105	-57.1047	-57.0854	-57.0848	-57.0841	-57.0762	-57.076	-57.072	-56.9577	-56.8349	-56.7623	-33.677	-33.6005	-33.5921	-33.586	-33.5799	-33.5765	-33.5684	-33.539	-33.3986	-33.3749	-33.3612	-33.3536	-33.3523	-33.3402	-33.3173	-33.3109	-33.2905	-33.2866	-33.2753	-33.2663	-33.2547	-33.2439	-33.2407	-33.2364	-33.2282	-33.2225	-33.2178	-33.2156	-33.2139	-33.2103	-33.2045	-33.1998	-33.1972
0.29682	-57.2129	-57.1501	-57.1495	-57.1272	-57.1109	-57.1096	-57.1039	-57.0861	-57.0853	-57.0846	-57.0771	-57.0769	-57.0728	-56.9578	-56.8344	-56.7628	-33.6682	-33.5915	-33.5831	-33.5779	-33.5706	-33.5679	-33.559	-33.5329	-33.3965	-33.3735	-33.3592	-33.356	-33.351	-33.3412	-33.3155	-33.3091	-33.2925	-33.2848	-33.2763	-33.2667	-33.257	-33.2468	-33.2425	-33.24	-33.2321	-33.2288	-33.2215	-33.2205	-33.2161	-33.212	-33.2054	-33.2029	-33.2011
0.30104	-57.2128	-57.1496	-57.149	-57.1264	-57.1099	-57.1087	-57.103	-57.0868	-57.0857	-57.0851	-57.0781	-57.0779	-57.0737	-56.9579	-56.8339	-56.7632	-33.6584	-33.5815	-33.5731	-33.5692	-33.5603	-33.5581	-33.5484	-33.5263	-33.3941	-33.372	-33.361	-33.3571	-33.3484	-33.3416	-33.3136	-33.3071	-33.2944	-33.2831	-33.2779	-33.2674	-33.26	-33.2501	-33.2453	-33.245	-33.2424	-33.2302	-33.2255	-33.2242	-33.2184	-33.2151	-33.2127	-33.2065	-33.2037
0.30527	-57.2127	-57.1491	-57.1485	-57.1256	-57.1088	-57.1076	-57.102	-57.0876	-57.0862	-57.0857	-57.0791	-57.0789	-57.0747	-56.958	-56.8334	-56.7637	-33.6477	-33.5705	-33.5622	-33.5599	-33.549	-33.5472	-33.5368	-33.5193	-33.3917	-33.3705	-33.3672	-33.3548	-33.3456	-33.3415	-33.3116	-33.305	-33.2963	-33.2823	-33.2802	-33.2686	-33.2637	-33.2544	-33.2533	-33.251	-33.2492	-33.232	-33.2287	-33.2276	-33.2241	-33.22	-33.22	-33.2112	-33.2075
0.3095	-57.2126	-57.1486	-57.148	-57.1248	-57.1077	-57.1065	-57.101	-57.0885	-57.0867	-57.0862	-57.0803	-57.0801	-57.0758	-56.9581	-56.8329	-56.7642	-33.6362	-33.5585	-33.5507	-33.55	-33.5367	-33.5353	-33.5243	-33.5122	-33.3893	-33.3746	-33.3689	-33.3525	-33.3428	-33.341	-33.3096	-33.3029	-33.2981	-33.2852	-33.2827	-33.2712	-33.267	-33.2662	-33.2574	-33.2564	-33.2544	-33.2365	-33.2333	-33.2325	-33.2311	-33.2247	-33.2227	-33.2192	-33.2084
0.31373	-57.2125	-57.148	-57.1475	-57.1239	-57.1065	-57.1052	-57.0998	-57.0893	-57.0872	-57.0868	-57.0815	-57.0813	-57.077	-56.9582	-56.8325	-56.7647	-33.624	-33.5458	-33.5408	-33.5375	-33.5235	-33.5224	-33.5108	-33.5051	-33.3879	-33.3821	-33.3674	-33.3502	-33.341	-33.3389	-33.3078	-33.3012	-33.2997	-33.2928	-33.2865	-33.2802	-33.2755	-33.2676	-33.2614	-33.2608	-33.2594	-33.249	-33.2374	-33.2363	-33.2351	-33.2269	-33.2262	-33.225	-33.2097
0.31796	-57.2124	-57.1476	-57.1471	-57.123	-57.1052	-57.104	-57.0986	-57.0902	-57.0877	-57.0873	-57.0827	-57.0827	-57.0782	-56.9583	-56.832	-56.7652	-33.6112	-33.5324	-33.531	-33.5242	-33.5096	-33.5087	-33.4981	-33.4965	-33.3941	-33.383	-33.366	-33.3482	-33.34	-33.3357	-33.3067	-33.3038	-33.3014	-33.3012	-33.2934	-33.2904	-33.2849	-33.2675	-33.2661	-33.2642	-33.2633	-33.2609	-33.2425	-33.2396	-33.2391	-33.2319	-33.2278	-33.2275	-33.2128
0.32219	-57.2123	-57.1471	-57.1466	-57.1222	-57.1038	-57.1026	-57.0974	-57.091	-57.0882	-57.0879	-57.084	-57.084	-57.0795	-56.9584	-56.8316	-56.7657	-33.598	-33.5215	-33.5183	-33.5103	-33.495	-33.4945	-33.491	-33.4815	-33.4042	-33.3811	-33.3647	-33.3472	-33.339	-33.3322	-33.315	-33.3099	-33.3084	-33.3069	-33.2998	-33.2961	-33.2906	-33.279	-33.2699	-33.2691	-33.264	-33.2618	-33.2466	-33.2437	-33.2428	-33.2365	-33.23	-33.2281	-33.2162
0.32642	-57.2122	-57.1467	-57.1462	-57.1214	-57.1024	-57.1012	-57.0962	-57.0918	-57.0886	-57.0885	-57.0854	-57.0852	-57.0808	-56.9585	-56.8312	-56.7661	-33.5847	-33.5126	-33.5037	-33.4963	-33.4851	-33.4797	-33.4787	-33.4659	-33.4149	-33.3793	-33.3636	-33.3487	-33.3378	-33.3288	-33.3255	-33.3243	-33.3188	-33.3133	-33.3062	-33.2976	-33.2946	-33.2885	-33.2732	-33.273	-33.2656	-33.2588	-33.2499	-33.2487	-33.2462	-33.2399	-33.2323	-33.2281	-33.2198
0.33065	-57.2121	-57.1463	-57.1459	-57.1207	-57.101	-57.0998	-57.095	-57.0924	-57.0891	-57.0889	-57.0869	-57.0864	-57.0822	-56.9586	-56.8308	-56.7664	-33.5714	-33.5047	-33.4889	-33.4842	-33.4768	-33.464	-33.4633	-33.4498	-33.4256	-33.3778	-33.3629	-33.3559	-33.34	-33.3368	-33.335	-33.3272	-33.3266	-33.3255	-33.311	-33.3084	-33.296	-33.2859	-33.2771	-33.2757	-33.2672	-33.2556	-33.254	-33.2529	-33.2487	-33.2422	-33.2344	-33.2281	-33.2235
0.33487	-57.2121	-57.146	-57.1456	-57.1201	-57.0996	-57.0983	-57.0942	-57.0926	-57.0898	-57.0892	-57.0883	-57.0873	-57.0835	-56.9586	-56.8305	-56.7667	-33.5587	-33.4984	-33.4776	-33.4741	-33.464	-33.4488	-33.4479	-33.4361	-33.4316	-33.3769	-33.3678	-33.3632	-33.3549	-33.3475	-33.3453	-33.3325	-33.329	-33.3287	-33.321	-33.3105	-33.2942	-33.2838	-33.2808	-33.2774	-33.2691	-33.2585	-33.2565	-33.2521	-33.2499	-33.2437	-33.2363	-33.2286	-33.2268
0.3391	-57.212	-57.1458	-57.1454	-57.1196	-57.0983	-57.0969	-57.0941	-57.0923	-57.0902	-57.0898	-57.0894	-57.0879	-57.0848	-56.9587	-56.8303	-56.7669	-33.5473	-33.4942	-33.4735	-33.4598	-33.4506	-33.4479	-33.4316	-33.4284	-33.4158	-33.3809	-33.3764	-33.3695	-33.369	-33.3608	-33.3564	-33.3456	-33.3307	-33.3286	-33.3189	-33.3123	-33.2926	-33.2841	-33.2832	-33.2769	-33.2713	-33.2615	-33.2598	-33.2517	-33.2475	-33.2447	-33.2377	-33.2316	-33.2275
0.34333	-57.212	-57.1457	-57.1453	-57.1193	-57.0972	-57.0956	-57.0941	-57.0927	-57.0911	-57.0898	-57.0896	-57.0883	-57.086	-56.9587	-56.8302	-56.7671	-33.5389	-33.4924	-33.4706	-33.4546	-33.4478	-33.4378	-33.4151	-33.4128	-33.3991	-33.3924	-33.3828	-33.3821	-33.3778	-33.3748	-33.3626	-33.3581	-33.3294	-33.328	-33.317	-33.3137	-33.2911	-33.2867	-33.2838	-33.275	-33.2733	-33.2629	-33.2626	-33.252	-33.2452	-33.2439	-33.2387	-33.2353	-33.2275
0.34756	-57.212	-57.1456	-57.1452	-57.1192	-57.0968	-57.095	-57.0939	-57.0932	-57.0917	-57.0896	-57.0892	-57.0886	-57.0865	-56.9587	-56.8302	-56.7671	-33.5356	-33.4921	-33.4695	-33.4571	-33.4423	-33.4323	-33.4007	-33.4	-33.3978	-33.3973	-33.3914	-33.3873	-33.3838	-33.3761	-33.3755	-33.3583	-33.3288	-33.3278	-33.3162	-33.3144	-33.2901	-33.2882	-33.2841	-33.274	-33.2739	-33.2639	-33.2634	-33.2522	-33.2454	-33.2414	-33.239	-33.2379	-33.2274
0.35141	-57.212	-57.1456	-57.1452	-57.1192	-57.0968	-57.095	-57.0939	-57.0932	-57.0917	-57.0896	-57.0892	-57.0886	-57.0865	-56.9587	-56.8302	-56.7671	-33.5356	-33.4921	-33.4695	-33.4571	-33.4423	-33.4324	-33.4008	-33.4	-33.3978	-33.3973	-33.3914	-33.3873	-33.3838	-33.3761	-33.3755	-33.3582	-33.3288	-33.3277	-33.3162	-33.3144	-33.2901	-33.2883	-33.284	-33.2747	-33.2735	-33.2645	-33.2623	-33.2522	-33.2453	-33.2414	-33.2392	-33.2379	-33.2274
0.35526	-57.212	-57.1456	-57.1452	-57.1192	-57.0968	-57.095	-57.0939	-57.0932	-57.0917	-57.0896	-57.0892	-57.0886	-57.0865	-56.9587	-56.8302	-56.7671	-33.5356	-33.4921	-33.4695	-33.4571	-33.4422	-33.4325	-33.401	-33.3999	-33.3976	-33.3972	-33.3914	-33.3875	-33.3839	-33.3762	-33.3755	-33.358	-33.3289	-33.3274	-33.3162	-33.3144	-33.2902	-33.2887	-33.2837	-33.2761	-33.2731	-33.2649	-33.2607	-33.2521	-33.2452	-33.2414	-33.2395	-33.2379	-33.2273
0.35912	-57.212	-57.1456	-57.1452	-57.1192	-57.0968	-57.095	-57.0939	-57.0932	-57.0917	-57.0896	-57.0892	-57.0886	-57.0865	-56.9587	-56.8302	-56.7671	-33.5356	-33.4921	-33.4695	-33.4571	-33.4421	-33.4327	-33.4012	-33.3999	-33.3974	-33.397	-33.3914	-33.3877	-33.3839	-33.3764	-33.3755	-33.3576	-33.3289	-33.3269	-33.3162	-33.3143	-33.2903	-33.2893	-33.2833	-33.2778	-33.2726	-33.2652	-33.2589	-33.252	-33.2449	-33.2414	-33.2401	-33.2379	-33.2272
0.36297	-57.212	-57.1456	-57.1452	-57.1192	-57.0968	-57.0951	-57.0939	-57.0932	-57.0917	-57.0896	-57.0892	-57.0885	-57.0865	-56.9587	-56.8302	-56.7671	-33.5356	-33.4921	-33.4695	-33.4571	-33.4419	-33.4329	-33.4015	-33.3999	-33.3972	-33.3967	-33.3915	-33.3879	-33.3841	-33.3767	-33.3755	-33.3571	-33.3289	-33.3264	-33.3161	-33.3143	-33.2907	-33.2898	-33.2827	-33.2796	-33.272	-33.2653	-33.2571	-33.2519	-33.2445	-33.2415	-33.2408	-33.2379	-33.2271
0.36682	-57.212	-57.1456	-57.1452	-57.1192	-57.0967	-57.0951	-57.094	-57.0932	-57.0917	-57.0896	-57.0892	-57.0885	-57.0865	-56.9587	-56.8301	-56.7671	-33.5356	-33.4921	-33.4695	-33.457	-33.4417	-33.4332	-33.4018	-33.3999	-33.3969	-33.3964	-33.3916	-33.3882	-33.3842	-33.377	-33.3755	-33.3566	-33.3289	-33.3257	-33.316	-33.3143	-33.2916	-33.29	-33.2822	-33.2812	-33.2712	-33.2653	-33.2556	-33.2518	-33.2439	-33.2419	-33.2412	-33.2379	-33.2269
0.37067	-57.212	-57.1456	-57.1452	-57.1192	-57.0967	-57.0951	-57.094	-57.0932	-57.0917	-57.0896	-57.0891	-57.0885	-57.0866	-56.9587	-56.8301	-56.7671	-33.5356	-33.4921	-33.4695	-33.457	-33.4414	-33.4335	-33.402	-33.3999	-33.3965	-33.3961	-33.3916	-33.3886	-33.3843	-33.3773	-33.3755	-33.356	-33.3289	-33.3252	-33.3158	-33.3143	-33.2926	-33.2901	-33.2829	-33.2814	-33.2705	-33.2653	-33.2543	-33.2517	-33.2433	-33.2425	-33.2413	-33.2379	-33.2268
0.37452	-57.212	-57.1456	-57.1452	-57.1192	-57.0967	-57.0951	-57.094	-57.0931	-57.0918	-57.0896	-57.0891	-57.0885	-57.0866	-56.9587	-56.8301	-56.7671	-33.5356	-33.4922	-33.4696	-33.457	-33.4411	-33.4338	-33.4023	-33.3999	-33.3962	-33.3958	-33.3917	-33.3888	-33.3845	-33.3777	-33.3755	-33.3555	-33.3289	-33.3247	-33.3155	-33.3143	-33.2937	-33.2902	-33.2842	-33.2808	-33.2698	-33.2654	-33.2533	-33.2517	-33.2436	-33.2422	-33.2413	-33.2379	-33.2267
0.37837	-57.212	-57.1456	-57.1453	-57.1192	-57.0966	-57.0952	-57.094	-57.0931	-57.0918	-57.0896	-57.0891	-57.0884	-57.0866	-56.9587	-56.8301	-56.7671	-33.5356	-33.4922	-33.4696	-33.4569	-33.4409	-33.434	-33.4024	-33.3999	-33.3959	-33.3955	-33.3918	-33.3891	-33.3847	-33.3781	-33.3755	-33.355	-33.3289	-33.3245	-33.315	-33.3143	-33.2947	-33.2903	-33.2851	-33.2802	-33.2692	-33.2654	-33.2525	-33.2517	-33.2442	-33.2417	-33.2412	-33.2379	-33.2271
0.38222	-57.212	-57.1456	-57.1453	-57.1192	-57.0966	-57.0952	-57.0941	-57.0931	-57.0918	-57.0896	-57.089	-57.0884	-57.0866	-56.9587	-56.8301	-56.7671	-33.5356	-33.4922	-33.4696	-33.4569	-33.4407	-33.4342	-33.4025	-33.3998	-33.3956	-33.3952	-33.3918	-33.3893	-33.3849	-33.3785	-33.3755	-33.3547	-33.3288	-33.3244	-33.3144	-33.3143	-33.2957	-33.2904	-33.2857	-33.2798	-33.2689	-33.2654	-33.252	-33.2518	-33.2448	-33.2415	-33.2409	-33.2379	-33.2279
0.38607	-57.212	-57.1455	-57.1453	-57.1192	-57.0966	-57.0953	-57.0941	-57.093	-57.0919	-57.0896	-57.089	-57.0884	-57.0867	-56.9587	-56.8301	-56.7671	-33.5355	-33.4922	-33.4696	-33.4568	-33.4405	-33.4344	-33.4026	-33.3998	-33.3954	-33.3951	-33.3917	-33.3894	-33.3851	-33.379	-33.3754	-33.3546	-33.3288	-33.3247	-33.3142	-33.3137	-33.2964	-33.2905	-33.2859	-33.2795	-33.2688	-33.2655	-33.252	-33.2516	-33.2451	-33.2414	-33.2407	-33.2379	-33.2281
0.38993	-57.212	-57.1455	-57.1453	-57.1192	-57.0965	-57.0953	-57.0941	-57.093	-57.0919	-57.0896	-57.0889	-57.0883	-57.0867	-56.9587	-56.8301	-56.7671	-33.5355	-33.4923	-33.4696	-33.4568	-33.4405	-33.4344	-33.4026	-33.3997	-33.3954	-33.3949	-33.3915	-33.3894	-33.3854	-33.3794	-33.3754	-33.3545	-33.3288	-33.3251	-33.3142	-33.313	-33.297	-33.2906	-33.2857	-33.2794	-33.2691	-33.2655	-33.2523	-33.2512	-33.2452	-33.2414	-33.2407	-33.2379	-33.2278
0.39378	-57.212	-57.1455	-57.1453	-57.1192	-57.0965	-57.0954	-57.0941	-57.0929	-57.0919	-57.0896	-57.0889	-57.0883	-57.0868	-56.9587	-56.8301	-56.7671	-33.5355	-33.4923	-33.4696	-33.4567	-33.4405	-33.4344	-33.4025	-33.3996	-33.3955	-33.3947	-33.3911	-33.3894	-33.3856	-33.3799	-33.3753	-33.3546	-33.3288	-33.3257	-33.3142	-33.3123	-33.2973	-33.2907	-33.2852	-33.2794	-33.2696	-33.2656	-33.2528	-33.251	-33.2451	-33.2414	-33.241	-33.2379	-33.2272
0.39763	-57.212	-57.1455	-57.1453	-57.1192	-57.0964	-57.0954	-57.0941	-57.0929	-57.092	-57.0896	-57.0889	-57.0882	-57.0868	-56.9587	-56.8301	-56.7671	-33.5355	-33.4923	-33.4696	-33.4567	-33.4406	-33.4342	-33.4024	-33.3995	-33.3959	-33.3945	-33.3906	-33.3893	-33.3858	-33.3804	-33.3753	-33.3548	-33.3289	-33.3264	-33.3141	-33.3117	-33.2973	-33.2908	-33.2843	-33.2796	-33.2704	-33.2657	-33.2536	-33.2507	-33.2448	-33.2415	-33.2414	-33.2379	-33.2273
0.40148	-57.212	-57.1455	-57.1453	-57.1192	-57.0963	-57.0955	-57.0942	-57.0928	-57.092	-57.0896	-57.0889	-57.0882	-57.0869	-56.9587	-56.8301	-56.7671	-33.5355	-33.4924	-33.4696	-33.4567	-33.4408	-33.434	-33.4023	-33.3994	-33.3962	-33.3943	-33.3901	-33.3892	-33.386	-33.3809	-33.3752	-33.3552	-33.3289	-33.3271	-33.3141	-33.3113	-33.2971	-33.2909	-33.283	-33.2799	-33.2713	-33.2658	-33.2546	-33.2506	-33.2443	-33.242	-33.2414	-33.238	-33.2276
0.40533	-57.212	-57.1455	-57.1453	-57.1192	-57.0963	-57.0956	-57.0942	-57.0928	-57.0921	-57.0896	-57.0888	-57.0881	-57.0869	-56.9587	-56.8301	-56.7671	-33.5355	-33.4924	-33.4696	-33.4566	-33.441	-33.4338	-33.4022	-33.3992	-33.3966	-33.3941	-33.3896	-33.3889	-33.3862	-33.3813	-33.3751	-33.3555	-33.329	-33.3278	-33.3141	-33.3111	-33.2967	-33.291	-33.2816	-33.2803	-33.2722	-33.2658	-33.2558	-33.2504	-33.2438	-33.2424	-33.2414	-33.238	-33.228
0.40918	-57.212	-57.1455	-57.1453	-57.1192	-57.0962	-57.0956	-57.0942	-57.0928	-57.0921	-57.0896	-57.0888	-57.0881	-57.0869	-56.9587	-56.8301	-56.7671	-33.5355	-33.4924	-33.4696	-33.4566	-33.4411	-33.4336	-33.4021	-33.3991	-33.3969	-33.394	-33.3892	-33.3886	-33.3865	-33.3818	-33.3751	-33.3559	-33.3293	-33.3282	-33.3141	-33.3109	-33.2963	-33.2911	-33.2807	-33.28	-33.2731	-33.2657	-33.2574	-33.2503	-33.2435	-33.2426	-33.2413	-33.238	-33.2283
0.41303	-57.212	-57.1455	-57.1453	-57.1192	-57.0962	-57.0957	-57.0942	-57.0927	-57.0921	-57.0896	-57.0888	-57.088	-57.087	-56.9587	-56.8301	-56.7671	-33.5355	-33.4924	-33.4696	-33.4566	-33.4413	-33.4334	-33.4019	-33.3989	-33.3972	-33.3938	-33.389	-33.3883	-33.3867	-33.3822	-33.3751	-33.3562	-33.3297	-33.3283	-33.3141	-33.3108	-33.2958	-33.2912	-33.281	-33.2784	-33.2739	-33.2656	-33.2591	-33.2502	-33.2436	-33.2424	-33.2413	-33.2381	-33.2286
0.41689	-57.212	-57.1455	-57.1453	-57.1192	-57.0961	-57.0958	-57.0942	-57.0927	-57.0922	-57.0896	-57.0888	-57.088	-57.087	-56.9587	-56.8301	-56.7671	-33.5355	-33.4924	-33.4696	-33.4565	-33.4414	-33.4333	-33.4019	-33.3988	-33.3974	-33.3937	-33.3888	-33.3879	-33.3869	-33.3825	-33.375	-33.3564	-33.3301	-33.3284	-33.3141	-33.3108	-33.2954	-33.2912	-33.2812	-33.2769	-33.2745	-33.2653	-33.2608	-33.2502	-33.2437	-33.2421	-33.2411	-33.2381	-33.2288
0.42074	-57.212	-57.1455	-57.1453	-57.1192	-57.096	-57.0958	-57.0942	-57.0927	-57.0922	-57.0896	-57.0888	-57.088	-57.087	-56.9587	-56.8301	-56.7671	-33.5355	-33.4925	-33.4696	-33.4565	-33.4415	-33.4332	-33.4018	-33.3987	-33.3976	-33.3937	-33.3886	-33.3876	-33.3871	-33.3827	-33.375	-33.3566	-33.3304	-33.3284	-33.3141	-33.3108	-33.2951	-33.2913	-33.2814	-33.2758	-33.2749	-33.2647	-33.2624	-33.2501	-33.2438	-33.242	-33.241	-33.2381	-33.229
0.42459	-57.212	-57.1455	-57.1453	-57.1192	-57.096	-57.0959	-57.0942	-57.0927	-57.0922	-57.0896	-57.0888	-57.088	-57.087	-56.9587	-56.8301	-56.7671	-33.5355	-33.4925	-33.4696	-33.4565	-33.4415	-33.4331	-33.4018	-33.3986	-33.3976	-33.3937	-33.3886	-33.3873	-33.3873	-33.3828	-33.375	-33.3567	-33.3304	-33.3284	-33.3141	-33.3107	-33.2951	-33.2913	-33.2815	-33.2753	-33.2751	-33.2641	-33.2635	-33.2501	-33.2439	-33.2419	-33.2409	-33.2381	-33.2291
[truncated: 199 more columns]

## Sheet: HSE bandstructure
kpoint	Band Energy (eV)	kpoint	Defect level energy (eV)	kpoint	kpoint symbol
0	-61.9291	0	1.97346	0	Γ
0.002264	-61.9291	0.002264	1.97455	0.04076	Y
0.004529	-61.929	0.004529	1.97768	0.09841	S0
0.006793	-61.929	0.006793	1.98243	0.13917	Γ
0.009058	-61.929	0.009058	1.98821
0.011322	-61.929	0.011322	1.99434
0.013587	-61.929	0.013587	2.00011
0.015851	-61.929	0.015851	2.00485
0.018116	-61.929	0.018116	2.0081
0.02038	-61.929	0.02038	2.00952
0.022645	-61.929	0.022645	2.00898
0.024909	-61.929	0.024909	2.00657
0.027174	-61.929	0.027174	2.00259
0.029438	-61.929	0.029438	1.99752
0.031703	-61.929	0.031703	1.99195
0.033967	-61.929	0.033967	1.98663
0.036232	-61.929	0.036232	1.9822
0.038496	-61.929	0.038496	1.97926
0.040761	-61.929	0.040761	1.97825
	--		--
0.040761	-61.929	0.040761	1.97825
0.043163	-61.929	0.043163	1.97887
0.045565	-61.9291	0.045565	1.9807
0.047966	-61.929	0.047966	1.98359
0.050368	-61.929	0.050368	1.98733
0.05277	-61.929	0.05277	1.99165
0.055172	-61.929	0.055172	1.99623
0.057574	-61.929	0.057574	2.00076
0.059976	-61.929	0.059976	2.00495
0.062378	-61.929	0.062378	2.00852
0.064779	-61.929	0.064779	2.01121
0.067181	-61.929	0.067181	2.01291
0.069583	-61.929	0.069583	2.01349
0.071985	-61.929	0.071985	2.01292
0.074387	-61.929	0.074387	2.01123
0.076789	-61.929	0.076789	2.00851
0.079191	-61.929	0.079191	2.00494
0.081592	-61.929	0.081592	2.00076
0.083994	-61.929	0.083994	1.99622
0.086396	-61.929	0.086396	1.99165
0.088798	-61.929	0.088798	1.98734
0.0912	-61.929	0.0912	1.98359
0.093602	-61.929	0.093602	1.9807
0.096004	-61.929	0.096004	1.97887
0.098405	-61.929	0.098405	1.97825
	--		--
0.098405	-61.929	0.098405	1.97825
0.10067	-61.929	0.10067	1.97833
0.102934	-61.929	0.102934	1.97857
0.105199	-61.929	0.105199	1.97889
0.107463	-61.929	0.107463	1.97927
0.109728	-61.929	0.109728	1.97962
0.111992	-61.929	0.111992	1.97987
0.114257	-61.929	0.114257	1.97998
0.116521	-61.9291	0.116521	1.9799
0.118786	-61.9291	0.118786	1.97962
0.12105	-61.929	0.12105	1.97914
0.123315	-61.929	0.123315	1.97845
0.125579	-61.9291	0.125579	1.97761
0.127844	-61.9291	0.127844	1.97669
0.130108	-61.9291	0.130108	1.97573
0.132373	-61.929	0.132373	1.97485
0.134637	-61.9291	0.134637	1.97411
0.136902	-61.9291	0.136902	1.97364
0.139166	-61.9291	0.139166	1.97346
	--
0	-61.857
0.002264	-61.857
0.004529	-61.8569
0.006793	-61.8569
0.009058	-61.8569
0.011322	-61.8569
0.013587	-61.8569
0.015851	-61.8569
0.018116	-61.8568
0.02038	-61.8568
0.022645	-61.8569
0.024909	-61.8569
0.027174	-61.8569
0.029438	-61.8569
0.031703	-61.8569
0.033967	-61.857
0.036232	-61.857
0.038496	-61.857
0.040761	-61.857
	--
0.040761	-61.857
0.043163	-61.857
0.045565	-61.857
0.047966	-61.857
0.050368	-61.857
0.05277	-61.8569
0.055172	-61.8569
0.057574	-61.8569
0.059976	-61.8569
0.062378	-61.8569
0.064779	-61.8568
0.067181	-61.8569
0.069583	-61.8569
0.071985	-61.8569
0.074387	-61.8569
0.076789	-61.8569
0.079191	-61.8569
0.081592	-61.8569
0.083994	-61.8569
0.086396	-61.857
0.088798	-61.8569
0.0912	-61.857
0.093602	-61.857
0.096004	-61.857
0.098405	-61.857
	--
0.098405	-61.857
0.10067	-61.857
0.102934	-61.857
0.105199	-61.857
0.107463	-61.857
0.109728	-61.857
0.111992	-61.857
0.114257	-61.857
0.116521	-61.857
0.118786	-61.857
0.12105	-61.857
0.123315	-61.857
0.125579	-61.857
0.127844	-61.8569
0.130108	-61.8569
0.132373	-61.8569
0.134637	-61.8569
0.136902	-61.8569
0.139166	-61.857
	--
0	-61.8477
0.002264	-61.8477
0.004529	-61.8476
0.006793	-61.8476
0.009058	-61.8475
0.011322	-61.8474
0.013587	-61.8473
0.015851	-61.8473
0.018116	-61.8472
0.02038	-61.8472
0.022645	-61.8472
0.024909	-61.8472
0.027174	-61.8473
0.029438	-61.8473
0.031703	-61.8474
0.033967	-61.8474
0.036232	-61.8475
0.038496	-61.8476
0.040761	-61.8475
	--
0.040761	-61.8475
0.043163	-61.8475
0.045565	-61.8475
0.047966	-61.8475
0.050368	-61.8474
0.05277	-61.8474
0.055172	-61.8474
0.057574	-61.8473
0.059976	-61.8473
0.062378	-61.8472
0.064779	-61.8472
0.067181	-61.8472
0.069583	-61.8472
0.071985	-61.8472
0.074387	-61.8472
0.076789	-61.8472
0.079191	-61.8473
0.081592	-61.8474
0.083994	-61.8474
0.086396	-61.8474
0.088798	-61.8474
0.0912	-61.8475
0.093602	-61.8475
0.096004	-61.8475
0.098405	-61.8475
	--
0.098405	-61.8475
0.10067	-61.8475
0.102934	-61.8475
0.105199	-61.8476
0.107463	-61.8476
0.109728	-61.8476
0.111992	-61.8476
0.114257	-61.8476
0.116521	-61.8476
0.118786	-61.8476
0.12105	-61.8476
0.123315	-61.8477
0.125579	-61.8477
0.127844	-61.8477
0.130108	-61.8477
0.132373	-61.8477
0.134637	-61.8477
0.136902	-61.8477
0.139166	-61.8477
	--
0	-61.8452
0.002264	-61.8452
0.004529	-61.8452
0.006793	-61.8453
0.009058	-61.8453
0.011322	-61.8453
0.013587	-61.8454
0.015851	-61.8455
0.018116	-61.8455
0.02038	-61.8455
0.022645	-61.8455
0.024909	-61.8455
0.027174	-61.8455
0.029438	-61.8455
0.031703	-61.8455
0.033967	-61.8455
0.036232	-61.8454
0.038496	-61.8454
0.040761	-61.8454
	--
0.040761	-61.8454
0.043163	-61.8454
0.045565	-61.8454
0.047966	-61.8454
0.050368	-61.8455
0.05277	-61.8455
0.055172	-61.8455
0.057574	-61.8455
0.059976	-61.8455
0.062378	-61.8455
0.064779	-61.8455
0.067181	-61.8455
0.069583	-61.8455
0.071985	-61.8455
0.074387	-61.8455
0.076789	-61.8455
0.079191	-61.8455
0.081592	-61.8455
0.083994	-61.8455
0.086396	-61.8455
0.088798	-61.8454
0.0912	-61.8454
0.093602	-61.8455
0.096004	-61.8454
0.098405	-61.8454
	--
0.098405	-61.8454
0.10067	-61.8454
0.102934	-61.8454
0.105199	-61.8454
0.107463	-61.8454
0.109728	-61.8454
0.111992	-61.8454
0.114257	-61.8454
0.116521	-61.8454
0.118786	-61.8453
0.12105	-61.8453
0.123315	-61.8453
0.125579	-61.8453
0.127844	-61.8453
0.130108	-61.8453
0.132373	-61.8452
0.134637	-61.8452
0.136902	-61.8452
0.139166	-61.8452
	--
0	-61.8336
0.002264	-61.8336
0.004529	-61.8335
0.006793	-61.8335
0.009058	-61.8335
0.011322	-61.8335
0.013587	-61.8335
0.015851	-61.8335
0.018116	-61.8335
0.02038	-61.8335
0.022645	-61.8335
0.024909	-61.8335
0.027174	-61.8335
0.029438	-61.8335
0.031703	-61.8335
0.033967	-61.8335
0.036232	-61.8335
0.038496	-61.8334
0.040761	-61.8335
	--
0.040761	-61.8335
0.043163	-61.8335
0.045565	-61.8335
0.047966	-61.8334
0.050368	-61.8334
0.05277	-61.8334
0.055172	-61.8334
0.057574	-61.8334
0.059976	-61.8334
0.062378	-61.8334
0.064779	-61.8333
0.067181	-61.8334
0.069583	-61.8333
0.071985	-61.8334
0.074387	-61.8334
0.076789	-61.8334
0.079191	-61.8334
0.081592	-61.8334
0.083994	-61.8334
0.086396	-61.8334
0.088798	-61.8334
0.0912	-61.8334
0.093602	-61.8334
0.096004	-61.8335
0.098405	-61.8335
	--
0.098405	-61.8335
0.10067	-61.8334
0.102934	-61.8334
0.105199	-61.8334
0.107463	-61.8334
0.109728	-61.8334
0.111992	-61.8334
0.114257	-61.8334
0.116521	-61.8334
0.118786	-61.8334
0.12105	-61.8334
0.123315	-61.8334
0.125579	-61.8334
0.127844	-61.8334
0.130108	-61.8335
0.132373	-61.8335
0.134637	-61.8335
0.136902	-61.8335
0.139166	-61.8336
	--
0	-61.8017
0.002264	-61.8017
0.004529	-61.8017
0.006793	-61.8017
0.009058	-61.8017
0.011322	-61.8017
0.013587	-61.8017
0.015851	-61.8017
0.018116	-61.8017
0.02038	-61.8018
0.022645	-61.8018
0.024909	-61.8018
0.027174	-61.8018
0.029438	-61.8018
0.031703	-61.8018
0.033967	-61.8018
0.036232	-61.8019
0.038496	-61.8018
0.040761	-61.8018
	--
0.040761	-61.8018
0.043163	-61.8018
0.045565	-61.8018
0.047966	-61.8018
0.050368	-61.8017
0.05277	-61.8016
0.055172	-61.8015
0.057574	-61.8014
0.059976	-61.8012
0.062378	-61.8011
0.064779	-61.801
0.067181	-61.8009
0.069583	-61.8007
0.071985	-61.8009
0.074387	-61.801
0.076789	-61.8011
0.079191	-61.8012
0.081592	-61.8014
0.083994	-61.8015
0.086396	-61.8016
0.088798	-61.8016
0.0912	-61.8017
0.093602	-61.8018
0.096004	-61.8018
0.098405	-61.8018
	--
0.098405	-61.8018
0.10067	-61.8018
0.102934	-61.8018
0.105199	-61.8017
0.107463	-61.8016
0.109728	-61.8015
0.111992	-61.8013
0.114257	-61.8012
0.116521	-61.801
0.118786	-61.8008
0.12105	-61.8008
0.123315	-61.801
0.125579	-61.8011
0.127844	-61.8013
0.130108	-61.8014
0.132373	-61.8015
0.134637	-61.8016
0.136902	-61.8016
0.139166	-61.8017
	--
0	-61.8
0.002264	-61.8
0.004529	-61.8
0.006793	-61.8
0.009058	-61.8
0.011322	-61.8
0.013587	-61.8
0.015851	-61.8
0.018116	-61.8
0.02038	-61.8
0.022645	-61.8
0.024909	-61.8
0.027174	-61.8
0.029438	-61.8
0.031703	-61.8
0.033967	-61.8
0.036232	-61.8
0.038496	-61.8
0.040761	-61.8
	--
0.040761	-61.8
0.043163	-61.8
0.045565	-61.8
0.047966	-61.8
0.050368	-61.8
0.05277	-61.8001
0.055172	-61.8001
0.057574	-61.8002
0.059976	-61.8003
0.062378	-61.8004
0.064779	-61.8005
0.067181	-61.8006
0.069583	-61.8007
0.071985	-61.8006
0.074387	-61.8005
0.076789	-61.8004
0.079191	-61.8003
0.081592	-61.8002
0.083994	-61.8002
0.086396	-61.8001
0.088798	-61.8
0.0912	-61.8
0.093602	-61.8
0.096004	-61.8
0.098405	-61.8
	--
0.098405	-61.8
0.10067	-61.8
0.102934	-61.8
0.105199	-61.8
0.107463	-61.8001
0.109728	-61.8002
0.111992	-61.8003
0.114257	-61.8004
0.116521	-61.8005
0.118786	-61.8007
0.12105	-61.8007
0.123315	-61.8005
0.125579	-61.8004
0.127844	-61.8003
0.130108	-61.8002
0.132373	-61.8001
0.134637	-61.8001
0.136902	-61.8001
0.139166	-61.8
	--
0	-61.7911
0.002264	-61.7911
0.004529	-61.7911
0.006793	-61.7911
0.009058	-61.7911
0.011322	-61.7911
0.013587	-61.7911
0.015851	-61.7911
0.018116	-61.7911
0.02038	-61.7911
0.022645	-61.791
0.024909	-61.791
0.027174	-61.791
0.029438	-61.791
0.031703	-61.791
0.033967	-61.791
0.036232	-61.791
0.038496	-61.791
0.040761	-61.791
	--
0.040761	-61.791
0.043163	-61.791
0.045565	-61.791
0.047966	-61.791
0.050368	-61.791
0.05277	-61.791
0.055172	-61.791
0.057574	-61.791
0.059976	-61.791
0.062378	-61.791
0.064779	-61.791
0.067181	-61.791
0.069583	-61.791
0.071985	-61.791
0.074387	-61.791
0.076789	-61.7911
0.079191	-61.791
0.081592	-61.791
0.083994	-61.791
0.086396	-61.791
0.088798	-61.791
0.0912	-61.791
0.093602	-61.791
0.096004	-61.791
0.098405	-61.791
	--
0.098405	-61.791
0.10067	-61.791
0.102934	-61.791
0.105199	-61.791
0.107463	-61.791
0.109728	-61.791
0.111992	-61.791
0.114257	-61.791
0.116521	-61.7911
0.118786	-61.7911
0.12105	-61.791
0.123315	-61.7911
0.125579	-61.7911
0.127844	-61.7911
0.130108	-61.7911
0.132373	-61.7911
0.134637	-61.7911
0.136902	-61.7911
0.139166	-61.7911
	--
0	-61.7852
0.002264	-61.7852
0.004529	-61.7851
0.006793	-61.7852
0.009058	-61.7852
0.011322	-61.7851
0.013587	-61.7851
0.015851	-61.7851
0.018116	-61.7851
0.02038	-61.7852
0.022645	-61.7852
0.024909	-61.7852
0.027174	-61.7852
0.029438	-61.7852
0.031703	-61.7853
0.033967	-61.7853
0.036232	-61.7853
0.038496	-61.7853
0.040761	-61.7853
	--
0.040761	-61.7853
0.043163	-61.7853
0.045565	-61.7853
0.047966	-61.7852
0.050368	-61.7852
0.05277	-61.7852
0.055172	-61.7852
0.057574	-61.7852
0.059976	-61.7852
0.062378	-61.7851
0.064779	-61.7851
0.067181	-61.7851
0.069583	-61.7851
0.071985	-61.7851
0.074387	-61.7851
0.076789	-61.7851
0.079191	-61.7852
0.081592	-61.7852
0.083994	-61.7852
0.086396	-61.7852
0.088798	-61.7852
0.0912	-61.7853
0.093602	-61.7853
0.096004	-61.7853
0.098405	-61.7853
	--
0.098405	-61.7853
0.10067	-61.7853
0.102934	-61.7853
0.105199	-61.7853
0.107463	-61.7853
0.109728	-61.7853
0.111992	-61.7852
0.114257	-61.7853
0.116521	-61.7852
0.118786	-61.7852
0.12105	-61.7852
0.123315	-61.7852
0.125579	-61.7852
0.127844	-61.7852
0.130108	-61.7852
0.132373	-61.7852
0.134637	-61.7852
0.136902	-61.7852
0.139166	-61.7852
	--
0	-61.7846
0.002264	-61.7846
0.004529	-61.7846
0.006793	-61.7846
0.009058	-61.7846
0.011322	-61.7846
0.013587	-61.7845
0.015851	-61.7845
0.018116	-61.7845
0.02038	-61.7845
0.022645	-61.7844
0.024909	-61.7844
0.027174	-61.7844
0.029438	-61.7843
0.031703	-61.7843
0.033967	-61.7843
0.036232	-61.7842
0.038496	-61.7842
0.040761	-61.7842
	--
0.040761	-61.7842
0.043163	-61.7842
0.045565	-61.7843
0.047966	-61.7843
0.050368	-61.7843
0.05277	-61.7843
0.055172	-61.7844
0.057574	-61.7844
0.059976	-61.7844
0.062378	-61.7844
0.064779	-61.7845
0.067181	-61.7845
0.069583	-61.7845
0.071985	-61.7845
0.074387	-61.7845
0.076789	-61.7844
0.079191	-61.7844
0.081592	-61.7844
0.083994	-61.7844
0.086396	-61.7843
0.088798	-61.7843
0.0912	-61.7843
0.093602	-61.7843
0.096004	-61.7842
0.098405	-61.7842
	--
0.098405	-61.7842
0.10067	-61.7843
0.102934	-61.7843
0.105199	-61.7843
0.107463	-61.7843
0.109728	-61.7843
0.111992	-61.7843
0.114257	-61.7844
0.116521	-61.7844
0.118786	-61.7844
0.12105	-61.7844
0.123315	-61.7845
0.125579	-61.7845
0.127844	-61.7845
0.130108	-61.7846
0.132373	-61.7845
0.134637	-61.7846
0.136902	-61.7846
0.139166	-61.7846
	--
0	-61.759
0.002264	-61.7591
0.004529	-61.759
0.006793	-61.759
0.009058	-61.759
0.011322	-61.759
0.013587	-61.759
0.015851	-61.7591
0.018116	-61.7591
0.02038	-61.7591
0.022645	-61.7591
0.024909	-61.7591
0.027174	-61.7591
0.029438	-61.7592
0.031703	-61.7592
0.033967	-61.7592
0.036232	-61.7592
0.038496	-61.7592
0.040761	-61.7592
	--
0.040761	-61.7592
0.043163	-61.7592
0.045565	-61.7592
0.047966	-61.7592
0.050368	-61.7592
0.05277	-61.7592
0.055172	-61.7591
0.057574	-61.7591
0.059976	-61.7591
0.062378	-61.7591
0.064779	-61.759
0.067181	-61.759
0.069583	-61.759
0.071985	-61.759
0.074387	-61.759
0.076789	-61.7591
0.079191	-61.7591
0.081592	-61.7591
0.083994	-61.7592
0.086396	-61.7591
0.088798	-61.7591
0.0912	-61.7592
0.093602	-61.7592
0.096004	-61.7592
0.098405	-61.7592
	--
0.098405	-61.7592
0.10067	-61.7592
0.102934	-61.7592
0.105199	-61.7592
0.107463	-61.7592
0.109728	-61.7592
0.111992	-61.7592
0.114257	-61.7591
0.116521	-61.7591
0.118786	-61.7591
0.12105	-61.7591
0.123315	-61.7591
0.125579	-61.759
0.127844	-61.7591
0.130108	-61.7591
0.132373	-61.7591
0.134637	-61.7591
0.136902	-61.7591
0.139166	-61.759
	--
0	-61.759
0.002264	-61.759
0.004529	-61.759
0.006793	-61.759
0.009058	-61.759
0.011322	-61.7589
0.013587	-61.7589
0.015851	-61.7588
0.018116	-61.7588
0.02038	-61.7587
0.022645	-61.7587
0.024909	-61.7586
0.027174	-61.7586
0.029438	-61.7585
0.031703	-61.7585
0.033967	-61.7585
0.036232	-61.7584
0.038496	-61.7584
0.040761	-61.7584
	--
0.040761	-61.7584
0.043163	-61.7584
0.045565	-61.7584
0.047966	-61.7584
0.050368	-61.7585
0.05277	-61.7586
0.055172	-61.7585
0.057574	-61.7586
0.059976	-61.7587
0.062378	-61.7588
0.064779	-61.7588
0.067181	-61.7588
0.069583	-61.7588
0.071985	-61.7588
0.074387	-61.7588
0.076789	-61.7587
0.079191	-61.7587
0.081592	-61.7586
0.083994	-61.7586
0.086396	-61.7586
0.088798	-61.7585
0.0912	-61.7585
0.093602	-61.7584
0.096004	-61.7584
0.098405	-61.7584
	--
0.098405	-61.7584
0.10067	-61.7584
0.102934	-61.7584
0.105199	-61.7584
0.107463	-61.7585
0.109728	-61.7585
0.111992	-61.7586
0.114257	-61.7586
0.116521	-61.7587
0.118786	-61.7587
0.12105	-61.7587
0.123315	-61.7588
0.125579	-61.7588
0.127844	-61.7589
0.130108	-61.7589
0.132373	-61.7589
0.134637	-61.7589
0.136902	-61.7589
0.139166	-61.759
	--
0	-61.7505
0.002264	-61.7505
0.004529	-61.7505
0.006793	-61.7505
0.009058	-61.7505
0.011322	-61.7505
0.013587	-61.7505
0.015851	-61.7505
0.018116	-61.7504
0.02038	-61.7505
0.022645	-61.7505
0.024909	-61.7505
0.027174	-61.7505
0.029438	-61.7504
0.031703	-61.7504
0.033967	-61.7504
0.036232	-61.7505
0.038496	-61.7504
0.040761	-61.7505
	--
0.040761	-61.7505
0.043163	-61.7505
0.045565	-61.7504
0.047966	-61.7504
0.050368	-61.7504
0.05277	-61.7505
0.055172	-61.7504
0.057574	-61.7504
0.059976	-61.7504
0.062378	-61.7504
0.064779	-61.7504
0.067181	-61.7505
0.069583	-61.7504
0.071985	-61.7504
0.074387	-61.7505
0.076789	-61.7504
0.079191	-61.7504
0.081592	-61.7504
0.083994	-61.7505
0.086396	-61.7505
0.088798	-61.7504
0.0912	-61.7505
0.093602	-61.7505
0.096004	-61.7505
0.098405	-61.7505
	--
0.098405	-61.7505
0.10067	-61.7505
0.102934	-61.7504
0.105199	-61.7504
0.107463	-61.7505
0.109728	-61.7504
0.111992	-61.7505
0.114257	-61.7504
0.116521	-61.7504
0.118786	-61.7504
0.12105	-61.7504
0.123315	-61.7505
0.125579	-61.7504
0.127844	-61.7505
0.130108	-61.7505
0.132373	-61.7505
0.134637	-61.7505
0.136902	-61.7505
0.139166	-61.7505
	--
0	-61.6549
0.002264	-61.6549
0.004529	-61.6549
0.006793	-61.6549
0.009058	-61.6548
0.011322	-61.6549
0.013587	-61.6548
0.015851	-61.6548
0.018116	-61.6548
0.02038	-61.6548
0.022645	-61.6548
0.024909	-61.6548
0.027174	-61.6549
0.029438	-61.6549
0.031703	-61.6549
0.033967	-61.6549
0.036232	-61.6549
0.038496	-61.6549
0.040761	-61.6549
	--
0.040761	-61.6549
0.043163	-61.6549
0.045565	-61.6549
0.047966	-61.6549
0.050368	-61.6549
0.05277	-61.6549
0.055172	-61.6549
0.057574	-61.6549
0.059976	-61.6548
0.062378	-61.6548
0.064779	-61.6548
0.067181	-61.6548
0.069583	-61.6548
0.071985	-61.6548
0.074387	-61.6548
0.076789	-61.6548
0.079191	-61.6548
0.081592	-61.6549
0.083994	-61.6549
0.086396	-61.6549
0.088798	-61.6549
0.0912	-61.6549
0.093602	-61.6549
0.096004	-61.6549
0.098405	-61.6549
	--
0.098405	-61.6549
0.10067	-61.6549
0.102934	-61.6549
0.105199	-61.6549
0.107463	-61.6549
0.109728	-61.6549
0.111992	-61.6549
0.114257	-61.6549
0.116521	-61.6549
0.118786	-61.6549
0.12105	-61.6549
0.123315	-61.6549
0.125579	-61.6549
0.127844	-61.6549
0.130108	-61.6549
0.132373	-61.6549
0.134637	-61.6549
0.136902	-61.6549
0.139166	-61.6549
	--
0	-61.4877
0.002264	-61.4877
0.004529	-61.4877
0.006793	-61.4877
0.009058	-61.4877
0.011322	-61.4876
0.013587	-61.4877
0.015851	-61.4877
0.018116	-61.4877
0.02038	-61.4877
0.022645	-61.4877
0.024909	-61.4877
0.027174	-61.4877
0.029438	-61.4877
0.031703	-61.4877
0.033967	-61.4877
0.036232	-61.4877
0.038496	-61.4877
0.040761	-61.4876
	--
0.040761	-61.4876
0.043163	-61.4877
0.045565	-61.4876
0.047966	-61.4877
0.050368	-61.4876
0.05277	-61.4877
0.055172	-61.4877
0.057574	-61.4877
0.059976	-61.4876
0.062378	-61.4877
0.064779	-61.4876
0.067181	-61.4876
0.069583	-61.4877
0.071985	-61.4876
0.074387	-61.4876
0.076789	-61.4876
0.079191	-61.4877
0.081592	-61.4877
0.083994	-61.4877
0.086396	-61.4877
0.088798	-61.4877
0.0912	-61.4877
0.093602	-61.4877
0.096004	-61.4877
0.098405	-61.4876
	--
0.098405	-61.4876
0.10067	-61.4877
0.102934	-61.4876
0.105199	-61.4877
0.107463	-61.4876
0.109728	-61.4876
0.111992	-61.4877
0.114257	-61.4876
0.116521	-61.4876
0.118786	-61.4877
0.12105	-61.4876
0.123315	-61.4877
0.125579	-61.4877
0.127844	-61.4877
0.130108	-61.4877
0.132373	-61.4877
0.134637	-61.4877
0.136902	-61.4877
0.139166	-61.4877
	--
0	-60.6567
0.002264	-60.6567
0.004529	-60.6567
0.006793	-60.6567
0.009058	-60.6567
0.011322	-60.6567
0.013587	-60.6566
0.015851	-60.6567
0.018116	-60.6567
0.02038	-60.6567
0.022645	-60.6567
0.024909	-60.6566
0.027174	-60.6567
0.029438	-60.6567
0.031703	-60.6567
0.033967	-60.6566
0.036232	-60.6566
0.038496	-60.6567
0.040761	-60.6566
	--
0.040761	-60.6566
0.043163	-60.6566
0.045565	-60.6566
0.047966	-60.6566
0.050368	-60.6566
0.05277	-60.6566
0.055172	-60.6566
0.057574	-60.6567
0.059976	-60.6567
0.062378	-60.6567
0.064779	-60.6566
0.067181	-60.6567
0.069583	-60.6566
0.071985	-60.6567
0.074387	-60.6566
0.076789	-60.6567
0.079191	-60.6566
0.081592	-60.6567
0.083994	-60.6566
0.086396	-60.6566
0.088798	-60.6566
0.0912	-60.6566
0.093602	-60.6566
0.096004	-60.6566
0.098405	-60.6566
	--
0.098405	-60.6566
0.10067	-60.6566
0.102934	-60.6567
0.105199	-60.6566
0.107463	-60.6566
0.109728	-60.6566
0.111992	-60.6566
0.114257	-60.6566
0.116521	-60.6566
0.118786	-60.6566
0.12105	-60.6567
0.123315	-60.6567
0.125579	-60.6566
0.127844	-60.6567
0.130108	-60.6567
0.132373	-60.6567
0.134637	-60.6567
0.136902	-60.6567
0.139166	-60.6567
	--
0	-36.5738
0.002264	-36.5738
0.004529	-36.5738
0.006793	-36.5738
0.009058	-36.5738
0.011322	-36.5738
0.013587	-36.5738
0.015851	-36.5738
0.018116	-36.5738
0.02038	-36.5738
0.022645	-36.5738
0.024909	-36.5738
0.027174	-36.5738
0.029438	-36.5738
0.031703	-36.5738
0.033967	-36.5737
0.036232	-36.5737
0.038496	-36.5737
0.040761	-36.5737
	--
0.040761	-36.5737
0.043163	-36.5737
0.045565	-36.5737
0.047966	-36.5737
0.050368	-36.5737
0.05277	-36.5737
0.055172	-36.5738
0.057574	-36.5738
0.059976	-36.5738
0.062378	-36.5738
0.064779	-36.5738
0.067181	-36.5738
0.069583	-36.5738
0.071985	-36.5738
0.074387	-36.5738
0.076789	-36.5738
0.079191	-36.5738
0.081592	-36.5738
0.083994	-36.5738
0.086396	-36.5738
0.088798	-36.5737
0.0912	-36.5737
0.093602	-36.5737
0.096004	-36.5737
0.098405	-36.5737
	--
0.098405	-36.5737
0.10067	-36.5737
0.102934	-36.5737
0.105199	-36.5737
0.107463	-36.5737
0.109728	-36.5737
0.111992	-36.5737
0.114257	-36.5738
0.116521	-36.5738
0.118786	-36.5738
0.12105	-36.5738
0.123315	-36.5738
0.125579	-36.5738
0.127844	-36.5738
0.130108	-36.5738
0.132373	-36.5738
0.134637	-36.5738
0.136902	-36.5738
0.139166	-36.5738
	--
0	-36.4995
0.002264	-36.4995
0.004529	-36.4994
0.006793	-36.4994
0.009058	-36.4994
0.011322	-36.4994
0.013587	-36.4994
0.015851	-36.4993
0.018116	-36.4993
0.02038	-36.4993
0.022645	-36.4993
0.024909	-36.4992
0.027174	-36.4992
0.029438	-36.4992
0.031703	-36.4992
0.033967	-36.4992
0.036232	-36.4991
0.038496	-36.4992
0.040761	-36.4991
	--
0.040761	-36.4991
0.043163	-36.4991
0.045565	-36.4991
0.047966	-36.4991
0.050368	-36.4991
0.05277	-36.4991
0.055172	-36.4991
0.057574	-36.4991
0.059976	-36.4992
0.062378	-36.4991
0.064779	-36.4992
0.067181	-36.4992
0.069583	-36.4992
0.071985	-36.4992
0.074387	-36.4991
0.076789	-36.4992
0.079191	-36.4991
0.081592	-36.4992
0.083994	-36.4991
0.086396	-36.4991
0.088798	-36.4991
0.0912	-36.4991
0.093602	-36.4992
0.096004	-36.4991
0.098405	-36.4991
	--
0.098405	-36.4991
0.10067	-36.4991
0.102934	-36.4991
0.105199	-36.4991
0.107463	-36.4991
0.109728	-36.4991
0.111992	-36.4991
0.114257	-36.4991
0.116521	-36.4991
0.118786	-36.4992
0.12105	-36.4992
0.123315	-36.4992
0.125579	-36.4993
0.127844	-36.4993
0.130108	-36.4994
0.132373	-36.4994
0.134637	-36.4994
0.136902	-36.4995
0.139166	-36.4995
	--
0	-36.4784
0.002264	-36.4784
0.004529	-36.4784
0.006793	-36.4784
0.009058	-36.4783
0.011322	-36.4782
0.013587	-36.4781
0.015851	-36.478
0.018116	-36.4779
0.02038	-36.4778
0.022645	-36.4777
0.024909	-36.4776
0.027174	-36.4775
0.029438	-36.4774
0.031703	-36.4774
0.033967	-36.4773
0.036232	-36.4773
0.038496	-36.4772
0.040761	-36.4772
	--
0.040761	-36.4772
0.043163	-36.4772
0.045565	-36.4772
0.047966	-36.4772
0.050368	-36.4771
0.05277	-36.477
0.055172	-36.4769
0.057574	-36.4768
0.059976	-36.4767
0.062378	-36.4766
0.064779	-36.4765
0.067181	-36.4765
0.069583	-36.4764
0.071985	-36.4765
0.074387	-36.4765
0.076789	-36.4766
0.079191	-36.4767
0.081592	-36.4768
0.083994	-36.4769
0.086396	-36.477
0.088798	-36.4771
0.0912	-36.4771
0.093602	-36.4772
0.096004	-36.4772
0.098405	-36.4772
	--
0.098405	-36.4772
0.10067	-36.4772
0.102934	-36.4771
0.105199	-36.477
0.107463	-36.4768
0.109728	-36.4767
0.111992	-36.4765
0.114257	-36.4764
0.116521	-36.4764
0.118786	-36.4766
0.12105	-36.4768
0.123315	-36.4771
0.125579	-36.4774
0.127844	-36.4777
0.130108	-36.4779
0.132373	-36.4781
0.134637	-36.4783
0.136902	-36.4784
0.139166	-36.4784
	--
0	-36.472
0.002264	-36.472
0.004529	-36.472
0.006793	-36.4721
0.009058	-36.4721
0.011322	-36.4722
0.013587	-36.4723
0.015851	-36.4723
0.018116	-36.4724
0.02038	-36.4725
0.022645	-36.4726
0.024909	-36.4727
0.027174	-36.4728
0.029438	-36.4729
0.031703	-36.473
0.033967	-36.473
0.036232	-36.4731
0.038496	-36.4731
0.040761	-36.4731
	--
0.040761	-36.4731
0.043163	-36.4731
0.045565	-36.4731
0.047966	-36.4732
0.050368	-36.4733
0.05277	-36.4734
0.055172	-36.4735
0.057574	-36.4736
0.059976	-36.4738
0.062378	-36.4739
0.064779	-36.474
0.067181	-36.474
0.069583	-36.4741
0.071985	-36.4741
0.074387	-36.474
0.076789	-36.4739
0.079191	-36.4738
0.081592	-36.4736
0.083994	-36.4735
0.086396	-36.4734
0.088798	-36.4733
0.0912	-36.4732
0.093602	-36.4731
0.096004	-36.4731
0.098405	-36.4731
	--
0.098405	-36.4731
0.10067	-36.4731
0.102934	-36.4732
0.105199	-36.4734
0.107463	-36.4736
0.109728	-36.4738
0.111992	-36.4739
0.114257	-36.4741
0.116521	-36.4741
0.118786	-36.474
0.12105	-36.4737
0.123315	-36.4734
0.125579	-36.4731
0.127844	-36.4728
0.130108	-36.4725
0.132373	-36.4723
0.134637	-36.4721
0.136902	-36.472
0.139166	-36.472
	--
0	-36.4589
0.002264	-36.4589
0.004529	-36.4589
0.006793	-36.4589
0.009058	-36.459
0.011322	-36.459
0.013587	-36.459
0.015851	-36.459
0.018116	-36.459
0.02038	-36.459
0.022645	-36.459
0.024909	-36.4591
0.027174	-36.4591
0.029438	-36.4591
0.031703	-36.4591
0.033967	-36.4591
0.036232	-36.4591
0.038496	-36.4591
0.040761	-36.4591
	--
0.040761	-36.4591
0.043163	-36.4591
0.045565	-36.4591
0.047966	-36.4592
0.050368	-36.4592
0.05277	-36.4592
0.055172	-36.4593
0.057574	-36.4593
0.059976	-36.4593
0.062378	-36.4594
0.064779	-36.4594
0.067181	-36.4594
0.069583	-36.4594
0.071985	-36.4594
0.074387	-36.4594
0.076789	-36.4594
0.079191	-36.4593
0.081592	-36.4593
0.083994	-36.4592
0.086396	-36.4592
0.088798	-36.4592
0.0912	-36.4592
0.093602	-36.4591
0.096004	-36.4591
0.098405	-36.4591
	--
0.098405	-36.4591
0.10067	-36.4591
0.102934	-36.4592
0.105199	-36.4592
0.107463	-36.4592
0.109728	-36.4593
0.111992	-36.4593
0.114257	-36.4594
0.116521	-36.4594
0.118786	-36.4594
0.12105	-36.4594
0.123315	-36.4593
0.125579	-36.4592
0.127844	-36.4592
0.130108	-36.4591
0.132373	-36.459
0.134637	-36.459
0.136902	-36.4589
0.139166	-36.4589
	--
0	-36.4465
0.002264	-36.4464
0.004529	-36.4463
0.006793	-36.446
0.009058	-36.4456
0.011322	-36.4452
0.013587	-36.4446
0.015851	-36.444
0.018116	-36.4434
0.02038	-36.4427
0.022645	-36.442
0.024909	-36.4426
0.027174	-36.4432
0.029438	-36.4438
0.031703	-36.4442
0.033967	-36.4446
0.036232	-36.4448
0.038496	-36.445
0.040761	-36.4451
	--
0.040761	-36.4451
0.043163	-36.445
0.045565	-36.4449
0.047966	-36.4448
0.050368	-36.4447
0.05277	-36.4445
0.055172	-36.4442
0.057574	-36.4439
0.059976	-36.4436
0.062378	-36.4432
0.064779	-36.4428
0.067181	-36.4424
0.069583	-36.4421
0.071985	-36.4424
0.074387	-36.4428
0.076789	-36.4432
0.079191	-36.4436
0.081592	-36.4439
0.083994	-36.4442
0.086396	-36.4444
0.088798	-36.4447
0.0912	-36.4448
0.093602	-36.445
0.096004	-36.445
0.098405	-36.4451
	--
0.098405	-36.4451
0.10067	-36.4451
0.102934	-36.4451
0.105199	-36.4451
0.107463	-36.4452
0.109728	-36.4453
0.111992	-36.4454
0.114257	-36.4455
0.116521	-36.4456
0.118786	-36.4458
0.12105	-36.4459
0.123315	-36.446
0.125579	-36.4461
0.127844	-36.4462
0.130108	-36.4463
0.132373	-36.4464
0.134637	-36.4465
0.136902	-36.4465
0.139166	-36.4465
	--
0	-36.4373
0.002264	-36.4374
0.004529	-36.4375
0.006793	-36.4379
0.009058	-36.4383
0.011322	-36.4388
0.013587	-36.4393
0.015851	-36.44
0.018116	-36.4406
0.02038	-36.4413
0.022645	-36.442
0.024909	-36.4413
0.027174	-36.4407
0.029438	-36.4401
0.031703	-36.4396
0.033967	-36.4392
0.036232	-36.4389
0.038496	-36.4387
0.040761	-36.4386
	--
0.040761	-36.4386
0.043163	-36.4387
0.045565	-36.4387
0.047966	-36.4389
0.050368	-36.4391
0.05277	-36.4393
0.055172	-36.4396
0.057574	-36.44
0.059976	-36.4404
0.062378	-36.4407
0.064779	-36.4412
0.067181	-36.4416
0.069583	-36.442
0.071985	-36.4416
0.074387	-36.4412
0.076789	-36.4407
0.079191	-36.4403
0.081592	-36.44
0.083994	-36.4396
0.086396	-36.4393
0.088798	-36.4391
0.0912	-36.4389
0.093602	-36.4387
0.096004	-36.4387
0.098405	-36.4386
	--
0.098405	-36.4386
0.10067	-36.4386
0.102934	-36.4386
0.105199	-36.4385
0.107463	-36.4385
0.109728	-36.4384
0.111992	-36.4383
0.114257	-36.4382
0.116521	-36.4381
0.118786	-36.438
0.12105	-36.4378
0.123315	-36.4377
0.125579	-36.4376
0.127844	-36.4375
0.130108	-36.4374
0.132373	-36.4374
0.134637	-36.4373
0.136902	-36.4373
0.139166	-36.4373
	--
0	-36.2849
0.002264	-36.2849
0.004529	-36.2852
0.006793	-36.2855
0.009058	-36.286
0.011322	-36.2863
0.013587	-36.2867
0.015851	-36.287
0.018116	-36.2872
0.02038	-36.2873
0.022645	-36.2872
0.024909	-36.287
0.027174	-36.2868
0.029438	-36.2864
0.031703	-36.286
0.033967	-36.2857
0.036232	-36.2853
0.038496	-36.2851
0.040761	-36.285
	--
0.040761	-36.285
0.043163	-36.2851
0.045565	-36.2852
0.047966	-36.2854
0.050368	-36.2857
0.05277	-36.2859
0.055172	-36.2862
0.057574	-36.2865
0.059976	-36.2868
0.062378	-36.287
0.064779	-36.2871
0.067181	-36.2872
0.069583	-36.2873
0.071985	-36.2872
0.074387	-36.2871
0.076789	-36.287
0.079191	-36.2868
0.081592	-36.2865
0.083994	-36.2862
0.086396	-36.2859
0.088798	-36.2857
0.0912	-36.2854
0.093602	-36.2852
0.096004	-36.2851
0.098405	-36.285
	--
0.098405	-36.285
0.10067	-36.285
0.102934	-36.285
0.105199	-36.285
0.107463	-36.285
0.109728	-36.285
0.111992	-36.285
0.114257	-36.285
0.116521	-36.285
0.118786	-36.285
0.12105	-36.2849
0.123315	-36.2849
0.125579	-36.2849
0.127844	-36.2849
0.130108	-36.2849
0.132373	-36.2849
0.134637	-36.2849
0.136902	-36.2849
0.139166	-36.2849
	--
0	-36.2573
0.002264	-36.2571
0.004529	-36.2564
0.006793	-36.2554
0.009058	-36.2541
0.011322	-36.2528
0.013587	-36.2514
0.015851	-36.2503
0.018116	-36.2495
0.02038	-36.2492
0.022645	-36.2494
0.024909	-36.2501
0.027174	-36.2512
0.029438	-36.2525
0.031703	-36.2538
0.033967	-36.255
0.036232	-36.256
0.038496	-36.2567
0.040761	-36.2569
	--
0.040761	-36.2569
0.043163	-36.2568
0.045565	-36.2564
0.047966	-36.2558
0.050368	-36.2551
0.05277	-36.2542
0.055172	-36.2532
0.057574	-36.2522
0.059976	-36.2513
0.062378	-36.2504
0.064779	-36.2498
0.067181	-36.2494
0.069583	-36.2492
0.071985	-36.2494
0.074387	-36.2498
0.076789	-36.2504
0.079191	-36.2513
0.081592	-36.2522
0.083994	-36.2532
0.086396	-36.2542
0.088798	-36.2551
0.0912	-36.2558
0.093602	-36.2564
0.096004	-36.2568
0.098405	-36.2569
	--
0.098405	-36.2569
0.10067	-36.2569
0.102934	-36.2569
0.105199	-36.2569
0.107463	-36.257
0.109728	-36.257
0.111992	-36.257
0.114257	-36.257
0.116521	-36.2571
0.118786	-36.2571
0.12105	-36.2572
0.123315	-36.2572
0.125579	-36.2572
0.127844	-36.2572
0.130108	-36.2573
0.132373	-36.2573
0.134637	-36.2573
0.136902	-36.2573
0.139166	-36.2573
	--
0	-36.1908
0.002264	-36.1907
0.004529	-36.1907
0.006793	-36.1907
0.009058	-36.1906
0.011322	-36.1912
0.013587	-36.1935
0.015851	-36.1954
0.018116	-36.1966
0.02038	-36.197
0.022645	-36.1967
0.024909	-36.1955
0.027174	-36.1937
0.029438	-36.1914
0.031703	-36.1896
0.033967	-36.1895
0.036232	-36.1895
0.038496	-36.1894
0.040761	-36.1894
	--
0.040761	-36.1894
0.043163	-36.1893
0.045565	-36.189
0.047966	-36.1885
0.050368	-36.1879
0.05277	-36.1882
0.055172	-36.1901
0.057574	-36.192
0.059976	-36.1937
0.062378	-36.1951
0.064779	-36.1962
0.067181	-36.1968
0.069583	-36.1971
0.071985	-36.1968
0.074387	-36.1961
0.076789	-36.1951
0.079191	-36.1937
0.081592	-36.192
0.083994	-36.1901
0.086396	-36.1882
0.088798	-36.1879
0.0912	-36.1885
0.093602	-36.189
0.096004	-36.1893
0.098405	-36.1894
	--
0.098405	-36.1894
0.10067	-36.1892
0.102934	-36.1887
0.105199	-36.1878
0.107463	-36.1866
0.109728	-36.1853
0.111992	-36.1838
0.114257	-36.1826
0.116521	-36.1817
0.118786	-36.1815
0.12105	-36.1821
0.123315	-36.1833
0.125579	-36.1848
0.127844	-36.1864
0.130108	-36.1878
0.132373	-36.1891
0.134637	-36.19
0.136902	-36.1906
0.139166	-36.1908
	--
0	-36.1812
0.002264	-36.1819
0.004529	-36.1836
0.006793	-36.186
0.009058	-36.1886
0.011322	-36.1905
0.013587	-36.1904
0.015851	-36.1903
0.018116	-36.1902
0.02038	-36.1901
0.022645	-36.19
0.024909	-36.1899
0.027174	-36.1898
0.029438	-36.1897
0.031703	-36.1888
0.033967	-36.1862
0.036232	-36.1839
0.038496	-36.1821
0.040761	-36.1815
	--
0.040761	-36.1815
0.043163	-36.1818
0.045565	-36.1829
0.047966	-36.1844
0.050368	-36.1862
0.05277	-36.187
0.055172	-36.1861
0.057574	-36.1851
0.059976	-36.1841
0.062378	-36.1831
0.064779	-36.1822
0.067181	-36.1817
0.069583	-36.1815
0.071985	-36.1817
0.074387	-36.1822
0.076789	-36.1831
0.079191	-36.1841
0.081592	-36.1851
0.083994	-36.1861
0.086396	-36.187
0.088798	-36.1862
0.0912	-36.1844
0.093602	-36.1829
0.096004	-36.1818
0.098405	-36.1815
	--
0.098405	-36.1815
0.10067	-36.1815
0.102934	-36.1815
0.105199	-36.1815
0.107463	-36.1815
0.109728	-36.1814
0.111992	-36.1814
0.114257	-36.1814
0.116521	-36.1813
0.118786	-36.1814
0.12105	-36.1814
0.123315	-36.1814
0.125579	-36.1814
0.127844	-36.1813
0.130108	-36.1813
0.132373	-36.1813
0.134637	-36.1812
0.136902	-36.1813
0.139166	-36.1812
	--
0	-36.1652
0.002264	-36.1647
0.004529	-36.1635
0.006793	-36.1629
0.009058	-36.1629
0.011322	-36.163
0.013587	-36.1631
0.015851	-36.1632
0.018116	-36.1633
0.02038	-36.1634
0.022645	-36.1636
0.024909	-36.1637
0.027174	-36.1639
0.029438	-36.164
0.031703	-36.1641
0.033967	-36.1642
0.036232	-36.1643
0.038496	-36.165
0.040761	-36.1655
	--
0.040761	-36.1655
0.043163	-36.1652
0.045565	-36.1645
0.047966	-36.1639
0.050368	-36.1635
0.05277	-36.163
0.055172	-36.1625
0.057574	-36.1622
0.059976	-36.1621
0.062378	-36.1624
0.064779	-36.1628
0.067181	-36.1632
0.069583	-36.1633
0.071985	-36.1632
0.074387	-36.1628
0.076789	-36.1623
0.079191	-36.1621
0.081592	-36.1622
0.083994	-36.1625
0.086396	-36.163
0.088798	-36.1635
0.0912	-36.1639
0.093602	-36.1645
0.096004	-36.1652
0.098405	-36.1655
	--
0.098405	-36.1655
0.10067	-36.1655
0.102934	-36.1655
0.105199	-36.1656
0.107463	-36.1657
0.109728	-36.1658
0.111992	-36.1659
0.114257	-36.1661
0.116521	-36.1662
0.118786	-36.1662
0.12105	-36.166
0.123315	-36.1657
0.125579	-36.1655
0.127844	-36.1653
0.130108	-36.1653
0.132373	-36.1652
0.134637	-36.1652
0.136902	-36.1652
0.139166	-36.1652
	--
0	-36.1628
0.002264	-36.1628
0.004529	-36.1628
0.006793	-36.162
0.009058	-36.1605
0.011322	-36.1591
0.013587	-36.1579
0.015851	-36.1571
0.018116	-36.1566
0.02038	-36.1564
0.022645	-36.1566
0.024909	-36.1572
0.027174	-36.158
0.029438	-36.1592
0.031703	-36.1606
0.033967	-36.1622
0.036232	-36.1638
0.038496	-36.1644
0.040761	-36.1644
	--
0.040761	-36.1644
0.043163	-36.1643
0.045565	-36.164
0.047966	-36.1633
0.050368	-36.1622
0.05277	-36.161
0.055172	-36.16
0.057574	-36.1592
0.059976	-36.1586
0.062378	-36.1582
0.064779	-36.1579
0.067181	-36.1577
0.069583	-36.1577
0.071985	-36.1578
0.074387	-36.1579
0.076789	-36.1582
0.079191	-36.1586
0.081592	-36.1592
0.083994	-36.16
0.086396	-36.1611
0.088798	-36.1622
0.0912	-36.1633
0.093602	-36.164
0.096004	-36.1643
0.098405	-36.1644
	--
0.098405	-36.1644
0.10067	-36.1643
0.102934	-36.1639
0.105199	-36.1635
0.107463	-36.1629
0.109728	-36.1623
0.111992	-36.1619
0.114257	-36.162
0.116521	-36.1622
0.118786	-36.1624
0.12105	-36.1622
0.123315	-36.1619
0.125579	-36.1616
0.127844	-36.1615
0.130108	-36.1618
0.132373	-36.1621
0.134637	-36.1625
0.136902	-36.1627
0.139166	-36.1628
	--
0	-36.1525
0.002264	-36.1522
0.004529	-36.1512
0.006793	-36.1496
0.009058	-36.1475
0.011322	-36.1475
0.013587	-36.1475
0.015851	-36.1476
0.018116	-36.1477
0.02038	-36.1478
0.022645	-36.1479
0.024909	-36.1479
0.027174	-36.1481
0.029438	-36.1483
0.031703	-36.1489
0.033967	-36.1503
0.036232	-36.1518
0.038496	-36.1526
0.040761	-36.153
	--
0.040761	-36.153
0.043163	-36.1528
0.045565	-36.1523
0.047966	-36.1514
0.050368	-36.1509
0.05277	-36.1515
0.055172	-36.1524
0.057574	-36.1533
0.059976	-36.1538
0.062378	-36.154
0.064779	-36.1539
0.067181	-36.1538
0.069583	-36.1537
0.071985	-36.1538
0.074387	-36.1539
0.076789	-36.154
0.079191	-36.1538
0.081592	-36.1533
0.083994	-36.1524
0.086396	-36.1515
0.088798	-36.1509
0.0912	-36.1515
0.093602	-36.1523
0.096004	-36.1528
0.098405	-36.153
	--
0.098405	-36.153
0.10067	-36.1529
0.102934	-36.1529
0.105199	-36.1529
0.107463	-36.1529
0.109728	-36.1535
0.111992	-36.1547
0.114257	-36.1554
0.116521	-36.1556
0.118786	-36.1554
0.12105	-36.155
0.123315	-36.1545
0.125579	-36.1536
0.127844	-36.1528
0.130108	-36.1527
0.132373	-36.1526
0.134637	-36.1525
0.136902	-36.1525
0.139166	-36.1525
	--
0	-36.1473
0.002264	-36.1473
0.004529	-36.1473
0.006793	-36.1474
0.009058	-36.1474
0.011322	-36.1447
0.013587	-36.1413
0.015851	-36.1375
0.018116	-36.1335
0.02038	-36.1301
0.022645	-36.1329
0.024909	-36.1374
0.027174	-36.1413
0.029438	-36.1446
0.031703	-36.1468
0.033967	-36.1476
0.036232	-36.1478
0.038496	-36.1479
0.040761	-36.1479
[truncated: 35,158 more rows]
