# Supplementary material for: Advancing nonadiabatic molecular dynamics simulations in solids with E(3) equivariant deep neural hamiltonians
Source: Nat Commun. 2025 Feb 27;16:2033. doi: 10.1038/s41467-025-57328-1 (PMC11868637; doi:10.1038/s41467-025-57328-1)
Supplement: Supplementary file 4 — Source Data [file 41467_2025_57328_MOESM4_ESM.zip › FigS8_data.xlsx]

## Sheet: NACV
index	N2AMD NACV (eV·fs/A)			DFT NACV (eV·fs/A)
	VBM_CBM	VBM_VBM-1	CBM_CBM+1	VBM_CBM	VBM_VBM-1	CBM_CBM+1
1	0.032921	-0.666435	-1.05603	0.027412	-0.656894	-0.930669
2	-0.0625331	3.00265	-0.923896	-0.0673495	2.98749	-0.926468
3	-0.0262557	0.015116	-0.73108	-0.0246937	0.0159413	-0.693499
4	0.00977621	1.74379	0.661794	0.00621187	1.69577	0.725979
5	-0.0239642	-3.68802	-1.06902	-0.0220392	-3.65281	-1.00238
6	-0.0192642	-0.476363	-1.22403	-0.0190427	-0.4865	-1.17269
7	0.127296	-0.480155	3.64395	0.131687	-0.475189	3.65801
8	-0.0246004	-0.560946	3.12165	-0.0275077	-0.568136	3.17496
9	0.0152814	0.00408479	0.60706	0.0142528	0.00324274	0.568555
10	0.0211347	-0.714241	-2.285	0.0220918	-0.694086	-2.27471
11	0.0543687	0.931265	2.31386	0.0558642	0.922635	2.22921
12	-0.0185561	0.378465	0.583923	-0.0194597	0.393821	0.553696
13	-0.147672	-0.0518186	1.17447	-0.148116	-0.0448754	1.10127
14	-0.044989	-0.0743091	-1.12894	-0.049855	-0.0884491	-1.02633
15	0.0368481	-0.0905585	0.397617	0.0373123	-0.0786129	0.387409
16	-0.033041	0.106574	-2.17976	-0.0290465	0.1239	-2.30671
17	0.113919	0.366595	-2.32018	0.122343	0.381607	-2.4377
18	0.0197013	0.201335	0.33287	0.0197377	0.203002	0.32517
19	0.0430424	4.20891	1.28667	0.0420927	4.14867	1.30556
20	0.0383347	3.21503	2.71823	0.0376984	3.14055	2.6327
21	0.00352675	0.588153	-0.164104	0.00379329	0.584185	-0.17651
22	-0.0278994	-2.21231	0.0675152	-0.0360177	-2.22418	0.107362
23	0.00249019	-1.35212	0.353772	0.00420757	-1.29575	0.339087
24	0.0155052	0.203603	-5.45339	0.014427	0.199936	-5.49727
25	-0.0672171	-0.37395	2.67687	-0.0685882	-0.358147	2.78354
26	0.0596708	-0.637286	2.474	0.06768	-0.609508	2.52412
27	-0.0304004	0.0516619	-0.76122	-0.0305248	0.0361611	-0.707619
28	-0.045593	0.172013	-2.40982	-0.0437111	0.197731	-2.54206
29	-0.0789624	-0.344964	2.22676	-0.0857314	-0.353498	2.36537
30	-0.0490064	-0.337404	3.33554	-0.0470121	-0.33964	3.3415
31	0.0603299	-0.533431	2.56716	0.0648031	-0.513731	2.66298
32	0.055084	0.173947	-3.0151	0.053953	0.173115	-3.09159
33	0.0307325	-0.172336	3.02533	0.0293013	-0.143808	3.06935
34	0.0302397	-1.29008	-4.22473	0.0340409	-1.28127	-4.35627
35	-0.0623324	-1.04291	-4.81281	-0.063188	-1.01916	-4.8431
36	0.028204	-0.366186	-0.0383384	0.027417	-0.368603	-0.0980224
37	-0.0665948	-3.62074	1.47232	-0.0666465	-3.59738	1.45892
38	0.0470847	-2.23148	1.90508	0.0490643	-2.20808	1.91418
39	0.0154683	-0.0962136	2.85591	0.0169536	-0.0965493	2.74468
40	-0.0183137	2.2138	0.0815594	-0.0161317	2.21206	0.117631
41	-0.0166961	1.18657	-0.139157	-0.024445	1.19175	-0.0916835
42	-0.00663063	-0.0961825	-4.23506	-0.000554814	-0.0625816	-4.04026
43	0.0765585	0.144119	3.92534	0.0816045	0.12271	3.9398
44	-0.0800378	0.177687	3.20021	-0.0805703	0.160913	3.28199
45	0.0544457	-0.098159	-1.88127	0.0514318	-0.111487	-1.80855
46	0.051848	-0.163822	-5.13055	0.0565097	-0.159029	-5.12266
47	0.0673013	0.186324	4.82595	0.0699617	0.15894	4.92463
48	-0.0438369	0.105821	3.06995	-0.045931	0.112451	2.94462
49	-0.0286127	0.419455	5.18622	-0.0360791	0.408488	5.16804
50	-0.12985	-0.323744	-4.29041	-0.128126	-0.321164	-4.47797
51	0.0413376	-0.0508078	2.53915	0.0374685	-0.057838	2.54394
52	0.00890098	1.0128	-5.5396	0.000575618	1.01654	-5.60142
53	0.0848832	1.00928	-5.49455	0.0846983	1.01798	-5.58528
54	-0.0531503	0.235751	-2.43171	-0.0535436	0.247073	-2.34925
55	0.0294995	-1.81867	-2.0157	0.0248701	-1.89267	-2.01013
56	-0.0208372	-1.54992	-1.0714	-0.0238954	-1.56847	-1.07061
57	0.0139195	0.344936	-1.95831	0.0166104	0.360625	-1.97585
58	0.0366019	0.753307	-1.26017	0.0331409	0.804019	-1.21262
59	-0.0631376	1.81684	1.43285	-0.0718605	1.83323	1.49852
60	-0.025387	0.0897297	0.282713	-0.0241808	0.0984409	0.279337
61	0.120095	0.0950407	-2.66885	0.132156	0.0544699	-2.84966
62	-0.0472865	-0.392629	-2.58604	-0.0411791	-0.377296	-2.76607
63	0.0138367	0.11311	1.57803	0.0137549	0.0873955	1.605
64	-0.0623629	-0.0358797	3.64057	-0.0531004	-0.0383593	3.68781
65	0.130879	-0.082509	-4.03155	0.131195	-0.110102	-4.13166
66	-0.0206341	-0.178567	-0.570499	-0.0217203	-0.181288	-0.584903
67	-0.157154	0.535546	-2.7071	-0.161278	0.541678	-2.71662
68	-0.100727	-0.595248	1.82032	-0.0986782	-0.624055	1.88531
69	0.0181686	-0.190483	-0.555754	0.0187986	-0.188795	-0.536789
70	0.0638427	0.444125	5.00682	0.0608113	0.486066	5.07497
71	0.10176	0.830489	4.44384	0.106101	0.869569	4.59158
72	0.0066138	-0.173558	1.21198	0.00525158	-0.169708	1.19511
73	-0.152604	4.10814	-1.28805	-0.150514	4.07715	-1.25419
74	0.0808703	1.01226	-1.21614	0.0851666	1.01036	-1.24693
75	0.0123494	0.120012	0.561918	0.0125872	0.120549	0.555392
76	-0.216382	-3.97309	0.634795	-0.216328	-3.9503	0.61301
77	0.0259708	0.591732	-0.922764	0.0258848	0.586868	-0.881278
78	0.0209903	-0.0428385	-0.250669	0.0210803	-0.0397862	-0.25596
79	-0.0240954	-0.0478504	-0.951508	-0.0342699	-0.0050394	-0.968996
80	0.132729	-0.294389	-1.29206	0.13322	-0.311485	-1.29877
81	-0.00271644	-0.106655	-0.37436	-0.00311032	-0.108517	-0.364629
82	0.0494858	0.522314	1.9567	0.0377867	0.507055	1.99567
83	-0.181844	-0.532729	-2.19732	-0.184497	-0.547713	-2.25669
84	-0.0177331	0.0263605	0.257333	-0.0177385	0.029273	0.256771
85	0.24503	0.0576263	-3.14345	0.253265	0.0598874	-3.13954
86	-0.144459	-0.206818	2.97691	-0.153131	-0.197169	3.02507
87	-0.00109814	-0.105315	0.215513	-0.00122013	-0.109657	0.212975
88	0.131156	-0.676311	2.78369	0.13591	-0.701981	2.77721
89	0.0778339	-0.561578	2.63869	0.0823868	-0.535176	2.66913
90	-0.0126809	0.0808149	-0.41949	-0.0127837	0.0902192	-0.404851
91	0.106631	2.6024	-0.170665	0.103442	2.5733	-0.0759735
92	-0.145191	-0.550646	-0.71307	-0.155596	-0.505907	-0.577663
93	0.0341111	-0.0654384	-3.99485	0.0376138	-0.0652455	-3.61018
94	0.0986158	-3.9584	-0.0966707	0.0912023	-3.88056	-0.170696
95	-0.101071	2.00352	-0.653827	-0.105544	1.93381	-0.648384
96	0.065228	-0.665281	1.46582	0.0683377	-0.667591	1.47969
97	-0.0158073	-0.0155738	4.85469	-0.0211603	-0.0283765	4.57894
98	0.0466601	-0.494595	5.07298	0.045072	-0.472581	4.84299
99	-0.0404737	0.0215246	2.93521	-0.0426036	0.033989	2.64091
100	-0.239612	0.82976	-4.78515	-0.245507	0.809474	-4.42305
101	0.0969488	-0.363757	4.39896	0.102451	-0.312177	4.25614
102	-0.058374	0.692924	-1.51439	-0.0613623	0.700892	-1.46891
103	-0.10379	0.517148	4.32558	-0.0928716	0.506177	4.06509
104	0.19106	-0.855363	-4.24722	0.191416	-0.881652	-4.07176
105	-0.00147164	-0.316231	-1.46667	-0.00146513	-0.320059	-1.42821
106	0.11166	0.00926214	-4.03905	0.124104	0.01941	-3.94339
107	-0.0430934	0.194247	-3.85754	-0.0359006	0.204949	-3.81445
108	-0.0103403	0.323332	2.62128	-0.0129525	0.31553	2.40683
109	-0.0762473	3.14255	-3.06173	-0.0730337	3.08531	-2.98568
110	0.00257528	1.53189	-1.92565	0.00145733	1.52574	-1.82856
111	-0.0297559	-0.471399	-0.434131	-0.029133	-0.472798	-0.434947
112	-0.079638	-2.96244	0.588665	-0.081356	-2.90984	0.611819
113	-0.0224311	-0.259101	-1.09342	-0.0185863	-0.263981	-0.923261
114	-0.0561235	0.267134	5.44181	-0.0588444	0.238748	5.33786
115	0.132252	-0.754983	6.8982	0.138871	-0.77021	6.85324
116	0.0485703	-0.676171	6.04131	0.0508787	-0.683973	6.10845
117	-0.00147944	0.0935623	0.631248	-0.00334101	0.0830134	0.672186
118	0.135621	-0.0573541	-4.9147	0.141959	-0.0281482	-4.77465
119	-0.0115954	0.0133421	4.29413	-0.0169646	0.00932977	4.38537
120	-0.00205739	0.393496	-3.97103	-0.000567259	0.402626	-3.68986
121	-0.0683609	0.536669	3.48531	-0.0751186	0.513796	3.54258
122	-0.118428	-0.552634	-3.98705	-0.123655	-0.546977	-4.08718
123	0.0637006	-0.255459	-3.34494	0.0655806	-0.251227	-3.33751
124	-0.0262683	0.0644037	-3.20844	-0.0375685	0.0720914	-3.26512
125	0.110605	-0.118887	-3.53763	0.110723	-0.117243	-3.64754
126	0.0374074	0.00351412	1.43402	0.0392495	0.0267847	1.43061
127	0.108633	-2.9547	-1.59049	0.111569	-2.91623	-1.56662
128	-0.054601	-2.72519	-0.479396	-0.0589893	-2.69526	-0.563232
129	-0.0363195	0.592012	0.826693	-0.0360877	0.598286	0.836433
130	0.0383424	1.90936	0.0737294	0.0356509	1.89093	0.132432
131	0.00589734	0.824119	0.706159	0.0159874	0.874374	0.78361
132	0.00423534	-0.128846	3.47592	0.00603396	-0.132215	3.4603
133	-0.0330182	0.966435	3.37237	-0.0309498	0.964817	3.48443
134	-0.130086	0.934268	2.97807	-0.136094	0.925479	3.11972
135	0.0184638	-0.339193	-0.776155	0.0172972	-0.341788	-0.748181
136	-0.0124599	0.178663	-1.30758	-0.00640691	0.166782	-1.34985
137	0.18029	0.174283	0.862661	0.180996	0.146606	0.904619
138	-0.022521	-0.24815	-1.69213	-0.0239791	-0.234287	-1.69368
139	-0.068697	-0.390623	2.06462	-0.0681089	-0.364903	2.0461
140	-0.0239824	0.584358	-1.79489	-0.0264563	0.54475	-1.82725
141	0.0200889	0.0271567	-2.00221	0.0202296	0.0153064	-2.00354
142	-0.0783749	0.319345	-2.61116	-0.085089	0.298992	-2.71808
143	0.0272115	0.2842	-2.27503	0.0290098	0.268843	-2.39617
144	0.0194944	0.0488688	0.124911	0.0205426	0.03901	0.117248
145	0.0451507	-0.989669	0.594587	0.0437579	-1.02275	0.620262
146	-0.0473702	-4.58153	0.815237	-0.0478593	-4.575	0.778957
147	-0.00663434	-0.391159	-1.00129	-0.00846946	-0.410584	-0.978376
148	-0.00470092	-1.83314	-0.573876	-0.000282774	-1.7913	-0.539501
149	-0.0297541	5.23287	0.618378	-0.0264469	5.18464	0.602536
150	0.034902	-0.742396	-0.00414274	0.0359199	-0.76828	-0.00637628
151	0.0628373	0.624434	-2.56215	0.0644164	0.641551	-2.55693
152	-0.0425296	0.631174	-2.49796	-0.0466382	0.653556	-2.46523
153	0.0295916	-0.194665	0.789752	0.0306955	-0.19852	0.768633
154	0.0234502	1.04938	3.09457	0.0254992	1.04503	3.07657
155	0.0976234	-0.835011	-3.09645	0.100988	-0.831454	-3.03252
156	0.0190144	0.542087	-0.19534	0.0196826	0.55146	-0.182614
157	-0.092656	0.73724	-2.28137	-0.0904258	0.727768	-2.29616
158	-0.0540107	-0.360784	2.44622	-0.0626025	-0.343394	2.43008
159	-0.0598274	0.0519255	-0.256026	-0.0616915	0.0849003	-0.271001
160	-0.0404648	0.455899	1.68586	-0.0398152	0.45092	1.66353
161	0.0817147	-0.0873094	1.68267	0.0868667	-0.0769419	1.66124
162	-0.0213871	0.715134	0.663706	-0.0212936	0.731383	0.65922
163	0.0728719	1.3037	-0.223819	0.0848684	1.28593	-0.229665
164	-0.0071131	-1.86783	0.0339578	-0.0134184	-1.88536	0.126957
165	0.12093	-0.202552	1.06237	0.125365	-0.221661	1.40811
166	0.0359429	-2.2114	0.176699	0.0422636	-2.24642	0.277021
167	0.0567634	3.57482	-0.778851	0.0540622	3.62096	-0.849837
168	0.0643773	-0.638907	-3.66453	0.0706576	-0.664469	-3.7795
169	-0.11092	0.186882	3.44947	-0.109608	0.188027	3.90979
170	-0.0392367	-0.306408	4.36128	-0.0273472	-0.315732	4.66572
171	-0.0827886	0.216519	-1.21626	-0.083953	0.212787	-1.35478
172	-0.0745267	1.02381	-1.76077	-0.0769823	1.03494	-2.09735
173	0.022302	-0.619189	1.9301	0.0168381	-0.651826	2.17802
174	-0.0178885	-0.0940905	2.21714	-0.019778	-0.126797	2.24218
175	0.0523244	0.345054	1.10853	0.0439493	0.369456	1.33376
176	0.0924269	-0.62193	-1.60946	0.107941	-0.624104	-1.82435
177	-0.0185382	0.422114	2.20558	-0.025478	0.461839	2.3984
178	-0.00838538	-0.589765	-2.79423	-0.0129518	-0.602698	-3.19248
179	-0.129946	-0.155748	-4.00735	-0.137271	-0.165399	-4.28939
180	-0.0902862	0.315245	-0.71068	-0.0908136	0.331946	-0.971827
181	0.0729947	1.16965	-1.44868	0.0658577	1.19966	-1.59082
182	-0.0505053	4.21447	0.696707	-0.0403521	4.16758	0.707242
183	-0.0542514	-0.132238	-0.70352	-0.0606807	-0.108977	-0.80645
184	0.0482608	0.454146	-0.68101	0.0499012	0.383133	-0.729307
185	-0.0735289	-3.74394	0.754478	-0.065884	-3.62045	0.796233
186	-0.11025	-0.172551	0.421749	-0.118439	-0.180784	0.0501974
187	0.0607061	-0.322662	1.25625	0.0575922	-0.317458	1.07533
188	-0.0565009	-0.227246	-0.0826416	-0.0715295	-0.21047	-0.154836
189	-0.0101079	0.579465	0.09692	-0.00054431	0.588964	0.244317
190	-0.0663918	-0.0784782	0.609158	-0.0713784	-0.0583826	1.03466
191	0.135504	0.150329	-2.02783	0.142383	0.130542	-2.28613
192	0.0438739	0.670965	0.988809	0.0491846	0.678454	0.626286
193	-0.11362	-0.464727	0.614425	-0.105816	-0.440923	0.284685
194	0.0386333	0.422965	0.746319	0.0181012	0.381127	0.998286
195	0.103809	-0.35344	-0.829456	0.107773	-0.3401	-1.08756
196	-0.0215403	-0.765224	-0.321635	-0.0160196	-0.76992	-0.0248286
197	0.0160078	-0.82339	-0.26943	0.0221135	-0.857903	-0.0617296
198	0.0526617	-0.611007	0.814668	0.052099	-0.646886	0.938586
199	-0.0463529	1.14399	3.01712	-0.0510131	1.20902	2.48981
200	0.0170565	2.67393	-0.303339	0.0160098	2.75629	-0.293669
201	0.167714	-0.709251	1.71597	0.166106	-0.736128	1.54756
202	-0.0966874	-0.935051	-0.232023	-0.107094	-0.981059	-0.0110872
203	-0.0614982	-1.95024	0.366398	-0.0642778	-1.97919	0.38154
204	0.0985452	-0.186795	-4.9839	0.101982	-0.21394	-4.3915
205	0.0472827	0.235607	2.78775	0.0542678	0.199775	2.763
206	0.158496	-0.0518831	3.49348	0.170248	-0.020799	3.30383
207	-0.139282	0.223854	-2.39793	-0.138336	0.270027	-2.20919
208	-0.00803045	0.644871	-2.76193	-0.000702067	0.675136	-2.39979
209	-0.116316	-0.279014	2.05202	-0.125157	-0.281239	1.7276
210	-0.0363785	0.302581	4.10929	-0.0387918	0.331226	3.63127
211	0.0618337	-0.190417	2.7724	0.0632134	-0.176506	2.59508
212	0.0464551	-0.00282055	-1.71279	0.0544233	-0.015531	-1.61586
213	-0.0604341	0.214005	2.97058	-0.0619022	0.216127	2.61833
214	0.0434494	-0.887128	-6.07473	0.0407537	-0.926785	-5.54188
215	-0.0133542	-0.400413	-3.86828	-0.0228396	-0.461064	-3.58017
216	-0.0643439	0.145037	-1.46854	-0.0652094	0.125342	-1.30946
217	-0.0113574	-2.8418	-0.870469	-0.0132029	-2.75206	-0.81356
218	0.022636	-6.47301	-0.741808	0.0216695	-6.31786	-0.711125
219	0.000372104	-0.288912	-1.97001	0.00120495	-0.313119	-1.82667
220	0.0161719	0.352582	0.946	0.0151276	0.281193	0.87765
221	-0.0191405	5.06279	-1.07367	-0.0191059	4.97968	-0.990743
222	-0.0734673	-0.154859	-3.20629	-0.0779366	-0.174864	-2.95014
223	0.0280634	1.01865	4.01505	0.0269991	0.991143	3.80149
224	-0.0724388	0.74255	3.95655	-0.0765015	0.716764	3.6852
225	0.0446784	0.462871	0.845923	0.0459736	0.458037	0.785132
226	0.0481494	0.467903	-5.22503	0.0455134	0.463425	-5.10128
227	0.0846035	-0.189437	5.05581	0.0903637	-0.216812	4.88318
228	0.0164905	-0.354179	2.16781	0.0180873	-0.355554	1.98588
229	-0.0185275	0.354624	4.39245	-0.0157625	0.338171	4.28267
230	-0.111569	0.0311373	-4.37273	-0.120994	0.0093177	-4.20001
231	0.0635329	0.487089	1.86885	0.0649071	0.517135	1.82378
232	-0.0453535	0.662525	-3.17936	-0.0437461	0.674807	-3.04001
233	0.0843925	0.86224	-2.79996	0.0947017	0.847001	-2.66327
234	-0.0453752	-0.158424	0.239322	-0.0473354	-0.127768	0.227021
235	-0.0095132	0.525858	-0.175086	-0.00817465	0.501823	-0.181218
236	-0.00724114	3.86177	-0.351068	-0.00733508	3.79108	-0.335805
237	0.025506	0.286679	4.24816	0.027508	0.284357	4.07363
238	-0.0886694	2.84831	0.174078	-0.0901197	2.86618	0.122464
239	-0.022677	-5.30781	0.380531	-0.0243895	-5.26781	0.320331
240	0.00977344	0.57712	2.4086	0.00957556	0.596329	2.28681
241	0.0948356	-0.84096	-3.49354	0.0955666	-0.838347	-3.38396
242	-0.0171959	-0.0779666	-3.56279	-0.0199794	-0.0814196	-3.42428
243	0.0393432	-0.705336	-2.39925	0.0394788	-0.708041	-2.32375
244	0.0753224	-1.03528	3.37368	0.0768461	-1.0242	3.28399
245	0.0304344	0.818365	-3.18031	0.0357958	0.831021	-3.07373
246	0.0305809	0.0170402	-0.896876	0.0324651	0.0165173	-0.842198
247	-0.0276165	-1.2245	-3.3085	-0.0283825	-1.22257	-3.20118
248	-0.0923073	0.963942	3.32623	-0.0966477	0.995435	3.21137
249	-0.0474266	-0.456719	-0.758049	-0.0486393	-0.465535	-0.712162
250	-0.0111893	-0.314112	3.39212	-0.0126571	-0.292909	3.3395
251	0.115302	-0.237063	3.37856	0.119657	-0.232646	3.30845
252	-0.0646093	0.256126	-2.61511	-0.0668892	0.264986	-2.47369
253	0.0842503	-1.95996	0.498298	0.0931426	-1.9739	0.496885
254	-0.0229403	1.01868	1.12854	-0.0188731	0.985161	1.1176
255	0.0532229	-0.190101	-5.9544	0.0513089	-0.196824	-5.87863
256	0.03842	2.49469	-3.23366	0.0389687	2.46973	-3.22826
257	0.0201926	-1.43254	4.58767	0.023193	-1.39105	4.46692
258	0.0173376	-0.364659	2.20354	0.0162784	-0.372549	2.12434
259	-0.00954162	0.377429	4.41864	-0.00789162	0.391684	4.48989
260	-0.181819	0.369709	4.22948	-0.189788	0.3696	4.39648
261	-0.0664324	0.257935	4.14722	-0.0663707	0.27019	4.08819
262	0.0145963	0.169436	-3.73745	0.0180296	0.174382	-3.93725
263	0.163896	-0.0800351	3.06695	0.167825	-0.090722	3.24876
264	-0.0476313	-0.0254994	-2.00588	-0.0450052	-0.0115267	-1.93442
265	-0.0487313	-0.819466	7.96025	-0.0532917	-0.817788	8.15955
266	-0.0324375	0.536898	-7.73774	-0.0310373	0.526247	-7.90475
267	0.0319837	0.198568	-1.83814	0.0305687	0.201219	-1.80034
268	-0.102944	-0.289562	-5.87583	-0.110094	-0.272418	-5.9406
269	0.0481012	-0.365383	-5.2615	0.0451796	-0.359225	-5.31139
270	0.00817727	0.0890102	3.47465	0.0115021	0.0740141	3.45831
271	0.135332	-2.32265	2.07582	0.136502	-2.32865	2.07083
272	-0.0759881	0.202425	1.06568	-0.0836461	0.206568	1.1437
273	0.00433776	0.223187	0.755017	0.00631376	0.207008	0.758032
274	0.153783	3.12841	0.152844	0.158474	3.11739	0.140955
275	-0.030975	-1.02975	-0.278014	-0.0373441	-1.00047	-0.241787
276	0.0167888	0.0184262	-0.879727	0.0176467	0.0234969	-0.836585
277	-0.0437994	0.326739	-3.22987	-0.0465942	0.339905	-3.28572
278	-0.00438011	0.25102	-2.75864	-0.00576458	0.246682	-2.8615
279	-0.0180403	0.0872357	-0.799102	-0.0185123	0.0995366	-0.816318
280	-0.227947	-0.154727	2.41291	-0.23828	-0.157533	2.50309
281	0.0693183	-0.0284843	-2.15268	0.0767857	-0.00248831	-2.25714
282	0.0314419	-0.130411	0.858274	0.0315815	-0.135917	0.836887
283	-0.108917	-0.590934	-2.43227	-0.103288	-0.603808	-2.48475
284	0.223671	0.735569	2.81441	0.230675	0.735298	2.88065
285	-0.0427259	-0.0328607	0.709382	-0.0437849	-0.0337136	0.706845
286	0.0347998	-0.311623	1.02118	0.0424425	-0.325785	1.03486
287	-0.145427	-0.129287	1.30307	-0.142685	-0.149223	1.31801
288	0.00855156	-0.177414	-0.638469	0.00687531	-0.186217	-0.648572
289	0.0555406	5.99273	-0.269521	0.0570149	6.07865	-0.289883
290	0.0790915	0.980075	-0.431411	0.0873467	1.10872	-0.394351
291	-0.0191509	0.032306	-0.968875	-0.0173167	0.0249826	-0.914916
292	0.0919612	-5.27901	2.24222	0.0924042	-5.24246	2.12914
293	0.075021	1.32873	-1.50748	0.0760145	1.22596	-1.42228
294	-0.0757329	-0.744548	-1.3207	-0.0748559	-0.745759	-1.29609
295	-0.205513	-0.551976	3.16842	-0.215649	-0.576025	3.10111
296	-0.0769184	-0.0313917	3.19374	-0.0843103	-0.0658714	3.1326
297	-0.0157994	0.364983	0.25687	-0.0169819	0.348155	0.241333
298	-0.0582863	0.246585	-4.59106	-0.0631342	0.232479	-4.44675
299	0.00375909	-1.00725	4.29174	0.00657483	-0.985039	4.21177
300	0.0188324	0.129591	0.841233	0.0186945	0.116767	0.788582
301	0.124602	0.212437	2.18226	0.134917	0.168343	2.16443
302	0.0324732	0.0507181	-2.5647	0.0304351	0.0469175	-2.57417
303	0.0577295	0.0772866	0.920672	0.056378	0.121808	0.919527
304	-0.0301169	-0.606642	-2.74528	-0.0240365	-0.629384	-2.66639
305	-0.140574	-1.32349	-2.99727	-0.142709	-1.33132	-2.97854
306	0.050019	0.137158	0.249166	0.0503296	0.133335	0.223045
307	-0.159555	-4.44871	-1.95347	-0.158695	-4.32074	-1.87739
308	0.000772168	-0.579454	-1.78329	0.00540666	-0.53108	-1.66149
309	-0.0448455	0.190174	-0.70488	-0.0473163	0.1811	-0.778875
310	-0.148249	4.5322	-0.0995652	-0.152867	4.42877	-0.00652443
311	-0.123637	-0.7942	-0.418949	-0.123859	-0.776117	-0.347007
312	-0.0280653	-0.349379	3.28294	-0.0309562	-0.358331	3.25171
313	0.0839226	-0.00490643	-2.28579	0.0748216	-0.0299389	-2.46521
314	0.193024	0.300457	-1.80785	0.189842	0.271417	-2.03953
315	0.0155222	-0.383088	0.631756	0.0164934	-0.385629	0.645928
316	0.0377365	-0.692286	1.84998	0.0312725	-0.682455	1.85327
317	-0.128622	0.685045	-1.73456	-0.13348	0.67447	-1.79641
318	0.00310921	0.344621	-2.10301	0.0053514	0.362748	-2.09223
319	0.0778903	-0.0248166	-1.96584	0.0860254	-0.0293805	-2.01553
320	0.024898	-0.0160024	1.90915	0.0194133	-0.0282142	1.91211
321	0.00192383	-0.296728	-1.63363	0.00329601	-0.313132	-1.59292
322	0.152368	0.630316	4.45558	0.159821	0.621271	4.51625
323	0.0633256	0.42473	3.83786	0.0686601	0.395718	3.92359
324	0.0540454	0.515041	0.562711	0.055342	0.525811	0.603762
325	-0.0856234	-3.47183	0.0281983	-0.0840905	-3.36986	0.087488
326	0.114114	0.439541	0.481094	0.112954	0.455299	0.46118
327	0.0258861	-0.196214	-1.4513	0.0294505	-0.15935	-1.42693
328	-0.075594	5.06734	0.0477168	-0.0681488	4.93032	0.0445091
329	0.0218895	-2.19248	1.10778	0.0141494	-2.16662	0.982246
330	0.0708397	-0.522204	0.592611	0.0717305	-0.507223	0.598683
331	0.0482747	-0.45231	-0.234	0.0508491	-0.400441	-0.252692
332	-0.011126	-0.0852851	-0.783679	-0.00856349	-0.0778058	-0.750263
333	-0.00156335	-0.229617	0.974286	-0.00431169	-0.256878	0.956043
334	0.187974	-1.37357	1.03394	0.192754	-1.35402	1.05213
335	-0.0922601	0.954479	-1.84736	-0.0957564	0.925954	-1.81087
336	-0.0964543	0.685361	-0.430362	-0.095787	0.691207	-0.43536
337	0.0343421	-0.275888	-0.898733	0.0217991	-0.265714	-0.956809
338	-0.112075	0.721857	0.871667	-0.106872	0.69667	0.933326
339	-0.0134477	-0.391546	-0.781085	-0.0148755	-0.386484	-0.760901
340	-0.0807594	0.474962	0.0326514	-0.0890002	0.408211	0.0444465
341	0.0446973	0.14031	0.124827	0.0500231	0.136101	0.146794
342	-0.000455007	0.675181	1.10482	-0.00243444	0.651392	1.06769
343	-0.0418144	0.243122	1.54466	-0.0464082	0.362972	1.46302
344	-0.0094061	2.11273	1.90447	-0.0143721	2.13798	1.82852
345	0.00900245	0.118173	4.06227	0.01615	0.139286	3.82853
346	-0.0352419	1.60367	1.55863	-0.0392094	1.50618	1.39733
347	-0.0390554	-2.25364	-0.840684	-0.0451424	-2.27584	-0.870287
348	-0.0109747	0.398948	0.138667	-0.0074454	0.391775	0.0801355
349	0.133722	-0.46183	3.65199	0.144036	-0.439943	3.78794
350	-0.0649379	-0.237103	2.91923	-0.0569619	-0.227017	3.07667
351	0.0192171	0.0300273	-2.57122	0.0142738	0.0494957	-2.466
352	-0.0227707	-0.474721	-4.1288	-0.0152506	-0.465169	-3.8613
353	0.0914814	0.507159	4.04711	0.0912438	0.518279	3.92651
354	0.00684995	-0.0554317	0.679041	0.00620738	-0.0471303	0.686922
355	-0.072723	-0.554268	2.97825	-0.077319	-0.557404	2.7925
356	-0.142221	0.311842	-2.27946	-0.143956	0.33393	-2.19339
357	0.0284949	-0.197318	0.622494	0.0244637	-0.203145	0.639458
358	0.0670326	-0.373236	-5.60691	0.064794	-0.407285	-5.54217
359	0.145198	-0.456345	-5.76272	0.150219	-0.495689	-5.76527
360	-0.0391388	-0.309203	-2.88455	-0.0418249	-0.344748	-2.73112
361	0.100407	1.97794	-0.149706	0.105831	1.98732	-0.198174
362	-0.112754	-0.535099	-0.554794	-0.11862	-0.519188	-0.56719
363	-0.038706	-0.0397408	0.466409	-0.0384435	-0.0430097	0.4393
364	0.136623	-2.74457	0.352641	0.141515	-2.72311	0.300555
365	-0.123492	1.88638	-0.457756	-0.129686	1.8475	-0.463052
366	-0.0380901	-0.423638	0.0668207	-0.0378761	-0.434316	0.0585699
367	0.107867	0.062872	-0.237176	0.112761	0.0640114	-0.21189
368	-0.111703	-0.238147	-0.161421	-0.114606	-0.214082	-0.12703
369	0.0545561	0.160405	-0.210471	0.0555097	0.152365	-0.201658
370	-0.0994313	0.497654	0.963564	-0.100976	0.495586	1.03165
371	0.244575	-0.599807	-0.841714	0.253673	-0.601341	-0.919215
372	0.0333684	0.321419	-0.0807382	0.0326535	0.331578	-0.0751887
373	-0.24	0.528944	-1.64364	-0.249858	0.530427	-1.66505
374	0.10661	-0.381602	1.31206	0.110612	-0.382563	1.37299
375	0.0279556	-0.153391	0.0144276	0.028486	-0.141063	0.00733478
376	-0.0307982	-0.327984	0.739708	-0.0319325	-0.339962	0.763792
377	0.0241023	-0.168348	0.692193	0.0246932	-0.15855	0.709985
378	-0.0331559	0.134636	-0.260658	-0.035146	0.141247	-0.230514
379	0.0521784	1.04397	0.92889	0.0531118	1.05308	0.954659
380	0.159941	2.99473	-0.25174	0.161627	2.95788	-0.227382
381	0.0495831	-0.429191	2.4012	0.050268	-0.414823	2.37348
382	0.0926551	0.779253	0.601705	0.0955824	0.739515	0.640775
383	0.107975	-2.72728	-1.34996	0.107197	-2.67161	-1.25934
384	0.0209314	-0.0782186	-3.12752	0.0219259	-0.0841392	-2.88895
385	-0.0989704	-0.381053	-3.88023	-0.102971	-0.388753	-3.83592
386	-0.209055	-0.19299	-3.0591	-0.216369	-0.207116	-3.11428
387	0.00418441	-0.339567	-2.13285	0.00167206	-0.343715	-2.02528
388	0.0966889	-0.383443	1.77387	0.0973652	-0.33827	1.73885
389	0.0274825	0.0183852	-1.20417	0.0350836	0.0213776	-1.12882
390	-0.0027345	-0.242199	2.12436	-0.00383701	-0.231846	1.99055
391	0.0219034	-0.39058	-2.42226	0.022583	-0.362536	-2.38589
392	-0.0761563	0.476645	2.69507	-0.0794079	0.479994	2.63106
393	-0.0286603	0.518635	2.72606	-0.0286103	0.532925	2.55873
394	-0.175522	-0.710202	3.00105	-0.177732	-0.713687	2.92058
395	-0.0572476	-0.598825	3.22528	-0.0538944	-0.576809	3.13186
396	-0.0502294	0.52925	-1.97679	-0.0484047	0.5397	-1.95618
397	0.0268993	-0.526317	0.282504	0.0311551	-0.542165	0.319511
398	-0.0439187	1.854	0.0235858	-0.0403007	1.81854	0.0588796
399	-0.0371923	-0.178823	1.26406	-0.0441169	-0.190681	1.2809
400	0.0579516	1.45572	-0.262576	0.0626754	1.47359	-0.207537
401	-0.0104853	-3.08616	-0.0998511	-0.00376477	-3.04302	-0.125093
402	-0.0953951	-0.538819	-0.147643	-0.101549	-0.542579	-0.069686
403	-0.0679582	-0.22755	0.330033	-0.071665	-0.203816	0.210755
404	-0.0207984	0.0609515	-0.0789018	-0.0178679	0.0498771	-0.0245182
405	-0.0121184	-0.0126545	-1.20571	-0.0107309	-0.0197249	-1.25386
406	-0.101143	-0.639976	0.73264	-0.0979611	-0.643618	1.03094
407	0.0428173	0.370536	-1.76696	0.0311672	0.37615	-1.97938
408	0.0850882	-0.160691	0.639038	0.0880015	-0.182373	0.791875
409	-0.000769967	-0.262634	-0.701797	-0.00646771	-0.286759	-0.964143
410	0.104152	0.683782	1.79263	0.114717	0.68608	2.01603
411	0.0598888	0.558592	0.0392113	0.0621923	0.589647	0.190632
412	0.0616032	0.154864	-0.493537	0.0575673	0.167913	-0.410158
413	-0.0664639	0.113384	0.043348	-0.0802508	0.119149	0.065377
414	0.0162099	0.340728	-0.91004	0.0210521	0.349456	-0.961463
415	-0.117779	-1.06158	-0.104183	-0.124862	-1.02502	-0.0652945
416	0.00492173	2.45493	-0.259392	0.000251394	2.46919	-0.287164
417	-0.150821	0.174494	-0.881671	-0.152614	0.200446	-0.960907
418	-0.0787088	2.60213	-0.103954	-0.0737063	2.60612	-0.0242386
419	-0.0507992	-4.00837	0.367366	-0.0476753	-4.01449	0.401951
420	-0.0951752	0.411002	1.53902	-0.0959816	0.416499	1.47815
421	0.0788466	0.616086	2.00425	0.0822972	0.630022	2.07286
422	0.186221	0.108088	2.61829	0.193404	0.117927	2.63488
423	0.11888	-0.302911	0.410085	0.118727	-0.338625	0.484281
424	0.0045182	-0.294181	-0.850051	0.00607957	-0.310587	-0.954802
425	-0.142673	0.70643	0.815739	-0.15222	0.671121	0.913906
426	0.0694839	-0.286041	-0.935996	0.0724799	-0.317384	-0.91647
427	0.0461452	-1.35495	1.13696	0.0462137	-1.37521	1.20009
428	-0.0136876	0.620174	-1.07963	-0.010082	0.64703	-1.15897
429	0.00880243	0.0764049	-1.07062	0.00922656	0.0921829	-1.02171
430	0.098295	-0.510072	-2.08712	0.09594	-0.511199	-2.21327
431	0.0350371	0.171297	-2.45166	0.0259295	0.16798	-2.49505
432	0.0802575	-0.0990072	0.914427	0.081253	-0.0821312	0.917533
433	-0.0588305	1.54284	0.328792	-0.0584573	1.48524	0.374794
434	0.0632152	5.01886	0.771361	0.0626632	4.92741	0.75217
435	0.0129641	0.533342	0.872084	0.0145455	0.539141	0.827335
436	-0.0611764	0.452633	0.375937	-0.0648299	0.457946	0.400171
437	0.137833	-4.78224	0.0037638	0.137971	-4.72779	0.0241714
438	-0.0311737	-0.102562	0.480977	-0.0325907	-0.0909533	0.468954
439	-0.0482797	-0.658559	-1.15533	-0.0497841	-0.593293	-1.1837
440	-0.0812713	-1.11609	-1.06122	-0.0859238	-1.10761	-1.07406
441	-0.0270415	-0.54978	-0.398096	-0.0285749	-0.52516	-0.396124
442	0.145527	-0.912018	1.62157	0.145221	-0.935505	1.65262
443	-0.0150603	0.842459	-1.37381	-0.00539978	0.812406	-1.40481
444	0.0221275	0.0946507	-0.336703	0.02295	0.0912411	-0.333283
445	0.135691	-0.219917	-1.77947	0.141173	-0.206266	-1.82118
446	-0.224391	0.111883	1.45675	-0.229411	0.109625	1.49821
447	0.013243	-0.231456	-0.222444	0.0127837	-0.249919	-0.210987
448	-0.0768421	-0.257201	0.586996	-0.0787456	-0.278421	0.551077
449	0.0767221	-0.0747992	0.207935	0.0829562	-0.0493428	0.200354
450	0.0169912	0.272667	-0.372471	0.0165407	0.253387	-0.363574
451	0.0158019	-1.87568	-0.880294	0.0202091	-1.87808	-0.718869
452	0.0532096	-1.16906	-0.273794	0.0563165	-1.2463	-0.221588
453	0.0509246	0.176401	0.0924842	0.0519756	0.181258	0.0586349
454	0.0171994	2.0073	-0.540588	0.0267156	2.01912	-0.45702
455	0.0800858	-0.318263	-0.210236	0.078843	-0.235541	-0.183729
456	0.03975	0.108549	-1.12538	0.0432808	0.0999102	-1.01748
457	-0.126523	0.527861	1.73265	-0.127585	0.554245	1.64188
458	-0.0565472	0.317442	0.784541	-0.0521157	0.346522	0.759022
459	-0.0601175	-0.23846	0.288883	-0.0594604	-0.254529	0.287267
460	-0.0295475	-0.538972	-0.238914	-0.0302563	-0.536452	-0.178669
461	-0.01741	0.288622	-0.0517115	-0.0194232	0.287268	-0.140333
462	0.0167686	0.132399	0.569314	0.0176546	0.136012	0.48836
463	0.140776	-0.308863	0.409447	0.13725	-0.337264	0.273384
464	0.0741042	0.499993	0.0366733	0.0810455	0.489795	0.174463
465	-0.0176995	-0.281925	0.521485	-0.0211456	-0.271332	0.48824
466	-0.0406227	0.173522	-0.514802	-0.0498849	0.178172	-0.584639
467	-0.163173	0.389611	-0.274013	-0.173674	0.359948	-0.359747
468	-0.0319922	0.094932	-0.365123	-0.0354771	0.102008	-0.329584
469	0.0799336	-0.0504273	-0.437146	0.0803213	-0.214899	-0.44318
470	-0.0585559	-2.35137	0.220403	-0.0603099	-2.43572	0.140073
471	-0.0578013	0.121237	-1.94121	-0.0594114	0.148576	-1.89109
472	0.0779523	-2.02032	0.124629	0.0821611	-1.85182	0.0492358
473	-0.012688	3.45916	0.897095	-0.0127253	3.3871	0.885225
474	-0.0769245	-0.117609	0.61408	-0.0776972	-0.0895775	0.601754
475	0.0307312	0.402183	-0.510176	0.0312712	0.391729	-0.556985
476	-0.135245	0.0085022	-0.960563	-0.141793	0.0386704	-0.993143
477	0.0815181	-0.0842522	1.18111	0.0831393	-0.133688	1.20022
478	-0.0507902	0.40703	1.33364	-0.0542204	0.392432	1.4283
479	0.16099	-0.785325	-2.41306	0.169533	-0.733053	-2.41525
480	0.0628967	-0.704724	-0.253196	0.0632767	-0.695649	-0.299663
481	-0.123206	0.892657	-1.3541	-0.125072	0.880951	-1.44807
482	0.0324773	-0.569196	1.44679	0.027876	-0.537509	1.46166
483	0.0459276	0.531182	-0.713788	0.045962	0.522043	-0.729816
484	-0.0424489	0.389868	0.897155	-0.0419729	0.441068	0.9661
485	0.00421211	0.2179	0.804885	0.00693136	0.276558	0.88262
486	-0.0324143	0.217549	1.12847	-0.0326858	0.248152	1.08625
487	0.00951946	1.48652	-0.586708	0.0098921	1.42805	-0.519125
488	-0.0279523	-1.7795	-0.982212	-0.0291519	-1.80003	-0.956758
489	-0.00198106	-0.0458925	-3.66373	-0.000182419	-0.0370752	-3.44507
490	0.0789442	-3.2905	0.527253	0.0811458	-3.24693	0.543827
491	-0.0227929	3.46524	-0.717797	-0.0232781	3.45963	-0.640779
492	0.000480407	-0.0398004	0.953979	0.00015726	-0.0409803	0.944956
493	0.0576789	0.151847	-3.72048	0.0613973	0.144367	-3.73442
494	-0.111809	-0.177352	-3.46844	-0.113779	-0.164454	-3.49936
495	0.0336902	0.0097033	2.25631	0.03325	0.00334235	2.14547
496	0.0272083	0.917307	3.4584	0.0313082	0.925132	3.36374
497	0.129206	-0.772985	-3.62999	0.133732	-0.78631	-3.57723
498	-0.0105987	-0.259214	-1.20783	-0.0104342	-0.271229	-1.1646
499	-0.105585	0.720365	-4.4569	-0.109595	0.721451	-4.32533
500	-0.0321338	-0.698437	3.9892	-0.03361	-0.705059	3.93255
501	0.018552	0.270815	-0.892945	0.0170621	0.277379	-0.859993
502	-0.0716316	0.0144866	4.73681	-0.0763528	0.0405935	4.67526
503	0.048044	-0.060852	4.81214	0.0489462	-0.0303015	4.73297
504	-0.035485	0.0508587	2.47723	-0.0361372	0.0607295	2.35922
505	0.108832	-4.01523	-0.416625	0.114101	-4.00164	-0.40801
506	-0.0414323	-1.89722	-0.661824	-0.0434172	-1.89405	-0.664793
507	0.00298747	0.0222684	-1.55067	0.00440301	0.021395	-1.45692
508	0.0840694	2.96818	1.54975	0.0895856	2.92663	1.47195
509	0.0738749	0.558683	-1.2826	0.0795139	0.597213	-1.24224
510	-0.0420082	-0.390912	0.614273	-0.0415471	-0.369815	0.635536
511	-0.13431	0.329123	4.07773	-0.139756	0.310795	4.03976
512	0.0228865	0.186696	3.529	0.0201039	0.185778	3.53981
513	0.0619387	0.131394	0.889706	0.0637528	0.133125	0.828917
514	-0.0620022	-0.229223	-5.72493	-0.0714819	-0.222159	-5.65909
515	-0.0247041	0.188117	5.13999	-0.0221157	0.164165	5.14863
516	-0.00727223	0.0144974	-0.634529	-0.00979001	0.00757806	-0.66569
517	0.0134646	0.129706	3.84925	0.0156792	0.133028	3.8722
518	0.166418	-0.0403372	-3.24286	0.169325	-0.0497858	-3.33913
519	0.0417648	0.148034	-0.61676	0.042339	0.161259	-0.661098
520	-0.0513599	0.799254	-3.38598	-0.0465372	0.827388	-3.34325
521	-0.181037	1.00757	-3.46105	-0.186698	1.02342	-3.45018
522	-0.0506593	0.091879	1.34426	-0.0525294	0.0804431	1.33805
523	-0.153178	-2.31234	-3.37765	-0.14827	-2.345	-3.3021
524	0.0449255	-0.810585	0.0065065	0.0511084	-0.794407	0.414352
525	0.075062	-0.324559	1.34237	0.0795811	-0.315119	1.35606
526	-0.0840039	2.38892	-0.99025	-0.0815212	2.46295	-1.01626
527	0.00728824	-0.0196394	0.43318	0.0219515	-0.0308081	0.530066
528	0.0614131	-0.0195102	-4.29866	0.0690551	-0.0156351	-3.66059
529	-0.00462167	-0.0346046	-1.64809	-0.0258319	-0.0528636	-1.36507
530	0.0641596	-0.25801	-2.11604	0.0555681	-0.239906	-2.04883
531	-0.0502454	0.254484	-1.65759	-0.0544184	0.272319	-1.54153
532	0.0411568	-0.526981	2.37616	0.0322487	-0.542856	2.29791
533	-0.12908	0.666668	-2.09891	-0.133501	0.644624	-2.0805
534	-0.0163708	-0.196264	2.66347	-0.0208917	-0.22792	2.15354
535	0.149573	0.152972	-1.36414	0.1612	0.11062	-1.11642
536	-0.0168493	-0.227837	1.02666	-0.0314777	-0.20834	0.866707
537	-0.0419263	0.428897	2.97808	-0.0467291	0.467184	2.67783
538	0.0646427	0.341608	4.99172	0.0695585	0.357499	4.59479
539	0.0287082	0.64478	2.7642	0.03271	0.640778	2.36001
540	-0.0439616	-0.129684	-0.960361	-0.0450371	-0.142248	-0.942104
541	0.0726213	-3.21721	1.01201	0.0674269	-3.25724	1.01183
542	0.0566746	-1.77519	-0.573569	0.063562	-1.77746	-0.465794
543	-0.120619	0.191132	0.092042	-0.123387	0.180699	0.0412767
544	0.118318	1.36454	-0.00118218	0.116059	1.43712	-0.0248399
545	0.0659588	1.43867	-0.466716	0.0753841	1.40551	-0.32309
546	-0.0404613	0.130922	2.41307	-0.0480896	0.163269	2.3697
547	-0.0949519	0.475753	1.59002	-0.0825285	0.500457	1.70786
548	-0.137836	0.800006	2.0164	-0.135296	0.81628	2.17965
549	0.0926264	0.244323	0.144424	0.0949193	0.262206	0.194736
550	0.0617674	0.343185	0.0709529	0.0749227	0.318005	0.245549
551	0.0839505	-0.404799	0.508369	0.075979	-0.405117	0.188727
552	0.00469919	0.104218	-1.50585	0.0124619	0.0635108	-1.57363
553	-0.00369364	0.290261	-0.747301	-0.00807889	0.287581	-0.800005
554	-0.0250228	-0.0885365	0.0225314	-0.0262498	-0.0967098	0.0605019
555	-0.00911776	-0.145473	-1.32373	-0.00894892	-0.119923	-1.29387
556	-0.175026	0.758061	-1.96743	-0.186544	0.72566	-2.13593
557	-0.0644618	0.0580361	-1.57396	-0.0748989	0.0949015	-1.68079
558	0.0950087	-0.524609	0.0996528	0.0965681	-0.542317	0.178348
559	0.0761718	2.98404	2.58819	0.0750172	3.02371	2.39932
560	-0.0372567	0.105746	3.92007	-0.0443519	0.153322	3.77352
561	-0.0155998	-0.302788	1.61222	-0.013581	-0.31848	1.51179
562	0.0772863	-3.28363	0.565588	0.0794475	-3.22103	0.514746
563	-0.00686455	0.183109	0.294524	-0.000321406	0.0755617	0.224085
564	0.0255763	-0.309384	-3.61995	0.03215	-0.298109	-3.51281
565	-0.0180474	-0.439835	-5.45658	-0.0248423	-0.477235	-5.3431
566	0.0260844	-0.511726	-5.65798	0.0236037	-0.523969	-5.63922
567	-0.0480385	0.0706118	-1.36095	-0.0485798	0.0604849	-1.25823
568	-0.13363	-0.0448409	3.58884	-0.140634	-0.0867111	3.45158
569	-0.0175565	0.398819	-3.20727	-0.0108079	0.459725	-3.13373
570	0.0106129	0.350218	2.19286	0.00646522	0.363125	2.16898
571	-0.0772749	0.410761	-3.47972	-0.0676313	0.395433	-3.3229
572	0.149078	-0.556164	3.1032	0.152887	-0.561919	3.10731
573	-0.0143532	-0.0804277	2.63064	-0.0156438	-0.0744445	2.52165
574	0.0374197	0.30163	2.22916	0.0490387	0.32076	2.30042
575	-0.112247	0.313287	1.52777	-0.101705	0.339861	1.66737
576	0.045051	0.317174	-1.49614	0.0430869	0.325963	-1.42809
577	-0.0894537	3.59898	-0.622019	-0.0911588	3.57186	-0.567675
578	0.129526	1.18331	-0.562352	0.130298	1.21895	-0.623921
579	-0.0196166	-0.404491	0.0270979	-0.0208422	-0.406017	0.0173226
580	0.0382468	-3.49388	-0.480171	0.0439031	-3.42676	-0.513212
581	0.0844309	1.29859	0.526477	0.0778954	1.22371	0.464155
582	0.0589794	0.558422	-0.0226525	0.0592044	0.548817	-0.013296
583	-0.109025	-0.927711	2.5433	-0.113138	-0.912847	2.56684
584	0.000179226	-0.419543	2.33584	0.00362884	-0.422605	2.42447
585	0.062795	0.0303803	-0.0837444	0.0646063	0.0368617	-0.0706967
586	0.0234453	0.0300505	-2.63566	0.0181817	0.0224148	-2.74576
587	-0.12713	-0.819862	2.22268	-0.126474	-0.808704	2.35944
588	-0.023979	-0.0319905	0.0201535	-0.0251872	-0.0389766	0.0210503
589	0.151879	0.789133	3.01864	0.155431	0.743039	3.06672
590	0.0019055	-0.542005	-2.89276	0.000836919	-0.523714	-2.97097
591	-0.042121	-0.000964586	-0.00958843	-0.0408932	-0.0042248	-0.0251676
592	-0.0152185	-0.00943233	-1.81907	-0.013026	-0.00379812	-1.83214
593	-0.107969	-0.763743	-1.61146	-0.108834	-0.751525	-1.64746
594	-0.039849	-0.113659	0.0876958	-0.0404005	-0.106035	0.0961762
595	0.0748707	-1.90271	-0.863116	0.0794108	-1.87911	-0.861456
596	-0.0684055	-2.67114	-0.944473	-0.0682802	-2.66827	-0.901377
597	-0.0222662	-0.183245	0.613956	-0.0190403	-0.180964	0.624147
598	0.0186926	0.432699	-0.462441	0.0184794	0.399451	-0.456196
599	-0.0713527	2.10938	0.235772	-0.0648274	2.13773	0.292169
600	-0.0384905	0.0673151	-1.6336	-0.0365343	0.0656746	-1.62395
601	-0.0567173	0.663259	2.60325	-0.0550273	0.678254	2.68538
602	-0.150204	0.72797	2.483	-0.156402	0.736489	2.55716
603	-0.0222221	-0.268544	-0.324301	-0.0222493	-0.27476	-0.329006
604	-0.0256062	0.419791	-1.12642	-0.021301	0.408408	-1.10063
605	0.250909	-0.176761	0.899379	0.254115	-0.189532	0.893727
606	0.0758189	-0.0648837	0.840172	0.0742609	-0.065696	0.85693
607	-0.0168107	0.00351731	1.66317	-0.0172904	0.0238894	1.68224
608	-0.0621396	-0.16738	-1.2923	-0.0639427	-0.193369	-1.3335
609	-0.0288825	0.175414	1.21771	-0.0290871	0.186743	1.18337
610	-0.0297132	0.423482	-1.81643	-0.0359822	0.403578	-1.93924
611	0.111443	0.213308	-1.38844	0.111375	0.226917	-1.50928
612	0.0544698	0.260062	-0.724664	0.0533868	0.268743	-0.736369
613	-0.13782	0.15275	1.31984	-0.138774	0.168742	1.42143
614	0.142813	2.34775	0.863825	0.141301	2.35221	0.960195
615	-0.0239917	0.417264	-4.15052	-0.026163	0.418034	-3.9866
616	-0.104955	1.44177	0.119197	-0.102272	1.44398	0.0773162
617	0.127922	-3.01665	-0.105066	0.124298	-3.00063	-0.106178
618	-0.0478899	0.232482	2.0651	-0.0485669	0.247253	2.15967
619	0.00279549	-0.314756	-3.19846	0.000180079	-0.329982	-3.24739
620	-0.061525	-0.0613468	-2.92492	-0.0671179	-0.102106	-2.94428
621	0.0271312	0.0341783	2.59718	0.0279642	0.0451547	2.44346
622	0.206876	-0.7319	3.69635	0.205638	-0.707526	3.77612
623	-0.0762401	0.345013	-3.49071	-0.0659339	0.352912	-3.51212
624	0.0361484	0.360102	-1.96812	0.036358	0.377167	-1.93369
625	0.137274	-0.475938	-3.77697	0.139301	-0.480117	-3.81947
626	-0.252953	0.525858	3.88678	-0.2568	0.525761	3.9034
627	0.0189576	-0.720196	-1.5362	0.0201662	-0.750137	-1.59308
628	-0.0582726	-0.0987766	1.69939	-0.0618714	-0.119107	1.7379
629	0.0815299	-0.142072	1.67745	0.0888078	-0.137383	1.69183
630	0.00283113	-0.329621	2.85965	0.00375539	-0.361724	2.85721
631	0.036031	-1.58836	2.01188	0.0427117	-1.54122	1.88459
632	0.0468649	-3.55345	2.73213	0.0432312	-3.49894	2.52448
633	0.0739825	0.082495	4.98408	0.0755834	0.0746631	4.65942
634	0.0532814	0.0572062	3.26172	0.0541004	0.042772	2.98254
635	0.0527281	2.99613	-1.70246	0.0479156	2.96903	-1.58033
636	0.0786209	-0.124162	-3.19818	0.0788155	-0.120116	-2.93331
637	-0.106986	0.452468	3.56026	-0.107131	0.465812	3.47068
638	0.0650039	0.365848	2.97719	0.0774014	0.34762	2.84683
639	-0.0802801	-0.226906	-3.51148	-0.0811272	-0.240254	-3.29252
640	0.051499	0.188607	-5.98248	0.0567997	0.191801	-5.68085
641	-0.110063	-0.31134	5.08446	-0.115141	-0.329723	4.83255
642	-0.0258525	-0.374754	2.76987	-0.0243391	-0.375899	2.44733
643	0.050491	0.430767	3.02261	0.0470534	0.407941	2.95254
644	0.135077	-0.189969	-2.76489	0.149159	-0.183438	-2.70995
645	-0.0620637	0.245426	2.31332	-0.0632035	0.260918	2.13821
646	-0.101628	0.451389	-5.93877	-0.109226	0.441946	-5.64088
647	-0.175355	0.698289	-6.34474	-0.18383	0.698024	-5.91927
648	-0.0188016	0.386091	-3.26285	-0.020213	0.408165	-2.9741
649	0.116132	-0.790062	-1.98329	0.120253	-0.788079	-1.93879
650	-0.0869341	1.14392	-1.86633	-0.0803733	1.14108	-1.85956
651	-0.0747145	-0.124799	0.0509799	-0.0747178	-0.126305	0.0126412
652	0.184126	1.17065	-0.411521	0.18873	1.1669	-0.28006
653	-0.0831558	-2.8502	0.0165314	-0.0726402	-2.82493	0.0203257
654	-0.056022	-0.323685	2.55831	-0.0568793	-0.33828	2.59812
655	-0.00846257	0.337031	-2.61	-0.0139569	0.343761	-2.8653
656	-0.184386	0.295889	-2.10898	-0.199884	0.306372	-2.38246
657	0.045075	0.0668822	0.481955	0.0465313	0.0695354	0.512186
658	-0.113519	-0.32503	4.64284	-0.118695	-0.328819	4.77497
659	0.276306	0.839895	-5.76674	0.281313	0.84195	-5.69488
660	0.0246395	0.30389	-1.7981	0.0241232	0.314103	-1.84016
661	-0.174436	-0.486296	-4.71331	-0.170712	-0.485706	-4.94138
662	0.0847696	0.207022	4.69029	0.0693755	0.196007	4.77382
663	0.0620995	-0.0287113	-1.73829	0.0618867	-0.0213177	-1.70173
664	-0.0463082	0.0924678	5.06884	-0.0471228	0.0968817	5.28565
665	-0.0123302	0.357091	5.04805	-0.00829468	0.332989	5.15854
666	0.0176187	0.113874	0.447122	0.018779	0.114355	0.425673
667	0.101706	-0.68303	0.406575	0.106682	-0.805455	0.331674
668	-0.00741517	-5.94871	0.0728803	-0.00903058	-5.95314	0.0970711
669	-0.0404963	-0.162391	-1.09608	-0.039304	-0.174726	-1.0843
670	-0.0251148	-2.02265	0.261232	-0.0288678	-1.87279	0.186712
671	0.0040727	5.96969	-0.817136	0.00240396	5.83959	-0.791929
672	-0.0348708	-0.0306028	0.189741	-0.0342772	-0.0369597	0.189322
673	-0.0466979	0.84399	3.40794	-0.0455606	0.84442	3.39796
674	0.0730037	0.307445	2.99581	0.0806485	0.317572	2.98107
675	0.0337936	0.0715749	0.72973	0.0334039	0.103143	0.683627
676	-0.0439947	1.07238	-3.40013	-0.0417796	1.04102	-3.37654
677	-0.0527794	-0.594567	3.60071	-0.0569445	-0.582178	3.45036
678	-0.00143823	0.340566	-0.301867	-0.00187336	0.336817	-0.296753
679	-0.00748793	0.247952	2.89444	-0.00634734	0.240684	2.88961
680	0.14495	-0.379422	-2.36141	0.152654	-0.331237	-2.36108
681	0.0329887	-0.202528	-0.277547	0.0327563	-0.201086	-0.265574
682	-0.00784025	0.564516	-3.51089	-0.011266	0.602057	-3.43599
683	-0.131878	0.682689	-3.49539	-0.140324	0.71641	-3.39325
684	0.0125272	-0.0400045	0.822723	0.0123657	-0.0443252	0.764238
685	0.0829171	2.63837	1.11645	0.0937267	2.58694	1.15907
686	0.00636652	3.55862	2.23741	0.00897062	3.51383	2.27616
687	-0.0352819	0.325709	-0.138381	-0.0339339	0.322831	-0.125294
688	0.108871	-1.16166	1.37022	0.111159	-1.11497	1.40141
689	0.0661589	-1.74512	-1.1646	0.0685465	-1.79036	-1.21283
690	-0.0513836	-0.0235203	3.50597	-0.0531924	-0.0441399	3.43674
691	-0.161309	-0.717343	2.76509	-0.166186	-0.725176	2.87387
692	-0.0510404	-0.476011	2.60844	-0.0457633	-0.468405	2.61688
693	0.0322422	-0.193453	0.775006	0.0324014	-0.201262	0.785858
694	-0.0557551	-0.0121103	-3.36653	-0.0534144	-0.0180717	-3.49377
695	-0.00302831	-0.0959013	3.23843	-0.00854928	-0.0722352	3.36309
696	0.00550321	-0.106767	-2.37286	0.00556793	-0.111762	-2.24345
697	0.0444748	-0.324154	1.89632	0.0426479	-0.319067	2.00739
698	0.152257	-0.19297	-2.05763	0.160165	-0.167176	-2.14
699	0.0407926	-0.222107	-2.12073	0.0428451	-0.194148	-2.11357
700	-0.0666076	-0.419482	-3.83098	-0.072783	-0.429996	-3.9528
701	-0.168771	-1.06186	-4.94216	-0.17948	-1.03073	-4.94846
702	0.0155308	0.192462	0.207104	0.0135327	0.190416	0.253423
703	-0.113486	2.79985	0.201342	-0.120166	2.77514	0.173635
704	-0.0299	1.5495	0.483191	-0.0311116	1.48866	0.490147
705	-0.022189	-0.257339	0.0336788	-0.0212291	-0.263554	0.0189627
706	-0.0736252	-2.38724	-0.99153	-0.0793803	-2.38499	-1.03754
707	-0.0519731	0.171687	0.784902	-0.0535865	0.195942	0.863712
708	-0.0339904	0.0234015	2.83356	-0.0362679	0.0134083	2.84464
709	0.0302886	-0.501594	2.31415	0.0315245	-0.523822	2.46161
710	0.19011	-0.709471	2.73929	0.199935	-0.712935	2.87821
711	0.00777307	-0.007476	0.159753	0.00866994	-0.00183113	0.159636
712	-0.0697208	0.0224989	-0.933647	-0.0690627	0.0268044	-0.938591
713	-0.135881	-0.332878	1.13165	-0.142235	-0.30887	1.15768
714	0.0521881	0.339372	-1.47115	0.0538241	0.343264	-1.49916
715	0.0744793	0.495115	2.19616	0.077024	0.514136	2.31391
716	-0.0101076	-0.329459	-2.19913	-0.0102199	-0.335612	-2.29972
717	-0.0382128	-0.209687	-1.85758	-0.0385762	-0.227404	-1.8563
718	0.175391	-0.427705	-2.79945	0.182042	-0.408937	-2.97044
719	0.0639964	-0.360507	-2.97274	0.0638781	-0.355983	-3.10562
720	0.0381947	0.142479	0.27323	0.0387886	0.152587	0.299604
721	-0.040881	3.35795	2.56328	-0.03743	3.32809	2.61982
722	-0.0907757	1.7424	1.10818	-0.0900691	1.72841	1.15591
723	0.0313946	-0.255603	-0.0553548	0.0305119	-0.261025	-0.0638773
724	-0.0815887	-2.38559	1.2845	-0.0856286	-2.38343	1.30584
725	-0.123931	-1.03359	-2.16983	-0.116642	-1.07588	-2.17155
726	0.0524299	0.0554627	-0.201763	0.0505362	0.0606352	-0.217039
727	0.0350166	-0.932965	-4.10589	0.0379815	-0.929595	-4.27581
728	-0.015337	-0.745507	-2.96562	-0.0158881	-0.732204	-3.18892
729	0.0215724	0.239964	-0.129261	0.0235727	0.239953	-0.111047
730	0.0297516	-0.693625	1.83307	0.0362397	-0.700325	2.00073
731	0.14634	0.22524	-1.16142	0.142198	0.246003	-1.2918
732	-0.0180437	0.148447	0.0835144	-0.0171159	0.142248	0.0972658
733	0.00962721	0.530612	-3.67071	0.00619641	0.533104	-3.80759
734	-0.11555	-0.282427	3.46552	-0.119627	-0.2704	3.65688
735	-0.0277166	-0.0206055	0.505818	-0.0272444	-0.0309529	0.52802
736	0.0731539	0.0758144	2.09009	0.0655534	0.0939082	2.15923
737	0.215379	0.0226168	1.70568	0.214599	0.020876	1.82795
738	-0.0673884	-0.110862	-0.201603	-0.0683429	-0.0987696	-0.229893
739	0.0340437	-5.57759	0.652875	0.0364589	-5.462	0.615764
740	0.0290509	-2.16987	0.520067	0.0256328	-2.12518	0.58433
741	-0.0264298	-0.548953	-0.622917	-0.0265331	-0.547338	-0.597318
742	0.12306	4.28331	-0.158601	0.127993	4.20822	-0.131342
743	0.0477837	-0.111445	0.0712129	0.0450058	-0.124184	0.118439
744	-0.069636	0.071916	0.785826	-0.069266	0.0738227	0.749074
745	-0.122572	1.35814	-1.73445	-0.128993	1.33098	-1.71654
746	-0.0414221	0.66911	-1.70112	-0.0421687	0.637955	-1.71781
747	0.0305636	-0.397503	0.635666	0.030978	-0.399769	0.619565
748	-0.100174	0.350466	2.29686	-0.10749	0.32585	2.33016
749	0.00741153	0.35599	-2.1845	0.0128423	0.348156	-2.24148
750	-0.00723208	0.199623	-0.628089	-0.00726127	0.193323	-0.615021
751	0.0583993	-0.637787	-2.03614	0.0634962	-0.607632	-2.02464
752	0.0771084	0.450448	2.17997	0.0798359	0.454021	2.20111
753	0.080218	0.134104	-0.721765	0.0801762	0.115845	-0.708047
754	-0.0276007	0.257678	0.959692	-0.0242054	0.232132	0.921667
755	-0.123365	0.883979	1.08581	-0.124987	0.880398	1.05632
756	0.00425136	0.518571	0.556656	0.00418925	0.524059	0.553106
757	0.132162	3.4255	1.32209	0.131173	3.56561	1.21141
758	0.111914	2.22933	-0.280186	0.119393	2.23327	-0.203498
759	0.0619163	0.45687	4.15795	0.0689467	0.469354	3.63939
760	0.156619	-0.903824	-1.94151	0.159784	-1.04374	-1.79179
761	0.153715	-1.99514	0.251555	0.161892	-1.95686	0.340479
762	0.00950496	0.0910429	-2.55279	0.0138241	0.144501	-2.28105
763	-0.142561	-0.751835	5.36181	-0.131133	-0.815243	4.84708
764	-0.216148	-0.901426	6.08599	-0.217579	-0.995743	5.65069
765	-0.0582918	0.334846	-3.25373	-0.0611325	0.353352	-2.84894
766	0.0702113	-0.541307	-2.61991	0.0772548	-0.492038	-2.19165
767	0.059073	0.582624	2.99517	0.056377	0.614294	2.60992
768	0.0159543	-0.00532719	2.66392	0.0113548	-0.0346276	2.3982
769	-0.000531609	-0.51234	3.4291	-0.00686477	-0.512766	3.05996
770	-0.0369845	0.357632	-3.96942	-0.0355961	0.360637	-3.60111
771	-0.0144638	-0.316924	2.65177	-0.0164317	-0.311739	2.3145
772	-0.253926	-0.739822	-5.55809	-0.263809	-0.73058	-5.09269
773	-0.109345	-0.267206	-5.18822	-0.121628	-0.2831	-4.83604
774	-0.0169204	-0.551237	-3.65966	-0.0212908	-0.62644	-3.25286
775	-0.0980639	2.05871	-0.663634	-0.0927576	2.04677	-0.595937
776	0.13738	2.25517	-0.0876959	0.146051	2.23551	-0.0754358
777	0.0595529	0.18645	3.62206	0.0658554	0.173454	3.45903
778	-0.0743426	0.954178	-0.839755	-0.0684988	0.938102	-0.828294
779	0.139204	-2.05409	0.113689	0.147864	-2.02067	0.0945919
780	0.116813	-0.346882	-1.84006	0.121878	-0.319612	-1.94526
781	-0.0146978	-0.703222	1.8202	-0.0129788	-0.715654	1.92187
782	-0.0530048	-0.736893	2.16796	-0.0570391	-0.744394	2.23433
783	-0.0331083	0.464125	-2.54759	-0.0365892	0.456408	-2.43486
784	0.227079	-0.881942	-2.68761	0.234583	-0.849143	-2.69543
785	-0.111288	0.587584	2.82718	-0.117851	0.596294	2.90429
786	-0.0857976	0.428623	1.5858	-0.0905046	0.414457	1.66365
787	0.105806	-0.508288	3.93537	0.0967466	-0.521894	3.8794
788	-0.159414	0.28439	-3.37865	-0.158067	0.294151	-3.41664
789	-0.0596004	-0.339881	1.53039	-0.0601827	-0.361766	1.53744
790	-0.103422	-0.947545	-1.57637	-0.116377	-0.913018	-1.66513
791	-0.00253358	-0.356576	-1.62475	-0.00958562	-0.388024	-1.70155
792	-0.0149065	-0.360849	-2.34328	-0.0205383	-0.365037	-2.24488
793	0.0671134	1.49817	0.228064	0.0689021	1.52615	0.229958
794	0.0668812	1.81027	-0.233069	0.0757808	1.8252	-0.201556
795	-0.0699715	-0.0218764	0.0765159	-0.0727428	-0.0193958	0.0861677
796	0.122785	0.351023	-0.137054	0.127429	0.341338	-0.182363
797	0.0522344	-1.81714	-0.229033	0.0624776	-1.82623	-0.192696
798	-0.0241736	0.323892	1.02353	-0.0280796	0.306376	1.03621
799	-0.168766	-0.537877	-0.839664	-0.180285	-0.512424	-0.922493
800	-0.0463215	-0.0194755	-0.731373	-0.0535737	-0.000487051	-0.789682
801	0.0476784	0.0887902	0.0772231	0.0488829	0.097662	0.0766703
802	0.00892752	-0.261511	0.00585795	0.00637869	-0.272962	0.0358174
803	-0.0434171	0.208974	-0.0631868	-0.0458161	0.245163	-0.0776258
804	0.00220738	0.236733	-0.402717	0.0023725	0.244299	-0.419271
805	0.0491048	-0.580528	-0.0969563	0.0550577	-0.573822	-0.0716443
806	0.133305	0.365453	0.282938	0.129754	0.370646	0.231229
807	-0.0200497	-0.432615	-0.579022	-0.0157723	-0.422431	-0.60165
808	-0.126766	-0.470454	0.86698	-0.124297	-0.502968	0.922234
809	-0.165719	-0.615309	1.01796	-0.170598	-0.634106	1.05168
810	0.0680124	-0.195617	-0.164954	0.0703737	-0.206472	-0.149715
811	0.0757356	-0.0910903	-0.644288	0.0788607	-0.0786366	-0.672544
812	-0.0711517	2.49253	-0.539467	-0.0749409	2.47829	-0.573242
813	-0.022097	0.287376	1.69056	-0.0232931	0.284679	1.66446
814	0.0967288	2.13022	0.12076	0.0976381	2.11956	0.1638
815	-0.110106	-3.02502	-0.454538	-0.115911	-3.00987	-0.476559
816	-0.0349068	0.598536	0.646615	-0.0336357	0.613914	0.688875
817	0.0808133	-0.385229	-1.38929	0.084823	-0.367334	-1.34871
818	-0.106096	-0.0719498	-1.16644	-0.107816	-0.067762	-1.16079
819	0.0310962	-0.460538	-0.983205	0.0313886	-0.462091	-0.91549
820	-0.0869591	-0.644614	2.98779	-0.0821526	-0.66777	3.02014
821	0.203479	0.55484	-2.85449	0.210724	0.580303	-2.91627
822	0.0297897	0.0422914	-0.374301	0.0303644	0.0406077	-0.356446
823	-0.180733	-0.702456	-3.06575	-0.187972	-0.694622	-3.13761
824	0.028864	0.421827	2.92123	0.0304254	0.415814	3.00653
825	0.0201539	-0.411284	-0.287709	0.019091	-0.429982	-0.31959
826	-0.00806385	-0.321652	1.90774	-0.0123913	-0.336393	1.96665
827	0.066838	-0.344565	2.07941	0.0676902	-0.382235	2.11736
828	-0.0193054	-0.0641993	-0.790236	-0.0199677	-0.0628583	-0.793728
829	-0.0532129	-0.464687	-0.642204	-0.0577622	-0.382711	-0.657271
830	0.0637227	2.3669	-1.31461	0.0629123	2.395	-1.33564
831	0.0478234	-0.242921	3.77628	0.0483733	-0.254727	3.61199
832	0.0548043	2.67715	-0.400498	0.0626733	2.6049	-0.36096
833	0.0438884	-3.82042	-0.210506	0.0406059	-3.80997	-0.124932
834	0.0359529	-0.363439	-1.27078	0.0335144	-0.363891	-1.25561
835	0.00049177	-0.437382	-2.61451	0.0017987	-0.425665	-2.69339
836	-0.154171	0.235109	-1.94921	-0.158281	0.215048	-2.07687
837	-0.0634128	-0.0373196	-1.99383	-0.0656298	-0.056038	-1.97212
838	0.0220286	-1.04465	3.51919	0.0218068	-1.04859	3.50111
839	0.087109	0.777215	-3.03235	0.0928427	0.777299	-3.06119
840	0.021562	-0.00900917	1.20668	0.0217982	-0.0142286	1.18923
841	-0.000809987	-0.722358	-3.53133	-0.00597298	-0.706312	-3.54012
842	-0.1295	0.670291	3.04872	-0.130571	0.674761	3.06778
843	-0.0764505	0.239738	1.16949	-0.0735078	0.250686	1.13775
844	-0.0255611	-0.0352625	3.68474	-0.02669	-0.0768678	3.73034
845	0.0502983	-0.200532	3.4476	0.0527576	-0.223934	3.50385
846	0.0262676	0.429256	-2.89432	0.0261473	0.446995	-2.76212
847	0.0524482	1.0559	-0.250511	0.0637091	1.00423	-0.326103
848	-0.0243077	-3.03804	0.31363	-0.0243852	-3.00586	0.322055
849	-0.0974376	-0.0213259	-6.06368	-0.100464	-0.0110396	-5.65246
850	0.0101688	-2.39441	3.32502	0.00645136	-2.31277	3.14941
851	0.00685296	3.94763	-3.99357	0.0065192	3.88672	-3.72792
852	-0.0772234	0.418707	4.30291	-0.0772684	0.416956	4.0158
853	-0.0717827	0.670697	6.1247	-0.0722543	0.64221	5.9897
854	0.0850502	0.290471	5.22924	0.0918322	0.306146	5.04646
855	0.0516069	0.0300046	4.02104	0.0528167	0.0518445	3.70979
856	-0.0068693	1.04366	-7.88238	-0.0032514	1.02725	-7.633
857	-0.0530073	-0.853311	7.57241	-0.0603397	-0.849525	7.24728
858	0.020117	0.158441	-3.10829	0.0209249	0.173226	-2.86589
859	0.0036318	0.0722094	4.06232	0.00091857	0.0860006	4.00868
860	0.145035	-0.236535	-3.7757	0.15613	-0.221043	-3.72473
861	0.0754645	-0.22838	-3.81511	0.0758039	-0.253324	-3.62744
862	-0.00898202	-0.380659	-5.39289	-0.0158992	-0.378831	-5.19298
863	-0.134684	-0.0983323	-5.33451	-0.14369	-0.0979087	-5.14562
864	0.0439833	-0.408139	4.67731	0.0460483	-0.426638	4.40543
865	-0.08824	0.154172	-1.12912	-0.0915784	0.279868	-0.991367
866	0.0634782	5.56615	-1.16445	0.0638452	5.5817	-1.05247
867	-0.128266	0.754039	-3.44954	-0.129155	0.798594	-3.17098
868	-0.0515008	2.40776	0.568872	-0.0484649	2.25946	0.632304
869	0.0276737	-6.61646	-0.270398	0.0229101	-6.49534	-0.161943
870	-0.0954846	0.624283	2.74241	-0.0958715	0.634666	2.50164
871	-0.0244595	-0.252334	5.23873	-0.0199605	-0.28562	5.03089
872	0.095544	-0.847411	5.45938	0.104563	-0.83265	5.1582
873	0.0902566	-0.787698	2.69134	0.0899982	-0.840025	2.46314
874	0.0208978	-0.729767	-4.05351	0.0222126	-0.680879	-3.88336
875	-0.133479	1.28967	4.23778	-0.13801	1.24171	3.92375
876	0.0668406	-0.77879	-2.33832	0.0655894	-0.79638	-2.13095
877	0.103001	-0.89309	3.69826	0.100098	-0.895401	3.48062
878	-0.0256183	0.40813	-3.65366	-0.0154575	0.345631	-3.42586
879	0.0339766	0.145532	-2.04273	0.0339436	0.137082	-1.85496
880	0.0508881	-0.712279	-4.32557	0.0465452	-0.71465	-4.27116
881	-0.0373654	0.199713	-4.58284	-0.0461854	0.130775	-4.40133
882	0.0612402	0.0867766	2.4222	0.0628439	0.101037	2.20099
883	0.104075	-2.32375	0.415192	0.113732	-2.18919	0.401784
884	-0.0477603	-6.53505	1.09116	-0.0439244	-6.41747	1.02349
885	0.0203432	-0.452619	0.437071	0.0188804	-0.455127	0.380279
886	0.0449271	-0.0690011	0.899916	0.0393606	-0.208461	0.863649
887	0.000420547	4.25272	-0.50073	0.00066056	4.28143	-0.432576
888	0.0426864	-0.388647	0.205883	0.0407388	-0.426301	0.180523
889	-0.0777763	0.609501	-1.82941	-0.0830862	0.5249	-1.81844
890	-0.132665	1.7715	-1.67022	-0.141387	1.68498	-1.64256
891	0.00538942	0.230249	-0.262432	0.00753858	0.237683	-0.220937
892	-0.0475443	0.518851	2.0115	-0.04892	0.499927	2.03886
893	0.192999	-0.104254	-1.63506	0.199702	-0.115162	-1.6476
894	-0.0211512	0.305005	-0.136788	-0.0185306	0.297456	-0.125472
895	0.0245126	0.319263	-2.57939	0.028684	0.375954	-2.54733
896	-0.0805034	0.121234	2.18631	-0.0851182	0.0588459	2.16297
897	-0.0239796	0.0468588	-0.0648377	-0.0246094	0.0595258	-0.0428749
898	-0.0600589	0.976827	1.05849	-0.0642274	1.01046	1.05392
899	0.0762859	0.502622	0.520916	0.0789052	0.501378	0.549516
900	-0.0243833	0.252466	-0.179601	-0.0250272	0.266748	-0.176004
